# Supplementary material for: Shade Effects on Peanut Yield Associate with Physiological and Expressional Regulation on Photosynthesis and Sucrose Metabolism
Source: Int J Mol Sci. 2020 Jul 25;21(15):5284. doi: 10.3390/ijms21155284 (PMC7432592; doi:10.3390/ijms21155284)
Supplement: Supplementary file 1 [file ijms-21-05284-s001.zip]

Archive with 6 entries (5 files):
- Supplementary information/CK-vs-CS40.DEG_FPKM.xls
- Supplementary information/CK-vs-CS80.DEG_FPKM.xls
- Supplementary information/CK-vs-FS40.DEG_FPKM.xls
- Supplementary information/CK-vs-FS80.DEG_FPKM.xls
- Supplementary information/Supplementary information20200701.docx
- Supplementary information/
