# Supplementary material for: Shade Effects on Peanut Yield Associate with Physiological and Expressional Regulation on Photosynthesis and Sucrose Metabolism
Source: Int J Mol Sci. 2020 Jul 25;21(15):5284. doi: 10.3390/ijms21155284 (PMC7432592; doi:10.3390/ijms21155284)
Supplement: Supplementary file 1 [file ijms-21-05284-s001.zip › Supplementary information/CK-vs-CS40.DEG_FPKM.xls]

id	CK-1_count	CK-2_count	CK-3_count	CS40-1_count	CS40-2_count	CS40-3_count	CK-1_fpkm	CK-2_fpkm	CK-3_fpkm	CS40-1_fpkm	CS40-2_fpkm	CS40-3_fpkm	CK_mean	CS40_mean	log2(fc)	PValue	FDR	Symbol	Description	KEGG_A_class	KEGG_B_class	Pathway	K_ID	GO Component	GO Function	GO Process
arahy.Tifrunner.gnm1.ann1.R1FZ8C	3526	3943	3135	271	273	301	185.35	167.73	167.53	11.77	11.56	11.83	173.536666666667	11.72	-3.88819604804175	2.8317928906599e-218	1.1779408887278e-213	SPX2	SPX domain gene 1	-	-	-	-	-	-	-
arahy.Tifrunner.gnm1.ann1.XH5ZLH	2638	3044	2436	226	241	312	133.07	124.19	124.92	9.45	9.80	11.80	127.393333333333	10.35	-3.62158710853566	2.06065044448812e-160	4.28584382696861e-156	SPX2	SPX domain gene 1	-	-	-	-	-	-	-
arahy.Tifrunner.gnm1.ann1.MQY6TT	888	1119	838	27	19	31	37.40	38.11	35.87	0.95	0.65	0.98	37.1266666666667	0.86	-5.43197532187376	1.64478527970248e-141	2.28060444265947e-137	HHO2	two-component response regulator-like APRR2-like isoform X2 [Glycine max]	-	-	-	-	-	GO:0003677//DNA binding;GO:0003682//chromatin binding	-
arahy.Tifrunner.gnm1.ann1.EY5UDZ	3101	3115	2595	144	165	256	142.60	115.87	121.29	5.49	6.12	8.83	126.586666666667	6.81333333333333	-4.21562085349182	5.57147076898607e-130	5.79391173943783e-126	--	unknown protein; FUNCTIONS IN: molecular_function unknown; LOCATED IN: chloroplast	-	-	-	-	-	-	-
arahy.Tifrunner.gnm1.ann1.HLS3VZ	1973	2088	1297	110	121	100	100.24	85.86	67.02	4.62	4.95	3.80	84.3733333333333	4.45666666666667	-4.24275013437944	1.90432651995488e-121	1.58428540501126e-117	PPA4	soluble inorganic pyrophosphatase	Metabolism	Energy metabolism	ko00190//Oxidative phosphorylation	K01507	GO:0005737//cytoplasm	GO:0000287//magnesium ion binding;GO:0004427//inorganic diphosphatase activity	GO:0006796//phosphate-containing compound metabolic process
arahy.Tifrunner.gnm1.ann1.A6Q8V1	1744	1401	1238	64	52	78	103.76	67.45	74.89	3.14	2.49	3.46	82.0333333333333	3.03	-4.75882055315142	1.42729873128431e-116	9.89522422087224e-113	--	unknown protein; FUNCTIONS IN: molecular_function unknown; LOCATED IN: chloroplast	-	-	-	-	-	-	-
arahy.Tifrunner.gnm1.ann1.K8H9R8	4070	4885	3661	419	589	384	152.45	148.03	139.41	12.98	17.78	10.76	146.63	13.84	-3.40526445608955	1.38139309448325e-112	8.20882979303137e-109	CYP75B2	Cytochrome P450 superfamily protein	Metabolism;Metabolism;Metabolism;Metabolism	Global and overview maps;Global and overview maps;Biosynthesis of other secondary metabolites;Biosynthesis of other secondary metabolites	ko01100//Metabolic pathways;ko01110//Biosynthesis of secondary metabolites;ko00941//Flavonoid biosynthesis;ko00944//Flavone and flavonol biosynthesis	K05280;K05280;K05280;K05280	-	GO:0005506//iron ion binding;GO:0020037//heme binding	GO:0055114//oxidation-reduction process
arahy.Tifrunner.gnm1.ann1.NDX0CI	1269	1564	1209	194	192	230	28.55	28.47	27.61	3.61	3.48	3.86	28.21	3.65	-2.95023829681819	2.62916740614416e-108	1.36706845741723e-104	--	alpha/beta-Hydrolases superfamily protein	-	-	-	-	-	-	-
arahy.Tifrunner.gnm1.ann1.KNQB38	1257	1414	1136	135	108	88	43.88	39.94	40.31	3.89	3.04	2.30	41.3766666666667	3.07666666666667	-3.74937737309073	2.75754723247967e-104	1.27450769143841e-100	GOLS2	galactinol synthase 1	Metabolism	Carbohydrate metabolism	ko00052//Galactose metabolism	K18819	-	-	-
arahy.Tifrunner.gnm1.ann1.FK1L07	1433	1314	1123	114	133	116	67.90	50.37	54.09	4.47	5.08	4.12	57.4533333333333	4.55666666666667	-3.65633985550432	3.23039524673416e-104	1.34374751078401e-100	CHIT3	chitinase A	Metabolism;Metabolism	Global and overview maps;Carbohydrate metabolism	ko01100//Metabolic pathways;ko00520//Amino sugar and nucleotide sugar metabolism	K01183;K01183	-	-	GO:0005975//carbohydrate metabolic process
arahy.Tifrunner.gnm1.ann1.Y2U02I	675	718	589	21	12	25	22.29	19.20	19.78	0.57	0.32	0.62	20.4233333333333	0.503333333333333	-5.34256039665225	3.16100137189082e-102	1.19534703696857e-98	HHO2	two-component response regulator-like APRR2-like isoform X2 [Glycine max]	-	-	-	-	-	GO:0003677//DNA binding;GO:0003682//chromatin binding	-
arahy.Tifrunner.gnm1.ann1.Y1617F	725	1348	901	31	38	63	13.96	21.00	17.64	0.50	0.58	0.90	17.5333333333333	0.66	-4.73149046410005	1.38869669433507e-100	4.81380136618799e-97	PLDZETA1	phospholipase D P2	Metabolism;Metabolism;Cellular Processes;Metabolism;Metabolism	Global and overview maps;Global and overview maps;Transport and catabolism;Lipid metabolism;Lipid metabolism	ko01100//Metabolic pathways;ko01110//Biosynthesis of secondary metabolites;ko04144//Endocytosis;ko00564//Glycerophospholipid metabolism;ko00565//Ether lipid metabolism	K01115;K01115;K01115;K01115;K01115	-	GO:0003824//catalytic activity	GO:0008152//metabolic process
arahy.Tifrunner.gnm1.ann1.K5MJK0	1427	1043	850	16	19	34	64.54	38.15	39.07	0.59	0.71	1.13	47.2533333333333	0.81	-5.86635038494924	1.0939105325558e-99	3.50026126328644e-96	At1g17710	2,3-diketo-5-methylthio-1-phosphopentane phosphatase	Metabolism;Metabolism	Global and overview maps;Metabolism of cofactors and vitamins	ko01100//Metabolic pathways;ko00750//Vitamin B6 metabolism	K13248;K13248	-	GO:0016791//phosphatase activity	GO:0008152//metabolic process
arahy.Tifrunner.gnm1.ann1.HAI9AH	1397	1495	1213	81	81	147	37.75	32.70	33.33	1.82	1.76	2.98	34.5933333333333	2.18666666666667	-3.98368881592066	1.41062048487713e-97	4.19125573638814e-94	MGD2	monogalactosyldiacylglycerol synthase 2	Metabolism;Metabolism	Global and overview maps;Lipid metabolism	ko01100//Metabolic pathways;ko00561//Glycerolipid metabolism	K03715;K03715	-	GO:0030246//carbohydrate binding	GO:0005975//carbohydrate metabolic process;GO:0009247//glycolipid biosynthetic process;GO:0030259//lipid glycosylation
arahy.Tifrunner.gnm1.ann1.4WXU8P	3306	3630	3151	316	380	210	127.63	113.38	123.65	10.08	11.83	6.07	121.553333333333	9.32666666666667	-3.70408408975946	2.54794762579218e-97	7.06579849267183e-94	FL	flavonol synthase [Glycine max]	Metabolism;Metabolism;Metabolism	Global and overview maps;Global and overview maps;Biosynthesis of other secondary metabolites	ko01100//Metabolic pathways;ko01110//Biosynthesis of secondary metabolites;ko00941//Flavonoid biosynthesis	K05278;K05278;K05278	-	GO:0016491//oxidoreductase activity	GO:0055114//oxidation-reduction process
arahy.Tifrunner.gnm1.ann1.5U7Y9H	2689	3700	2660	704	784	858	77.76	86.56	78.19	16.84	18.27	18.56	80.8366666666667	17.89	-2.17585644542854	1.36634985069065e-83	3.55225342119868e-80	NPC1	non-specific phospholipase C1	Metabolism;Metabolism;Metabolism;Metabolism;Metabolism	Global and overview maps;Global and overview maps;Lipid metabolism;Carbohydrate metabolism;Lipid metabolism	ko01100//Metabolic pathways;ko01110//Biosynthesis of secondary metabolites;ko00564//Glycerophospholipid metabolism;ko00562//Inositol phosphate metabolism;ko00565//Ether lipid metabolism	K01114;K01114;K01114;K01114;K01114	-	GO:0003824//catalytic activity	GO:0008152//metabolic process
arahy.Tifrunner.gnm1.ann1.4Y1607	2035	2495	2040	231	246	130	83.54	82.86	85.15	7.86	8.14	4.00	83.85	6.66666666666667	-3.65277328451078	4.80833918899953e-83	1.17654403085184e-79	FL	flavonol synthase [Glycine max]	Metabolism;Metabolism;Metabolism	Global and overview maps;Global and overview maps;Biosynthesis of other secondary metabolites	ko01100//Metabolic pathways;ko01110//Biosynthesis of secondary metabolites;ko00941//Flavonoid biosynthesis	K05278;K05278;K05278	-	GO:0016491//oxidoreductase activity	GO:0055114//oxidation-reduction process
arahy.Tifrunner.gnm1.ann1.M9SN56	404	544	393	2680	2705	3316	11.92	12.98	11.78	65.46	64.37	73.29	12.2266666666667	67.7066666666667	2.46926675605245	1.67340996211751e-82	3.86715745523345e-79	POX2	proline dehydrogenase	Metabolism;Metabolism;Metabolism	Global and overview maps;Global and overview maps;Amino acid metabolism	ko01100//Metabolic pathways;ko01110//Biosynthesis of secondary metabolites;ko00330//Arginine and proline metabolism	K00318;K00318;K00318	-	GO:0004657//proline dehydrogenase activity	GO:0006537//glutamate biosynthetic process;GO:0006562//proline catabolic process;GO:0055114//oxidation-reduction process
arahy.Tifrunner.gnm1.ann1.JA012F	965	801	629	12	3	6	46.78	31.42	31.03	0.48	0.10	0.23	36.41	0.27	-7.07523152328105	1.04847109493095e-80	2.2954343229391e-77	At1g17710	2,3-diketo-5-methylthio-1-phosphopentane phosphatase	Metabolism;Metabolism	Global and overview maps;Metabolism of cofactors and vitamins	ko01100//Metabolic pathways;ko00750//Vitamin B6 metabolism	K13248;K13248	-	GO:0016791//phosphatase activity	GO:0008152//metabolic process
arahy.Tifrunner.gnm1.ann1.YIK7D0	6800	7383	6237	620	677	1145	194.03	170.46	180.92	14.64	15.56	24.46	181.803333333333	18.22	-3.31878378709121	8.9992805422696e-80	1.87171536358394e-76	SQD2	Glycosyl transferase, group 1 family protein n=1 Tax=Synechococcus sp. PCC 7335 RepID=B4WMC6_9SYNE	Metabolism;Metabolism	Global and overview maps;Lipid metabolism	ko01100//Metabolic pathways;ko00561//Glycerolipid metabolism	K06119;K06119	-	-	GO:0009058//biosynthetic process
arahy.Tifrunner.gnm1.ann1.T1UA0C	381	595	463	22	16	30	7.74	9.78	9.57	0.37	0.27	0.46	9.03	0.366666666666667	-4.62218496467735	6.94511179304142e-79	1.37569435835783e-75	PLDZETA1	phospholipase D P2	Metabolism;Metabolism;Cellular Processes;Metabolism;Metabolism	Global and overview maps;Global and overview maps;Transport and catabolism;Lipid metabolism;Lipid metabolism	ko01100//Metabolic pathways;ko01110//Biosynthesis of secondary metabolites;ko04144//Endocytosis;ko00564//Glycerophospholipid metabolism;ko00565//Ether lipid metabolism	K01115;K01115;K01115;K01115;K01115	-	GO:0003824//catalytic activity	GO:0008152//metabolic process
arahy.Tifrunner.gnm1.ann1.31N1MT	1900	2405	1804	475	437	533	66.44	68.06	64.16	13.74	12.32	13.95	66.22	13.3366666666667	-2.31186888277255	7.356553126441e-79	1.39095700182076e-75	LCAT3	lecithin:cholesterol acyltransferase 3	Metabolism;Metabolism;Metabolism;Metabolism	Global and overview maps;Global and overview maps;Lipid metabolism;Lipid metabolism	ko01100//Metabolic pathways;ko01110//Biosynthesis of secondary metabolites;ko00564//Glycerophospholipid metabolism;ko00592//alpha-Linolenic acid metabolism	K22389;K22389;K22389;K22389	-	GO:0008374//O-acyltransferase activity	GO:0006629//lipid metabolic process
arahy.Tifrunner.gnm1.ann1.B1GHBY	443	519	383	23	24	31	22.18	21.02	19.49	0.96	0.97	1.16	20.8966666666667	1.03	-4.34255658653135	1.74248654933177e-78	3.15140056489364e-75	GOLS2	galactinol synthase 1	Metabolism	Carbohydrate metabolism	ko00052//Galactose metabolism	K18819	-	-	-
arahy.Tifrunner.gnm1.ann1.6374NN	1079	733	552	6	13	11	47.23	25.94	24.56	0.23	0.44	0.38	32.5766666666667	0.35	-6.54034025864331	6.35573731228761e-77	1.10158168741345e-73	At1g17710	2,3-diketo-5-methylthio-1-phosphopentane phosphatase	Metabolism;Metabolism	Global and overview maps;Metabolism of cofactors and vitamins	ko01100//Metabolic pathways;ko00750//Vitamin B6 metabolism	K13248;K13248	-	GO:0016791//phosphatase activity	GO:0008152//metabolic process
arahy.Tifrunner.gnm1.ann1.QF8GL7	919	1079	871	104	162	105	61.99	58.90	59.73	5.82	8.78	5.28	60.2066666666667	6.62666666666667	-3.18356798885282	7.47660633143493e-77	1.24401757427479e-73	HSP26-A	Glutathione S-transferase family protein	Metabolism	Metabolism of other amino acids	ko00480//Glutathione metabolism	K00799	-	GO:0005515//protein binding	-
arahy.Tifrunner.gnm1.ann1.VZ3VQN	468	494	565	6	14	9	13.67	11.67	16.78	0.14	0.33	0.20	14.04	0.223333333333333	-5.97420053056795	1.28959455150054e-75	2.06320248302954e-72	LOX1.3	seed linoleate 9S-lipoxygenase	Metabolism	Lipid metabolism	ko00591//Linoleic acid metabolism	K15718	-	GO:0005506//iron ion binding;GO:0005515//protein binding;GO:0016165//linoleate 13S-lipoxygenase activity;GO:0046872//metal ion binding	GO:0055114//oxidation-reduction process
arahy.Tifrunner.gnm1.ann1.L6AUEE	8031	9069	7473	843	818	1484	223.09	203.81	211.04	19.37	18.33	30.87	212.646666666667	22.8566666666667	-3.21777131364394	8.17623823767168e-74	1.25965548878677e-70	SQD2	Glycosyl transferase, group 1 family protein n=1 Tax=Synechococcus sp. PCC 7335 RepID=B4WMC6_9SYNE	Metabolism;Metabolism	Global and overview maps;Lipid metabolism	ko01100//Metabolic pathways;ko00561//Glycerolipid metabolism	K06119;K06119	-	-	GO:0009058//biosynthetic process
arahy.Tifrunner.gnm1.ann1.S82084	1245	1362	953	1	2	7	70.11	62.03	54.55	0.05	0.09	0.30	62.23	0.146666666666667	-8.72892541297123	1.98427050477814e-73	2.94784643525915e-70	SPX3	SPX domain gene 3	-	-	-	-	-	-	-
arahy.Tifrunner.gnm1.ann1.67NNK3	1748	1766	1526	239	320	357	46.37	37.89	41.15	5.24	6.85	7.09	41.8033333333333	6.39333333333333	-2.70897776553572	6.7105464094337e-73	9.62546893080046e-70	MGD2	monogalactosyldiacylglycerol synthase 2	Metabolism;Metabolism	Global and overview maps;Lipid metabolism	ko01100//Metabolic pathways;ko00561//Glycerolipid metabolism	K03715;K03715	-	GO:0030246//carbohydrate binding	GO:0005975//carbohydrate metabolic process;GO:0009247//glycolipid biosynthetic process;GO:0030259//lipid glycosylation
arahy.Tifrunner.gnm1.ann1.F1H6I3	787	1006	832	170	199	192	65.71	67.95	70.62	11.74	13.39	12.00	68.0933333333333	12.3766666666667	-2.45989074385767	4.12677187848431e-72	5.72204432764373e-69	HOS3	GNS1/SUR4 membrane protein family	-	-	-	-	GO:0016021//integral component of membrane	-	-
arahy.Tifrunner.gnm1.ann1.U3L3I1	387	517	441	42	48	49	8.97	9.68	10.38	0.81	0.90	0.85	9.67666666666667	0.853333333333333	-3.50332885662666	3.94306185628249e-71	5.29095303341235e-68	UBC24	ubiquitin-conjugating enzyme 23	Genetic Information Processing	Folding, sorting and degradation	ko04120//Ubiquitin mediated proteolysis	K10581	-	GO:0016881//acid-amino acid ligase activity	-
arahy.Tifrunner.gnm1.ann1.PU0L3U	3469	4872	3314	1075	1152	1214	155.85	176.41	152.13	39.73	42.69	40.90	161.463333333333	41.1066666666667	-1.97376228703247	4.88475595626395e-71	6.34972479727223e-68	RNS2	ribonuclease 2-like [Glycine max]	-	-	-	-	GO:0016021//integral component of membrane	GO:0003723//RNA binding;GO:0033897//ribonuclease T2 activity	-
arahy.Tifrunner.gnm1.ann1.K6A74J	824	634	594	42	33	57	123.83	77.09	90.75	5.22	4.00	6.41	97.2233333333333	5.21	-4.2219473206227	1.1766695432517e-70	1.48320978759518e-67	--	unknown protein; FUNCTIONS IN: molecular_function unknown; INVOLVED IN: biological_process unknown; LOCATED IN: endomembrane system; EXPRESSED IN: petal, flower; EXPRESSED DURING: 4 anthesis, petal differentiation and expansion stage	-	-	-	-	-	-	-
arahy.Tifrunner.gnm1.ann1.MNN997	3604	3977	3011	670	541	804	188.01	167.84	159.68	28.92	22.75	31.40	171.843333333333	27.69	-2.63365692458606	1.42981269283099e-69	1.74929172304973e-66	At2g35615	Eukaryotic aspartyl protease family protein	-	-	-	-	-	GO:0004190//aspartic-type endopeptidase activity	GO:0006508//proteolysis
arahy.Tifrunner.gnm1.ann1.79B99S	1748	1832	1606	306	276	199	91.39	77.48	85.37	13.22	11.63	7.79	84.7466666666667	10.88	-2.96147806737702	6.89982727114485e-68	8.20034614279463e-65	AN3	flavanone 3-hydroxylase [Glycine max]	Metabolism;Metabolism;Metabolism	Global and overview maps;Global and overview maps;Biosynthesis of other secondary metabolites	ko01100//Metabolic pathways;ko01110//Biosynthesis of secondary metabolites;ko00941//Flavonoid biosynthesis	K00475;K00475;K00475	-	GO:0016491//oxidoreductase activity	GO:0055114//oxidation-reduction process
arahy.Tifrunner.gnm1.ann1.SP0UUF	1620	1497	1818	276	252	292	70.14	52.44	80.03	9.90	8.79	9.46	67.5366666666667	9.38333333333333	-2.84749855399818	2.91953204348796e-67	3.37343817813802e-64	HHP4	adiponectin receptor protein 2-like isoform X3 [Glycine max]	-	-	-	-	GO:0016021//integral component of membrane	-	-
arahy.Tifrunner.gnm1.ann1.M2PBL6	1274	1658	1094	280	296	246	20.87	21.97	18.22	3.79	3.92	3.01	20.3533333333333	3.57333333333333	-2.50992268374901	5.99276584508758e-67	6.7373265096786e-64	BOR1	Anion exchange family protein n=2 Tax=Populus trichocarpa RepID=B9GSX6_POPTR	-	-	-	-	GO:0016020//membrane;GO:0016021//integral component of membrane	GO:0005452//inorganic anion exchanger activity	GO:0006820//anion transport
arahy.Tifrunner.gnm1.ann1.QM3HVQ	471	733	491	28	36	64	12.77	16.08	13.54	0.62	0.79	1.30	14.13	0.903333333333333	-3.96735920970122	1.25744148536093e-66	1.37646824911997e-63	--	Membrane transport protein-like n=2 Tax=Oryza sativa subsp. japonica RepID=Q6H4F0_ORYSJ	-	-	-	-	GO:0016021//integral component of membrane	-	GO:0055085//transmembrane transport
arahy.Tifrunner.gnm1.ann1.VI8BIT	578	736	580	54	77	33	23.36	24.06	23.79	1.79	2.52	1.00	23.7366666666667	1.77	-3.7452960865296	9.63010636998622e-66	1.02713726839056e-62	DTX35	MATE efflux family protein	-	-	-	-	GO:0016020//membrane	GO:0015238//drug transmembrane transporter activity;GO:0015297//antiporter activity	GO:0006855//drug transmembrane transport;GO:0055085//transmembrane transport
arahy.Tifrunner.gnm1.ann1.MX8T8B	1161	1484	1268	360	366	376	18.07	18.68	20.07	4.63	4.60	4.38	18.94	4.53666666666667	-2.06173176468555	2.36705043925659e-65	2.46155492804391e-62	Ibtk	Regulator of chromosome condensation (RCC1) family protein	-	-	-	-	-	GO:0005515//protein binding	-
arahy.Tifrunner.gnm1.ann1.T6F2TX	894	1069	897	228	252	256	30.84	29.38	30.68	6.39	6.79	6.54	30.3	6.57333333333333	-2.20462074270356	1.41766894666908e-63	1.43831158962424e-60	RGLG2	E3 ubiquitin-protein ligase RGLG2 isoform X2 [Glycine max]	-	-	-	-	-	GO:0005515//protein binding;GO:0008270//zinc ion binding	-
arahy.Tifrunner.gnm1.ann1.RXWH3W	373	441	310	6	7	17	43.22	41.34	36.52	0.58	0.65	1.47	40.36	0.9	-5.48685736277668	1.53821747391469e-63	1.52345791101022e-60	ASP	kunitz trypsin inhibitor 1	-	-	-	-	-	GO:0004866//endopeptidase inhibitor activity	-
arahy.Tifrunner.gnm1.ann1.HQ66FD	3069	4134	2464	575	802	672	89.70	97.76	73.22	13.91	18.90	14.70	86.8933333333333	15.8366666666667	-2.45597678820555	6.38600528065729e-63	6.17764329440701e-60	PAP	purple acid phosphatase 10	-	-	-	-	-	GO:0003993//acid phosphatase activity;GO:0016787//hydrolase activity;GO:0046872//metal ion binding	-
arahy.Tifrunner.gnm1.ann1.LH9WUE	1366	1534	1137	165	171	278	48.02	43.62	40.65	4.79	4.84	7.32	44.0966666666667	5.65	-2.96434683177671	7.67881957625994e-63	7.25945131622011e-60	--	alpha/beta-Hydrolases superfamily protein	-	-	-	-	-	-	-
arahy.Tifrunner.gnm1.ann1.FH6P3F	7895	9329	7923	2716	2400	2945	239.64	229.08	244.46	68.20	58.72	66.93	237.726666666667	64.6166666666667	-1.87932551035083	7.9435923629262e-62	7.34288025601425e-59	--	uncharacterized protein At3g61260-like isoform X1 [Glycine max]	-	-	-	-	-	-	-
arahy.Tifrunner.gnm1.ann1.16A6WD	1376	1520	1250	382	374	388	48.73	43.54	44.98	11.18	10.69	10.30	45.75	10.7233333333333	-2.09301830812719	4.12382454638392e-61	3.72910281860721e-58	LCAT3	lecithin:cholesterol acyltransferase 3	Metabolism;Metabolism;Metabolism;Metabolism	Global and overview maps;Global and overview maps;Lipid metabolism;Lipid metabolism	ko01100//Metabolic pathways;ko01110//Biosynthesis of secondary metabolites;ko00564//Glycerophospholipid metabolism;ko00592//alpha-Linolenic acid metabolism	K22389;K22389;K22389;K22389	-	GO:0008374//O-acyltransferase activity	GO:0006629//lipid metabolic process
arahy.Tifrunner.gnm1.ann1.JZ1PRS	767	812	616	70	121	117	42.80	36.63	34.95	3.22	5.42	4.90	38.1266666666667	4.51333333333333	-3.07853516662829	1.10839953596095e-59	9.80980755263144e-57	ELIP1	early light-induced-like protein	-	-	-	-	-	-	-
arahy.Tifrunner.gnm1.ann1.HJ6Q4U	2560	3450	2441	546	802	796	80.65	87.93	78.18	14.23	20.38	18.77	82.2533333333333	17.7933333333333	-2.20873734078856	1.51428953831889e-58	1.3122896234469e-55	NPC1	non-specific phospholipase C1	Metabolism;Metabolism;Metabolism;Metabolism;Metabolism	Global and overview maps;Global and overview maps;Lipid metabolism;Carbohydrate metabolism;Lipid metabolism	ko01100//Metabolic pathways;ko01110//Biosynthesis of secondary metabolites;ko00564//Glycerophospholipid metabolism;ko00562//Inositol phosphate metabolism;ko00565//Ether lipid metabolism	K01114;K01114;K01114;K01114;K01114	-	GO:0003824//catalytic activity	GO:0008152//metabolic process
arahy.Tifrunner.gnm1.ann1.8F7PE4	6345	7950	6616	1068	1493	783	237.31	240.57	251.55	33.05	45.01	21.94	243.143333333333	33.3333333333333	-2.86676953606172	2.56109944904967e-58	2.17416436290039e-55	CYP75B2	Cytochrome P450 superfamily protein	Metabolism;Metabolism;Metabolism;Metabolism	Global and overview maps;Global and overview maps;Biosynthesis of other secondary metabolites;Biosynthesis of other secondary metabolites	ko01100//Metabolic pathways;ko01110//Biosynthesis of secondary metabolites;ko00941//Flavonoid biosynthesis;ko00944//Flavone and flavonol biosynthesis	K05280;K05280;K05280;K05280	-	GO:0005506//iron ion binding;GO:0020037//heme binding	GO:0055114//oxidation-reduction process
arahy.Tifrunner.gnm1.ann1.069QKB	430	442	415	4	2	8	13.58	11.31	13.34	0.12	0.05	0.20	12.7433333333333	0.123333333333333	-6.6910361192057	1.76010048453324e-57	1.4355862716692e-54	PAH2	Lipin family protein	Metabolism;Metabolism;Metabolism;Metabolism	Global and overview maps;Global and overview maps;Lipid metabolism;Lipid metabolism	ko01100//Metabolic pathways;ko01110//Biosynthesis of secondary metabolites;ko00564//Glycerophospholipid metabolism;ko00561//Glycerolipid metabolism	K15728;K15728;K15728;K15728	-	-	-
arahy.Tifrunner.gnm1.ann1.5RL6NX	430	442	415	4	2	8	13.58	11.31	13.34	0.12	0.05	0.20	12.7433333333333	0.123333333333333	-6.6910361192057	1.76010048453324e-57	1.4355862716692e-54	PAH2	Lipin family protein	Metabolism;Metabolism;Metabolism;Metabolism	Global and overview maps;Global and overview maps;Lipid metabolism;Lipid metabolism	ko01100//Metabolic pathways;ko01110//Biosynthesis of secondary metabolites;ko00564//Glycerophospholipid metabolism;ko00561//Glycerolipid metabolism	K15728;K15728;K15728;K15728	-	-	-
arahy.Tifrunner.gnm1.ann1.L6NNIX	524	756	793	85	50	88	22.72	26.52	34.95	3.03	1.75	2.86	28.0633333333333	2.54666666666667	-3.46200433828874	6.89247374953359e-56	5.51358135691055e-53	HHP4	adiponectin receptor protein 2-like isoform X3 [Glycine max]	-	-	-	-	GO:0016021//integral component of membrane	-	-
arahy.Tifrunner.gnm1.ann1.DG4CQN	2092	2335	2057	678	575	642	58.64	52.29	58.07	15.89	13.00	13.46	56.3333333333333	14.1166666666667	-1.99658937183734	1.32394306148547e-55	1.03909546280398e-52	SLC37A2	putative glycerol-3-phosphate transporter 1-like isoform X2 [Glycine max]	-	-	-	-	GO:0016021//integral component of membrane	GO:0005215//transporter activity	GO:0006810//transport;GO:0055085//transmembrane transport
arahy.Tifrunner.gnm1.ann1.AMV68J	340	366	339	28	36	17	12.80	11.15	12.97	0.87	1.09	0.48	12.3066666666667	0.813333333333333	-3.91944950008289	3.52188561985304e-55	2.71296066905606e-52	SDT	HXXXD-type acyl-transferase family protein	-	-	-	-	-	-	-
arahy.Tifrunner.gnm1.ann1.PPBW4B	542	639	520	32	44	84	28.15	26.83	27.43	1.38	1.83	3.28	27.47	2.16333333333333	-3.66652902779788	4.21974972633063e-55	3.191435079385e-52	At1g06620	1-aminocyclopropane-1-carboxylate oxidase homolog 1-like [Glycine max]	-	-	-	-	-	GO:0016491//oxidoreductase activity	GO:0055114//oxidation-reduction process
arahy.Tifrunner.gnm1.ann1.FU1JML	743	784	756	154	122	105	24.75	21.15	25.61	4.26	3.27	2.63	23.8366666666667	3.38666666666667	-2.81524460120228	2.98019510653003e-54	2.21369956868446e-51	NAC072	NAC domain containing protein 19	-	-	-	-	-	GO:0003677//DNA binding	-
arahy.Tifrunner.gnm1.ann1.II8QNR	1203	1363	1104	270	282	376	37.19	62.78	51.97	9.46	13.77	16.02	50.6466666666667	13.0833333333333	-1.95273716723948	6.49251108534977e-54	4.73805234416306e-51	PAP3	purple acid phosphatase 3	Metabolism;Metabolism	Global and overview maps;Metabolism of cofactors and vitamins	ko01100//Metabolic pathways;ko00740//Riboflavin metabolism	K14379;K14379	-	GO:0003993//acid phosphatase activity;GO:0016787//hydrolase activity	-
arahy.Tifrunner.gnm1.ann1.AJ9HGA	367	460	348	36	62	53	9.10	9.23	8.67	0.71	1.21	0.96	9	0.96	-3.22881869049588	2.41171027974629e-53	1.72965366390701e-50	XYL1	family 31 glycosyl hydrolase, alpha-glucosidase	-	-	-	-	-	GO:0003824//catalytic activity;GO:0030246//carbohydrate binding	GO:0005975//carbohydrate metabolic process
arahy.Tifrunner.gnm1.ann1.6AFN3K	2501	3011	2343	876	794	958	120.45	117.52	114.82	34.73	30.90	34.94	117.596666666667	33.5233333333333	-1.81060965376717	2.72121451293781e-53	1.91854847618092e-50	At3g07570	ribonuclease 2-like [Glycine max]	-	-	-	-	GO:0016021//integral component of membrane	GO:0003723//RNA binding;GO:0033897//ribonuclease T2 activity	-
arahy.Tifrunner.gnm1.ann1.RA52CN	481	535	397	79	75	85	28.72	25.88	24.12	3.93	3.64	3.79	26.24	3.78666666666667	-2.79276738583456	9.7847191837219e-53	6.78358273142133e-50	LOG1	cytokinin riboside 5'-monophosphate phosphoribohydrolase LOG1 [Glycine max]	-	-	-	-	-	-	-
arahy.Tifrunner.gnm1.ann1.PGUC9R	9304	11884	9595	4002	4120	4738	333.90	345.04	350.04	118.83	119.17	127.30	342.993333333333	121.766666666667	-1.49406128242686	2.82880143406501e-52	1.89789763310971e-49	--	ganglioside-induced differentiation-associated-like protein	-	-	-	-	-	-	-
arahy.Tifrunner.gnm1.ann1.Q1RH66	9304	11884	9595	4002	4120	4738	333.90	345.04	350.04	118.83	119.17	127.30	342.993333333333	121.766666666667	-1.49406128242686	2.82880143406501e-52	1.89789763310971e-49	--	ganglioside-induced differentiation-associated-like protein	-	-	-	-	-	-	-
arahy.Tifrunner.gnm1.ann1.GA8N54	6576	7924	6385	2171	2115	2788	200.47	195.46	197.90	54.77	51.97	63.64	197.943333333333	56.7933333333333	-1.80129398418881	8.00308969464026e-52	5.28419876234843e-49	--	uncharacterized protein At3g61260-like isoform X1 [Glycine max]	-	-	-	-	-	-	-
arahy.Tifrunner.gnm1.ann1.A6N0MA	357	328	230	8	12	11	20.17	14.96	13.17	0.38	0.56	0.47	16.1	0.47	-5.09825612132434	9.45965469472996e-52	6.08781492878872e-49	PPA4	soluble inorganic pyrophosphatase	Metabolism	Energy metabolism	ko00190//Oxidative phosphorylation	K01507	GO:0005737//cytoplasm	GO:0000287//magnesium ion binding;GO:0004427//inorganic diphosphatase activity	GO:0006796//phosphate-containing compound metabolic process
arahy.Tifrunner.gnm1.ann1.GZ7CAY	586	909	688	147	186	156	30.38	38.14	36.26	6.31	7.79	6.05	34.9266666666667	6.71666666666667	-2.37851162325373	9.5128968524477e-52	6.08781492878872e-49	SHT	spermidine hydroxycinnamoyl transferase-like [Glycine max]	Metabolism;Metabolism;Metabolism;Metabolism;Metabolism	Global and overview maps;Global and overview maps;Biosynthesis of other secondary metabolites;Biosynthesis of other secondary metabolites;Biosynthesis of other secondary metabolites	ko01100//Metabolic pathways;ko01110//Biosynthesis of secondary metabolites;ko00940//Phenylpropanoid biosynthesis;ko00941//Flavonoid biosynthesis;ko00945//Stilbenoid, diarylheptanoid and gingerol biosynthesis	K13065;K13065;K13065;K13065;K13065	-	-	-
arahy.Tifrunner.gnm1.ann1.KQ3B15	305	381	325	34	42	52	15.80	15.98	17.12	1.46	1.76	2.04	16.3	1.75333333333333	-3.2166997605473	2.38781850720236e-51	1.50494070369843e-48	UGT72B1	UDP-Glycosyltransferase superfamily protein	-	-	-	-	-	-	GO:0008152//metabolic process
arahy.Tifrunner.gnm1.ann1.A0XZP2	457	547	573	99	85	91	18.59	18.00	23.73	3.32	2.80	2.76	20.1066666666667	2.96	-2.76400484691856	7.85276349372e-51	4.87539407534733e-48	UGT85A23	UDP-Glycosyltransferase superfamily protein	Metabolism;Metabolism	Global and overview maps;Global and overview maps	ko01100//Metabolic pathways;ko01110//Biosynthesis of secondary metabolites	K21374;K21374	-	-	GO:0008152//metabolic process
arahy.Tifrunner.gnm1.ann1.KZ47MP	813	858	736	91	122	180	40.99	35.10	37.28	3.69	4.92	6.21	37.79	4.94	-2.93542157167528	3.10967022432288e-50	1.90224929884057e-47	FHY	Haloacid dehalogenase-like hydrolase (HAD) superfamily protein	Metabolism;Metabolism;Metabolism	Global and overview maps;Global and overview maps;Metabolism of cofactors and vitamins	ko01100//Metabolic pathways;ko01110//Biosynthesis of secondary metabolites;ko00740//Riboflavin metabolism	K20884;K20884;K20884	-	GO:0016787//hydrolase activity	GO:0008152//metabolic process
arahy.Tifrunner.gnm1.ann1.D9Q2X2	466	513	440	38	83	59	28.45	25.35	27.34	1.92	4.10	2.70	27.0466666666667	2.90666666666667	-3.21801326242935	5.92640706371774e-50	3.57276455984734e-47	GSTU17	Glutathione S-transferase family protein	Metabolism	Metabolism of other amino acids	ko00480//Glutathione metabolism	K00799	-	GO:0005515//protein binding	-
arahy.Tifrunner.gnm1.ann1.TUBV7Y	1579	1559	1434	453	415	429	76.25	60.93	70.41	18.11	16.17	15.52	69.1966666666667	16.6	-2.05951930063522	1.46006354783895e-49	8.67632334277955e-47	RPL4	Ribosomal protein L4/L1 family	Genetic Information Processing	Translation	ko03010//Ribosome	K02930	GO:0005840//ribosome	GO:0003735//structural constituent of ribosome	GO:0006412//translation
arahy.Tifrunner.gnm1.ann1.LP056Y	27	48	15	687	465	569	1.17	1.69	0.68	25.28	16.67	18.89	1.18	20.28	4.1031988876415	3.44997578627747e-49	2.02124848988428e-46	MAN4	mannan endo-1,4-beta-mannosidase 4-like [Glycine max]	Metabolism	Carbohydrate metabolism	ko00051//Fructose and mannose metabolism	K19355	-	-	GO:0005975//carbohydrate metabolic process
MSTRG.12942	388	305	351	30	20	32	15.36	9.77	14.13	0.98	0.64	0.95	13.0866666666667	0.856666666666667	-3.9332199082723	8.30360662220967e-49	4.79729339811188e-46	PHT1-4	PREDICTED: inorganic phosphate transporter 1-4-like [Arachis ipaensis]	-	-	-	-	GO:0031224//intrinsic component of membrane	GO:0005215//transporter activity	GO:0015698//inorganic anion transport;GO:0044763//single-organism cellular process
arahy.Tifrunner.gnm1.ann1.483GQE	1084	1363	1158	413	426	449	37.34	37.33	39.02	11.78	11.53	11.22	37.8966666666667	11.51	-1.71918312323866	1.37046591899892e-47	7.80921518254769e-45	RGLG2	E3 ubiquitin-protein ligase RGLG2 isoform X2 [Glycine max]	-	-	-	-	-	GO:0005515//protein binding;GO:0008270//zinc ion binding	-
arahy.Tifrunner.gnm1.ann1.R2E5NI	3512	2747	3187	648	414	572	116.74	73.87	107.68	17.81	11.09	14.24	99.43	14.38	-2.78961753135467	4.18342209377834e-47	2.3515920112824e-44	THI1	thiamine thiazole synthase 2, chloroplastic-like [Glycine max]	Metabolism;Metabolism	Global and overview maps;Metabolism of cofactors and vitamins	ko01100//Metabolic pathways;ko00730//Thiamine metabolism	K03146;K03146	-	-	GO:0006950//response to stress;GO:0009228//thiamine biosynthetic process
arahy.Tifrunner.gnm1.ann1.ZMGM97	1033	1053	748	106	53	140	39.02	32.17	28.71	3.31	1.62	3.96	33.3	2.96333333333333	-3.49022935385001	5.94917314084692e-47	3.29957006853079e-44	HRS1	two-component response regulator-like APRR2-like isoform X2 [Glycine max]	-	-	-	-	-	GO:0003677//DNA binding;GO:0003682//chromatin binding	-
arahy.Tifrunner.gnm1.ann1.HE8J5U	3028	2968	2464	658	720	466	140.60	111.51	116.30	25.29	26.95	16.20	122.803333333333	22.8133333333333	-2.42840055706096	2.07293729100666e-46	1.13457858544742e-43	AN3	flavanone 3-hydroxylase [Glycine max]	Metabolism;Metabolism;Metabolism	Global and overview maps;Global and overview maps;Biosynthesis of other secondary metabolites	ko01100//Metabolic pathways;ko01110//Biosynthesis of secondary metabolites;ko00941//Flavonoid biosynthesis	K00475;K00475;K00475	-	GO:0016491//oxidoreductase activity	GO:0055114//oxidation-reduction process
arahy.Tifrunner.gnm1.ann1.21N9MM	704	916	727	118	202	192	29.66	31.20	31.13	4.11	6.84	6.06	30.6633333333333	5.67	-2.43509389696684	2.48877429567014e-46	1.32725056893578e-43	AOX1A	alternative oxidase 1A	-	-	-	-	-	GO:0009916//alternative oxidase activity	GO:0055114//oxidation-reduction process
arahy.Tifrunner.gnm1.ann1.E2AJGQ	704	916	727	118	202	192	29.66	31.20	31.13	4.11	6.84	6.06	30.6633333333333	5.67	-2.43509389696684	2.48877429567014e-46	1.32725056893578e-43	AOX1A	alternative oxidase 1A	-	-	-	-	-	GO:0009916//alternative oxidase activity	GO:0055114//oxidation-reduction process
arahy.Tifrunner.gnm1.ann1.6J3MKV	601	694	659	167	136	133	13.98	13.06	15.60	3.21	2.54	2.31	14.2133333333333	2.68666666666667	-2.4033556942312	4.21784027058162e-46	2.22087976880232e-43	COL5	zinc finger protein CONSTANS-LIKE 5-like [Glycine max]	-	-	-	-	GO:0005622//intracellular	GO:0005515//protein binding;GO:0008270//zinc ion binding	-
arahy.Tifrunner.gnm1.ann1.B9PVT7	131	191	142	806	798	964	3.83	4.52	4.22	19.51	18.82	21.11	4.19	19.8133333333333	2.24144946611809	5.51601864563076e-46	2.86812284502878e-43	LOX5	seed linoleate 9S-lipoxygenase	Metabolism	Lipid metabolism	ko00591//Linoleic acid metabolism	K15718	-	GO:0005506//iron ion binding;GO:0005515//protein binding;GO:0016165//linoleate 13S-lipoxygenase activity;GO:0046872//metal ion binding	GO:0055114//oxidation-reduction process
arahy.Tifrunner.gnm1.ann1.SY7QJV	909	1469	1034	284	353	282	40.24	51.43	45.73	11.00	12.83	9.88	45.8	11.2366666666667	-2.02713347172125	7.16151762140398e-46	3.67774874688322e-43	ALDH2C4	aldehyde dehydrogenase family 2 member C4-like [Glycine max]	Metabolism	Biosynthesis of other secondary metabolites	ko00940//Phenylpropanoid biosynthesis	K12355	-	GO:0016491//oxidoreductase activity	GO:0008152//metabolic process;GO:0055114//oxidation-reduction process
arahy.Tifrunner.gnm1.ann1.0C8NZA	629	701	514	71	120	132	14.05	12.80	12.08	1.46	2.20	2.45	12.9766666666667	2.03666666666667	-2.67163805952856	1.6901146915292e-45	8.57362205165123e-43	AKR1	aldo/keto reductase family oxidoreductase	-	-	-	-	-	-	-
arahy.Tifrunner.gnm1.ann1.88MUGQ	361	390	309	53	28	43	28.78	25.16	25.05	3.50	1.80	2.57	26.33	2.62333333333333	-3.32723448125973	6.05696499607356e-45	3.03556111977918e-42	--	pathogenesis-like protein	-	-	-	-	-	-	-
arahy.Tifrunner.gnm1.ann1.R6L1G9	272	347	246	6	9	28	10.34	10.68	9.51	0.19	0.28	0.80	10.1766666666667	0.423333333333333	-4.58732718743462	1.34116258824618e-44	6.64146906943766e-42	CHR27	chromodomain-helicase-DNA-binding protein 1-like isoform X2 [Glycine max]	-	-	-	-	-	GO:0003676//nucleic acid binding;GO:0003677//DNA binding;GO:0004386//helicase activity;GO:0005524//ATP binding	-
arahy.Tifrunner.gnm1.ann1.BQEK3T	1235	1453	856	246	309	248	72.06	68.60	50.75	11.89	14.55	10.85	63.8033333333333	12.43	-2.3598055015472	1.41544008497845e-44	6.92683073115864e-42	TIL	temperature-induced lipocalin	-	-	-	-	-	GO:0005215//transporter activity	-
arahy.Tifrunner.gnm1.ann1.T45XFJ	494	557	557	109	69	105	22.11	20.16	25.36	4.04	2.49	3.50	22.5433333333333	3.34333333333333	-2.75334174781074	8.00169608657e-44	3.87030874550061e-41	ALS3	protein ALUMINUM SENSITIVE 3-like [Glycine max]	-	-	-	-	-	-	-
arahy.Tifrunner.gnm1.ann1.6P73LQ	272	263	238	22	16	29	11.04	8.66	10.62	0.85	0.52	0.88	10.1066666666667	0.75	-3.75227284695406	1.05174434778329e-43	5.02866777410824e-41	gpmA	phosphoglycerate/bisphosphoglycerate mutase	Metabolism;Metabolism;Metabolism;Metabolism;Metabolism;Metabolism	Global and overview maps;Global and overview maps;Global and overview maps;Global and overview maps;Carbohydrate metabolism;Amino acid metabolism	ko01100//Metabolic pathways;ko01110//Biosynthesis of secondary metabolites;ko01200//Carbon metabolism;ko01230//Biosynthesis of amino acids;ko00010//Glycolysis / Gluconeogenesis;ko00260//Glycine, serine and threonine metabolism	K01834;K01834;K01834;K01834;K01834;K01834	-	GO:0003824//catalytic activity;GO:0004619//phosphoglycerate mutase activity	GO:0006096//glycolytic process;GO:0008152//metabolic process
MSTRG.34280	2066	1839	2021	549	446	434	177.71	127.94	176.67	39.07	30.91	27.96	160.773333333333	32.6466666666667	-2.300020533329	2.04714825140507e-43	9.67673020610189e-41	--	PREDICTED: dehydrin DHN3-like [Arachis ipaensis]	-	-	-	-	-	-	-
arahy.Tifrunner.gnm1.ann1.WK1M58	2093	3030	2115	9554	8300	10255	62.26	72.92	63.96	235.12	199.01	228.39	66.38	220.84	1.73418097171364	4.93899642212892e-43	2.30839813675614e-40	POX1	proline dehydrogenase	Metabolism;Metabolism;Metabolism	Global and overview maps;Global and overview maps;Amino acid metabolism	ko01100//Metabolic pathways;ko01110//Biosynthesis of secondary metabolites;ko00330//Arginine and proline metabolism	K00318;K00318;K00318	-	GO:0004657//proline dehydrogenase activity	GO:0006537//glutamate biosynthetic process;GO:0006562//proline catabolic process;GO:0055114//oxidation-reduction process
arahy.Tifrunner.gnm1.ann1.IEB1S3	956	1242	866	327	370	362	26.32	28.18	24.86	6.05	5.64	4.96	26.4533333333333	5.55	-2.25288984842825	8.77736882961098e-42	4.05680234672586e-39	--	oxidoreductase, 2OG-Fe(II) oxygenase family protein	-	-	-	-	-	GO:0016491//oxidoreductase activity	GO:0055114//oxidation-reduction process
arahy.Tifrunner.gnm1.ann1.HE9KP0	1388	1436	819	0	1	3	92.19	77.19	55.30	0.00	0.05	0.15	74.8933333333333	0.0666666666666667	-10.1336559926912	1.22463320656477e-41	5.59791950477743e-39	SPX3	SPX domain gene 3	-	-	-	-	-	-	-
arahy.Tifrunner.gnm1.ann1.PY7LAP	335	371	296	25	35	59	14.12	12.65	12.67	0.88	1.19	1.88	13.1466666666667	1.31666666666667	-3.31973499331345	1.35305713603493e-41	6.11773018343965e-39	FHY	Haloacid dehalogenase-like hydrolase (HAD) superfamily protein	Metabolism;Metabolism;Metabolism	Global and overview maps;Global and overview maps;Metabolism of cofactors and vitamins	ko01100//Metabolic pathways;ko01110//Biosynthesis of secondary metabolites;ko00740//Riboflavin metabolism	K20884;K20884;K20884	-	GO:0016787//hydrolase activity	GO:0008152//metabolic process
arahy.Tifrunner.gnm1.ann1.JBS4N0	394	560	425	76	111	114	9.13	10.51	10.02	1.46	2.07	1.98	9.88666666666667	1.83666666666667	-2.42839437388347	1.6883553058486e-41	7.55166835025636e-39	UBC24	ubiquitin-conjugating enzyme 23	Genetic Information Processing	Folding, sorting and degradation	ko04120//Ubiquitin mediated proteolysis	K10581	-	GO:0016881//acid-amino acid ligase activity	-
MSTRG.34279	4474	4503	5016	1264	876	784	250.04	203.63	285.01	58.45	39.47	32.80	246.226666666667	43.5733333333333	-2.49846962814878	4.2232989553612e-41	1.86889964517191e-38	--	PREDICTED: dehydrin DHN3-like [Arachis ipaensis]	-	-	-	-	-	-	-
arahy.Tifrunner.gnm1.ann1.IJP2R9	357	373	291	63	49	54	15.32	12.93	12.67	2.22	1.69	1.75	13.64	1.88666666666667	-2.85393218691344	7.56112888758335e-41	3.31073977196636e-38	BBX21	zinc finger protein CONSTANS-LIKE 5-like [Glycine max]	-	-	-	-	GO:0005622//intracellular	GO:0008270//zinc ion binding	-
arahy.Tifrunner.gnm1.ann1.M6NE4G	5586	6170	4600	7	15	41	192.92	172.39	161.49	0.19	0.43	1.06	175.6	0.56	-8.29265030236512	1.07549506559814e-40	4.66014252538395e-38	GDPD1	Glycerophosphodiester phosphodiesterase GDE1 n=2 Tax=Triticeae RepID=M8BLH1_AEGTA	-	-	-	-	-	GO:0008081//phosphoric diester hydrolase activity;GO:0008889//glycerophosphodiester phosphodiesterase activity	GO:0006071//glycerol metabolic process;GO:0006629//lipid metabolic process
arahy.Tifrunner.gnm1.ann1.0WF02T	1128	1328	1000	361	389	457	26.55	25.31	23.94	7.03	7.38	8.07	25.2666666666667	7.49333333333333	-1.75355581283753	1.26570236271745e-40	5.42777537958329e-38	UGP3	UDP-glucose pyrophosphorylase 3	-	-	-	-	-	GO:0016779//nucleotidyltransferase activity	GO:0008152//metabolic process
arahy.Tifrunner.gnm1.ann1.72QZIF	332	378	310	49	26	58	13.12	12.09	12.44	1.60	0.83	1.72	12.55	1.38333333333333	-3.18146662332501	1.64176173387658e-39	6.96860845347593e-37	UGT86A1	UDP-Glycosyltransferase superfamily protein	-	-	-	-	-	-	GO:0008152//metabolic process
arahy.Tifrunner.gnm1.ann1.WS4P7I	452	537	524	121	118	87	12.87	12.37	15.18	2.84	2.71	1.86	13.4733333333333	2.47	-2.4475238740739	2.131282221721e-39	8.95504510878067e-37	P5CS	delta-1-pyrroline-5-carboxylate synthetase	Metabolism;Metabolism;Metabolism;Metabolism	Global and overview maps;Global and overview maps;Global and overview maps;Amino acid metabolism	ko01100//Metabolic pathways;ko01110//Biosynthesis of secondary metabolites;ko01230//Biosynthesis of amino acids;ko00330//Arginine and proline metabolism	K12657;K12657;K12657;K12657	GO:0005737//cytoplasm	GO:0003824//catalytic activity;GO:0004349//glutamate 5-kinase activity;GO:0004350//glutamate-5-semialdehyde dehydrogenase activity;GO:0016491//oxidoreductase activity	GO:0006561//proline biosynthetic process;GO:0008152//metabolic process;GO:0055114//oxidation-reduction process
arahy.Tifrunner.gnm1.ann1.DV8NTV	1700	1953	1641	626	574	752	125.81	116.98	123.51	38.36	34.23	41.69	122.1	38.0933333333333	-1.68045275965955	7.96683564470703e-39	3.31396462312878e-36	PAP3	purple acid phosphatase 3	Metabolism;Metabolism	Global and overview maps;Metabolism of cofactors and vitamins	ko01100//Metabolic pathways;ko00740//Riboflavin metabolism	K14379;K14379	-	GO:0003993//acid phosphatase activity;GO:0016787//hydrolase activity	-
arahy.Tifrunner.gnm1.ann1.5QUI8A	1720	1958	1860	735	719	666	47.82	44.03	52.56	16.90	16.10	13.85	48.1366666666667	15.6166666666667	-1.62404969539754	2.72757487981153e-38	1.12335576510416e-35	SLC37A2	putative glycerol-3-phosphate transporter 1-like isoform X1 [Glycine max]	-	-	-	-	GO:0016021//integral component of membrane	GO:0005215//transporter activity	GO:0006810//transport;GO:0055085//transmembrane transport
arahy.Tifrunner.gnm1.ann1.V7KKLB	266	289	183	1270	1157	1408	16.22	14.27	11.36	64.03	56.83	64.21	13.95	61.69	2.14477152421397	3.98229417222517e-38	1.62403422237304e-35	FLA2	FASCICLIN-like arabinogalactan 2	-	-	-	-	-	-	-
arahy.Tifrunner.gnm1.ann1.ZE0PKC	1560	2118	1531	682	571	590	54.29	59.62	54.16	19.62	16.01	15.37	56.0233333333333	17	-1.7204930785418	4.9093957154523e-38	1.98268090850164e-35	ALDH2C4	aldehyde dehydrogenase family 2 member C4-like [Glycine max]	Metabolism	Biosynthesis of other secondary metabolites	ko00940//Phenylpropanoid biosynthesis	K12355	-	GO:0016491//oxidoreductase activity	GO:0008152//metabolic process;GO:0055114//oxidation-reduction process
arahy.Tifrunner.gnm1.ann1.FTX6XU	1739	1914	1530	39	96	40	89.46	79.66	80.02	1.66	3.98	1.54	83.0466666666667	2.39333333333333	-5.11682901390823	1.56143097502837e-37	6.24527348733221e-35	AS	UDP-Glycosyltransferase superfamily protein	-	-	-	-	-	-	GO:0008152//metabolic process
arahy.Tifrunner.gnm1.ann1.4I2AVL	712	849	697	201	284	239	11.05	10.68	11.02	2.59	3.56	2.79	10.9166666666667	2.98	-1.87314817012886	5.22452594055918e-37	2.06975814808991e-34	Ibtk	Regulator of chromosome condensation (RCC1) family protein	-	-	-	-	-	GO:0005515//protein binding	-
arahy.Tifrunner.gnm1.ann1.XZ9AUI	475	506	369	73	84	118	15.03	12.96	11.86	1.91	2.15	2.81	13.2833333333333	2.29	-2.53619772005973	5.68990084898046e-37	2.23285665674566e-34	pldZ	phospholipase D Y	Metabolism;Metabolism;Metabolism;Metabolism	Global and overview maps;Global and overview maps;Lipid metabolism;Lipid metabolism	ko01100//Metabolic pathways;ko01110//Biosynthesis of secondary metabolites;ko00564//Glycerophospholipid metabolism;ko00565//Ether lipid metabolism	K16860;K16860;K16860;K16860	-	GO:0003824//catalytic activity	GO:0008152//metabolic process
arahy.Tifrunner.gnm1.ann1.9KBM2K	298	389	406	68	53	78	11.00	11.62	15.24	2.07	1.58	2.15	12.62	1.93333333333333	-2.70654960568877	1.40826782840045e-36	5.47473989326855e-34	STY46	Protein kinase superfamily protein	-	-	-	-	-	GO:0004672//protein kinase activity;GO:0004674//protein serine/threonine kinase activity;GO:0005524//ATP binding;GO:0016597//amino acid binding	GO:0006468//protein phosphorylation;GO:0008152//metabolic process
arahy.Tifrunner.gnm1.ann1.TGV1RT	8	6	17	253	253	266	0.38	0.23	0.83	10.00	9.74	9.52	0.48	9.75333333333333	4.34478905269617	1.55293810666214e-36	5.98125615026159e-34	OMT3	O-methyltransferase family protein	Metabolism	Biosynthesis of other secondary metabolites	ko00945//Stilbenoid, diarylheptanoid and gingerol biosynthesis	K16040	-	GO:0008168//methyltransferase activity;GO:0008171//O-methyltransferase activity;GO:0046983//protein dimerization activity	-
arahy.Tifrunner.gnm1.ann1.U3WWWH	1383	1242	820	2	1	9	67.80	49.25	40.83	0.09	0.05	0.31	52.6266666666667	0.15	-8.45468770756343	1.07523382977949e-35	4.10334877223278e-33	At1g17710	2,3-diketo-5-methylthio-1-phosphopentane phosphatase	Metabolism;Metabolism	Global and overview maps;Metabolism of cofactors and vitamins	ko01100//Metabolic pathways;ko00750//Vitamin B6 metabolism	K13248;K13248	-	GO:0016791//phosphatase activity	GO:0008152//metabolic process
arahy.Tifrunner.gnm1.ann1.VTP83K	859	934	776	212	292	314	29.24	25.74	26.87	5.98	8.01	8.01	27.2833333333333	7.33333333333333	-1.89547889294949	2.19879875243616e-35	8.31485742773518e-33	IFRD1	interferon-related developmental regulator family protein / IFRD protein family	-	-	-	-	-	GO:0005488//binding	-
arahy.Tifrunner.gnm1.ann1.PN33QT	2270	2216	1767	668	491	457	188.28	148.66	148.97	45.85	32.81	28.41	161.97	35.69	-2.18213481612139	2.82059987777929e-35	1.05701345149536e-32	SAT5	serine acetyltransferase 1; 1	Metabolism;Metabolism;Metabolism;Metabolism;Metabolism;Metabolism	Global and overview maps;Global and overview maps;Global and overview maps;Global and overview maps;Amino acid metabolism;Energy metabolism	ko01100//Metabolic pathways;ko01110//Biosynthesis of secondary metabolites;ko01200//Carbon metabolism;ko01230//Biosynthesis of amino acids;ko00270//Cysteine and methionine metabolism;ko00920//Sulfur metabolism	K00640;K00640;K00640;K00640;K00640;K00640	GO:0005737//cytoplasm	GO:0009001//serine O-acetyltransferase activity;GO:0016740//transferase activity	GO:0006535//cysteine biosynthetic process from serine
arahy.Tifrunner.gnm1.ann1.NB8KRW	632	725	762	189	238	183	29.66	27.73	36.67	7.73	8.85	6.42	31.3533333333333	7.66666666666667	-2.03194747102624	3.28913986989346e-35	1.22159242114248e-32	NAC072	NAC domain containing protein 3	-	-	-	-	-	GO:0003677//DNA binding	-
arahy.Tifrunner.gnm1.ann1.XGZP1J	1788	2140	1758	779	744	915	61.87	59.92	61.85	23.18	20.74	23.70	61.2133333333333	22.54	-1.44135841581899	4.84808108246811e-35	1.78465158218961e-32	AGAL3	alpha-galactosidase 2	Metabolism;Metabolism;Metabolism;Metabolism;Metabolism	Global and overview maps;Lipid metabolism;Carbohydrate metabolism;Lipid metabolism;Glycan biosynthesis and metabolism	ko01100//Metabolic pathways;ko00561//Glycerolipid metabolism;ko00052//Galactose metabolism;ko00600//Sphingolipid metabolism;ko00603//Glycosphingolipid biosynthesis - globo and isoglobo series	K07407;K07407;K07407;K07407;K07407	-	GO:0003824//catalytic activity	GO:0005975//carbohydrate metabolic process
arahy.Tifrunner.gnm1.ann1.98EFWE	1674	1543	1257	469	372	469	34.54	25.76	26.36	8.00	6.18	7.24	28.8866666666667	7.14	-2.01640775652161	7.78984376078917e-35	2.84240465717147e-32	SAT5	serine acetyltransferase 1; 1	Metabolism;Metabolism;Metabolism;Metabolism;Metabolism;Metabolism	Global and overview maps;Global and overview maps;Global and overview maps;Global and overview maps;Amino acid metabolism;Energy metabolism	ko01100//Metabolic pathways;ko01110//Biosynthesis of secondary metabolites;ko01200//Carbon metabolism;ko01230//Biosynthesis of amino acids;ko00270//Cysteine and methionine metabolism;ko00920//Sulfur metabolism	K00640;K00640;K00640;K00640;K00640;K00640	GO:0005737//cytoplasm	GO:0009001//serine O-acetyltransferase activity;GO:0016740//transferase activity	GO:0006535//cysteine biosynthetic process from serine
arahy.Tifrunner.gnm1.ann1.H8JSRB	544	704	557	208	214	212	13.02	13.66	13.57	4.12	4.13	3.81	13.4166666666667	4.02	-1.73875887598926	9.51057158817733e-35	3.41044177890873e-32	--	Calcineurin-like metallo-phosphoesterase superfamily protein	-	-	-	-	-	GO:0016787//hydrolase activity	-
arahy.Tifrunner.gnm1.ann1.NP9S9N	544	704	557	208	214	212	13.02	13.66	13.57	4.12	4.13	3.81	13.4166666666667	4.02	-1.73875887598926	9.51057158817733e-35	3.41044177890873e-32	--	Calcineurin-like metallo-phosphoesterase superfamily protein	-	-	-	-	-	GO:0016787//hydrolase activity	-
arahy.Tifrunner.gnm1.ann1.S2YQMD	218	261	170	24	26	32	5.98	5.68	4.68	0.54	0.58	0.65	5.44666666666667	0.59	-3.20658671806269	1.37434892913525e-34	4.88622157309735e-32	PAP23	purple acid phosphatase 23	-	-	-	-	-	GO:0003993//acid phosphatase activity;GO:0016787//hydrolase activity;GO:0046872//metal ion binding	-
arahy.Tifrunner.gnm1.ann1.D18R6M	332	436	306	1192	1277	1364	8.59	9.14	8.04	25.52	26.64	26.44	8.59	26.2	1.60883677528635	2.27795732771126e-34	8.0301856746445e-32	--	uncharacterized protein LOC100775992 isoform 1 [Glycine max]	-	-	-	-	-	-	-
arahy.Tifrunner.gnm1.ann1.42CZAS	263	267	281	38	35	56	13.87	11.41	15.08	1.68	1.47	2.22	13.4533333333333	1.79	-2.90993218112094	4.46251598690349e-34	1.559893088296e-31	FAD2-1	fatty acid desaturase 2	Metabolism;Metabolism	Global and overview maps;Lipid metabolism	ko01212//Fatty acid metabolism;ko01040//Biosynthesis of unsaturated fatty acids	K10256;K10256	-	-	GO:0006629//lipid metabolic process;GO:0055114//oxidation-reduction process
arahy.Tifrunner.gnm1.ann1.59H3M1	174	242	238	32	20	25	6.79	7.65	9.47	1.03	0.63	0.73	7.97	0.796666666666667	-3.32253160673088	7.40824805613396e-34	2.56800745325837e-31	UGT86A1	UDP-Glycosyltransferase superfamily protein	-	-	-	-	-	-	GO:0008152//metabolic process
arahy.Tifrunner.gnm1.ann1.5PJB70	817	962	875	319	263	238	45.53	43.35	49.54	14.69	11.80	9.94	46.14	12.1433333333333	-1.92585350966136	8.21963484761972e-34	2.82572025418543e-31	UFGT	UDP-Glycosyltransferase superfamily protein	-	-	-	-	-	-	GO:0008152//metabolic process
arahy.Tifrunner.gnm1.ann1.0UT8YS	692	718	572	120	208	180	28.33	23.79	23.80	4.05	6.87	5.50	25.3066666666667	5.47333333333333	-2.20902586524331	1.72745907339197e-33	5.88992746523654e-31	Os02g0799000	Protein phosphatase 2C family protein	-	-	-	-	-	GO:0003824//catalytic activity;GO:0004722//protein serine/threonine phosphatase activity	GO:0006470//protein dephosphorylation
MSTRG.341	191	273	196	32	33	39	17.41	20.14	18.16	2.41	2.43	2.66	18.57	2.5	-2.89297381527333	1.8696165108953e-33	6.32279983770015e-31	--	-	-	-	-	-	-	-	-
arahy.Tifrunner.gnm1.ann1.W2V9C7	549	659	436	147	176	163	24.04	23.37	19.43	5.34	6.22	5.33	22.28	5.63	-1.9845424052598	2.23921696871806e-33	7.51167001998106e-31	BBX21	zinc finger protein CONSTANS-LIKE 5-like [Glycine max]	-	-	-	-	GO:0005622//intracellular	GO:0008270//zinc ion binding	-
arahy.Tifrunner.gnm1.ann1.9ZTQ0N	471	551	496	152	116	103	17.69	16.73	18.93	4.71	3.51	2.88	17.7833333333333	3.7	-2.26492859447432	2.47695590066568e-33	8.24271476799924e-31	NAC072	NAC domain containing protein 19	-	-	-	-	-	GO:0003677//DNA binding	-
arahy.Tifrunner.gnm1.ann1.GZ0G6J	313	366	288	77	84	79	13.38	12.65	12.52	2.72	2.89	2.53	12.85	2.71333333333333	-2.24363016053615	3.97562308406559e-33	1.31249201133235e-30	At3g57810	OTU-like cysteine protease	-	-	-	-	-	-	-
arahy.Tifrunner.gnm1.ann1.1EW4X0	652	855	690	252	265	314	16.36	17.36	17.59	5.22	5.37	5.90	17.1033333333333	5.49666666666667	-1.63764862675395	6.94536283933961e-33	2.2748524254174e-30	--	unknown protein; Has 50 Blast hits to 42 proteins in 12 species: Archae - 0; Bacteria - 0; Metazoa - 1; Fungi - 0; Plants - 49; Viruses - 0; Other Eukaryotes - 0 (source: NCBI BLink).	-	-	-	-	-	GO:0046872//metal ion binding	-
arahy.Tifrunner.gnm1.ann1.XXTB4R	459	587	471	150	145	105	12.96	13.41	13.52	3.53	3.32	2.23	13.2966666666667	3.02666666666667	-2.13526292079625	7.08708285981954e-33	2.30313582593682e-30	OPT7	oligopeptide transporter 7	-	-	-	-	-	-	GO:0055085//transmembrane transport
arahy.Tifrunner.gnm1.ann1.FIY7NK	1467	1036	1484	288	353	306	55.38	31.66	56.98	8.99	10.73	8.65	48.0066666666667	9.45666666666667	-2.34383111634032	7.18879505377698e-33	2.31807990582915e-30	BGLU12	beta glucosidase 17	-	-	-	-	-	-	GO:0005975//carbohydrate metabolic process
arahy.Tifrunner.gnm1.ann1.4U2MDP	220	214	258	23	38	23	8.70	6.82	10.33	0.75	1.22	0.67	8.61666666666667	0.88	-3.29155444584384	8.27934703144778e-33	2.64919998820872e-30	DTX35	MATE efflux family protein	-	-	-	-	GO:0016020//membrane	GO:0015238//drug transmembrane transporter activity;GO:0015297//antiporter activity	GO:0006855//drug transmembrane transport;GO:0055085//transmembrane transport
arahy.Tifrunner.gnm1.ann1.HA8IQE	2667	3565	1906	485	855	742	77.93	84.28	56.61	11.72	20.13	16.24	72.94	16.03	-2.18593577418156	9.26203237395006e-33	2.94101344014657e-30	PAP	purple acid phosphatase 10	-	-	-	-	-	GO:0003993//acid phosphatase activity;GO:0016787//hydrolase activity;GO:0046872//metal ion binding	-
arahy.Tifrunner.gnm1.ann1.K7EZWZ	240	220	184	17	31	29	9.73	7.19	7.56	0.56	1.01	0.88	8.16	0.816666666666667	-3.32074990369008	1.18551478524009e-32	3.7358983728509e-30	gpmA	phosphoglycerate/bisphosphoglycerate mutase	Metabolism;Metabolism;Metabolism;Metabolism;Metabolism;Metabolism	Global and overview maps;Global and overview maps;Global and overview maps;Global and overview maps;Carbohydrate metabolism;Amino acid metabolism	ko01100//Metabolic pathways;ko01110//Biosynthesis of secondary metabolites;ko01200//Carbon metabolism;ko01230//Biosynthesis of amino acids;ko00010//Glycolysis / Gluconeogenesis;ko00260//Glycine, serine and threonine metabolism	K01834;K01834;K01834;K01834;K01834;K01834	-	GO:0003824//catalytic activity;GO:0004619//phosphoglycerate mutase activity	GO:0006096//glycolytic process;GO:0008152//metabolic process
arahy.Tifrunner.gnm1.ann1.PCQJ4V	394	607	449	1626	1606	1705	11.75	14.62	13.59	40.07	38.57	38.03	13.32	38.89	1.54580515236295	2.21617343031358e-32	6.93129069028225e-30	TMN1	transmembrane 9 superfamily member 3-like [Glycine max]	-	-	-	-	GO:0016021//integral component of membrane	GO:0009055//electron carrier activity;GO:0051536//iron-sulfur cluster binding	GO:0022900//electron transport chain
arahy.Tifrunner.gnm1.ann1.Q4PIE3	370	527	478	137	122	118	45.89	52.86	60.25	14.01	12.19	10.95	53	12.3833333333333	-2.09759264963313	2.41773811757997e-32	7.50527257290851e-30	--	uncharacterized protein LOC100785884 [Glycine max]	-	-	-	-	-	-	-
arahy.Tifrunner.gnm1.ann1.QZZL54	310	476	473	100	83	99	14.36	17.23	21.68	3.76	3.10	3.29	17.7566666666667	3.38333333333333	-2.39184355348862	3.06770962595344e-32	9.45240868968778e-30	NAC072	NAC domain containing protein 3	-	-	-	-	-	GO:0003677//DNA binding	-
arahy.Tifrunner.gnm1.ann1.H9ZQVQ	361	434	485	104	86	67	31.19	30.34	42.60	7.43	6.00	4.33	34.71	5.92	-2.5516822841997	3.13132943992548e-32	9.57749343474854e-30	--	Unknown protein	-	-	-	-	-	-	-
arahy.Tifrunner.gnm1.ann1.GR287J	492	816	447	149	148	167	28.74	38.55	26.54	7.20	6.95	7.32	31.2766666666667	7.15666666666667	-2.12772707409682	5.19301792261967e-32	1.57674428122051e-29	LOG1	cytokinin riboside 5'-monophosphate phosphoribohydrolase LOG3-like [Glycine max]	-	-	-	-	-	-	-
arahy.Tifrunner.gnm1.ann1.SY37LP	134	244	154	929	766	996	2.60	3.83	3.03	14.88	11.97	14.45	3.15333333333333	13.7666666666667	2.12622969296742	8.10827513314457e-32	2.44405739647402e-29	MLO4	MLO-like protein 4-like [Glycine max]	-	-	-	-	GO:0016021//integral component of membrane	-	GO:0006952//defense response
arahy.Tifrunner.gnm1.ann1.51QFY3	226	248	188	18	36	37	12.31	10.97	10.46	0.79	1.56	1.51	11.2466666666667	1.28666666666667	-3.12778722101949	1.25803285043316e-31	3.73788517710487e-29	SGPP	Haloacid dehalogenase-like hydrolase (HAD) superfamily protein	-	-	-	-	-	GO:0016787//hydrolase activity	GO:0008152//metabolic process
arahy.Tifrunner.gnm1.ann1.A3E2K1	226	248	188	18	36	37	12.31	10.97	10.46	0.79	1.56	1.51	11.2466666666667	1.28666666666667	-3.12778722101949	1.25803285043316e-31	3.73788517710487e-29	SGPP	Haloacid dehalogenase-like hydrolase (HAD) superfamily protein	-	-	-	-	-	GO:0016787//hydrolase activity	GO:0008152//metabolic process
arahy.Tifrunner.gnm1.ann1.V4D1J0	1441	1712	1403	520	550	732	33.80	32.49	33.46	10.10	10.39	12.86	33.25	11.1166666666667	-1.58063007992512	1.30007886728978e-31	3.83541706685483e-29	PHL7	myb family transcription factor APL-like isoform X3 [Glycine max]	-	-	-	-	-	GO:0003677//DNA binding;GO:0003682//chromatin binding	-
arahy.Tifrunner.gnm1.ann1.2ZBI42	618	834	644	175	269	184	34.00	37.09	36.01	7.96	11.91	7.57	35.7	9.14666666666667	-1.96460609346481	1.42207594497741e-31	4.16578120304404e-29	ABCI19	Sulfate/thiosulfate import ATP-binding protein cysA, putative n=1 Tax=Ricinus communis RepID=B9SV28_RICCO	Genetic Information Processing	Folding, sorting and degradation	ko03018//RNA degradation	K12608	-	GO:0000166//nucleotide binding;GO:0005524//ATP binding;GO:0016887//ATPase activity;GO:0017111//nucleoside-triphosphatase activity	-
arahy.Tifrunner.gnm1.ann1.77E9KA	343	368	370	85	69	47	13.85	12.02	15.18	2.84	2.23	1.41	13.6833333333333	2.16	-2.66331650378054	1.45750868138455e-31	4.23971948388484e-29	PPCK2	Protein kinase superfamily protein	-	-	-	-	-	GO:0004672//protein kinase activity;GO:0004674//protein serine/threonine kinase activity;GO:0005524//ATP binding	GO:0006468//protein phosphorylation
arahy.Tifrunner.gnm1.ann1.6GZ8LR	476	523	429	137	150	171	20.31	18.06	18.61	4.84	5.17	5.46	18.9933333333333	5.15666666666667	-1.88098242487481	2.68482856212386e-31	7.75561206240738e-29	At3g57810	OTU-like cysteine protease	-	-	-	-	-	-	-
arahy.Tifrunner.gnm1.ann1.M5AJQH	697	764	632	181	245	273	23.33	20.69	21.49	5.02	6.62	6.83	21.8366666666667	6.15666666666667	-1.82653128230267	6.8563438834906e-31	1.96691956221764e-28	--	lipid-binding serum glycoprotein family protein	-	-	-	-	-	GO:0008289//lipid binding	-
arahy.Tifrunner.gnm1.ann1.62PPRY	525	607	546	91	173	161	25.00	23.40	26.45	3.58	6.65	5.73	24.95	5.32	-2.22954166472343	7.27714499031643e-31	2.07333835727529e-28	At1g06620	1-aminocyclopropane-1-carboxylate oxidase homolog 1-like [Glycine max]	-	-	-	-	-	GO:0016491//oxidoreductase activity	GO:0055114//oxidation-reduction process
arahy.Tifrunner.gnm1.ann1.8GI8KI	451	394	506	107	92	109	19.67	13.91	22.48	3.88	3.22	3.58	18.6866666666667	3.56	-2.39206009734494	1.00535830743879e-30	2.8448904431654e-28	PP2C51	Protein phosphatase 2C family protein	Environmental Information Processing;Environmental Information Processing	Signal transduction;Signal transduction	ko04075//Plant hormone signal transduction;ko04016//MAPK signaling pathway - plant	K14497;K14497	-	GO:0003824//catalytic activity;GO:0004722//protein serine/threonine phosphatase activity	GO:0006470//protein dephosphorylation
arahy.Tifrunner.gnm1.ann1.68JQQM	1594	2797	1888	740	817	898	65.00	92.28	78.27	24.96	26.86	27.43	78.5166666666667	26.4166666666667	-1.57155049164115	2.12689750954617e-30	5.97787538544542e-28	--	O-acyltransferase (WSD1-like) family protein	-	-	-	-	-	GO:0004144//diacylglycerol O-acyltransferase activity	GO:0045017//glycerolipid biosynthetic process
arahy.Tifrunner.gnm1.ann1.CW3FX9	282	459	268	1999	1422	1575	47.31	62.16	45.66	277.11	192.04	197.52	51.71	222.223333333333	2.10349509696828	2.2676568426599e-30	6.33071957611569e-28	SEND33	ferredoxin 1	Metabolism	Energy metabolism	ko00195//Photosynthesis	K02639	-	GO:0009055//electron carrier activity;GO:0051536//iron-sulfur cluster binding	GO:0022900//electron transport chain
arahy.Tifrunner.gnm1.ann1.KXTN9G	642	624	513	123	181	194	22.44	17.63	18.21	3.55	5.10	5.07	19.4266666666667	4.57333333333333	-2.0867203958917	2.35751254933844e-30	6.53769663432207e-28	IFRD1	interferon-related developmental regulator family protein / IFRD protein family	-	-	-	-	-	GO:0005488//binding	-
arahy.Tifrunner.gnm1.ann1.C516TH	515	441	362	2122	1773	2295	31.40	21.74	22.41	106.99	87.06	104.70	25.1833333333333	99.5833333333333	1.98343505259065	3.7352525062874e-30	1.0289754867817e-27	FLA2	FASCICLIN-like arabinogalactan 2	-	-	-	-	-	-	-
arahy.Tifrunner.gnm1.ann1.CY60UM	622	663	628	190	255	201	20.34	17.55	20.88	5.15	6.72	4.94	19.59	5.60333333333333	-1.80576017375258	5.75743214660032e-30	1.56999266579266e-27	DHAPS-1	3-deoxy-7-phosphoheptulonate synthase (Phospho-2-dehydro-3-deoxyheptonate aldolase) n=163 Tax=Pseudomonas RepID=F2K9C2_PSEBN	Metabolism;Metabolism;Metabolism;Metabolism	Global and overview maps;Global and overview maps;Global and overview maps;Amino acid metabolism	ko01100//Metabolic pathways;ko01110//Biosynthesis of secondary metabolites;ko01230//Biosynthesis of amino acids;ko00400//Phenylalanine, tyrosine and tryptophan biosynthesis	K01626;K01626;K01626;K01626	-	GO:0003849//3-deoxy-7-phosphoheptulonate synthase activity	GO:0009073//aromatic amino acid family biosynthetic process
arahy.Tifrunner.gnm1.ann1.9F3TVY	522	494	441	121	159	150	8.67	6.63	7.44	1.67	2.12	1.87	7.58	1.88666666666667	-2.00635829606036	5.77466831421201e-30	1.56999266579266e-27	UXS5	UDP-glucuronic acid decarboxylase 6-like [Glycine max]	-	-	-	-	-	GO:0003824//catalytic activity;GO:0050662//coenzyme binding	GO:0044237//cellular metabolic process
arahy.Tifrunner.gnm1.ann1.5ZTX8H	465	807	862	3125	3361	4310	6.63	9.31	12.50	36.90	38.67	46.06	9.48	40.5433333333333	2.096505742866	6.82761225372813e-30	1.84420900596317e-27	DXR	1-deoxy-D-xylulose 5-phosphate reductoisomerase	Metabolism;Metabolism;Metabolism	Global and overview maps;Global and overview maps;Metabolism of terpenoids and polyketides	ko01100//Metabolic pathways;ko01110//Biosynthesis of secondary metabolites;ko00900//Terpenoid backbone biosynthesis	K00099;K00099;K00099	-	GO:0005515//protein binding;GO:0030604//1-deoxy-D-xylulose-5-phosphate reductoisomerase activity;GO:0046872//metal ion binding;GO:0070402//NADPH binding	GO:0008299//isoprenoid biosynthetic process;GO:0055114//oxidation-reduction process
arahy.Tifrunner.gnm1.ann1.IK43K5	1300	2129	1514	611	745	706	48.46	64.20	57.37	18.85	22.38	19.69	56.6766666666667	20.3066666666667	-1.48080147020618	1.08624885421744e-29	2.91514152186341e-27	--	O-acyltransferase (WSD1-like) family protein	-	-	-	-	-	GO:0004144//diacylglycerol O-acyltransferase activity	GO:0045017//glycerolipid biosynthetic process
arahy.Tifrunner.gnm1.ann1.GMWG2V	694	880	784	246	129	175	16.14	16.55	18.52	4.74	2.42	3.05	17.07	3.40333333333333	-2.32644269287109	1.66184785989377e-29	4.43127470692316e-27	COL5	zinc finger protein CONSTANS-LIKE 5-like [Glycine max]	-	-	-	-	GO:0005622//intracellular	GO:0005515//protein binding;GO:0008270//zinc ion binding	-
arahy.Tifrunner.gnm1.ann1.T7FQKJ	166	150	183	18	17	12	5.32	3.85	5.89	0.46	0.45	0.30	5.02	0.403333333333333	-3.63764281739733	1.94966198109254e-29	5.16561079156093e-27	AS1	asparagine synthetase 3	Metabolism;Metabolism;Metabolism	Global and overview maps;Global and overview maps;Amino acid metabolism	ko01100//Metabolic pathways;ko01110//Biosynthesis of secondary metabolites;ko00250//Alanine, aspartate and glutamate metabolism	K01953;K01953;K01953	-	GO:0004066//asparagine synthase (glutamine-hydrolyzing) activity	GO:0006529//asparagine biosynthetic process;GO:0008152//metabolic process
arahy.Tifrunner.gnm1.ann1.AXAR8E	296	277	383	61	61	62	9.58	7.25	12.58	1.64	1.58	1.50	9.80333333333333	1.57333333333333	-2.63944801952523	1.97021454073276e-29	5.18666774257619e-27	P5CS	delta-1-pyrroline-5-carboxylate synthetase	Metabolism;Metabolism;Metabolism;Metabolism	Global and overview maps;Global and overview maps;Global and overview maps;Amino acid metabolism	ko01100//Metabolic pathways;ko01110//Biosynthesis of secondary metabolites;ko01230//Biosynthesis of amino acids;ko00330//Arginine and proline metabolism	K12657;K12657;K12657;K12657	GO:0005737//cytoplasm	GO:0003824//catalytic activity;GO:0004349//glutamate 5-kinase activity;GO:0004350//glutamate-5-semialdehyde dehydrogenase activity;GO:0016491//oxidoreductase activity	GO:0006561//proline biosynthetic process;GO:0008152//metabolic process;GO:0055114//oxidation-reduction process
arahy.Tifrunner.gnm1.ann1.L7UW02	1194	1584	993	322	487	476	69.28	74.35	58.60	15.44	22.76	20.66	67.41	19.62	-1.78063758368182	1.98254722953486e-29	5.18666774257619e-27	TIL	temperature-induced lipocalin	-	-	-	-	-	GO:0005215//transporter activity	-
arahy.Tifrunner.gnm1.ann1.983LEL	1153	1330	988	462	545	480	48.19	44.81	41.87	15.92	18.35	14.99	44.9566666666667	16.42	-1.45308094310177	4.68500201443477e-29	1.21801267996527e-26	GSTL3	Glutathione S-transferase family protein	Metabolism	Metabolism of other amino acids	ko00480//Glutathione metabolism	K00799	-	GO:0005515//protein binding	-
arahy.Tifrunner.gnm1.ann1.4TV0N2	1096	1367	994	468	478	377	103.34	104.28	95.27	36.51	36.33	26.61	100.963333333333	33.15	-1.60675067175838	5.37755107606373e-29	1.38937883298772e-26	SCPL19	serine carboxypeptidase-like 19	-	-	-	-	-	GO:0004185//serine-type carboxypeptidase activity	GO:0006508//proteolysis
arahy.Tifrunner.gnm1.ann1.G1SIKM	237	264	233	40	25	55	7.19	6.47	7.20	1.01	0.60	1.23	6.95333333333333	0.946666666666667	-2.87677632301508	5.92257430891585e-29	1.5207489106665e-26	pldZ	phospholipase D Y	Metabolism;Metabolism;Metabolism;Metabolism	Global and overview maps;Global and overview maps;Lipid metabolism;Lipid metabolism	ko01100//Metabolic pathways;ko01110//Biosynthesis of secondary metabolites;ko00564//Glycerophospholipid metabolism;ko00565//Ether lipid metabolism	K16860;K16860;K16860;K16860	-	GO:0003824//catalytic activity	GO:0008152//metabolic process
arahy.Tifrunner.gnm1.ann1.21R0E2	304	239	288	48	22	41	18.27	11.60	17.58	2.40	1.08	1.82	15.8166666666667	1.76666666666667	-3.16234382245791	7.01978298834506e-29	1.79142277893368e-26	PPCK1	Protein kinase superfamily protein	-	-	-	-	-	GO:0004672//protein kinase activity;GO:0004674//protein serine/threonine kinase activity;GO:0005524//ATP binding	GO:0006468//protein phosphorylation
arahy.Tifrunner.gnm1.ann1.Q246H6	1229	1492	1156	578	467	552	108.84	106.90	104.07	42.35	33.34	36.60	106.603333333333	37.43	-1.50998559645655	8.09829632108108e-29	2.05405385407323e-26	--	Unknown protein	-	-	-	-	-	-	-
arahy.Tifrunner.gnm1.ann1.0HE1Z7	1210	1514	1342	527	596	702	69.80	70.69	78.71	25.16	27.75	30.36	73.0666666666667	27.7566666666667	-1.39637906922486	8.62769221698741e-29	2.16196453704834e-26	CHIT1B	Chitinase family protein	Metabolism;Environmental Information Processing;Metabolism	Global and overview maps;Signal transduction;Carbohydrate metabolism	ko01100//Metabolic pathways;ko04016//MAPK signaling pathway - plant;ko00520//Amino sugar and nucleotide sugar metabolism	K20547;K20547;K20547	-	GO:0004568//chitinase activity	GO:0005975//carbohydrate metabolic process;GO:0006032//chitin catabolic process;GO:0016998//cell wall macromolecule catabolic process
arahy.Tifrunner.gnm1.ann1.Z23BQJ	1210	1514	1342	527	596	702	69.80	70.69	78.71	25.16	27.75	30.36	73.0666666666667	27.7566666666667	-1.39637906922486	8.62769221698741e-29	2.16196453704834e-26	CHIT1B	Chitinase family protein	Metabolism;Environmental Information Processing;Metabolism	Global and overview maps;Signal transduction;Carbohydrate metabolism	ko01100//Metabolic pathways;ko04016//MAPK signaling pathway - plant;ko00520//Amino sugar and nucleotide sugar metabolism	K20547;K20547;K20547	-	GO:0004568//chitinase activity	GO:0005975//carbohydrate metabolic process;GO:0006032//chitin catabolic process;GO:0016998//cell wall macromolecule catabolic process
arahy.Tifrunner.gnm1.ann1.GKAP65	871	1340	737	343	295	304	52.77	65.71	45.41	17.20	14.43	13.77	54.63	15.1333333333333	-1.85196362624088	1.53767381241e-28	3.83009686076758e-26	LOG1	cytokinin riboside 5'-monophosphate phosphoribohydrolase LOG3-like [Glycine max]	-	-	-	-	-	-	-
arahy.Tifrunner.gnm1.ann1.V0UCAK	154	191	127	1	6	2	7.52	7.52	6.30	0.04	0.24	0.07	7.11333333333333	0.116666666666667	-5.93006144387945	4.39336023516716e-28	1.08780122441814e-25	MYB11	myb transcription factor	Organismal Systems	Environmental adaptation	ko04626//Plant-pathogen interaction	K09422	-	GO:0003677//DNA binding;GO:0003682//chromatin binding	-
arahy.Tifrunner.gnm1.ann1.5H4H17	4162	4534	4460	1505	1893	1170	124.38	109.62	135.50	37.22	45.61	26.17	123.166666666667	36.3333333333333	-1.76124622936923	5.91435035346777e-28	1.44717195090117e-25	PAL17.1	phenylalanine ammonia-lyase 2	Metabolism;Metabolism;Metabolism;Metabolism	Global and overview maps;Global and overview maps;Biosynthesis of other secondary metabolites;Amino acid metabolism	ko01100//Metabolic pathways;ko01110//Biosynthesis of secondary metabolites;ko00940//Phenylpropanoid biosynthesis;ko00360//Phenylalanine metabolism	K10775;K10775;K10775;K10775	GO:0005737//cytoplasm	GO:0003824//catalytic activity;GO:0016841//ammonia-lyase activity	GO:0006559//L-phenylalanine catabolic process;GO:0009058//biosynthetic process
arahy.Tifrunner.gnm1.ann1.FI9C9D	4162	4534	4460	1505	1893	1170	124.38	109.62	135.50	37.22	45.61	26.17	123.166666666667	36.3333333333333	-1.76124622936923	5.91435035346777e-28	1.44717195090117e-25	PAL17.1	phenylalanine ammonia-lyase 2	Metabolism;Metabolism;Metabolism;Metabolism	Global and overview maps;Global and overview maps;Biosynthesis of other secondary metabolites;Amino acid metabolism	ko01100//Metabolic pathways;ko01110//Biosynthesis of secondary metabolites;ko00940//Phenylpropanoid biosynthesis;ko00360//Phenylalanine metabolism	K10775;K10775;K10775;K10775	GO:0005737//cytoplasm	GO:0003824//catalytic activity;GO:0016841//ammonia-lyase activity	GO:0006559//L-phenylalanine catabolic process;GO:0009058//biosynthetic process
arahy.Tifrunner.gnm1.ann1.6RBS9T	730	963	783	361	371	392	17.24	18.38	18.79	7.05	7.06	6.92	18.1366666666667	7.01	-1.37142297832807	7.0242586967387e-28	1.70870227490199e-25	UGP3	UDP-glucose pyrophosphorylase 3	-	-	-	-	-	GO:0016779//nucleotidyltransferase activity	GO:0008152//metabolic process
arahy.Tifrunner.gnm1.ann1.0NK0N0	325	253	233	39	27	55	14.95	9.41	10.89	1.48	0.99	1.89	11.75	1.45333333333333	-3.0152232173966	7.26290891109942e-28	1.75648384869188e-25	PHT1-4	phosphate transporter 1; 4	-	-	-	-	GO:0016021//integral component of membrane	GO:0005315//inorganic phosphate transmembrane transporter activity;GO:0022857//transmembrane transporter activity	GO:0006817//phosphate ion transport;GO:0055085//transmembrane transport
arahy.Tifrunner.gnm1.ann1.W8IC6S	4262	8990	6875	27350	25967	29172	94.95	162.05	155.72	504.16	466.35	486.63	137.573333333333	485.713333333333	1.81990423949409	8.20124268436565e-28	1.97194850833271e-25	BCA1	carbonic anhydrase 1	Metabolism	Energy metabolism	ko00910//Nitrogen metabolism	K01673	-	GO:0004089//carbonate dehydratase activity;GO:0008270//zinc ion binding	GO:0015976//carbon utilization
arahy.Tifrunner.gnm1.ann1.27E6QC	13	19	18	172	222	206	0.59	0.70	0.83	6.46	8.12	7.00	0.706666666666667	7.19333333333333	3.34755869492482	1.0659056375388e-27	2.53805673453477e-25	EXPA8	Cell wall protein Exp4 n=1 Tax=Mirabilis jalapa RepID=Q84L38_MIRJA	-	-	-	-	GO:0005576//extracellular region	-	GO:0009664//plant-type cell wall organization
arahy.Tifrunner.gnm1.ann1.QR6FW0	2141	6201	4559	24966	24086	26540	85.42	197.71	185.07	867.95	787.02	803.83	156.066666666667	819.6	2.39275755062039	1.06776913850418e-27	2.53805673453477e-25	BCA1	carbonic anhydrase 1	Metabolism	Energy metabolism	ko00910//Nitrogen metabolism	K01673	-	GO:0004089//carbonate dehydratase activity;GO:0008270//zinc ion binding	GO:0015976//carbon utilization
MSTRG.39753	237	223	170	29	42	30	34.19	26.01	24.92	3.44	4.88	3.24	28.3733333333333	3.85333333333333	-2.88035675300051	1.18618911510202e-27	2.80351753527835e-25	--	hypothetical protein glysoja_017708 [Glycine soja]	-	-	-	-	-	-	-
arahy.Tifrunner.gnm1.ann1.YX4IN3	193	226	221	20	43	41	5.01	4.74	5.80	0.42	0.86	0.77	5.18333333333333	0.683333333333333	-2.92321876551252	1.29739707664591e-27	3.04902972865762e-25	POX2	Cyclopropane-fatty-acyl-phospholipid synthase	-	-	-	-	-	-	GO:0008610//lipid biosynthetic process
arahy.Tifrunner.gnm1.ann1.D91BSU	3231	3766	3204	1742	1764	1994	78.45	73.52	78.60	34.10	32.81	32.59	76.8566666666667	33.1666666666667	-1.21243638201785	1.5390618031178e-27	3.59664909125231e-25	STP-1	glycogen/starch/alpha-glucan phosphorylase family protein	Metabolism;Metabolism;Metabolism	Global and overview maps;Global and overview maps;Carbohydrate metabolism	ko01100//Metabolic pathways;ko01110//Biosynthesis of secondary metabolites;ko00500//Starch and sucrose metabolism	K00688;K00688;K00688	-	GO:0008184//glycogen phosphorylase activity	GO:0005975//carbohydrate metabolic process
arahy.Tifrunner.gnm1.ann1.JGYC2J	20456	23111	19314	215	136	558	705.15	644.56	676.86	6.14	3.77	14.40	675.523333333333	8.10333333333333	-6.38134630495776	2.00337390166149e-27	4.65554995460408e-25	GDPD1	Glycerophosphodiester phosphodiesterase GDE1 n=2 Tax=Triticeae RepID=M8BLH1_AEGTA	-	-	-	-	-	GO:0008081//phosphoric diester hydrolase activity;GO:0008889//glycerophosphodiester phosphodiesterase activity	GO:0006071//glycerol metabolic process;GO:0006629//lipid metabolic process
arahy.Tifrunner.gnm1.ann1.YA6PA2	22	58	48	292	336	395	0.99	2.10	2.18	10.87	12.18	13.32	1.75666666666667	12.1233333333333	2.7868740588184	2.05167748880467e-27	4.74131269454487e-25	TBL19	protein YLS7-like [Glycine max]	-	-	-	-	-	-	-
arahy.Tifrunner.gnm1.ann1.FH2JLQ	135	245	181	9	18	30	2.87	4.24	3.91	0.17	0.30	0.48	3.67333333333333	0.316666666666667	-3.53605290024021	2.1286040445225e-27	4.89190842209958e-25	RGA2	LRR and NB-ARC domain disease resistance protein	-	-	-	-	-	GO:0043531//ADP binding	GO:0006952//defense response
arahy.Tifrunner.gnm1.ann1.JFI702	3371	4403	3335	2027	1989	2010	153.10	161.77	153.99	76.17	72.80	68.36	156.286666666667	72.4433333333333	-1.10926986687392	2.21867172741142e-27	5.04317419918759e-25	PHT1-5	phosphate transporter 1; 5	-	-	-	-	GO:0016021//integral component of membrane	GO:0005315//inorganic phosphate transmembrane transporter activity;GO:0022857//transmembrane transporter activity	GO:0006817//phosphate ion transport;GO:0055085//transmembrane transport
arahy.Tifrunner.gnm1.ann1.L6P940	3371	4403	3335	2027	1989	2010	153.10	161.77	153.99	76.17	72.80	68.36	156.286666666667	72.4433333333333	-1.10926986687392	2.21867172741142e-27	5.04317419918759e-25	PHT1-5	phosphate transporter 1; 5	-	-	-	-	GO:0016021//integral component of membrane	GO:0005315//inorganic phosphate transmembrane transporter activity;GO:0022857//transmembrane transporter activity	GO:0006817//phosphate ion transport;GO:0055085//transmembrane transport
arahy.Tifrunner.gnm1.ann1.T8CK68	139	196	137	0	4	4	7.83	8.94	7.88	0.00	0.18	0.17	8.21666666666667	0.116666666666667	-6.1380889143203	2.66759817267535e-27	6.03065658634656e-25	HSP26-A	Glutathione S-transferase family protein	Metabolism	Metabolism of other amino acids	ko00480//Glutathione metabolism	K00799	-	GO:0005515//protein binding	-
arahy.Tifrunner.gnm1.ann1.PNL0JR	218	246	236	54	56	46	10.59	9.66	11.64	2.18	2.19	1.67	10.63	2.01333333333333	-2.40048364292718	2.9615856304052e-27	6.65908526853865e-25	SCPL2	serine carboxypeptidase-like 2	-	-	-	-	-	GO:0004185//serine-type carboxypeptidase activity	GO:0006508//proteolysis
arahy.Tifrunner.gnm1.ann1.J1I9KX	56	61	82	443	375	436	2.74	2.41	4.07	17.91	14.77	15.94	3.07333333333333	16.2066666666667	2.3987112375994	3.1050284146408e-27	6.94407886902223e-25	At2g35615	Eukaryotic aspartyl protease family protein	-	-	-	-	-	GO:0004190//aspartic-type endopeptidase activity	GO:0006508//proteolysis
arahy.Tifrunner.gnm1.ann1.PV9TPZ	1221	1895	1124	466	611	464	44.81	56.25	41.94	14.15	18.09	12.75	47.6666666666667	14.9966666666667	-1.66833887497407	3.39611648187087e-27	7.55445226183864e-25	--	O-acyltransferase (WSD1-like) family protein	-	-	-	-	-	GO:0004144//diacylglycerol O-acyltransferase activity	GO:0045017//glycerolipid biosynthetic process
arahy.Tifrunner.gnm1.ann1.V960AN	178	265	253	52	39	40	3.33	4.01	4.82	0.80	0.59	0.57	4.05333333333333	0.653333333333333	-2.63321766932838	6.26714854276491e-27	1.38667328687974e-24	APRR5	response regulator 12	Organismal Systems	Environmental adaptation	ko04712//Circadian rhythm - plant	K12130	-	GO:0000156//phosphorelay response regulator activity;GO:0005515//protein binding	GO:0000160//phosphorelay signal transduction system
arahy.Tifrunner.gnm1.ann1.NY6I93	1306	1671	1463	640	738	809	56.24	58.22	64.04	22.78	25.62	26.08	59.5	24.8266666666667	-1.26099909624503	6.99235282613344e-27	1.53894656353795e-24	GONST5	probable sugar phosphate/phosphate translocator [Glycine max]	-	-	-	-	GO:0016020//membrane	-	-
arahy.Tifrunner.gnm1.ann1.A9G6ZW	225	279	275	52	27	58	4.22	4.23	5.23	0.80	0.41	0.81	4.56	0.673333333333333	-2.7596410321341	1.12379845690009e-26	2.46034970587753e-24	APRR5	response regulator 12	Organismal Systems	Environmental adaptation	ko04712//Circadian rhythm - plant	K12130	-	GO:0000156//phosphorelay response regulator activity;GO:0005515//protein binding	GO:0000160//phosphorelay signal transduction system
arahy.Tifrunner.gnm1.ann1.0BPR43	614	602	527	160	137	221	30.11	23.87	26.27	6.49	5.41	8.11	26.75	6.67	-2.00378022499129	1.14477439391297e-26	2.49315080961245e-24	At5g05600	2-oxoglutarate (2OG) and Fe(II)-dependent oxygenase superfamily protein	-	-	-	-	-	GO:0005506//iron ion binding;GO:0016491//oxidoreductase activity	GO:0055114//oxidation-reduction process
arahy.Tifrunner.gnm1.ann1.BAG535	222	245	220	33	54	57	10.54	9.41	10.64	1.30	2.07	2.03	10.1966666666667	1.8	-2.50202879450738	1.45649715749522e-26	3.15551626355879e-24	KUA1	MYB transcription factor MYB127 [Glycine max]	-	-	-	-	-	GO:0003676//nucleic acid binding;GO:0003677//DNA binding;GO:0003682//chromatin binding;GO:0008270//zinc ion binding	-
arahy.Tifrunner.gnm1.ann1.0PNZ7T	1234	1717	1307	289	422	598	63.47	71.46	68.34	12.31	17.52	23.04	67.7566666666667	17.6233333333333	-1.94287607609629	3.46525436954928e-26	7.46861067410058e-24	GDPD1	Glycerophosphodiester phosphodiesterase GDE1 n=2 Tax=Triticeae RepID=M8BLH1_AEGTA	Metabolism	Lipid metabolism	ko00564//Glycerophospholipid metabolism	K18696	-	GO:0008081//phosphoric diester hydrolase activity;GO:0008889//glycerophosphodiester phosphodiesterase activity	GO:0006071//glycerol metabolic process;GO:0006629//lipid metabolic process
arahy.Tifrunner.gnm1.ann1.84G6ZA	153	130	138	13	15	6	1.81	1.24	1.66	0.13	0.14	0.05	1.57	0.106666666666667	-3.87958324961278	3.9576948886349e-26	8.4859914578632e-24	SDT	HXXXD-type acyl-transferase family protein	-	-	-	-	-	-	-
MSTRG.21401	1578	982	821	235	285	253	194.01	97.66	102.58	23.91	28.25	23.29	131.416666666667	25.15	-2.38551794915119	4.23089313830114e-26	9.02525445507244e-24	LSU2	protein RESPONSE TO LOW SULFUR 2-like [Cajanus cajan]	-	-	-	-	-	-	-
MSTRG.26682	434	297	206	1	3	0	108.34	59.98	52.28	0.21	0.60	0.00	73.5333333333333	0.27	-8.08929516759412	4.97392277710752e-26	1.05561360081297e-23	--	-	-	-	-	-	-	-	-
arahy.Tifrunner.gnm1.ann1.NJJ8BU	961	1401	1794	5583	6345	7273	13.59	16.02	25.79	65.30	72.31	76.98	18.4666666666667	71.53	1.95362496597222	5.43775770545898e-26	1.14819496078161e-23	DXR	1-deoxy-D-xylulose 5-phosphate reductoisomerase	Metabolism;Metabolism;Metabolism	Global and overview maps;Global and overview maps;Metabolism of terpenoids and polyketides	ko01100//Metabolic pathways;ko01110//Biosynthesis of secondary metabolites;ko00900//Terpenoid backbone biosynthesis	K00099;K00099;K00099	-	GO:0005515//protein binding;GO:0030604//1-deoxy-D-xylulose-5-phosphate reductoisomerase activity;GO:0046872//metal ion binding;GO:0070402//NADPH binding	GO:0008299//isoprenoid biosynthetic process;GO:0055114//oxidation-reduction process
arahy.Tifrunner.gnm1.ann1.F91WU6	1967	2344	1829	1071	1065	1132	88.06	84.89	83.24	39.65	38.43	37.93	85.3966666666667	38.67	-1.1429649930442	5.47342287399541e-26	1.1498887438868e-23	UGP	UTP-glucose-1-phosphate uridylyltransferase	Metabolism;Metabolism;Metabolism;Metabolism;Metabolism	Global and overview maps;Carbohydrate metabolism;Carbohydrate metabolism;Carbohydrate metabolism;Carbohydrate metabolism	ko01100//Metabolic pathways;ko00500//Starch and sucrose metabolism;ko00520//Amino sugar and nucleotide sugar metabolism;ko00040//Pentose and glucuronate interconversions;ko00052//Galactose metabolism	K00963;K00963;K00963;K00963;K00963	-	GO:0016779//nucleotidyltransferase activity	GO:0008152//metabolic process
arahy.Tifrunner.gnm1.ann1.Z5N3XR	237	266	186	928	805	914	9.29	8.43	7.43	30.12	25.45	26.83	8.38333333333333	27.4666666666667	1.71208593737769	5.53918002675481e-26	1.15785563604482e-23	--	uncharacterized protein LOC100775992 isoform 1 [Glycine max]	-	-	-	-	-	-	-
arahy.Tifrunner.gnm1.ann1.HQA8FP	543	564	425	135	175	195	20.61	17.31	16.40	4.25	5.36	5.55	18.1066666666667	5.05333333333333	-1.84121372607364	6.43534395332084e-26	1.33845501213144e-23	--	calmodulin-binding heat-shock protein	-	-	-	-	-	GO:0004806//triglyceride lipase activity	GO:0006629//lipid metabolic process;GO:0016042//lipid catabolic process
arahy.Tifrunner.gnm1.ann1.7QB8XJ	1931	2612	1973	923	945	1229	85.34	93.06	88.30	33.81	33.65	40.58	88.9	36.0133333333333	-1.30365227992932	1.05411339291536e-25	2.18149028881096e-23	PHL7	myb family transcription factor APL-like isoform X3 [Glycine max]	-	-	-	-	-	GO:0003677//DNA binding;GO:0003682//chromatin binding	-
arahy.Tifrunner.gnm1.ann1.3HD1EN	506	609	565	205	150	212	19.15	18.65	21.76	6.42	4.57	6.01	19.8533333333333	5.66666666666667	-1.80880900755703	1.113021574906e-25	2.29199794313688e-23	--	uncharacterized protein LOC100791257 [Glycine max]	-	-	-	-	-	-	-
arahy.Tifrunner.gnm1.ann1.R0KKYG	227	258	192	55	53	44	9.18	8.44	7.91	1.84	1.74	1.35	8.51	1.64333333333333	-2.37253398602921	1.12976794230915e-25	2.31502251705585e-23	PPCK2	Protein kinase superfamily protein	-	-	-	-	-	GO:0004672//protein kinase activity;GO:0004674//protein serine/threonine kinase activity;GO:0005524//ATP binding	GO:0006468//protein phosphorylation
arahy.Tifrunner.gnm1.ann1.TNW0AK	264	298	259	52	82	44	6.10	5.63	6.09	1.00	1.53	0.79	5.94	1.10666666666667	-2.42424219017499	1.30797088000961e-25	2.66704238704705e-23	TTL3	TPR repeat-containing thioredoxin TTL1-like [Glycine max]	-	-	-	-	-	GO:0005515//protein binding	GO:0045454//cell redox homeostasis
arahy.Tifrunner.gnm1.ann1.39MK8P	111	143	150	4	4	1	6.11	6.37	8.39	0.18	0.18	0.04	6.95666666666667	0.133333333333333	-5.70528679027248	1.45791621591017e-25	2.9582897967422e-23	OMT3	O-methyltransferase family protein	-	-	-	-	-	GO:0008168//methyltransferase activity;GO:0008171//O-methyltransferase activity;GO:0046983//protein dimerization activity	-
arahy.Tifrunner.gnm1.ann1.7GR9X4	2232	2605	2448	1264	1188	1147	39.79	37.58	44.37	18.65	17.07	15.31	40.58	17.01	-1.25438572409327	1.61819950278391e-25	3.26758469501467e-23	PPC4	phosphoenolpyruvate carboxylase 4	Metabolism;Metabolism;Metabolism;Metabolism	Global and overview maps;Global and overview maps;Carbohydrate metabolism;Energy metabolism	ko01100//Metabolic pathways;ko01200//Carbon metabolism;ko00620//Pyruvate metabolism;ko00710//Carbon fixation in photosynthetic organisms	K01595;K01595;K01595;K01595	-	GO:0003824//catalytic activity	-
arahy.Tifrunner.gnm1.ann1.JBC01Z	1387	1718	1411	509	523	777	44.04	44.12	45.55	13.36	13.38	18.47	44.57	15.07	-1.56439354401483	2.05734401471404e-25	4.13426758357778e-23	--	Major facilitator superfamily protein	-	-	-	-	-	-	-
arahy.Tifrunner.gnm1.ann1.5BA4ES	18	19	33	270	197	329	0.91	0.77	1.69	11.28	8.02	12.44	1.12333333333333	10.58	3.23548163165333	3.18222990707869e-25	6.3335510739116e-23	BHLH63	transcription factor bHLH63-like [Glycine max]	-	-	-	-	-	GO:0046983//protein dimerization activity	-
arahy.Tifrunner.gnm1.ann1.XR90DA	414	558	446	172	180	135	5.99	6.53	6.56	2.06	2.11	1.46	6.36	1.87666666666667	-1.76085434392528	3.24881987661482e-25	6.43529335274031e-23	CHLH	magnesium chelatase subunit [Glycine max]	Metabolism;Metabolism;Metabolism	Global and overview maps;Global and overview maps;Metabolism of cofactors and vitamins	ko01100//Metabolic pathways;ko01110//Biosynthesis of secondary metabolites;ko00860//Porphyrin and chlorophyll metabolism	K03403;K03403;K03403	-	GO:0016851//magnesium chelatase activity	GO:0009058//biosynthetic process;GO:0015995//chlorophyll biosynthetic process
arahy.Tifrunner.gnm1.ann1.4Y2508	3274	3798	3802	1859	1677	1713	94.80	88.98	111.91	44.54	39.14	37.14	98.5633333333333	40.2733333333333	-1.29122616180035	3.48356580934681e-25	6.86757758158291e-23	BAM1	beta-amylase 1	Metabolism	Carbohydrate metabolism	ko00500//Starch and sucrose metabolism	K01177	-	GO:0016161//beta-amylase activity	GO:0000272//polysaccharide catabolic process;GO:0005975//carbohydrate metabolic process
arahy.Tifrunner.gnm1.ann1.98V0PV	3798	4347	3712	1347	1651	2158	171.62	158.95	170.53	50.35	60.15	73.03	167.033333333333	61.1766666666667	-1.44908263102778	3.56935352737875e-25	7.0035093716214e-23	DSP4	ankyrin repeat-containing protein [Glycine max]	-	-	-	-	-	GO:0005515//protein binding;GO:0008138//protein tyrosine/serine/threonine phosphatase activity;GO:0016791//phosphatase activity	GO:0006470//protein dephosphorylation;GO:0016311//dephosphorylation
arahy.Tifrunner.gnm1.ann1.2R4GL5	354	378	220	1393	2111	1339	16.98	14.68	10.73	55.31	81.66	48.12	14.13	61.6966666666667	2.12643108021213	4.16695420887115e-25	8.13768986978466e-23	HIPP03	Heavy metal transport/detoxification superfamily protein	-	-	-	-	-	GO:0046872//metal ion binding	GO:0030001//metal ion transport
arahy.Tifrunner.gnm1.ann1.N8DZQ8	1608	2329	2100	664	442	807	72.51	84.97	96.26	24.75	16.07	27.25	84.58	22.69	-1.89825995135646	4.79720343123128e-25	9.32473229574428e-23	lhcA-P4	light-harvesting chlorophyll B-binding protein 3	Metabolism	Energy metabolism	ko00196//Photosynthesis - antenna proteins	K08910	GO:0016020//membrane	-	-
arahy.Tifrunner.gnm1.ann1.5NL3D9	4523	6077	5040	2862	2848	3226	72.77	79.10	82.43	38.09	36.93	38.86	78.1	37.96	-1.04084255600823	6.10373144350257e-25	1.18091589235059e-22	GI	gigantea protein (GI)	Organismal Systems	Environmental adaptation	ko04712//Circadian rhythm - plant	K12124	-	-	-
arahy.Tifrunner.gnm1.ann1.97WALL	324	386	374	1035	1172	1325	6.91	6.66	8.11	18.25	20.15	21.15	7.22666666666667	19.85	1.4577367513976	6.17072345375203e-25	1.18834992363761e-22	SBT1.7	subtilisin-like serine protease 2	-	-	-	-	-	GO:0004252//serine-type endopeptidase activity;GO:0042802//identical protein binding	GO:0006508//proteolysis;GO:0043086//negative regulation of catalytic activity
arahy.Tifrunner.gnm1.ann1.4DJY3R	27747	33463	23259	12082	7387	8167	3245.47	3166.68	2765.67	1169.23	696.47	715.28	3059.27333333333	860.326666666667	-1.83023255013117	7.14688377825516e-25	1.36999504388977e-22	ASR1	Unknown protein	-	-	-	-	-	-	GO:0006950//response to stress
MSTRG.34449	231	301	249	22	56	62	18.67	19.70	20.46	1.50	3.65	3.73	19.61	2.96	-2.7279204545632	7.53401605525158e-25	1.43758011857936e-22	--	PREDICTED: uncharacterized protein LOC107644499 [Arachis ipaensis]	-	-	-	-	-	-	-
arahy.Tifrunner.gnm1.ann1.SZWP5S	4799	6176	5200	3108	2953	3224	85.20	88.76	93.91	45.68	42.30	42.89	89.29	43.6233333333333	-1.03339859732416	9.08722360326196e-25	1.72603306038761e-22	GI	gigantea protein (GI)	Organismal Systems	Environmental adaptation	ko04712//Circadian rhythm - plant	K12124	-	-	-
arahy.Tifrunner.gnm1.ann1.IMLK5J	299	421	340	124	119	110	9.09	10.35	10.51	3.12	2.92	2.51	9.98333333333333	2.85	-1.80855967790289	9.54661006575113e-25	1.80504699502295e-22	4CL3	4-coumarate:CoA ligase 3	Metabolism;Metabolism;Metabolism;Metabolism;Metabolism	Global and overview maps;Global and overview maps;Biosynthesis of other secondary metabolites;Metabolism of cofactors and vitamins;Amino acid metabolism	ko01100//Metabolic pathways;ko01110//Biosynthesis of secondary metabolites;ko00940//Phenylpropanoid biosynthesis;ko00130//Ubiquinone and other terpenoid-quinone biosynthesis;ko00360//Phenylalanine metabolism	K01904;K01904;K01904;K01904;K01904	-	GO:0003824//catalytic activity	GO:0008152//metabolic process
arahy.Tifrunner.gnm1.ann1.DEE7JK	582	721	635	281	299	296	14.56	14.58	16.16	5.82	6.02	5.54	15.1	5.79333333333333	-1.3820829681192	1.07881223638663e-24	2.03055894103957e-22	--	unknown protein; Has 50 Blast hits to 42 proteins in 12 species: Archae - 0; Bacteria - 0; Metazoa - 1; Fungi - 0; Plants - 49; Viruses - 0; Other Eukaryotes - 0 (source: NCBI BLink).	-	-	-	-	-	GO:0046872//metal ion binding	-
arahy.Tifrunner.gnm1.ann1.WG90F5	365	368	426	111	83	123	15.93	12.99	18.87	3.99	2.93	4.00	15.93	3.64	-2.12973591132661	1.56255452389857e-24	2.92781894282021e-22	PP2C51	Protein phosphatase 2C family protein	Environmental Information Processing;Environmental Information Processing	Signal transduction;Signal transduction	ko04075//Plant hormone signal transduction;ko04016//MAPK signaling pathway - plant	K14497;K14497	-	GO:0003824//catalytic activity;GO:0004722//protein serine/threonine phosphatase activity	GO:0006470//protein dephosphorylation
arahy.Tifrunner.gnm1.ann1.SNS0I7	880	1172	829	303	472	376	41.96	45.21	40.19	11.97	18.16	13.43	42.4533333333333	14.52	-1.54783638182674	4.17191589415393e-24	7.78202625332381e-22	CHI3	Chalcone-flavanone isomerase family protein	Metabolism;Metabolism;Metabolism	Global and overview maps;Global and overview maps;Biosynthesis of other secondary metabolites	ko01100//Metabolic pathways;ko01110//Biosynthesis of secondary metabolites;ko00941//Flavonoid biosynthesis	K01859;K01859;K01859	-	GO:0016872//intramolecular lyase activity;GO:0045430//chalcone isomerase activity	GO:0009813//flavonoid biosynthetic process
arahy.Tifrunner.gnm1.ann1.ALW2B1	18421	21978	16984	475	1078	328	763.42	736.92	715.53	16.28	36.01	10.18	738.623333333333	20.8233333333333	-5.14856590413891	4.42364396241492e-24	8.21474633502559e-22	CHS	chalcone synthase-like [Glycine max]	Metabolism;Metabolism;Organismal Systems;Metabolism	Global and overview maps;Global and overview maps;Environmental adaptation;Biosynthesis of other secondary metabolites	ko01100//Metabolic pathways;ko01110//Biosynthesis of secondary metabolites;ko04712//Circadian rhythm - plant;ko00941//Flavonoid biosynthesis	K00660;K00660;K00660;K00660	-	GO:0003824//catalytic activity	GO:0008152//metabolic process;GO:0009058//biosynthetic process
MSTRG.3734	218	304	209	47	74	63	7.50	8.46	7.32	1.34	2.06	1.62	7.76	1.67333333333333	-2.21333178895752	4.99494086338621e-24	9.23442467085673e-22	CIPK2	PREDICTED: CBL-interacting protein kinase 2-like [Arachis duranensis]	-	-	-	-	-	GO:0004672//protein kinase activity;GO:0032550//purine ribonucleoside binding	GO:0006464//cellular protein modification process;GO:0006796//phosphate-containing compound metabolic process;GO:0050794//regulation of cellular process
arahy.Tifrunner.gnm1.ann1.HAV8AB	93	136	109	3	10	3	4.55	5.38	5.42	0.13	0.40	0.11	5.11666666666667	0.213333333333333	-4.58402294025755	6.52277080147502e-24	1.20056503110158e-21	--	Membrane transport protein-like n=2 Tax=Oryza sativa subsp. japonica RepID=Q6H4F0_ORYSJ	-	-	-	-	GO:0016021//integral component of membrane	-	GO:0055085//transmembrane transport
arahy.Tifrunner.gnm1.ann1.EMJ2JU	3336	4085	3462	1484	1237	1941	49.06	48.61	51.77	18.07	14.67	21.38	49.8133333333333	18.04	-1.46533261573312	8.01490338810243e-24	1.46870456491144e-21	ACA12	calcium-transporting ATPase 8, plasma membrane-type protein	-	-	-	-	-	-	-
arahy.Tifrunner.gnm1.ann1.L2AMHL	732	933	658	300	362	385	13.92	14.26	12.75	4.91	5.47	5.43	13.6433333333333	5.27	-1.37232129908471	1.16504929032972e-23	2.12555067236163e-21	PAH1	phosphatidate phosphatase LPIN3-like [Glycine max]	Metabolism;Metabolism;Metabolism;Metabolism	Global and overview maps;Global and overview maps;Lipid metabolism;Lipid metabolism	ko01100//Metabolic pathways;ko01110//Biosynthesis of secondary metabolites;ko00564//Glycerophospholipid metabolism;ko00561//Glycerolipid metabolism	K15728;K15728;K15728;K15728	-	-	-
arahy.Tifrunner.gnm1.ann1.HZCB2X	1505	2110	1846	795	884	1035	36.02	40.88	44.92	15.75	17.06	18.55	40.6066666666667	17.12	-1.24603390196137	1.19370724087604e-23	2.16832489514064e-21	DPE2	Starch-binding domain / 4-alpha-glucanotransferase multi-domain protein n=2 Tax=Prevotella RepID=I0TBC0_9BACT	Metabolism;Metabolism;Metabolism	Global and overview maps;Global and overview maps;Carbohydrate metabolism	ko01100//Metabolic pathways;ko01110//Biosynthesis of secondary metabolites;ko00500//Starch and sucrose metabolism	K00705;K00705;K00705	-	GO:0004134//4-alpha-glucanotransferase activity;GO:0030246//carbohydrate binding;GO:2001070//starch binding	GO:0005975//carbohydrate metabolic process
arahy.Tifrunner.gnm1.ann1.09V7NE	6852	7553	6828	2555	2123	3635	132.44	117.64	133.56	40.79	32.98	52.37	127.88	42.0466666666667	-1.60472731163053	1.48969773793159e-23	2.69421551324958e-21	PPC1	phosphoenolpyruvate carboxylase 1	Metabolism;Metabolism;Metabolism;Metabolism	Global and overview maps;Global and overview maps;Carbohydrate metabolism;Energy metabolism	ko01100//Metabolic pathways;ko01200//Carbon metabolism;ko00620//Pyruvate metabolism;ko00710//Carbon fixation in photosynthetic organisms	K01595;K01595;K01595;K01595	-	GO:0003824//catalytic activity;GO:0008964//phosphoenolpyruvate carboxylase activity	GO:0006099//tricarboxylic acid cycle;GO:0015977//carbon fixation
arahy.Tifrunner.gnm1.ann1.7A9T8X	150	208	172	37	27	41	4.50	5.05	5.25	0.92	0.65	0.92	4.93333333333333	0.83	-2.57137952844823	1.96447237576486e-23	3.53749599197796e-21	SUC1	sucrose transporter 4	-	-	-	-	GO:0005887//integral component of plasma membrane;GO:0016021//integral component of membrane	GO:0008515//sucrose transmembrane transporter activity;GO:0022857//transmembrane transporter activity	GO:0015770//sucrose transport;GO:0055085//transmembrane transport
arahy.Tifrunner.gnm1.ann1.FXM0G0	1545	2038	1508	656	853	947	35.29	37.59	34.52	12.12	15.09	15.47	35.8	14.2266666666667	-1.33136191204835	2.41981914189e-23	4.33867313987923e-21	PAP1	purple acid phosphatase 27	-	-	-	-	-	GO:0003993//acid phosphatase activity;GO:0016787//hydrolase activity;GO:0046872//metal ion binding	-
arahy.Tifrunner.gnm1.ann1.Y8JB9L	1942	2746	1763	854	1156	1004	51.96	59.43	47.93	18.90	24.93	20.11	53.1066666666667	21.3133333333333	-1.31713673558367	2.50661817080416e-23	4.47501270604896e-21	CSLB4	cellulose synthase-like B3	-	-	-	-	GO:0016020//membrane	GO:0016760//cellulose synthase (UDP-forming) activity	GO:0030244//cellulose biosynthetic process
arahy.Tifrunner.gnm1.ann1.BLVJ4U	77	86	85	380	346	440	3.32	3.00	3.71	13.52	12.01	14.18	3.34333333333333	13.2366666666667	1.98518075491229	2.98137726699112e-23	5.29984402457392e-21	XTH23	xyloglucan endotransglucosylase/hydrolase 24	Environmental Information Processing	Signal transduction	ko04075//Plant hormone signal transduction	K14504	GO:0005618//cell wall;GO:0048046//apoplast	GO:0016762//xyloglucan:xyloglucosyl transferase activity	GO:0005975//carbohydrate metabolic process;GO:0006073//cellular glucan metabolic process
arahy.Tifrunner.gnm1.ann1.RL0B30	19197	15424	11955	5633	6337	5181	1138.84	740.28	720.97	276.51	303.01	230.14	866.696666666667	269.886666666667	-1.68317345155112	3.18017450630744e-23	5.62917952931364e-21	RD22	BURP domain-containing protein	-	-	-	-	-	-	-
arahy.Tifrunner.gnm1.ann1.57CZ3J	678	1066	613	219	322	307	29.25	37.25	26.89	7.83	11.22	9.92	31.13	9.65666666666667	-1.68870839291993	4.10169883490057e-23	7.22959179810843e-21	UPS1	ureide permease 1	-	-	-	-	-	-	-
arahy.Tifrunner.gnm1.ann1.M8S3TB	1132	1429	953	172	304	443	55.48	56.68	47.49	6.99	12.01	16.25	53.2166666666667	11.75	-2.17921739028394	4.5393163355913e-23	7.96717053213466e-21	BGLU12	beta glucosidase 16	Metabolism;Metabolism;Metabolism;Metabolism;Metabolism	Global and overview maps;Global and overview maps;Biosynthesis of other secondary metabolites;Carbohydrate metabolism;Metabolism of other amino acids	ko01100//Metabolic pathways;ko01110//Biosynthesis of secondary metabolites;ko00940//Phenylpropanoid biosynthesis;ko00500//Starch and sucrose metabolism;ko00460//Cyanoamino acid metabolism	K01188;K01188;K01188;K01188;K01188	-	-	GO:0005975//carbohydrate metabolic process
arahy.Tifrunner.gnm1.ann1.1ZE71I	851	996	917	370	222	220	39.18	37.13	42.96	14.11	8.24	7.59	39.7566666666667	9.98	-1.99408508086626	5.15551804736044e-23	9.01067580739715e-21	PIP2-7	plasma membrane intrinsic protein 2	-	-	-	-	GO:0016020//membrane	GO:0005215//transporter activity	GO:0006810//transport
arahy.Tifrunner.gnm1.ann1.WG32WU	578	663	512	113	237	158	23.77	22.07	21.40	3.83	7.85	4.85	22.4133333333333	5.51	-2.02423299994385	6.44058005820061e-23	1.12095735849779e-20	Os02g0799000	Protein phosphatase 2C family protein	-	-	-	-	-	GO:0003824//catalytic activity;GO:0004722//protein serine/threonine phosphatase activity	GO:0006470//protein dephosphorylation
arahy.Tifrunner.gnm1.ann1.ZRW3HI	676	929	783	277	405	344	20.09	22.36	23.65	6.80	9.70	7.65	22.0333333333333	8.05	-1.45262708267192	7.89177424230174e-23	1.36780888815427e-20	ATPK2	protein serine/threonine phosphatases; protein kinases; catalytics; cAMP-dependent protein kinase regulators; ATP binding; protein serine/threonine phosphatases	-	-	-	-	-	GO:0004672//protein kinase activity;GO:0004674//protein serine/threonine kinase activity;GO:0005524//ATP binding	GO:0006468//protein phosphorylation
arahy.Tifrunner.gnm1.ann1.0NW365	139	157	122	21	27	20	8.34	7.61	7.41	1.04	1.29	0.90	7.78666666666667	1.07666666666667	-2.85443420418609	1.27279281247898e-22	2.19686151953062e-20	GSTU17	Glutathione S-transferase family protein	Metabolism	Metabolism of other amino acids	ko00480//Glutathione metabolism	K00799	-	GO:0005515//protein binding	-
arahy.Tifrunner.gnm1.ann1.I6VHAV	1049	1283	1046	590	628	608	34.59	34.21	35.04	16.10	16.69	15.01	34.6133333333333	15.9333333333333	-1.11927976513103	1.41335235671919e-22	2.42938917282843e-20	PAO4	polyamine oxidase 4	Metabolism;Metabolism	Amino acid metabolism;Metabolism of other amino acids	ko00330//Arginine and proline metabolism;ko00410//beta-Alanine metabolism	K17839;K17839	-	GO:0016491//oxidoreductase activity	GO:0055114//oxidation-reduction process
arahy.Tifrunner.gnm1.ann1.TJMK61	482	645	557	232	193	156	24.84	26.86	29.13	9.89	8.01	5.99	26.9433333333333	7.96333333333333	-1.75848399386603	1.5219385719201e-22	2.60527073152923e-20	HHP1	adiponectin receptor protein 2-like isoform X4 [Glycine max]	-	-	-	-	GO:0016021//integral component of membrane	-	-
arahy.Tifrunner.gnm1.ann1.FXU7F9	400	618	467	190	191	221	23.81	29.77	28.26	9.38	9.15	9.83	27.28	9.45333333333333	-1.52894861250581	2.13922635353579e-22	3.63205708685829e-20	mcfB	mitochondrial substrate carrier family protein B-like [Glycine max]	-	-	-	-	-	-	GO:0055085//transmembrane transport
arahy.Tifrunner.gnm1.ann1.54B16H	556	792	532	259	288	233	8.97	10.34	8.72	3.46	3.74	2.82	9.34333333333333	3.34	-1.48408923583729	3.45792338106702e-22	5.84712353179857e-20	BOR1	Anion exchange family protein n=2 Tax=Populus trichocarpa RepID=B9GSX6_POPTR	-	-	-	-	GO:0016020//membrane;GO:0016021//integral component of membrane	GO:0005452//inorganic anion exchanger activity	GO:0006820//anion transport
arahy.Tifrunner.gnm1.ann1.BGF2TK	1903	2113	2060	952	1097	1186	37.51	33.69	41.27	15.52	17.42	17.50	37.49	16.8133333333333	-1.15690005068103	3.84107822985439e-22	6.46871785940296e-20	DGD1	digalactosyldiacylglycerol synthase 1, chloroplastic-like [Glycine max]	Metabolism;Metabolism	Global and overview maps;Lipid metabolism	ko01100//Metabolic pathways;ko00561//Glycerolipid metabolism	K09480;K09480	-	-	GO:0009058//biosynthetic process
arahy.Tifrunner.gnm1.ann1.F2RES5	177	222	183	659	639	629	5.73	5.80	6.01	17.66	16.68	15.26	5.84666666666667	16.5333333333333	1.4996913728295	4.35905300737165e-22	7.31143257853381e-20	UNE10	transcription factor UNE10-like [Glycine max]	-	-	-	-	-	GO:0046983//protein dimerization activity	-
arahy.Tifrunner.gnm1.ann1.Z7UQGQ	703	1049	674	193	319	342	48.85	59.00	47.65	11.10	17.88	17.80	51.8333333333333	15.5933333333333	-1.7329508135529	6.03114332575999e-22	1.00754003582987e-19	--	cAMP-regulated phosphoprotein 19-related protein	-	-	-	-	-	-	-
arahy.Tifrunner.gnm1.ann1.45BME0	1196	1428	1000	607	591	583	18.75	18.11	15.92	7.87	7.47	6.84	17.5933333333333	7.39333333333333	-1.25073198516456	6.26133385187636e-22	1.041810816946e-19	--	oxidoreductase, 2OG-Fe(II) oxygenase family protein	-	-	-	-	-	GO:0016491//oxidoreductase activity	GO:0055114//oxidation-reduction process
arahy.Tifrunner.gnm1.ann1.CM90T6	4427	5561	4154	30	96	17	179.64	181.62	171.62	0.96	3.26	0.51	177.626666666667	1.57666666666667	-6.81582669323504	6.47332002470766e-22	1.07279160584767e-19	CHS	chalcone synthase-like [Glycine max]	Metabolism;Metabolism;Organismal Systems;Metabolism	Global and overview maps;Global and overview maps;Environmental adaptation;Biosynthesis of other secondary metabolites	ko01100//Metabolic pathways;ko01110//Biosynthesis of secondary metabolites;ko04712//Circadian rhythm - plant;ko00941//Flavonoid biosynthesis	K00660;K00660;K00660;K00660	-	GO:0003824//catalytic activity	GO:0008152//metabolic process;GO:0009058//biosynthetic process
arahy.Tifrunner.gnm1.ann1.EASN3F	1920	2409	1296	675	821	785	83.01	84.24	56.97	24.13	28.62	25.39	74.74	26.0466666666667	-1.52078180891823	7.39929127380846e-22	1.22138221871671e-19	AS	UDP-Glycosyltransferase superfamily protein	-	-	-	-	-	-	GO:0008152//metabolic process
arahy.Tifrunner.gnm1.ann1.D6LK4T	3061	3802	3196	1359	1087	1809	43.82	44.03	46.51	16.09	12.54	19.39	44.7866666666667	16.0066666666667	-1.48439639200408	9.59488208620845e-22	1.57754272782614e-19	ACA12	calcium-transporting ATPase 8, plasma membrane-type protein	-	-	-	-	-	-	-
arahy.Tifrunner.gnm1.ann1.T6QC8B	24	28	24	230	192	179	0.78	0.73	0.79	6.15	5.00	4.33	0.766666666666667	5.16	2.75069970520003	1.09439240174161e-21	1.79226144626951e-19	NMT2	phosphoethanolamine N-methyltransferase	Metabolism	Lipid metabolism	ko00564//Glycerophospholipid metabolism	K05929	-	GO:0000234//phosphoethanolamine N-methyltransferase activity	GO:0006656//phosphatidylcholine biosynthetic process
arahy.Tifrunner.gnm1.ann1.PFNU0X	1959	2501	2344	1004	1191	1355	40.53	41.86	49.30	17.18	19.86	20.99	43.8966666666667	19.3433333333333	-1.18227496338888	1.12463486208812e-21	1.83456613169724e-19	DPE2	Starch-binding domain / 4-alpha-glucanotransferase multi-domain protein n=2 Tax=Prevotella RepID=I0TBC0_9BACT	Metabolism;Metabolism;Metabolism	Global and overview maps;Global and overview maps;Carbohydrate metabolism	ko01100//Metabolic pathways;ko01110//Biosynthesis of secondary metabolites;ko00500//Starch and sucrose metabolism	K00705;K00705;K00705	-	GO:0004134//4-alpha-glucanotransferase activity;GO:0030246//carbohydrate binding;GO:2001070//starch binding	GO:0005975//carbohydrate metabolic process
arahy.Tifrunner.gnm1.ann1.GS51BL	1182	1489	1221	525	606	764	48.85	49.79	51.30	17.95	20.19	23.64	49.98	20.5933333333333	-1.27917353118022	1.14045385287291e-21	1.85310386398259e-19	PHL7	myb family transcription factor APL-like isoform X1 [Glycine max]	-	-	-	-	-	GO:0003677//DNA binding;GO:0003682//chromatin binding	-
arahy.Tifrunner.gnm1.ann1.WLS0EB	144	228	139	29	36	40	3.92	5.01	3.80	0.65	0.78	0.80	4.24333333333333	0.743333333333334	-2.51311680398105	1.54386260541156e-21	2.49883473919473e-19	PAP23	purple acid phosphatase 23	-	-	-	-	-	GO:0003993//acid phosphatase activity;GO:0016787//hydrolase activity;GO:0046872//metal ion binding	-
arahy.Tifrunner.gnm1.ann1.5ITW1B	1305	1617	1583	753	706	831	40.05	40.14	49.38	19.33	17.48	19.25	43.19	18.6866666666667	-1.20868807289568	2.21147404180331e-21	3.56553045414311e-19	ABA2	zeaxanthin epoxidase, chloroplastic-like isoform X2 [Glycine max]	Metabolism;Metabolism;Metabolism	Global and overview maps;Global and overview maps;Metabolism of terpenoids and polyketides	ko01100//Metabolic pathways;ko01110//Biosynthesis of secondary metabolites;ko00906//Carotenoid biosynthesis	K09838;K09838;K09838	GO:0009507//chloroplast;GO:0016020//membrane	GO:0005515//protein binding;GO:0009540//zeaxanthin epoxidase [overall] activity;GO:0016491//oxidoreductase activity	GO:0008152//metabolic process;GO:0009688//abscisic acid biosynthetic process;GO:0055114//oxidation-reduction process
arahy.Tifrunner.gnm1.ann1.9UA39Y	394	498	384	148	184	198	31.61	32.34	31.36	9.85	11.88	11.91	31.77	11.2133333333333	-1.50244988517951	3.62441058301132e-21	5.82102729812826e-19	--	R3H-associated amine-terminal domain protein	-	-	-	-	-	GO:0003676//nucleic acid binding	-
arahy.Tifrunner.gnm1.ann1.51DSAI	347	328	321	106	88	57	25.48	19.46	23.95	6.46	5.19	3.15	22.9633333333333	4.93333333333333	-2.21869740217754	3.77705114337901e-21	6.04284601581294e-19	At3g11320	probable sugar phosphate/phosphate translocator [Glycine max]	-	-	-	-	-	-	-
arahy.Tifrunner.gnm1.ann1.8Y4PDX	814	682	725	128	216	287	30.39	20.59	27.50	3.96	6.51	8.02	26.16	6.16333333333333	-2.08557981681504	4.79265446274514e-21	7.60916212545075e-19	BGLU12	beta glucosidase 17	-	-	-	-	-	-	GO:0005975//carbohydrate metabolic process
arahy.Tifrunner.gnm1.ann1.EAF0L1	369	450	358	136	144	185	12.68	12.51	12.52	3.86	3.98	4.77	12.57	4.20333333333333	-1.58037887481345	7.4210760398276e-21	1.17374334611676e-18	BPI	lipid-binding serum glycoprotein family protein	-	-	-	-	-	GO:0008289//lipid binding	-
arahy.Tifrunner.gnm1.ann1.P45MK1	1469	1758	1343	567	674	885	71.93	69.65	66.84	22.99	26.60	32.47	69.4733333333333	27.3533333333333	-1.34474266604859	9.86423321247892e-21	1.54838682618674e-18	At4g27700	Rhodanese/Cell cycle control phosphatase superfamily protein	-	-	-	-	-	-	-
arahy.Tifrunner.gnm1.ann1.LMQR93	1144	1430	1239	604	724	768	72.70	73.49	80.03	31.73	37.06	36.54	75.4066666666667	35.11	-1.10281008087961	1.10394439939674e-20	1.72634493164309e-18	ATS3B	embryo-specific protein	-	-	-	-	-	GO:0005515//protein binding	-
arahy.Tifrunner.gnm1.ann1.MR7UVE	548	751	610	225	311	319	9.44	10.47	10.67	3.21	4.32	4.11	10.1933333333333	3.88	-1.39349734845252	1.252450927827e-20	1.95124349231534e-18	MTERF18	LETM1 and EF-hand domain-containing protein 1, mitochondrial-like [Glycine max]	-	-	-	-	-	GO:0005509//calcium ion binding	-
arahy.Tifrunner.gnm1.ann1.1VZ6LQ	1264	1658	1068	523	708	673	50.32	53.39	43.21	17.22	22.73	20.07	48.9733333333333	20.0066666666667	-1.29151557713337	1.31780178657705e-20	2.04539555657632e-18	Cmbl	endo-1,3; 1,4-beta-D-glucanase-like [Glycine max]	-	-	-	-	-	GO:0016787//hydrolase activity	-
arahy.Tifrunner.gnm1.ann1.QNIY5E	110	140	85	15	3	7	5.79	5.95	4.52	0.65	0.13	0.28	5.42	0.353333333333333	-3.93919108751183	1.53591476128791e-20	2.37507235410012e-18	At5g67130	PI-PLC X domain-containing protein At5g67130-like [Glycine max]	-	-	-	-	-	GO:0008081//phosphoric diester hydrolase activity	GO:0006629//lipid metabolic process
arahy.Tifrunner.gnm1.ann1.7Y3RHD	415	546	487	135	184	229	8.38	8.92	10.00	2.25	2.99	3.47	9.1	2.90333333333333	-1.64815632720835	2.97130276543162e-20	4.5776770790244e-18	spoIIIAA	Single-stranded nucleic acid binding R3H domain-containing protein n=1 Tax=Calothrix sp. PCC 7507 RepID=K9PMH9_9CYAN	-	-	-	-	-	GO:0000166//nucleotide binding;GO:0017111//nucleoside-triphosphatase activity	-
arahy.Tifrunner.gnm1.ann1.VW8XB4	4253	8220	5449	2347	2976	2165	130.84	204.61	170.42	60.42	73.80	49.87	168.623333333333	61.3633333333333	-1.45835542461202	3.07387904279714e-20	4.71823418978719e-18	DOX1	alpha dioxygenase	Metabolism	Lipid metabolism	ko00592//alpha-Linolenic acid metabolism	K10529	-	GO:0004601//peroxidase activity;GO:0020037//heme binding	GO:0006979//response to oxidative stress;GO:0055114//oxidation-reduction process
arahy.Tifrunner.gnm1.ann1.68LHHN	5177	5067	4346	2662	2510	2578	261.64	207.18	223.28	111.31	102.26	97.55	230.7	103.706666666667	-1.15350936485729	3.13296911278999e-20	4.79125427149725e-18	--	p8MTCP1	-	-	-	-	-	-	-
arahy.Tifrunner.gnm1.ann1.JL3DG7	518	648	405	134	231	160	28.71	29.06	22.79	6.14	10.31	6.64	26.8533333333333	7.69666666666667	-1.80279551023267	3.21947906691778e-20	4.90551907496626e-18	HSP26-A	Glutathione S-transferase family protein	Metabolism	Metabolism of other amino acids	ko00480//Glutathione metabolism	K00799	-	GO:0005515//protein binding	-
arahy.Tifrunner.gnm1.ann1.WFL6TQ	1156	1327	1051	533	458	657	32.24	29.95	29.80	12.30	10.30	13.72	30.6633333333333	12.1066666666667	-1.34071283533931	3.2343905172657e-20	4.91025337031756e-18	MED26C	probable mediator of RNA polymerase II transcription subunit 26c-like isoform X2 [Glycine max]	-	-	-	-	GO:0005634//nucleus	GO:0003677//DNA binding	-
arahy.Tifrunner.gnm1.ann1.QLUK9J	357	478	431	1177	1122	1394	19.21	20.83	23.60	52.48	48.70	56.22	21.2133333333333	52.4666666666667	1.3064298000638	3.66709187704843e-20	5.54690984762121e-18	ATHB-16	DNA-binding protein n=1 Tax=Catharanthus roseus RepID=A1DR77_CATRO	-	-	-	-	GO:0005634//nucleus	GO:0000976//transcription regulatory region sequence-specific DNA binding;GO:0003677//DNA binding;GO:0003700//transcription factor activity, sequence-specific DNA binding;GO:0043565//sequence-specific DNA binding	-
arahy.Tifrunner.gnm1.ann1.6KTC2K	1702	1898	1746	958	1023	1105	33.81	30.51	35.27	15.75	16.39	16.44	33.1966666666667	16.1933333333333	-1.03563839614788	3.73785322294769e-20	5.63345943894764e-18	DGD1	digalactosyldiacylglycerol synthase 1, chloroplastic-like [Glycine max]	Metabolism;Metabolism	Global and overview maps;Lipid metabolism	ko01100//Metabolic pathways;ko00561//Glycerolipid metabolism	K09480;K09480	-	-	GO:0009058//biosynthetic process
arahy.Tifrunner.gnm1.ann1.G79KWN	2128	2506	2198	1339	1308	1436	54.47	51.44	56.32	26.88	24.47	24.66	54.0766666666667	25.3366666666667	-1.09377949172628	3.85258149404207e-20	5.78540911219018e-18	STP-1	glycogen/starch/alpha-glucan phosphorylase family protein	Metabolism;Metabolism;Metabolism	Global and overview maps;Global and overview maps;Carbohydrate metabolism	ko01100//Metabolic pathways;ko01110//Biosynthesis of secondary metabolites;ko00500//Starch and sucrose metabolism	K00688;K00688;K00688	-	GO:0008184//glycogen phosphorylase activity	GO:0005975//carbohydrate metabolic process
arahy.Tifrunner.gnm1.ann1.4Y3SQC	236	307	267	75	66	107	9.79	10.32	11.27	2.57	2.21	3.33	10.46	2.70333333333333	-1.95207153275083	3.86913965354215e-20	5.78937417871916e-18	--	uncharacterized protein LOC100811474 [Glycine max]	-	-	-	-	-	-	-
arahy.Tifrunner.gnm1.ann1.XZH3XT	141	172	125	35	21	25	7.24	7.13	6.49	1.48	0.87	0.96	6.95333333333333	1.10333333333333	-2.65583603571255	3.96514935410462e-20	5.91176765887777e-18	ORP4C	Oxysterol-binding family protein	-	-	-	-	-	-	-
arahy.Tifrunner.gnm1.ann1.VWE764	823	845	760	264	264	418	23.30	19.34	22.05	6.20	6.02	8.81	21.5633333333333	7.01	-1.62109386268232	4.1494422653648e-20	6.16444106829927e-18	PDC1	pyruvate decarboxylase-2	Metabolism;Metabolism;Metabolism	Global and overview maps;Global and overview maps;Carbohydrate metabolism	ko01100//Metabolic pathways;ko01110//Biosynthesis of secondary metabolites;ko00010//Glycolysis / Gluconeogenesis	K01568;K01568;K01568	-	GO:0000287//magnesium ion binding;GO:0003824//catalytic activity;GO:0030976//thiamine pyrophosphate binding	-
arahy.Tifrunner.gnm1.ann1.3YC2HT	2604	3142	3103	1667	1557	1497	47.83	46.68	57.93	25.33	23.05	20.58	50.8133333333333	22.9866666666667	-1.14440983372307	4.22218830790653e-20	6.25019099800669e-18	PPC4	phosphoenolpyruvate carboxylase 4	Metabolism;Metabolism;Metabolism;Metabolism	Global and overview maps;Global and overview maps;Carbohydrate metabolism;Energy metabolism	ko01100//Metabolic pathways;ko01200//Carbon metabolism;ko00620//Pyruvate metabolism;ko00710//Carbon fixation in photosynthetic organisms	K01595;K01595;K01595;K01595	-	GO:0003824//catalytic activity;GO:0008964//phosphoenolpyruvate carboxylase activity	GO:0006099//tricarboxylic acid cycle;GO:0015977//carbon fixation
MSTRG.45666	532	400	265	80	106	108	28.17	17.15	14.28	3.50	4.52	4.28	19.8666666666667	4.1	-2.27665401512292	4.48793670955836e-20	6.62002493998224e-18	LSU2	protein RESPONSE TO LOW SULFUR 2-like [Cajanus cajan]	-	-	-	-	-	-	-
arahy.Tifrunner.gnm1.ann1.5913QL	171	162	218	33	26	47	10.04	7.67	12.98	1.62	1.25	2.06	10.23	1.64333333333333	-2.63810909408858	4.97264286136538e-20	7.30908215915956e-18	FAD2-1	fatty acid desaturase 2	Metabolism;Metabolism	Global and overview maps;Lipid metabolism	ko01212//Fatty acid metabolism;ko01040//Biosynthesis of unsaturated fatty acids	K10256;K10256	-	-	GO:0006629//lipid metabolic process
arahy.Tifrunner.gnm1.ann1.2EEB7P	304	400	310	122	151	128	4.97	5.29	5.15	1.65	1.99	1.57	5.13666666666667	1.73666666666667	-1.56451158423628	5.37504627543121e-20	7.8451157866355e-18	SERAC1	uncharacterized protein LOC100775692 isoform X1 [Glycine max]	-	-	-	-	-	GO:0005488//binding	GO:0006505//GPI anchor metabolic process;GO:0006886//intracellular protein transport
arahy.Tifrunner.gnm1.ann1.3D95JG	304	400	310	122	151	128	4.97	5.29	5.15	1.65	1.99	1.57	5.13666666666667	1.73666666666667	-1.56451158423628	5.37504627543121e-20	7.8451157866355e-18	SERAC1	uncharacterized protein LOC100775692 isoform X1 [Glycine max]	-	-	-	-	-	GO:0005488//binding	GO:0006505//GPI anchor metabolic process;GO:0006886//intracellular protein transport
arahy.Tifrunner.gnm1.ann1.F1289G	2281	2627	2253	214	123	353	110.63	103.07	111.07	8.60	4.80	12.82	108.256666666667	8.74	-3.63067878184415	5.76544891502398e-20	8.38550274539345e-18	--	uncharacterized protein LOC100791257 [Glycine max]	-	-	-	-	-	-	-
arahy.Tifrunner.gnm1.ann1.0V6YW0	262	361	272	787	900	849	12.58	14.00	13.26	31.19	34.79	30.48	13.28	32.1533333333333	1.27571316269381	6.02946833532774e-20	8.73894753814034e-18	HAT7	DNA-binding protein n=1 Tax=Catharanthus roseus RepID=A1DR77_CATRO	-	-	-	-	GO:0005634//nucleus	GO:0000976//transcription regulatory region sequence-specific DNA binding;GO:0003677//DNA binding;GO:0003700//transcription factor activity, sequence-specific DNA binding;GO:0043565//sequence-specific DNA binding	-
arahy.Tifrunner.gnm1.ann1.R1695A	671	907	662	351	409	342	24.47	26.75	24.53	10.58	12.01	9.34	25.25	10.6433333333333	-1.24633333567759	6.17560462471401e-20	8.91967449910516e-18	ACR6	ACT domain repeat 6	-	-	-	-	-	GO:0016597//amino acid binding	GO:0008152//metabolic process
arahy.Tifrunner.gnm1.ann1.W35S2M	221	306	233	91	62	72	4.49	5.03	4.82	1.54	1.01	1.10	4.78	1.21666666666667	-1.97407665493452	6.47565800014745e-20	9.32069016720185e-18	AMPD	AMP deaminase-like [Glycine max]	Metabolism;Metabolism;Metabolism	Global and overview maps;Global and overview maps;Nucleotide metabolism	ko01100//Metabolic pathways;ko01110//Biosynthesis of secondary metabolites;ko00230//Purine metabolism	K01490;K01490;K01490	-	GO:0003876//AMP deaminase activity;GO:0019239//deaminase activity	GO:0006188//IMP biosynthetic process;GO:0009168//purine ribonucleoside monophosphate biosynthetic process
arahy.Tifrunner.gnm1.ann1.F4PGJ6	193	301	305	934	873	1239	5.94	7.49	9.56	23.78	21.65	28.56	7.66333333333333	24.6633333333333	1.68632383272211	7.03721772656011e-20	1.00731668016211e-17	POX2	proline dehydrogenase	Metabolism;Metabolism;Metabolism	Global and overview maps;Global and overview maps;Amino acid metabolism	ko01100//Metabolic pathways;ko01110//Biosynthesis of secondary metabolites;ko00330//Arginine and proline metabolism	K00318;K00318;K00318	-	GO:0004657//proline dehydrogenase activity	GO:0006537//glutamate biosynthetic process;GO:0006562//proline catabolic process;GO:0055114//oxidation-reduction process
MSTRG.3508	327	474	408	143	184	164	14.16	16.60	17.97	5.12	6.44	5.34	16.2433333333333	5.63333333333333	-1.52778697602277	7.04688208109173e-20	1.00731668016211e-17	HSP26-A	PREDICTED: uric acid degradation bifunctional protein TTL-like isoform X1 [Arachis ipaensis]	-	-	-	-	-	-	-
arahy.Tifrunner.gnm1.ann1.TI8HRK	2616	3234	2562	1180	1603	1718	147.77	147.80	147.10	55.13	73.01	72.67	147.556666666667	66.9366666666667	-1.14040048961531	7.2072437448575e-20	1.0267113632015e-17	--	maternal effect embryo arrest 59	-	-	-	-	-	-	-
arahy.Tifrunner.gnm1.ann1.GVDE30	278	249	362	0	0	0	12.63	9.15	16.72	0.00	0.00	0.00	12.8333333333333	0.001	-13.6476083246358	8.75094646992132e-20	1.24236559832531e-17	Y1	PHYTOENE SYNTHASE	Metabolism;Metabolism;Metabolism	Global and overview maps;Global and overview maps;Metabolism of terpenoids and polyketides	ko01100//Metabolic pathways;ko01110//Biosynthesis of secondary metabolites;ko00906//Carotenoid biosynthesis	K02291;K02291;K02291	-	GO:0016740//transferase activity	GO:0009058//biosynthetic process
arahy.Tifrunner.gnm1.ann1.EWEX09	805	983	849	451	429	510	12.84	12.67	13.82	6.06	5.52	6.11	13.11	5.89666666666667	-1.15269613825245	8.93590643040517e-20	1.26430918294409e-17	SIS8	Protein kinase superfamily protein	-	-	-	-	-	GO:0004672//protein kinase activity;GO:0004674//protein serine/threonine kinase activity;GO:0005515//protein binding;GO:0005524//ATP binding	GO:0006468//protein phosphorylation
arahy.Tifrunner.gnm1.ann1.M7A5MM	374	255	327	89	68	89	22.40	12.38	19.92	4.40	3.27	4.01	18.2333333333333	3.89333333333333	-2.2275005587999	1.06216228458626e-19	1.49772083226897e-17	PPCK1	Protein kinase superfamily protein	-	-	-	-	-	GO:0004672//protein kinase activity;GO:0004674//protein serine/threonine kinase activity;GO:0005524//ATP binding	GO:0006468//protein phosphorylation
arahy.Tifrunner.gnm1.ann1.UU73T8	920	926	792	407	441	472	23.09	18.82	20.22	8.46	8.92	8.87	20.71	8.75	-1.24297263150082	1.26892172475654e-19	1.78322084407762e-17	BBX25	zinc finger protein CONSTANS-LIKE 2-like [Glycine max]	-	-	-	-	GO:0005622//intracellular	GO:0008270//zinc ion binding	-
arahy.Tifrunner.gnm1.ann1.N9MUEN	138	174	157	30	45	31	5.16	5.24	5.94	0.94	1.35	0.87	5.44666666666667	1.05333333333333	-2.37041151996859	1.4704539257908e-19	2.05947717007138e-17	LUS1	beta-amyrin synthase isoform X1 [Glycine max]	Metabolism;Metabolism	Global and overview maps;Metabolism of terpenoids and polyketides	ko01110//Biosynthesis of secondary metabolites;ko00909//Sesquiterpenoid and triterpenoid biosynthesis	K20659;K20659	-	GO:0003824//catalytic activity;GO:0016866//intramolecular transferase activity	-
arahy.Tifrunner.gnm1.ann1.1FPN7V	243	320	295	28	66	90	10.98	11.70	13.55	1.05	2.40	3.05	12.0766666666667	2.16666666666667	-2.47867318253747	2.25467792657927e-19	3.14724287623885e-17	MGL	methionine gamma-lyase	Metabolism;Metabolism	Amino acid metabolism;Metabolism of other amino acids	ko00270//Cysteine and methionine metabolism;ko00450//Selenocompound metabolism	K01761;K01761	-	GO:0003824//catalytic activity;GO:0030170//pyridoxal phosphate binding	-
arahy.Tifrunner.gnm1.ann1.WYW97W	1069	1138	898	308	537	431	50.69	43.66	43.29	12.06	20.51	15.29	45.88	15.9533333333333	-1.52400749519849	2.35607747906467e-19	3.27778444470412e-17	CHI3	Chalcone-flavanone isomerase family protein	Metabolism;Metabolism;Metabolism	Global and overview maps;Global and overview maps;Biosynthesis of other secondary metabolites	ko01100//Metabolic pathways;ko01110//Biosynthesis of secondary metabolites;ko00941//Flavonoid biosynthesis	K01859;K01859;K01859	-	GO:0016872//intramolecular lyase activity;GO:0045430//chalcone isomerase activity	GO:0009813//flavonoid biosynthetic process
arahy.Tifrunner.gnm1.ann1.RPSG4N	990	1368	1086	523	537	702	24.90	27.83	27.75	10.88	10.89	13.21	26.8266666666667	11.66	-1.20210001588388	2.41243244814067e-19	3.34499841817692e-17	--	uncharacterized protein LOC100775751 [Glycine max]	-	-	-	-	-	-	-
arahy.Tifrunner.gnm1.ann1.2J0KXT	91	137	96	353	507	688	4.93	6.01	5.29	15.85	22.19	27.97	5.41	22.0033333333333	2.02402159818473	2.76307410140382e-19	3.81845825236195e-17	CHN48	Chitinase family protein	Metabolism;Environmental Information Processing;Metabolism	Global and overview maps;Signal transduction;Carbohydrate metabolism	ko01100//Metabolic pathways;ko04016//MAPK signaling pathway - plant;ko00520//Amino sugar and nucleotide sugar metabolism	K20547;K20547;K20547	-	GO:0004568//chitinase activity;GO:0008061//chitin binding	GO:0005975//carbohydrate metabolic process;GO:0006032//chitin catabolic process;GO:0016998//cell wall macromolecule catabolic process
arahy.Tifrunner.gnm1.ann1.VH5N8W	1996	2366	1498	5483	6437	5165	55.31	53.05	42.21	125.75	143.81	107.19	50.19	125.583333333333	1.32317315989188	2.8482205317658e-19	3.92309369072391e-17	PCR2	protein PLANT CADMIUM RESISTANCE 2-like [Glycine max]	-	-	-	-	-	-	-
arahy.Tifrunner.gnm1.ann1.185HYR	139	181	92	8	27	12	6.12	6.44	4.11	0.31	0.97	0.40	5.55666666666667	0.56	-3.31072096620766	2.90177963644473e-19	3.98367417614493e-17	--	molybdenum cofactor sulfurase-like [Glycine max]	-	-	-	-	-	GO:0003824//catalytic activity;GO:0030170//pyridoxal phosphate binding	-
arahy.Tifrunner.gnm1.ann1.VT3Q0W	254	263	344	90	59	82	32.63	27.33	44.93	9.57	6.10	7.89	34.9633333333333	7.85333333333333	-2.1544656965693	4.74248802277662e-19	6.48925244353419e-17	--	uncharacterized protein LOC100785884 [Glycine max]	-	-	-	-	-	-	-
arahy.Tifrunner.gnm1.ann1.G3H6Y6	131	154	124	420	506	462	6.65	6.30	6.37	17.65	20.71	17.54	6.44	18.6333333333333	1.53275318889478	5.34981330369949e-19	7.29626832767172e-17	BOU	mitochondrial substrate carrier family protein B-like [Glycine max]	-	-	-	-	-	-	-
MSTRG.12666	681	768	670	349	259	243	70.36	64.20	70.37	29.83	21.57	18.80	68.31	23.4	-1.54558826238701	6.47476196483793e-19	8.80165599514259e-17	--	PREDICTED: cysteine-rich and transmembrane domain-containing protein A [Theobroma cacao]	-	-	-	-	-	-	-
arahy.Tifrunner.gnm1.ann1.RLTX4G	1351	2078	1891	657	499	889	60.06	74.78	85.53	24.20	17.89	29.61	73.4566666666667	23.9	-1.61988281240507	7.1421208104778e-19	9.6772247346399e-17	lhcA-P4	light-harvesting chlorophyll B-binding protein 3	Metabolism	Energy metabolism	ko00196//Photosynthesis - antenna proteins	K08910	GO:0016020//membrane	-	-
arahy.Tifrunner.gnm1.ann1.LVXR97	239	294	211	76	93	92	7.54	7.34	6.73	1.92	2.44	2.17	7.20333333333333	2.17666666666667	-1.72654417531307	7.23269600339688e-19	9.7681316770552e-17	--	nucleotide-diphospho-sugar transferase domain protein	-	-	-	-	-	-	-
arahy.Tifrunner.gnm1.ann1.ZH3B41	573	826	662	342	368	338	10.93	12.73	12.84	5.40	5.66	4.83	12.1666666666667	5.29666666666667	-1.19977733930623	7.75747042178872e-19	1.04429610723348e-16	PUB33	protein kinase family protein	-	-	-	-	GO:0000151//ubiquitin ligase complex	GO:0004672//protein kinase activity;GO:0004674//protein serine/threonine kinase activity;GO:0004842//ubiquitin-protein transferase activity;GO:0005524//ATP binding	GO:0006468//protein phosphorylation;GO:0016567//protein ubiquitination
arahy.Tifrunner.gnm1.ann1.GJFA3Z	1210	2097	1118	3765	5663	5253	26.06	36.55	24.48	67.08	98.32	84.72	29.03	83.3733333333333	1.52204144456332	8.60706741744728e-19	1.1549296237534e-16	At5g49770	ATP binding / kinase/ protein serine / threonine kinase n=3 Tax=Vitis vinifera RepID=C5DB47_VITVI	-	-	-	-	-	GO:0004672//protein kinase activity;GO:0004674//protein serine/threonine kinase activity;GO:0005515//protein binding;GO:0005524//ATP binding	GO:0006468//protein phosphorylation
arahy.Tifrunner.gnm1.ann1.ZYC5JB	449	582	509	1162	1516	1530	14.76	15.50	17.01	31.62	40.22	37.69	15.7566666666667	36.51	1.21232930479739	9.54736242341728e-19	1.27698274831797e-16	NPF5.2	peptide transporter 3	-	-	-	-	GO:0016020//membrane	GO:0005215//transporter activity	GO:0006810//transport
arahy.Tifrunner.gnm1.ann1.4TV6QC	437	509	435	209	217	234	11.33	10.66	11.45	4.48	4.54	4.54	11.1466666666667	4.52	-1.30221766894454	9.70232353067834e-19	1.29354984585137e-16	At3g53170	Pentatricopeptide repeat (PPR) superfamily protein	-	-	-	-	-	-	-
arahy.Tifrunner.gnm1.ann1.9CPW5C	135	124	118	402	493	581	5.33	3.96	4.73	13.09	15.65	17.12	4.67333333333333	15.2866666666667	1.70975000557017	1.00610001354558e-18	1.3370844173628e-16	--	Remorin family protein	-	-	-	-	-	-	-
arahy.Tifrunner.gnm1.ann1.4NL1XF	232	185	163	44	49	51	36.65	23.58	26.20	5.69	6.24	5.98	28.81	5.97	-2.27076682389507	1.14394587005088e-18	1.51543682664033e-16	CML44	Calcium-binding EF-hand family protein	Organismal Systems	Environmental adaptation	ko04626//Plant-pathogen interaction	K13448	-	GO:0005509//calcium ion binding	-
arahy.Tifrunner.gnm1.ann1.8EAL4D	1463	1965	1353	906	912	856	53.62	58.29	50.43	27.48	26.96	23.45	54.1133333333333	25.9633333333333	-1.059508495451	1.25481330716905e-18	1.65703076629559e-16	ACR6	ACT domain repeat 6	-	-	-	-	-	GO:0016597//amino acid binding	GO:0008152//metabolic process
arahy.Tifrunner.gnm1.ann1.2861FR	61	55	38	270	283	585	2.26	1.65	1.43	8.27	8.45	16.21	1.78	10.9766666666667	2.6244908649078	1.28902949290484e-18	1.69682784228996e-16	GA20OX1	gibberellin 20 oxidase 2-like [Glycine max]	Metabolism;Metabolism;Metabolism	Global and overview maps;Global and overview maps;Metabolism of terpenoids and polyketides	ko01100//Metabolic pathways;ko01110//Biosynthesis of secondary metabolites;ko00904//Diterpenoid biosynthesis	K05282;K05282;K05282	-	GO:0005506//iron ion binding;GO:0016491//oxidoreductase activity	GO:0055114//oxidation-reduction process
arahy.Tifrunner.gnm1.ann1.4LI2NJ	353	530	428	198	180	196	31.49	38.25	38.80	14.59	12.94	13.09	36.18	13.54	-1.41796466904624	1.77313702382128e-18	2.32285893798717e-16	--	Protein of unknown function (DUF688)	-	-	-	-	-	-	-
arahy.Tifrunner.gnm1.ann1.PJWR5J	280	285	281	772	842	868	9.50	7.83	9.69	21.67	23.03	22.03	9.00666666666667	22.2433333333333	1.30430782918733	1.77577503733423e-18	2.32285893798717e-16	CYP71A1	Cytochrome P450 superfamily protein	-	-	-	-	-	GO:0005506//iron ion binding;GO:0020037//heme binding	GO:0055114//oxidation-reduction process
arahy.Tifrunner.gnm1.ann1.WQ43CN	278	378	281	836	962	830	9.39	10.21	9.77	24.16	26.54	21.00	9.79	23.9	1.28762985326442	1.93829335084849e-18	2.5274980725782e-16	AAP7	transmembrane amino acid transporter family protein	-	-	-	-	-	-	-
arahy.Tifrunner.gnm1.ann1.86CUUY	366	418	445	1124	1298	1144	12.80	11.83	15.84	32.54	36.63	29.97	13.49	33.0466666666667	1.2926144098009	2.79424743988321e-18	3.62094426033714e-16	NDB1	external alternative NAD(P)H-ubiquinone oxidoreductase B2, mitochondrial-like isoform X1 [Glycine max]	-	-	-	-	-	GO:0005509//calcium ion binding;GO:0016491//oxidoreductase activity;GO:0050660//flavin adenine dinucleotide binding	GO:0055114//oxidation-reduction process
arahy.Tifrunner.gnm1.ann1.2W3ULI	135	153	128	30	28	38	7.50	6.90	7.25	1.38	1.26	1.60	7.21666666666667	1.41333333333333	-2.35223085505089	2.91364955443835e-18	3.7639465998749e-16	DSP4	Tyrosine phosphatase family protein	-	-	-	-	-	GO:0004725//protein tyrosine phosphatase activity;GO:0016791//phosphatase activity	GO:0016311//dephosphorylation
arahy.Tifrunner.gnm1.ann1.TW0Q69	243	252	188	77	70	57	10.04	8.43	7.89	2.62	2.32	1.75	8.78666666666667	2.23	-1.97827225436659	3.78604874609502e-18	4.86074906454674e-16	--	calmodulin-binding heat-shock protein	-	-	-	-	-	GO:0004806//triglyceride lipase activity	GO:0006629//lipid metabolic process;GO:0016042//lipid catabolic process
arahy.Tifrunner.gnm1.ann1.3H9TDX	133	116	105	2	0	2	4.83	3.42	3.89	0.06	0.00	0.09	4.04666666666667	0.05	-6.33866211064716	3.82637789917929e-18	4.89741050683573e-16	PAP17	purple acid phosphatase 17	Metabolism;Metabolism	Global and overview maps;Metabolism of cofactors and vitamins	ko01100//Metabolic pathways;ko00740//Riboflavin metabolism	K14379;K14379	-	GO:0003993//acid phosphatase activity;GO:0016787//hydrolase activity	-
arahy.Tifrunner.gnm1.ann1.XJ8JS0	191	268	215	716	629	694	6.65	7.55	7.62	20.68	17.69	18.14	7.27333333333333	18.8366666666667	1.37285508752716	4.10060724974028e-18	5.23229937936952e-16	PRCP	lysosomal pro-X carboxypeptidase-like protein	-	-	-	-	-	GO:0008236//serine-type peptidase activity	GO:0006508//proteolysis
arahy.Tifrunner.gnm1.ann1.E7UEEQ	1185	1627	1198	681	843	803	15.88	17.64	16.32	7.55	9.10	8.06	16.6133333333333	8.23666666666667	-1.01220905769521	4.37745160679858e-18	5.56846649810399e-16	DTX21	MATE efflux family protein	-	-	-	-	GO:0016020//membrane	GO:0015238//drug transmembrane transporter activity;GO:0015297//antiporter activity	GO:0006855//drug transmembrane transport;GO:0055085//transmembrane transport
arahy.Tifrunner.gnm1.ann1.GG9A7K	501	664	555	285	307	266	29.83	31.98	33.59	14.02	14.75	11.87	31.8	13.5466666666667	-1.2310888641207	4.69508045651954e-18	5.95430676066596e-16	mcfB	mitochondrial substrate carrier family protein B-like [Glycine max]	-	-	-	-	-	-	GO:0055085//transmembrane transport
arahy.Tifrunner.gnm1.ann1.DAE2HF	457	643	455	246	264	238	7.53	8.58	7.63	3.36	3.51	2.94	7.91333333333333	3.27	-1.27499489342267	4.86265865729659e-18	6.14808547621782e-16	Xyl1	beta-D-xylosidase 4	Metabolism;Metabolism	Global and overview maps;Carbohydrate metabolism	ko01100//Metabolic pathways;ko00520//Amino sugar and nucleotide sugar metabolism	K15920;K15920	-	-	GO:0005975//carbohydrate metabolic process
arahy.Tifrunner.gnm1.ann1.NA8IDC	1433	1823	1196	724	836	880	77.46	79.76	65.74	32.37	36.41	35.64	74.32	34.8066666666667	-1.09438684375588	5.41672214608755e-18	6.80723235984302e-16	Cmbl	endo-1,3; 1,4-beta-D-glucanase-like [Glycine max]	-	-	-	-	-	GO:0016787//hydrolase activity	-
MSTRG.28628	347	418	377	968	976	1058	14.36	14.01	15.87	33.17	32.59	32.81	14.7466666666667	32.8566666666667	1.15579724037265	5.62962729700074e-18	7.05348212871505e-16	At3g28850	PREDICTED: glutaredoxin domain-containing cysteine-rich protein 1 [Jatropha curcas]	-	-	-	-	-	-	-
arahy.Tifrunner.gnm1.ann1.WWF9U9	1733	2066	1693	592	805	1084	84.09	81.12	83.54	23.77	31.50	39.40	82.9166666666667	31.5566666666667	-1.39371729842066	6.45857885403679e-18	8.06779293067172e-16	At4g27700	Rhodanese/Cell cycle control phosphatase superfamily protein	-	-	-	-	-	-	-
MSTRG.17090	0	0	0	196	339	360	0.00	0.00	0.00	6.59	11.10	10.95	0.001	9.54666666666667	13.2207813714305	7.03511354505418e-18	8.7616652135814e-16	RE2	PREDICTED: uncharacterized mitochondrial protein AtMg00810-like [Arachis ipaensis]	-	-	-	-	-	-	-
arahy.Tifrunner.gnm1.ann1.EY0R4L	305	327	358	125	133	135	7.93	6.88	9.47	2.69	2.79	2.63	8.09333333333333	2.70333333333333	-1.58199460203841	7.34016628706468e-18	9.11429543412029e-16	ARF4	auxin response factor 4	-	-	-	-	GO:0005634//nucleus	GO:0003677//DNA binding;GO:0046983//protein dimerization activity	GO:0009725//response to hormone
arahy.Tifrunner.gnm1.ann1.P6VCNZ	598	736	457	252	286	221	15.30	15.23	11.87	5.33	5.90	4.24	14.1333333333333	5.15666666666667	-1.45459106800152	8.35179912071277e-18	1.03395770245324e-15	STP13	sugar porter (SP) family MFS transporter	-	-	-	-	GO:0016020//membrane;GO:0016021//integral component of membrane	GO:0005215//transporter activity;GO:0022857//transmembrane transporter activity;GO:0022891//substrate-specific transmembrane transporter activity	GO:0006810//transport;GO:0055085//transmembrane transport
arahy.Tifrunner.gnm1.ann1.X1MFIF	29	29	17	135	237	199	1.58	1.31	0.95	6.15	10.48	8.20	1.28	8.27666666666667	2.69290604545569	9.19706547720287e-18	1.13186488951245e-15	EXPA6	Cell wall protein EXP2 n=1 Tax=Mirabilis jalapa RepID=Q84L40_MIRJA	-	-	-	-	GO:0005576//extracellular region	-	GO:0009664//plant-type cell wall organization
arahy.Tifrunner.gnm1.ann1.LJDI86	493	488	463	198	228	241	39.44	31.58	37.62	13.08	14.72	14.42	36.2133333333333	14.0733333333333	-1.36355690089758	9.95083741422051e-18	1.22101765167944e-15	--	R3H-associated amine-terminal domain protein	-	-	-	-	-	GO:0003676//nucleic acid binding	-
arahy.Tifrunner.gnm1.ann1.HY7WV5	315	371	431	113	93	159	37.54	35.78	52.23	11.19	8.94	14.19	41.85	11.44	-1.87114057065932	1.03826323111396e-17	1.27025398896021e-15	--	uncharacterized protein LOC100816162 [Glycine max]	-	-	-	-	-	-	-
arahy.Tifrunner.gnm1.ann1.UG6CYA	114	153	124	20	31	34	3.99	4.35	4.42	0.58	0.88	0.89	4.25333333333333	0.783333333333333	-2.44089566719987	1.10100751686144e-17	1.34306773251863e-15	GAPN	aldehyde dehydrogenase family 2 member C4-like [Glycine max]	Metabolism;Metabolism;Metabolism;Metabolism	Global and overview maps;Global and overview maps;Carbohydrate metabolism;Carbohydrate metabolism	ko01100//Metabolic pathways;ko01200//Carbon metabolism;ko00010//Glycolysis / Gluconeogenesis;ko00030//Pentose phosphate pathway	K00131;K00131;K00131;K00131	-	GO:0016491//oxidoreductase activity	GO:0008152//metabolic process;GO:0055114//oxidation-reduction process
arahy.Tifrunner.gnm1.ann1.PDCB5X	2592	4287	3010	1816	1758	1968	59.70	79.89	70.47	34.61	32.64	33.94	70.02	33.73	-1.05373474341038	1.10576944005554e-17	1.34493249701726e-15	PRR37	response regulator 1	Organismal Systems	Environmental adaptation	ko04712//Circadian rhythm - plant	K12129	-	GO:0000156//phosphorelay response regulator activity;GO:0005515//protein binding	GO:0000160//phosphorelay signal transduction system
arahy.Tifrunner.gnm1.ann1.2XG0SD	423	601	449	224	250	195	11.97	13.98	13.09	5.29	5.78	4.15	13.0133333333333	5.07333333333333	-1.35898469405934	1.19867720709238e-17	1.45368442517265e-15	ATR2	NADPH-cytochrome P450 family 2 reductase	-	-	-	-	-	GO:0003958//NADPH-hemoprotein reductase activity;GO:0005506//iron ion binding;GO:0010181//FMN binding;GO:0016491//oxidoreductase activity	GO:0055114//oxidation-reduction process
arahy.Tifrunner.gnm1.ann1.RSU8B2	199	287	262	76	84	102	3.08	3.60	4.13	0.98	1.04	1.18	3.60333333333333	1.06666666666667	-1.75622271284728	1.2686430446448e-17	1.5340623467468e-15	CHLH	magnesium chelatase subunit [Glycine max]	Metabolism;Metabolism;Metabolism	Global and overview maps;Global and overview maps;Metabolism of cofactors and vitamins	ko01100//Metabolic pathways;ko01110//Biosynthesis of secondary metabolites;ko00860//Porphyrin and chlorophyll metabolism	K03403;K03403;K03403	-	GO:0016851//magnesium chelatase activity	GO:0009058//biosynthetic process;GO:0015995//chlorophyll biosynthetic process
arahy.Tifrunner.gnm1.ann1.I8IQWM	845	550	666	212	259	260	57.16	30.08	45.75	11.85	14.11	13.15	44.33	13.0366666666667	-1.76570832715347	1.30376643879742e-17	1.5719644218741e-15	CCR1	cinnamoyl coa reductase 1	-	-	-	-	-	GO:0003824//catalytic activity;GO:0050662//coenzyme binding	GO:0044237//cellular metabolic process
arahy.Tifrunner.gnm1.ann1.WDM4XI	539	732	682	217	250	357	22.28	24.48	28.65	7.42	8.33	11.05	25.1366666666667	8.93333333333333	-1.4925228489886	1.43751816712615e-17	1.72822090167475e-15	PHL7	myb family transcription factor APL-like isoform X3 [Glycine max]	-	-	-	-	-	GO:0003677//DNA binding;GO:0003682//chromatin binding	-
arahy.Tifrunner.gnm1.ann1.CWZU13	34	38	34	176	182	244	1.00	0.91	1.01	4.27	4.30	5.37	0.973333333333333	4.64666666666667	2.25519028698841	1.78868297736376e-17	2.14420304926226e-15	At4g24780	Pectate lyase family protein	Metabolism	Carbohydrate metabolism	ko00040//Pentose and glucuronate interconversions	K01728	-	-	-
arahy.Tifrunner.gnm1.ann1.U8F7KB	80	153	74	1	4	0	3.83	5.96	3.61	0.04	0.16	0.00	4.46666666666667	0.0666666666666667	-6.06608919045777	1.82529588543035e-17	2.18180554443236e-15	MYB11	myb transcription factor	Organismal Systems	Environmental adaptation	ko04626//Plant-pathogen interaction	K09422	-	GO:0003677//DNA binding;GO:0003682//chromatin binding	-
arahy.Tifrunner.gnm1.ann1.32L6HG	532	601	453	114	204	241	16.26	14.90	14.09	2.91	5.00	5.53	15.0833333333333	4.48	-1.75138465407917	1.97097524756603e-17	2.34247592494298e-15	ABCB29	Transport ATP-binding protein msbA n=1 Tax=Rubrivivax benzoatilyticus JA2 = ATCC BAA-35 RepID=F3LN64_9BURK	-	-	-	-	GO:0016021//integral component of membrane	GO:0000166//nucleotide binding;GO:0005524//ATP binding;GO:0016887//ATPase activity;GO:0017111//nucleoside-triphosphatase activity	GO:0006810//transport;GO:0055085//transmembrane transport
arahy.Tifrunner.gnm1.ann1.F7MRFZ	532	601	453	114	204	241	16.26	14.90	14.09	2.91	5.00	5.53	15.0833333333333	4.48	-1.75138465407917	1.97097524756603e-17	2.34247592494298e-15	ABCB29	Transport ATP-binding protein msbA n=1 Tax=Rubrivivax benzoatilyticus JA2 = ATCC BAA-35 RepID=F3LN64_9BURK	-	-	-	-	GO:0016021//integral component of membrane	GO:0000166//nucleotide binding;GO:0005524//ATP binding;GO:0016887//ATPase activity;GO:0017111//nucleoside-triphosphatase activity	GO:0006810//transport;GO:0055085//transmembrane transport
arahy.Tifrunner.gnm1.ann1.0NU1GV	419	580	439	234	234	249	14.93	16.72	15.90	6.90	6.72	6.64	15.85	6.75333333333333	-1.23081116694679	2.21722056901367e-17	2.62762746465133e-15	SKIP30	kelch repeat F-box protein	-	-	-	-	-	GO:0005515//protein binding	-
arahy.Tifrunner.gnm1.ann1.Y91V86	4992	6081	5432	2521	2070	3409	96.56	95.07	106.26	40.25	32.17	49.37	99.2966666666667	40.5966666666667	-1.29038401342516	2.38051515291068e-17	2.80516398911121e-15	PPC1	phosphoenolpyruvate carboxylase 1	Metabolism;Metabolism;Metabolism;Metabolism	Global and overview maps;Global and overview maps;Carbohydrate metabolism;Energy metabolism	ko01100//Metabolic pathways;ko01200//Carbon metabolism;ko00620//Pyruvate metabolism;ko00710//Carbon fixation in photosynthetic organisms	K01595;K01595;K01595;K01595	-	GO:0003824//catalytic activity;GO:0008964//phosphoenolpyruvate carboxylase activity	GO:0006099//tricarboxylic acid cycle;GO:0015977//carbon fixation
arahy.Tifrunner.gnm1.ann1.H4RKER	332	309	234	57	89	113	7.03	5.29	5.03	1.00	1.51	1.79	5.78333333333333	1.43333333333333	-2.01252709787617	2.63929076252502e-17	3.10131575843935e-15	RAB7	GTP-binding nuclear Ran-like protein	Cellular Processes;Cellular Processes	Transport and catabolism;Transport and catabolism	ko04144//Endocytosis;ko04145//Phagosome	K07897;K07897	GO:0005622//intracellular;GO:0016020//membrane	GO:0003924//GTPase activity;GO:0005525//GTP binding	GO:0006886//intracellular protein transport;GO:0006913//nucleocytoplasmic transport;GO:0007165//signal transduction;GO:0007264//small GTPase mediated signal transduction;GO:0015031//protein transport
arahy.Tifrunner.gnm1.ann1.2T9GCU	229	288	198	706	1398	862	6.27	6.37	5.53	15.98	30.87	17.66	6.05666666666667	21.5033333333333	1.82796439727636	2.75104220610604e-17	3.20546506015106e-15	HSP70	heat shock protein 70	Genetic Information Processing;Cellular Processes;Genetic Information Processing	Folding, sorting and degradation;Transport and catabolism;Transcription	ko04141//Protein processing in endoplasmic reticulum;ko04144//Endocytosis;ko03040//Spliceosome	K03283;K03283;K03283	-	-	-
arahy.Tifrunner.gnm1.ann1.FMU3NZ	229	288	198	706	1398	862	6.27	6.37	5.53	15.98	30.87	17.66	6.05666666666667	21.5033333333333	1.82796439727636	2.75104220610604e-17	3.20546506015106e-15	HSP70	heat shock protein 70	Genetic Information Processing;Cellular Processes;Genetic Information Processing	Folding, sorting and degradation;Transport and catabolism;Transcription	ko04141//Protein processing in endoplasmic reticulum;ko04144//Endocytosis;ko03040//Spliceosome	K03283;K03283;K03283	-	-	-
arahy.Tifrunner.gnm1.ann1.96G9DX	133	135	156	22	37	35	8.14	6.68	9.68	1.09	1.80	1.60	8.16666666666667	1.49666666666667	-2.44799439914878	3.00618650741715e-17	3.48324067267497e-15	At5g40670	cystinosin homolog isoform 1 [Glycine max]	-	-	-	-	-	-	-
arahy.Tifrunner.gnm1.ann1.ZKH742	68	123	57	388	450	318	4.79	7.01	4.10	22.59	25.51	16.77	5.3	21.6233333333333	2.02852467330663	3.02823442434269e-17	3.49904075970508e-15	grip22	Ripening related protein family	-	-	-	-	-	-	-
arahy.Tifrunner.gnm1.ann1.GWIQ86	1718	1841	1781	804	851	1143	48.17	41.76	50.77	18.65	19.23	23.99	46.9	20.6233333333333	-1.18531038951026	3.29882654033536e-17	3.80114370078477e-15	MED26C	probable mediator of RNA polymerase II transcription subunit 26c-like isoform X2 [Glycine max]	-	-	-	-	GO:0005634//nucleus	GO:0003677//DNA binding	-
MSTRG.18167	186	388	172	17	56	54	8.12	13.70	7.63	0.61	1.97	1.77	9.81666666666667	1.45	-2.75918032798173	3.65004393796554e-17	4.17117795844925e-15	--	DUF668 family protein [Medicago truncatula]	-	-	-	-	-	-	-
arahy.Tifrunner.gnm1.ann1.6UA35R	390	398	272	43	51	129	28.18	23.29	20.02	2.56	2.99	6.99	23.83	4.18	-2.51120410410939	3.9892721605902e-17	4.54634942641289e-15	LTA3	Pyruvate dehydrogenase complex dihydrolipoamide acetyltransferase n=3 Tax=Bartonella RepID=J0YU40_9RHIZ	Metabolism;Metabolism;Metabolism;Metabolism;Metabolism;Metabolism	Global and overview maps;Global and overview maps;Global and overview maps;Carbohydrate metabolism;Carbohydrate metabolism;Carbohydrate metabolism	ko01100//Metabolic pathways;ko01110//Biosynthesis of secondary metabolites;ko01200//Carbon metabolism;ko00010//Glycolysis / Gluconeogenesis;ko00620//Pyruvate metabolism;ko00020//Citrate cycle (TCA cycle)	K00627;K00627;K00627;K00627;K00627;K00627	-	-	GO:0008152//metabolic process
arahy.Tifrunner.gnm1.ann1.5M2QCV	188	188	169	47	61	59	11.17	9.03	10.20	2.31	2.91	2.62	10.1333333333333	2.61333333333333	-1.95514576421574	4.01195241470275e-17	4.55970449711449e-15	CAR7	Calcium-dependent lipid-binding (CaLB domain) family protein	-	-	-	-	-	GO:0005515//protein binding	-
arahy.Tifrunner.gnm1.ann1.2Q4I06	333	296	288	106	117	74	24.40	17.58	21.47	6.46	6.94	4.04	21.15	5.81333333333333	-1.86322012395154	4.19945319026605e-17	4.75979984619883e-15	At3g11320	probable sugar phosphate/phosphate translocator [Glycine max]	-	-	-	-	-	-	-
arahy.Tifrunner.gnm1.ann1.T9R3PD	102	72	79	413	324	486	3.43	1.96	2.71	11.51	8.80	12.26	2.7	10.8566666666667	2.00754990662392	4.93148899332441e-17	5.57432466454662e-15	GLK2	two-component response regulator-like APRR2-like isoform X2 [Glycine max]	-	-	-	-	-	GO:0003677//DNA binding;GO:0003682//chromatin binding	-
arahy.Tifrunner.gnm1.ann1.E945XK	274	378	310	867	901	1339	10.73	12.03	12.27	28.12	28.58	39.45	11.6766666666667	32.05	1.45669586942519	5.03570363275674e-17	5.67669821170141e-15	XTH33	xyloglucan endotransglucosylase/hydrolase 28	-	-	-	-	GO:0005618//cell wall;GO:0048046//apoplast	GO:0016762//xyloglucan:xyloglucosyl transferase activity	GO:0005975//carbohydrate metabolic process;GO:0006073//cellular glucan metabolic process
arahy.Tifrunner.gnm1.ann1.0C34XQ	177	131	106	28	16	26	9.42	5.66	5.73	1.23	0.69	1.04	6.93666666666667	0.986666666666667	-2.81360788410639	5.14529153202335e-17	5.78455923939393e-15	At2g35615	Eukaryotic aspartyl protease family protein	-	-	-	-	-	GO:0004190//aspartic-type endopeptidase activity	GO:0006508//proteolysis
arahy.Tifrunner.gnm1.ann1.FTVA6C	121	173	135	34	43	30	10.99	12.77	12.51	2.59	3.12	2.02	12.09	2.57666666666667	-2.23023642604543	5.19005880477618e-17	5.81916108092384e-15	--	Sec14p-like phosphatidylinositol transfer family protein	-	-	-	-	-	-	-
arahy.Tifrunner.gnm1.ann1.5EYH1D	386	399	434	178	115	115	19.19	16.02	21.89	7.30	4.60	4.28	19.0333333333333	5.39333333333333	-1.81927913782023	5.23754408215346e-17	5.85661616089617e-15	PIP2-7	plasma membrane intrinsic protein 2	-	-	-	-	GO:0016020//membrane	GO:0005215//transporter activity	GO:0006810//transport
arahy.Tifrunner.gnm1.ann1.S4AEC7	2830	2967	2733	1506	1280	1780	132.34	112.24	129.92	58.27	48.24	62.30	124.833333333333	56.27	-1.14956534945476	5.40574790759328e-17	6.02849586359672e-15	3PCR	protochlorophyllide oxidoreductase A	Metabolism;Metabolism;Metabolism	Global and overview maps;Global and overview maps;Metabolism of cofactors and vitamins	ko01100//Metabolic pathways;ko01110//Biosynthesis of secondary metabolites;ko00860//Porphyrin and chlorophyll metabolism	K00218;K00218;K00218	-	GO:0016491//oxidoreductase activity;GO:0016630//protochlorophyllide reductase activity	GO:0008152//metabolic process;GO:0055114//oxidation-reduction process
arahy.Tifrunner.gnm1.ann1.MV46JJ	52885	64232	47352	31683	20636	23624	3680.19	3616.29	3349.86	1824.26	1157.62	1230.88	3548.78	1404.25333333333	-1.33751991247703	5.42951489286362e-17	6.03881098926331e-15	ASR1	ABA/WDS induced protein	-	-	-	-	-	-	GO:0006950//response to stress
arahy.Tifrunner.gnm1.ann1.E110XT	184	256	210	35	51	84	9.91	11.15	11.51	1.55	2.19	3.38	10.8566666666667	2.37333333333333	-2.19359457342951	5.89189049850287e-17	6.5355991750993e-15	GDPD1	Glycerophosphodiester phosphodiesterase GDE1 n=2 Tax=Triticeae RepID=M8BLH1_AEGTA	Metabolism	Lipid metabolism	ko00564//Glycerophospholipid metabolism	K18696	-	GO:0008081//phosphoric diester hydrolase activity;GO:0008889//glycerophosphodiester phosphodiesterase activity	GO:0006071//glycerol metabolic process;GO:0006629//lipid metabolic process
arahy.Tifrunner.gnm1.ann1.EM7V1A	573	760	552	294	367	302	18.09	19.42	17.73	7.68	9.34	7.14	18.4133333333333	8.05333333333333	-1.19309286493297	5.99775369822261e-17	6.6353340581108e-15	PAO4	polyamine oxidase 4	Metabolism;Metabolism	Amino acid metabolism;Metabolism of other amino acids	ko00330//Arginine and proline metabolism;ko00410//beta-Alanine metabolism	K17839;K17839	-	GO:0016491//oxidoreductase activity	GO:0055114//oxidation-reduction process
arahy.Tifrunner.gnm1.ann1.77K1W8	197	281	212	592	730	652	7.63	8.80	8.35	18.95	22.79	18.90	8.26	20.2133333333333	1.29109356603049	6.99547550214592e-17	7.69816916568158e-15	HSP70	heat shock protein 70	Genetic Information Processing;Cellular Processes;Genetic Information Processing	Folding, sorting and degradation;Transport and catabolism;Transcription	ko04141//Protein processing in endoplasmic reticulum;ko04144//Endocytosis;ko03040//Spliceosome	K03283;K03283;K03283	-	-	-
arahy.Tifrunner.gnm1.ann1.9E4VJ9	197	281	212	592	730	652	7.63	8.80	8.35	18.95	22.79	18.90	8.26	20.2133333333333	1.29109356603049	6.99547550214592e-17	7.69816916568158e-15	HSP70	heat shock protein 70	Genetic Information Processing;Cellular Processes;Genetic Information Processing	Folding, sorting and degradation;Transport and catabolism;Transcription	ko04141//Protein processing in endoplasmic reticulum;ko04144//Endocytosis;ko03040//Spliceosome	K03283;K03283;K03283	-	-	-
arahy.Tifrunner.gnm1.ann1.DW7R17	188	90	171	0	0	3	10.21	3.95	9.44	0.00	0.00	0.12	7.86666666666667	0.04	-7.61960864352805	7.18122463508682e-17	7.88172562389727e-15	IAA27	indole-3-acetic acid inducible 9	Environmental Information Processing	Signal transduction	ko04075//Plant hormone signal transduction	K14484	GO:0005634//nucleus	GO:0046983//protein dimerization activity	-
arahy.Tifrunner.gnm1.ann1.SZ46LY	80	89	76	439	388	281	2.53	2.26	2.42	11.45	9.85	6.62	2.40333333333333	9.30666666666667	1.95322777696883	8.04976271306985e-17	8.78860838781015e-15	PME61	probable pectinesterase/pectinesterase inhibitor 34-like [Glycine max]	Metabolism;Metabolism	Global and overview maps;Carbohydrate metabolism	ko01100//Metabolic pathways;ko00040//Pentose and glucuronate interconversions	K01051;K01051	GO:0005618//cell wall	GO:0004857//enzyme inhibitor activity;GO:0030599//pectinesterase activity	GO:0042545//cell wall modification
arahy.Tifrunner.gnm1.ann1.23KP9R	349	538	409	186	214	213	7.24	9.03	8.63	3.19	3.58	3.31	8.3	3.36	-1.30465010345553	9.14521337152225e-17	9.95846703181181e-15	--	uncharacterized protein LOC100797525 isoform X1 [Glycine max]	-	-	-	-	-	GO:0004806//triglyceride lipase activity	GO:0006629//lipid metabolic process
arahy.Tifrunner.gnm1.ann1.F1ZF7M	72	98	61	1	3	3	4.71	5.17	4.06	0.05	0.16	0.15	4.64666666666667	0.12	-5.27508984442611	1.02264632274278e-16	1.11067934953346e-14	RNS1	ribonuclease 1	-	-	-	-	-	GO:0003723//RNA binding;GO:0033897//ribonuclease T2 activity	-
arahy.Tifrunner.gnm1.ann1.14X4SK	1782	1764	1180	746	725	815	88.91	71.21	59.85	30.80	29.16	30.45	73.3233333333333	30.1366666666667	-1.28275252010703	1.45125107208323e-16	1.57207528243349e-14	GILT	gamma interferon inducible lysosomal thiol reductase	-	-	-	-	-	-	-
arahy.Tifrunner.gnm1.ann1.660VQ8	382	492	412	162	205	235	12.99	13.51	14.24	4.55	5.61	5.99	13.58	5.38333333333333	-1.3349118153846	1.47384738638573e-16	1.59240596705161e-14	MTPC4	Membrane protein HUEL (Cation efflux superfamily) (ISS) n=1 Tax=Ostreococcus tauri RepID=Q01GU4_OSTTA	-	-	-	-	GO:0016021//integral component of membrane	GO:0008324//cation transmembrane transporter activity	GO:0006812//cation transport;GO:0055085//transmembrane transport
arahy.Tifrunner.gnm1.ann1.HVMY97	2223	2547	1888	1079	1354	1439	161.20	149.40	139.19	64.75	79.13	78.09	149.93	73.99	-1.01888688200222	1.64041020607018e-16	1.76661895490699e-14	TCTP	translationally controlled tumor protein	-	-	-	-	-	-	-
arahy.Tifrunner.gnm1.ann1.JF12SQ	169	236	115	43	44	44	5.17	5.83	3.57	1.10	1.08	1.01	4.85666666666667	1.06333333333333	-2.19137254829965	2.0138773486165e-16	2.15905299150517e-14	ABCG11	ATP-binding ABC transporter	-	-	-	-	GO:0016020//membrane	GO:0000166//nucleotide binding;GO:0005524//ATP binding;GO:0016887//ATPase activity;GO:0017111//nucleoside-triphosphatase activity	-
arahy.Tifrunner.gnm1.ann1.4T0CVS	79	92	62	295	365	281	1.45	1.36	1.15	4.49	5.37	3.86	1.32	4.57333333333333	1.7927081460932	2.02912012732193e-16	2.16980231198484e-14	KIN7G	ATP-binding microtubule motor family protein	-	-	-	-	GO:0005871//kinesin complex	GO:0003777//microtubule motor activity;GO:0005524//ATP binding;GO:0008017//microtubule binding	GO:0007018//microtubule-based movement
arahy.Tifrunner.gnm1.ann1.FR25D6	1037	1256	1044	550	683	727	23.56	23.08	24.09	10.33	12.49	12.35	23.5766666666667	11.7233333333333	-1.00797692633994	2.11949019079477e-16	2.26062649914077e-14	rnf10	RING finger protein	-	-	-	-	-	GO:0005515//protein binding;GO:0008270//zinc ion binding	-
arahy.Tifrunner.gnm1.ann1.KGKZ9D	980	1027	735	418	212	305	22.80	19.33	17.38	8.04	3.98	5.30	19.8366666666667	5.77333333333333	-1.78069318773739	2.28321714697448e-16	2.4290277151585e-14	--	Histone H4 n=1 Tax=Ostreococcus tauri RepID=Q01FF9_OSTTA	-	-	-	-	-	-	-
arahy.Tifrunner.gnm1.ann1.DM1378	184	150	112	25	36	37	27.88	18.36	17.26	3.18	4.44	4.19	21.1666666666667	3.93666666666667	-2.42674762714973	2.85770795547389e-16	3.03245096489407e-14	--	Protein of unknown function (DUF581)	-	-	-	-	-	-	-
arahy.Tifrunner.gnm1.ann1.L6R1ZX	1573	2414	1302	782	965	879	105.54	131.03	88.79	43.39	52.15	44.13	108.453333333333	46.5566666666667	-1.22001472125753	2.90466904385774e-16	3.07033343101067e-14	--	ruBisCO-associated protein-like [Glycine max]	-	-	-	-	-	-	GO:0005975//carbohydrate metabolic process
arahy.Tifrunner.gnm1.ann1.7AY9Y3	421	529	381	99	200	187	13.05	12.63	11.61	2.31	4.49	3.87	12.43	3.55666666666667	-1.80522862094921	2.90816975218935e-16	3.07033343101067e-14	GPT2	glucose-6-phosphate/phosphate translocator 2	-	-	-	-	GO:0016020//membrane;GO:0016021//integral component of membrane	GO:0005215//transporter activity	GO:0006810//transport
arahy.Tifrunner.gnm1.ann1.1W5D66	568	755	739	352	371	362	39.13	42.06	51.78	20.09	20.60	18.69	44.3233333333333	19.7933333333333	-1.16305179064821	4.62635653302212e-16	4.85966042182124e-14	BAH1	E3 ubiquitin-protein ligase BAH1-like protein	-	-	-	-	-	GO:0005515//protein binding;GO:0008270//zinc ion binding	-
arahy.Tifrunner.gnm1.ann1.YSVF0U	408	661	419	85	150	221	7.23	9.47	7.55	1.25	2.14	2.93	8.08333333333333	2.10666666666667	-1.93998828378475	5.43370396077711e-16	5.69334467648477e-14	BAG6	BAG family molecular chaperone regulator 6-like [Glycine max]	-	-	-	-	-	GO:0005515//protein binding;GO:0051087//chaperone binding	-
arahy.Tifrunner.gnm1.ann1.8G8R7R	752	773	719	374	413	446	31.29	26.03	30.39	12.86	13.86	13.91	29.2366666666667	13.5433333333333	-1.11019597214838	5.55409799565154e-16	5.80486970666123e-14	--	Calcium-binding EF-hand family protein	-	-	-	-	-	GO:0005509//calcium ion binding	-
arahy.Tifrunner.gnm1.ann1.UZSK02	1178	1229	901	575	376	474	88.67	74.85	68.97	35.83	22.80	26.75	77.4966666666667	28.46	-1.4451985957884	5.79285183128952e-16	6.03922951443985e-14	--	Histone H4 n=1 Tax=Ostreococcus tauri RepID=Q01FF9_OSTTA	-	-	-	-	-	-	-
arahy.Tifrunner.gnm1.ann1.MXC4QP	1256	1350	1085	731	606	653	38.85	33.80	34.12	18.70	15.10	15.13	35.59	16.31	-1.1257151507979	8.43113266161252e-16	8.7677456331274e-14	PLC2	phospholipase C 2	Metabolism;Metabolism;Environmental Information Processing	Global and overview maps;Carbohydrate metabolism;Signal transduction	ko01100//Metabolic pathways;ko00562//Inositol phosphate metabolism;ko04070//Phosphatidylinositol signaling system	K05857;K05857;K05857	-	GO:0004435//phosphatidylinositol phospholipase C activity;GO:0005509//calcium ion binding;GO:0005515//protein binding;GO:0008081//phosphoric diester hydrolase activity	GO:0006629//lipid metabolic process;GO:0007165//signal transduction;GO:0035556//intracellular signal transduction
arahy.Tifrunner.gnm1.ann1.WN738C	856	1001	812	387	454	576	22.91	21.48	22.08	8.54	9.95	11.47	22.1566666666667	9.98666666666667	-1.14966573009894	8.60276796868906e-16	8.92392367066232e-14	At1g54570	Esterase/lipase/thioesterase family protein	-	-	-	-	-	-	-
arahy.Tifrunner.gnm1.ann1.II6FYR	233	352	210	26	45	95	3.87	4.72	3.54	0.36	0.60	1.18	4.04333333333333	0.713333333333333	-2.50289684871936	8.81816309400075e-16	9.12460522938182e-14	BAG6	BAG family molecular chaperone regulator 6-like [Glycine max]	-	-	-	-	-	GO:0005515//protein binding;GO:0051087//chaperone binding	-
arahy.Tifrunner.gnm1.ann1.37XEK7	1498	1520	1308	832	620	629	44.12	36.22	39.16	20.27	14.72	13.88	39.8333333333333	16.29	-1.2899896085088	9.16282588422438e-16	9.45771881652807e-14	--	Protein of unknown function (DUF506)	-	-	-	-	-	-	-
arahy.Tifrunner.gnm1.ann1.DPKT20	59	51	58	316	217	292	4.22	2.98	4.23	18.69	12.53	15.64	3.81	15.62	2.03553155064866	9.40174437199595e-16	9.68030595648306e-14	SRM1	MYB transcription factor MYB109 [Glycine max]	-	-	-	-	-	GO:0003677//DNA binding;GO:0003682//chromatin binding	-
arahy.Tifrunner.gnm1.ann1.24IXRB	28	59	32	254	187	212	1.04	1.75	1.20	7.77	5.57	5.86	1.33	6.4	2.26664565938617	9.51960461623327e-16	9.77745662275198e-14	TBL41	protein YLS7-like [Glycine max]	-	-	-	-	-	-	-
arahy.Tifrunner.gnm1.ann1.KWM0H4	868	1405	938	578	558	465	17.96	25.01	20.17	9.90	8.98	6.60	21.0466666666667	8.49333333333333	-1.30918898305669	9.59825227413183e-16	9.8339531982035e-14	SUS2	sucrose synthase 3	Metabolism;Metabolism	Global and overview maps;Carbohydrate metabolism	ko01100//Metabolic pathways;ko00500//Starch and sucrose metabolism	K00695;K00695	-	GO:0016157//sucrose synthase activity	GO:0005985//sucrose metabolic process;GO:0009058//biosynthetic process
arahy.Tifrunner.gnm1.ann1.J4T639	82	91	110	13	19	13	4.20	3.81	5.40	0.56	0.63	0.49	4.47	0.56	-2.99677609912571	9.7634266676446e-16	9.97860587454576e-14	DSP1	Tyrosine phosphatase family protein	-	-	-	-	-	GO:0004725//protein tyrosine phosphatase activity;GO:0016791//phosphatase activity	GO:0016311//dephosphorylation
arahy.Tifrunner.gnm1.ann1.TKQZ92	964	817	657	369	376	369	91.87	62.95	63.60	29.08	28.85	26.32	72.8066666666667	28.0833333333333	-1.37435637373227	1.0377415172727e-15	1.05801308563707e-13	MLP146	MLP-like protein 43	-	-	-	-	-	-	GO:0006952//defense response;GO:0009607//response to biotic stimulus
arahy.Tifrunner.gnm1.ann1.VAE62H	167	154	152	40	53	32	7.40	5.53	6.85	1.46	1.90	1.06	6.59333333333333	1.47333333333333	-2.16192415136768	1.04188723580264e-15	1.05964262463771e-13	EXL3	GDSL-like Lipase/Acylhydrolase superfamily protein	-	-	-	-	-	GO:0016787//hydrolase activity	GO:0006629//lipid metabolic process
arahy.Tifrunner.gnm1.ann1.PEQF49	117	151	180	32	42	19	3.65	3.79	5.69	0.81	1.06	0.45	4.37666666666667	0.773333333333333	-2.50067020576532	1.15759075347889e-15	1.17158887037619e-13	DTX35	MATE efflux family protein	-	-	-	-	GO:0016020//membrane	GO:0015238//drug transmembrane transporter activity;GO:0015297//antiporter activity	GO:0006855//drug transmembrane transport;GO:0055085//transmembrane transport
arahy.Tifrunner.gnm1.ann1.Q9XEDT	328	351	296	872	800	982	25.26	21.87	23.14	55.57	49.64	56.63	23.4233333333333	53.9466666666667	1.20358742133445	1.8201977849039e-15	1.83773706938465e-13	ephA	epoxide hydrolase	-	-	-	-	-	GO:0003824//catalytic activity	-
arahy.Tifrunner.gnm1.ann1.61PIUZ	977	1245	966	573	500	687	25.03	25.81	25.17	12.15	10.32	13.18	25.3366666666667	11.8833333333333	-1.09228715769431	1.82937433330684e-15	1.84252988238655e-13	--	uncharacterized protein LOC100775751 [Glycine max]	-	-	-	-	-	-	-
arahy.Tifrunner.gnm1.ann1.IP5B92	1410	1654	1625	820	699	993	64.35	61.07	75.39	30.96	25.72	33.93	66.9366666666667	30.2033333333333	-1.14808893040225	1.85620049845256e-15	1.8650331433365e-13	KAI2	sigma factor sigb regulation rsbq-like protein	-	-	-	-	-	-	-
arahy.Tifrunner.gnm1.ann1.VAT0VP	1140	941	1108	395	463	592	23.98	16.02	23.70	6.88	7.85	9.33	21.2333333333333	8.02	-1.40465672996758	1.96588354069977e-15	1.97047849740935e-13	WAXY	granule bound starch synthase I, putative	Metabolism;Metabolism;Metabolism	Global and overview maps;Global and overview maps;Carbohydrate metabolism	ko01100//Metabolic pathways;ko01110//Biosynthesis of secondary metabolites;ko00500//Starch and sucrose metabolism	K13679;K13679;K13679	-	GO:0009011//starch synthase activity	GO:0009058//biosynthetic process;GO:0009250//glucan biosynthetic process
arahy.Tifrunner.gnm1.ann1.M3JRXW	438	705	453	263	261	257	14.35	18.69	15.08	7.13	6.88	6.30	16.04	6.77	-1.24444640287992	2.00494201687687e-15	2.00479742971219e-13	--	Polyketide cyclase/dehydrase and lipid transport superfamily protein	-	-	-	-	-	-	-
MSTRG.8042	596	297	372	0	0	4	101.92	41.09	64.67	0.00	0.00	0.51	69.2266666666667	0.17	-8.66964932602764	2.11233077311748e-15	2.09808604347799e-13	--	-	-	-	-	-	-	-	-
arahy.Tifrunner.gnm1.ann1.B5PF9Z	2329	2718	2642	1549	1256	1578	80.08	75.64	92.37	44.08	34.81	40.63	82.6966666666667	39.84	-1.05361153107897	2.11336887808562e-15	2.09808604347799e-13	--	octicosapeptide/Phox/Bem1p (PB1) domain-containing protein	-	-	-	-	-	GO:0005515//protein binding	-
arahy.Tifrunner.gnm1.ann1.8JHM47	136	157	99	383	433	514	10.12	9.45	7.53	23.62	25.97	28.65	9.03333333333333	26.08	1.529613518711	2.3959992301443e-15	2.37300904705505e-13	--	ser/thr-rich protein T10 in DGCR region-like protein	-	-	-	-	-	-	-
arahy.Tifrunner.gnm1.ann1.TR389G	160	170	160	48	51	60	8.82	7.60	8.98	2.19	2.25	2.46	8.46666666666667	2.3	-1.880160229994	2.46208815140558e-15	2.43267175377715e-13	PI4KG1	phosphatidylinositol 4-kinase gamma 8-like [Glycine max]	-	-	-	-	-	-	-
arahy.Tifrunner.gnm1.ann1.R8PHGQ	520	760	651	271	314	390	19.22	22.75	24.47	8.30	9.36	10.81	22.1466666666667	9.49	-1.22260958022011	2.61159875959344e-15	2.57428136499546e-13	SPP1	sucrose-phosphatase 1	Metabolism	Carbohydrate metabolism	ko00500//Starch and sucrose metabolism	K07024	-	GO:0000287//magnesium ion binding;GO:0003824//catalytic activity;GO:0016791//phosphatase activity;GO:0050307//sucrose-phosphate phosphatase activity	GO:0005986//sucrose biosynthetic process;GO:0008152//metabolic process
arahy.Tifrunner.gnm1.ann1.MW07R7	468	448	345	197	160	181	26.76	20.76	20.05	9.34	7.36	7.77	22.5233333333333	8.15666666666667	-1.46536875370246	3.58241704769194e-15	3.52066561295324e-13	GSTL3	Glutathione S-transferase family protein	Metabolism	Metabolism of other amino acids	ko00480//Glutathione metabolism	K00799	-	GO:0005515//protein binding	-
MSTRG.40952	357	505	372	167	203	231	15.52	17.76	16.44	6.01	7.11	7.52	16.5733333333333	6.88	-1.26838332562923	3.58862951629246e-15	3.52066561295324e-13	PI4KA1	PREDICTED: phosphatidylinositol 4-kinase alpha 1-like [Arachis ipaensis]	Metabolism;Metabolism;Environmental Information Processing	Global and overview maps;Carbohydrate metabolism;Signal transduction	ko01100//Metabolic pathways;ko00562//Inositol phosphate metabolism;ko04070//Phosphatidylinositol signaling system	K00888;K00888;K00888	-	GO:0016772//transferase activity, transferring phosphorus-containing groups	GO:0046488//phosphatidylinositol metabolic process;GO:0048017//inositol lipid-mediated signaling
arahy.Tifrunner.gnm1.ann1.W17ZP3	340	331	295	105	154	146	10.27	8.11	9.07	2.62	3.77	3.31	9.15	3.23333333333333	-1.50074949681807	3.90272633398487e-15	3.81980487799456e-13	PECT1	ethanolamine-phosphate cytidylyltransferase	Metabolism;Metabolism;Metabolism	Global and overview maps;Lipid metabolism;Metabolism of other amino acids	ko01100//Metabolic pathways;ko00564//Glycerophospholipid metabolism;ko00440//Phosphonate and phosphinate metabolism	K00967;K00967;K00967	-	GO:0003824//catalytic activity	GO:0009058//biosynthetic process
arahy.Tifrunner.gnm1.ann1.T4QRY3	527	789	513	317	226	211	24.14	29.26	23.93	12.01	8.35	7.26	25.7766666666667	9.20666666666667	-1.48531489345178	4.47291421937975e-15	4.35737266471989e-13	HHP1	adiponectin receptor protein 2-like isoform X3 [Glycine max]	-	-	-	-	GO:0016021//integral component of membrane	-	-
arahy.Tifrunner.gnm1.ann1.47SX7B	207	284	223	100	102	96	8.08	8.97	8.83	3.22	3.20	2.80	8.62666666666667	3.07333333333333	-1.48899896156317	5.49579198920687e-15	5.3413191442766e-13	--	RING/U-box superfamily protein	-	-	-	-	-	GO:0008270//zinc ion binding	-
arahy.Tifrunner.gnm1.ann1.LMSP6K	1043	1057	776	2506	3145	2369	31.89	26.14	24.13	63.37	77.50	54.21	27.3866666666667	65.0266666666667	1.24755779071767	5.6482692120055e-15	5.47671455505344e-13	PCR2	protein PLANT CADMIUM RESISTANCE 2-like [Glycine max]	-	-	-	-	-	-	-
arahy.Tifrunner.gnm1.ann1.GC5CXU	1277	1518	1243	543	834	819	27.39	26.35	27.11	9.63	14.42	13.15	26.95	12.4	-1.11994515236563	5.90191376598527e-15	5.70934667264394e-13	LOX1.5	seed linoleate 9S-lipoxygenase	Metabolism	Lipid metabolism	ko00591//Linoleic acid metabolism	K15718	-	GO:0005506//iron ion binding;GO:0005515//protein binding;GO:0016165//linoleate 13S-lipoxygenase activity;GO:0046872//metal ion binding	GO:0055114//oxidation-reduction process
arahy.Tifrunner.gnm1.ann1.0F111G	30	44	32	327	154	212	3.33	3.92	3.65	30.11	13.82	17.68	3.63333333333333	20.5366666666667	2.4988364006504	6.57268753677379e-15	6.32149955844361e-13	PYL4	abscisic acid receptor	Environmental Information Processing;Environmental Information Processing	Signal transduction;Signal transduction	ko04075//Plant hormone signal transduction;ko04016//MAPK signaling pathway - plant	K14496;K14496	-	-	-
arahy.Tifrunner.gnm1.ann1.DC259S	322	373	334	156	120	173	39.51	37.09	41.68	15.82	11.89	15.89	39.4266666666667	14.5333333333333	-1.43980610845604	6.58030461044326e-15	6.32149955844361e-13	PMEI6	Plant invertase/pectin methylesterase inhibitor superfamily protein	-	-	-	-	-	GO:0004857//enzyme inhibitor activity;GO:0030599//pectinesterase activity	-
arahy.Tifrunner.gnm1.ann1.2A2X48	383	488	367	148	193	235	16.14	16.67	15.73	5.17	6.57	7.42	16.18	6.38666666666667	-1.34107654741495	7.07224174251101e-15	6.77843409592697e-13	MTPC4	Membrane protein HUEL (Cation efflux superfamily) (ISS) n=1 Tax=Ostreococcus tauri RepID=Q01GU4_OSTTA	-	-	-	-	GO:0016021//integral component of membrane	GO:0008324//cation transmembrane transporter activity	GO:0006812//cation transport;GO:0055085//transmembrane transport
arahy.Tifrunner.gnm1.ann1.FUGS44	321	435	349	856	1005	882	6.52	7.15	7.21	14.40	16.47	13.43	6.96	14.7666666666667	1.0851849868725	7.69449365943426e-15	7.35788167244797e-13	KOR	endoglucanase 25-like [Glycine max]	-	-	-	-	-	GO:0003824//catalytic activity	GO:0005975//carbohydrate metabolic process
arahy.Tifrunner.gnm1.ann1.M7CUXC	543	722	544	219	321	353	23.50	25.26	23.94	7.85	11.19	11.42	24.2333333333333	10.1533333333333	-1.25503942231967	8.37078911634664e-15	7.98623199249246e-13	--	EXPRESSED IN: 23 plant structures; EXPRESSED DURING: 14 growth stages	-	-	-	-	GO:0016021//integral component of membrane	-	GO:0006810//transport
arahy.Tifrunner.gnm1.ann1.SFQ5XR	1945	2013	1351	842	1043	950	109.45	91.61	77.28	39.17	47.31	40.03	92.78	42.17	-1.1375968245707	8.40710776408527e-15	7.99062781889109e-13	GILT	gamma interferon inducible lysosomal thiol reductase	-	-	-	-	-	-	-
arahy.Tifrunner.gnm1.ann1.240DSL	213	248	196	88	64	90	7.09	6.68	6.62	2.42	1.71	2.24	6.79666666666667	2.12333333333333	-1.6784964977603	8.41381586334182e-15	7.99062781889109e-13	IRKI	uncharacterized protein LOC100789428 [Glycine max]	-	-	-	-	-	-	-
arahy.Tifrunner.gnm1.ann1.L6USB4	145	151	115	26	46	21	3.55	3.01	2.87	0.54	0.91	0.39	3.14333333333333	0.613333333333333	-2.35755200461808	8.54936386009188e-15	8.10086306351349e-13	XYL1	family 31 glycosyl hydrolase, alpha-glucosidase	-	-	-	-	-	GO:0003824//catalytic activity;GO:0030246//carbohydrate binding	GO:0005975//carbohydrate metabolic process
arahy.Tifrunner.gnm1.ann1.Z3NZLL	545	563	540	261	256	328	13.47	11.25	13.56	5.33	5.10	6.07	12.76	5.5	-1.21412480535285	8.70218759262672e-15	8.22692948387486e-13	--	receptor-like protein kinase 2	-	-	-	-	-	GO:0005515//protein binding	-
arahy.Tifrunner.gnm1.ann1.K69D77	195	285	224	66	107	93	5.90	6.96	6.89	1.66	2.61	2.10	6.58333333333333	2.12333333333333	-1.63248737569553	9.14690052082479e-15	8.62774650713716e-13	SUV3	ATP-dependent RNA helicase, mitochondrial, putative	-	-	-	-	-	GO:0003676//nucleic acid binding;GO:0004386//helicase activity;GO:0005524//ATP binding	-
arahy.Tifrunner.gnm1.ann1.28F7LT	518	747	416	185	294	183	22.82	26.63	18.64	6.75	10.45	6.05	22.6966666666667	7.75	-1.55021221696881	9.37834881806074e-15	8.82604470101522e-13	--	U-box domain-containing protein 35-like isoform X1 [Glycine max]	-	-	-	-	-	-	GO:0006950//response to stress
arahy.Tifrunner.gnm1.ann1.5PGU74	813	901	745	309	461	489	29.24	26.15	27.19	9.20	13.31	13.17	27.5266666666667	11.8933333333333	-1.21067680325588	9.53132363829282e-15	8.94976228853423e-13	GAPCP2	glyceraldehyde-3-phosphate dehydrogenase C2	Metabolism;Metabolism;Metabolism;Metabolism;Metabolism;Metabolism	Global and overview maps;Global and overview maps;Global and overview maps;Global and overview maps;Carbohydrate metabolism;Energy metabolism	ko01100//Metabolic pathways;ko01110//Biosynthesis of secondary metabolites;ko01200//Carbon metabolism;ko01230//Biosynthesis of amino acids;ko00010//Glycolysis / Gluconeogenesis;ko00710//Carbon fixation in photosynthetic organisms	K00134;K00134;K00134;K00134;K00134;K00134	-	GO:0050661//NADP binding;GO:0051287//NAD binding	GO:0006006//glucose metabolic process;GO:0055114//oxidation-reduction process
arahy.Tifrunner.gnm1.ann1.XY3TEF	831	1138	1076	2253	2325	2654	16.97	18.80	22.32	38.03	38.26	40.57	19.3633333333333	38.9533333333333	1.00841945942446	1.14277433980613e-14	1.06822436433518e-12	NADK2	NAD kinase 2	Metabolism;Metabolism	Global and overview maps;Metabolism of cofactors and vitamins	ko01100//Metabolic pathways;ko00760//Nicotinate and nicotinamide metabolism	K00858;K00858	-	GO:0003951//NAD+ kinase activity	GO:0006741//NADP biosynthetic process;GO:0008152//metabolic process;GO:0019674//NAD metabolic process
arahy.Tifrunner.gnm1.ann1.8X5LLL	138	105	83	22	20	20	6.40	4.19	4.60	1.11	0.81	0.69	5.06333333333333	0.87	-2.5410001579322	1.21436185396154e-14	1.13259663765108e-12	DSP1	Tyrosine phosphatase family protein	-	-	-	-	-	GO:0004725//protein tyrosine phosphatase activity;GO:0016791//phosphatase activity	GO:0016311//dephosphorylation
arahy.Tifrunner.gnm1.ann1.842B2E	156	166	104	25	47	30	6.36	5.46	4.30	0.87	1.54	0.91	5.37333333333333	1.10666666666667	-2.27959659718104	1.26840117436828e-14	1.18035086465765e-12	YPQ1	PQ-loop repeat family protein / transmembrane family protein	-	-	-	-	-	-	-
arahy.Tifrunner.gnm1.ann1.BHNX0U	122	205	186	18	35	58	1.81	2.46	2.80	0.22	0.42	0.64	2.35666666666667	0.426666666666667	-2.4655664048094	1.28111401727133e-14	1.18952008429544e-12	--	Myosin heavy chain-related protein	-	-	-	-	-	-	-
arahy.Tifrunner.gnm1.ann1.QMDN7F	893	936	885	464	486	595	26.12	22.16	26.33	11.23	11.46	13.04	24.87	11.91	-1.06223309435279	1.36732120118245e-14	1.26392133345748e-12	GLCNAC1PUT2	UDP-N-acetylglucosamine pyrophosphorylase n=2 Tax=Pseudozyma RepID=M9LZ13_PSEA3	Metabolism;Metabolism	Global and overview maps;Carbohydrate metabolism	ko01100//Metabolic pathways;ko00520//Amino sugar and nucleotide sugar metabolism	K00972;K00972	-	GO:0016779//nucleotidyltransferase activity	GO:0008152//metabolic process
arahy.Tifrunner.gnm1.ann1.MX4LCS	1	5	3	93	69	95	0.05	0.20	0.14	3.61	2.61	3.34	0.13	3.18666666666667	4.6154645891185	1.39614802016479e-14	1.28770663403093e-12	BHLH63	transcription factor bHLH63-like [Glycine max]	-	-	-	-	-	GO:0046983//protein dimerization activity	-
arahy.Tifrunner.gnm1.ann1.SPTT7E	144	296	256	671	806	799	5.44	9.07	9.84	20.98	24.57	22.61	8.11666666666667	22.72	1.48500356325613	1.40564271475525e-14	1.29359557534677e-12	RLP7	receptor-like protein kinase 2	-	-	-	-	-	GO:0005515//protein binding	-
arahy.Tifrunner.gnm1.ann1.45B7J4	450	573	385	1141	1118	1188	11.07	11.42	9.63	23.24	22.19	21.91	10.7066666666667	22.4466666666667	1.06799182831033	1.48388873787982e-14	1.35958854250191e-12	EBF2	EIN3-binding F box protein 1	Environmental Information Processing;Environmental Information Processing	Signal transduction;Signal transduction	ko04075//Plant hormone signal transduction;ko04016//MAPK signaling pathway - plant	K14515;K14515	-	GO:0005515//protein binding	-
arahy.Tifrunner.gnm1.ann1.5V9IQ9	220	322	201	40	101	77	10.49	12.38	9.74	1.57	3.86	2.75	10.87	2.72666666666667	-1.99514169280671	1.51642951290854e-14	1.38634985601003e-12	UPS1	ureide permease 1	-	-	-	-	-	-	-
arahy.Tifrunner.gnm1.ann1.B8KEMK	2355	3258	2244	1650	1321	1247	91.56	102.33	88.65	53.07	41.36	36.23	94.18	43.5533333333333	-1.11263758361954	1.63571301548952e-14	1.49212180494117e-12	SPBC2A9.03	Transducin/WD40 repeat-like superfamily protein	-	-	-	-	-	GO:0005515//protein binding	-
arahy.Tifrunner.gnm1.ann1.L4HCA7	1057	966	1212	563	364	402	38.70	28.61	45.12	17.06	10.74	11.02	37.4766666666667	12.94	-1.5341550219706	1.68372142335261e-14	1.52920873465499e-12	THI1	thiamine thiazole synthase 2, chloroplastic-like [Glycine max]	Metabolism;Metabolism	Global and overview maps;Metabolism of cofactors and vitamins	ko01100//Metabolic pathways;ko00730//Thiamine metabolism	K03146;K03146	-	-	GO:0006950//response to stress;GO:0009228//thiamine biosynthetic process
arahy.Tifrunner.gnm1.ann1.0Z487T	400	508	377	196	251	210	8.93	9.17	8.55	3.62	4.51	3.51	8.88333333333333	3.88	-1.19504447473825	1.70648231030714e-14	1.54650424099883e-12	OPT7	oligopeptide transporter 7	-	-	-	-	-	-	GO:0055085//transmembrane transport
arahy.Tifrunner.gnm1.ann1.NWC6K7	37	51	44	215	176	206	0.96	1.07	1.16	4.59	3.65	3.98	1.06333333333333	4.07333333333333	1.93761595605386	1.73821061240316e-14	1.57183362704639e-12	RKL1	receptor-like kinase 1	-	-	-	-	-	GO:0004672//protein kinase activity;GO:0005524//ATP binding	GO:0006468//protein phosphorylation
arahy.Tifrunner.gnm1.ann1.SU5HAA	276	357	274	123	158	146	8.36	8.73	8.43	3.09	3.84	3.31	8.50666666666667	3.41333333333333	-1.31741261376487	1.77552422268493e-14	1.60209286531507e-12	PECT1	ethanolamine-phosphate cytidylyltransferase	Metabolism;Metabolism;Metabolism	Global and overview maps;Lipid metabolism;Metabolism of other amino acids	ko01100//Metabolic pathways;ko00564//Glycerophospholipid metabolism;ko00440//Phosphonate and phosphinate metabolism	K00967;K00967;K00967	-	GO:0003824//catalytic activity	GO:0009058//biosynthetic process
arahy.Tifrunner.gnm1.ann1.4J2790	165	195	128	724	475	556	3.69	3.54	2.91	13.45	8.60	9.34	3.38	10.4633333333333	1.63024737657877	1.78155016981307e-14	1.60405070159555e-12	At5g66560	BTB/POZ domain-containing protein [Glycine max]	-	-	-	-	-	GO:0005515//protein binding	-
arahy.Tifrunner.gnm1.ann1.3U22LJ	139	97	72	0	0	0	11.30	6.38	5.95	0.00	0.00	0.00	7.87666666666667	0.001	-12.9433695081401	1.86856716239487e-14	1.6787643251434e-12	--	Protein of unknown function (DUF506)	-	-	-	-	-	-	-
arahy.Tifrunner.gnm1.ann1.MYUW9R	162	207	200	551	496	632	11.08	11.44	13.69	30.73	26.36	30.45	12.07	29.18	1.27355420716287	1.90159341326038e-14	1.70475390541793e-12	EXPA4	Cell wall protein EXP2 n=1 Tax=Mirabilis jalapa RepID=Q84L40_MIRJA	-	-	-	-	GO:0005576//extracellular region	-	GO:0009664//plant-type cell wall organization
arahy.Tifrunner.gnm1.ann1.B55RN5	187	126	101	27	28	34	11.23	6.12	6.17	1.35	1.36	1.53	7.84	1.41333333333333	-2.47175189027317	2.08739804084216e-14	1.86329391212256e-12	CAR7	Calcium-dependent lipid-binding (CaLB domain) family protein	-	-	-	-	-	GO:0005515//protein binding	-
arahy.Tifrunner.gnm1.ann1.GJ3E3V	140	166	149	47	57	42	4.84	4.63	5.22	1.35	1.58	1.08	4.89666666666667	1.33666666666667	-1.87316025410136	2.15689641507038e-14	1.92120814084974e-12	--	uncharacterized protein LOC100811474 [Glycine max]	-	-	-	-	-	-	-
arahy.Tifrunner.gnm1.ann1.XPK4NL	198	234	148	632	569	556	6.01	5.76	4.58	15.87	13.92	12.62	5.45	14.1366666666667	1.37511384721099	2.30027651505749e-14	2.0445427819839e-12	UNE10	transcription factor UNE10-like [Glycine max]	-	-	-	-	-	GO:0046983//protein dimerization activity	-
arahy.Tifrunner.gnm1.ann1.P3EBPK	247	279	199	106	92	90	8.34	7.63	6.83	2.96	2.51	2.27	7.6	2.58	-1.55862835290769	2.47825664865352e-14	2.19803927108828e-12	UXS5	UDP-glucuronic acid decarboxylase 3	Metabolism;Metabolism	Global and overview maps;Carbohydrate metabolism	ko01100//Metabolic pathways;ko00520//Amino sugar and nucleotide sugar metabolism	K08678;K08678	-	GO:0003824//catalytic activity;GO:0050662//coenzyme binding	GO:0044237//cellular metabolic process
MSTRG.23397	0	0	0	79	189	169	0.00	0.00	0.00	3.47	8.10	6.72	0.001	6.09666666666667	12.5738049539149	2.76638989910438e-14	2.44630460305344e-12	--	PREDICTED: uric acid degradation bifunctional protein TTL-like [Arachis ipaensis]	-	-	-	-	-	-	-
arahy.Tifrunner.gnm1.ann1.F5MDAV	1062	1114	980	524	482	693	42.64	36.18	39.98	17.42	15.59	20.83	39.6	17.9466666666667	-1.14178452107781	2.76993405302827e-14	2.44630460305344e-12	--	unknown protein; FUNCTIONS IN: molecular_function unknown; INVOLVED IN: biological_process unknown; LOCATED IN: chloroplast; EXPRESSED IN: 21 plant structures; EXPRESSED DURING: 13 growth stages; Has 35333 Blast hits to 34131 proteins in 2444 species: Archae - 798; Bacteria - 22429; Metazoa - 974; Fungi - 991; Plants - 531; Viruses - 0; Other Eukaryotes - 9610 (source: NCBI BLink).	-	-	-	-	-	-	-
arahy.Tifrunner.gnm1.ann1.RI7QVZ	3193	4281	3868	1705	1471	2518	107.39	116.47	132.25	47.45	39.89	63.42	118.703333333333	50.2533333333333	-1.24006924877855	2.81530300257344e-14	2.47585959826739e-12	algC	Phosphoglucomutase/phosphomannomutase, alpha/beta/alpha domain II n=2 Tax=Clostridium RepID=A7VV21_9CLOT	-	-	-	-	-	-	GO:0005975//carbohydrate metabolic process
arahy.Tifrunner.gnm1.ann1.0B4MFB	372	379	283	147	173	140	9.96	8.20	7.71	3.26	3.74	2.80	8.62333333333333	3.26666666666667	-1.40042639968217	3.15757753238841e-14	2.76997893971857e-12	PAL2	phenylalanine ammonia-lyase 2	Metabolism;Metabolism;Metabolism;Metabolism	Global and overview maps;Global and overview maps;Biosynthesis of other secondary metabolites;Amino acid metabolism	ko01100//Metabolic pathways;ko01110//Biosynthesis of secondary metabolites;ko00940//Phenylpropanoid biosynthesis;ko00360//Phenylalanine metabolism	K10775;K10775;K10775;K10775	GO:0005737//cytoplasm	GO:0003824//catalytic activity;GO:0016841//ammonia-lyase activity	GO:0006559//L-phenylalanine catabolic process;GO:0009058//biosynthetic process
arahy.Tifrunner.gnm1.ann1.76C20C	106075	113753	99526	65373	51002	70514	4928.77	4276.24	4701.23	2513.28	1910.32	2453.18	4635.41333333333	2292.26	-1.01592729637001	3.16306463534947e-14	2.76997893971857e-12	THI1-2	thiamine thiazole synthase 2, chloroplastic-like [Glycine max]	Metabolism;Metabolism	Global and overview maps;Metabolism of cofactors and vitamins	ko01100//Metabolic pathways;ko00730//Thiamine metabolism	K03146;K03146	-	-	GO:0006950//response to stress;GO:0009228//thiamine biosynthetic process
arahy.Tifrunner.gnm1.ann1.1KM4NQ	596	694	716	353	397	366	29.66	27.94	36.22	14.54	15.92	13.64	31.2733333333333	14.7	-1.0891168450511	3.26856140646909e-14	2.85635186606922e-12	MYB102	MYB transcription factor MYB48 [Glycine max]	Organismal Systems	Environmental adaptation	ko04626//Plant-pathogen interaction	K09422	-	GO:0003677//DNA binding;GO:0003682//chromatin binding	-
arahy.Tifrunner.gnm1.ann1.ELJ55T	412	502	443	254	231	224	15.77	15.56	17.27	8.05	7.13	6.41	16.2	7.19666666666667	-1.17059307047064	3.35164505456393e-14	2.92281717682801e-12	ENO1	phosphopyruvate hydratase	Metabolism;Metabolism;Metabolism;Metabolism;Metabolism;Genetic Information Processing	Global and overview maps;Global and overview maps;Global and overview maps;Global and overview maps;Carbohydrate metabolism;Folding, sorting and degradation	ko01100//Metabolic pathways;ko01110//Biosynthesis of secondary metabolites;ko01200//Carbon metabolism;ko01230//Biosynthesis of amino acids;ko00010//Glycolysis / Gluconeogenesis;ko03018//RNA degradation	K01689;K01689;K01689;K01689;K01689;K01689	GO:0000015//phosphopyruvate hydratase complex	GO:0000287//magnesium ion binding;GO:0004634//phosphopyruvate hydratase activity	GO:0006096//glycolytic process
arahy.Tifrunner.gnm1.ann1.3S4WCE	1142	1174	993	435	694	602	37.62	31.28	33.26	11.85	18.43	14.83	34.0533333333333	15.0366666666667	-1.17931123898337	3.66212831652178e-14	3.18689438456813e-12	DHAPS-1	3-deoxy-7-phosphoheptulonate synthase (Phospho-2-dehydro-3-deoxyheptonate aldolase) n=163 Tax=Pseudomonas RepID=F2K9C2_PSEBN	Metabolism;Metabolism;Metabolism;Metabolism	Global and overview maps;Global and overview maps;Global and overview maps;Amino acid metabolism	ko01100//Metabolic pathways;ko01110//Biosynthesis of secondary metabolites;ko01230//Biosynthesis of amino acids;ko00400//Phenylalanine, tyrosine and tryptophan biosynthesis	K01626;K01626;K01626;K01626	-	GO:0003849//3-deoxy-7-phosphoheptulonate synthase activity	GO:0009073//aromatic amino acid family biosynthetic process
MSTRG.31493	0	0	0	118	110	164	0.00	0.00	0.00	5.27	4.79	6.63	0.001	5.56333333333333	12.4417338335288	4.09254946140597e-14	3.55402463353035e-12	--	Ulp1 protease family, carboxy-terminal domain protein [Medicago truncatula]	-	-	-	-	-	-	-
arahy.Tifrunner.gnm1.ann1.7M2AWM	399	635	539	203	247	304	15.29	19.68	20.97	6.44	7.62	8.73	18.6466666666667	7.59666666666667	-1.2954793292109	4.25779337219293e-14	3.68215033062597e-12	ENO1	phosphopyruvate hydratase	Metabolism;Metabolism;Metabolism;Metabolism;Metabolism;Genetic Information Processing	Global and overview maps;Global and overview maps;Global and overview maps;Global and overview maps;Carbohydrate metabolism;Folding, sorting and degradation	ko01100//Metabolic pathways;ko01110//Biosynthesis of secondary metabolites;ko01200//Carbon metabolism;ko01230//Biosynthesis of amino acids;ko00010//Glycolysis / Gluconeogenesis;ko03018//RNA degradation	K01689;K01689;K01689;K01689;K01689;K01689	GO:0000015//phosphopyruvate hydratase complex	GO:0000287//magnesium ion binding;GO:0004634//phosphopyruvate hydratase activity	GO:0006096//glycolytic process
arahy.Tifrunner.gnm1.ann1.RIE5PZ	467	595	421	275	263	245	7.02	7.24	6.44	3.42	3.18	2.76	6.9	3.12	-1.14505033280328	4.86194225197201e-14	4.19589651152033e-12	PALD1	paladin-like isoform X1 [Glycine max]	-	-	-	-	-	-	-
arahy.Tifrunner.gnm1.ann1.LV620I	336	517	419	209	197	143	5.87	7.30	7.44	3.02	2.77	1.87	6.87	2.55333333333333	-1.4279282076143	5.2915667772123e-14	4.55721124703313e-12	CTR1	Protein kinase superfamily protein	-	-	-	-	-	GO:0004672//protein kinase activity;GO:0004674//protein serine/threonine kinase activity;GO:0005524//ATP binding	GO:0006468//protein phosphorylation
arahy.Tifrunner.gnm1.ann1.3M8WGZ	188	159	162	516	492	641	7.09	4.85	6.21	16.07	14.93	18.07	6.05	16.3566666666667	1.43487172318512	5.86196154252852e-14	5.03801682406113e-12	TUBB1	tubulin beta chain 2	Cellular Processes	Transport and catabolism	ko04145//Phagosome	K07375	GO:0005874//microtubule;GO:0043234//protein complex	GO:0003924//GTPase activity;GO:0005200//structural constituent of cytoskeleton;GO:0005525//GTP binding	GO:0007017//microtubule-based process;GO:0051258//protein polymerization
arahy.Tifrunner.gnm1.ann1.83QRJ7	196	236	240	570	597	741	6.34	6.18	7.94	15.32	15.63	18.01	6.82	16.32	1.25879741294732	6.0093210905155e-14	5.15401503922007e-12	--	Remorin family protein	-	-	-	-	-	-	-
arahy.Tifrunner.gnm1.ann1.53UM4C	377	423	510	1205	1166	1261	11.41	10.36	15.69	30.17	28.44	28.57	12.4866666666667	29.06	1.21864630411095	6.16210136621282e-14	5.27417552531594e-12	TRP5	telomere repeat-binding protein 1-like isoform X1 [Glycine max]	-	-	-	-	-	GO:0003677//DNA binding;GO:0003682//chromatin binding	-
arahy.Tifrunner.gnm1.ann1.J3JZ4F	168	243	153	25	62	65	5.41	6.34	5.00	0.65	1.60	1.57	5.58333333333333	1.27333333333333	-2.13251655219675	6.29737637058741e-14	5.37889044943171e-12	PAP27	purple acid phosphatase 27	-	-	-	-	-	GO:0003993//acid phosphatase activity;GO:0016787//hydrolase activity;GO:0046872//metal ion binding	-
arahy.Tifrunner.gnm1.ann1.U3X98C	109	153	167	34	49	38	3.07	3.51	4.81	0.79	1.09	0.77	3.79666666666667	0.883333333333333	-2.10370348225755	6.72425441758274e-14	5.73173793049568e-12	INVB	alkaline/neutral invertase	-	-	-	-	-	GO:0003824//catalytic activity;GO:0033926//glycopeptide alpha-N-acetylgalactosaminidase activity	-
arahy.Tifrunner.gnm1.ann1.CQ7HGG	1594	1763	1473	799	849	1150	37.06	33.15	34.82	15.37	15.91	20.02	35.01	17.1	-1.03377073665524	7.33576567559605e-14	6.24020132531225e-12	--	aldose 1-epimerase family protein	Metabolism;Metabolism;Metabolism	Global and overview maps;Global and overview maps;Carbohydrate metabolism	ko01100//Metabolic pathways;ko01110//Biosynthesis of secondary metabolites;ko00010//Glycolysis / Gluconeogenesis	K01792;K01792;K01792	-	GO:0003824//catalytic activity;GO:0016853//isomerase activity;GO:0030246//carbohydrate binding	GO:0005975//carbohydrate metabolic process
arahy.Tifrunner.gnm1.ann1.SLB9HH	294	302	303	121	143	154	11.95	9.93	12.52	4.07	4.69	4.69	11.4666666666667	4.48333333333333	-1.35480239214548	9.11158069350993e-14	7.70354516479538e-12	At1g29660	GDSL-like Lipase/Acylhydrolase superfamily protein	-	-	-	-	-	GO:0016787//hydrolase activity	GO:0006629//lipid metabolic process
arahy.Tifrunner.gnm1.ann1.AR931D	95	119	68	7	13	24	4.52	4.58	3.29	0.28	0.50	0.85	4.13	0.543333333333333	-2.92623231790953	9.96686654422598e-14	8.37559086141754e-12	UGT83A1	UDP-Glycosyltransferase superfamily protein	-	-	-	-	-	-	GO:0008152//metabolic process
arahy.Tifrunner.gnm1.ann1.NWH0QG	129	166	140	40	58	38	4.83	5.05	5.34	1.24	1.76	1.07	5.07333333333333	1.35666666666667	-1.90286765923729	1.054007948148e-13	8.81954353450334e-12	CYP82G1	Cytochrome P450 superfamily protein	Metabolism	Metabolism of terpenoids and polyketides	ko00904//Diterpenoid biosynthesis	K17961	-	GO:0005506//iron ion binding;GO:0020037//heme binding	GO:0055114//oxidation-reduction process
arahy.Tifrunner.gnm1.ann1.18QESW	81	57	84	336	268	524	2.69	1.53	2.83	9.21	7.16	12.99	2.35	9.78666666666667	2.05815680555706	1.05587727003935e-13	8.81954353450334e-12	GLK2	two-component response regulator-like APRR2-like isoform X2 [Glycine max]	-	-	-	-	-	GO:0003677//DNA binding;GO:0003682//chromatin binding	-
arahy.Tifrunner.gnm1.ann1.Q6RBV6	333	363	529	166	161	150	16.13	14.22	26.04	6.65	6.28	5.44	18.7966666666667	6.12333333333333	-1.61808771650202	1.05845833229155e-13	8.8233850197057e-12	--	Dehydrin family protein	-	-	-	-	-	-	GO:0006950//response to stress;GO:0009415//response to water
arahy.Tifrunner.gnm1.ann1.6K1PAL	301	330	220	84	112	140	6.69	5.95	4.99	1.55	2.01	2.33	5.87666666666667	1.96333333333333	-1.58169293548972	1.08746939821781e-13	9.04709291153323e-12	OPT7	oligopeptide transporter 7	-	-	-	-	-	-	GO:0055085//transmembrane transport
arahy.Tifrunner.gnm1.ann1.89K6QE	52	76	76	7	11	7	4.32	5.11	6.42	0.48	0.74	0.44	5.28333333333333	0.553333333333333	-3.25522769367984	1.12209709493861e-13	9.31654148865499e-12	--	uncharacterized protein LOC100792832 isoform X1 [Glycine max]	-	-	-	-	-	-	-
arahy.Tifrunner.gnm1.ann1.H1BIFD	147	196	158	399	506	500	4.48	4.83	4.88	10.06	12.44	11.40	4.73	11.3	1.25641068396315	1.14914891386388e-13	9.52214091035775e-12	RNP1	RNA-binding protein 1-like [Glycine max]	Genetic Information Processing	Translation	ko03015//mRNA surveillance pathway	K14411	-	GO:0000166//nucleotide binding;GO:0003676//nucleic acid binding	-
arahy.Tifrunner.gnm1.ann1.IRIV1V	616	817	541	339	326	414	37.29	40.01	33.29	16.98	15.91	18.76	36.8633333333333	17.2166666666667	-1.09838068288265	1.15439246303779e-13	9.54657321769043e-12	Dnajb8	Chaperone DnaJ-domain superfamily protein	-	-	-	-	-	-	-
arahy.Tifrunner.gnm1.ann1.TJ54L4	246	288	257	106	139	112	12.69	12.04	13.49	4.53	5.80	4.34	12.74	4.89	-1.38145890730407	1.165212897239e-13	9.61693668381958e-12	ABCI19	Sulfate/thiosulfate import ATP-binding protein cysA, putative n=1 Tax=Ricinus communis RepID=B9SV28_RICCO	Genetic Information Processing	Folding, sorting and degradation	ko03018//RNA degradation	K12608	-	GO:0000166//nucleotide binding;GO:0005524//ATP binding;GO:0016887//ATPase activity;GO:0017111//nucleoside-triphosphatase activity	-
arahy.Tifrunner.gnm1.ann1.38CFQ6	441	627	468	212	284	311	8.74	9.99	9.35	3.45	4.50	4.57	9.36	4.17333333333333	-1.16530837337194	1.20899409069398e-13	9.95852023576185e-12	VLN1	villin-1-like isoform X2 [Glycine max]	-	-	-	-	-	GO:0003779//actin binding	GO:0007010//cytoskeleton organization
arahy.Tifrunner.gnm1.ann1.KTW86Y	899	250	387	15	20	8	81.66	18.37	35.73	1.13	1.46	0.54	45.2533333333333	1.04333333333333	-5.43875200261005	1.31132997612568e-13	1.07801171970158e-11	MAL	L-type lectin-domain containing receptor kinase IX.1-like [Glycine max]	-	-	-	-	-	GO:0030246//carbohydrate binding	-
arahy.Tifrunner.gnm1.ann1.FM2N1A	219	280	273	118	111	113	11.19	11.56	14.18	5.00	4.55	4.33	12.31	4.62666666666667	-1.41178569462735	1.32908157342676e-13	1.09044982662393e-11	BLUS1	Protein kinase superfamily protein	-	-	-	-	-	GO:0004672//protein kinase activity;GO:0005524//ATP binding	GO:0006468//protein phosphorylation
arahy.Tifrunner.gnm1.ann1.V64N20	328	510	368	160	230	194	9.73	12.23	11.11	3.94	5.53	4.25	11.0233333333333	4.57333333333333	-1.2692425640183	1.34120890489863e-13	1.09823359876119e-11	APRR5	response regulator 12	Organismal Systems	Environmental adaptation	ko04712//Circadian rhythm - plant	K12130	-	GO:0000156//phosphorelay response regulator activity;GO:0005515//protein binding	GO:0000160//phosphorelay signal transduction system
arahy.Tifrunner.gnm1.ann1.15NCRR	318	401	476	1701	1067	1318	12.63	12.88	19.18	55.83	34.12	39.14	14.8966666666667	43.03	1.53035329627445	1.49772290636929e-13	1.2239838847985e-11	--	Octicosapeptide/Phox/Bem1p family protein	-	-	-	-	-	GO:0005515//protein binding	-
arahy.Tifrunner.gnm1.ann1.F87Z6X	464	562	535	302	269	271	20.39	19.86	23.60	10.99	9.54	8.80	21.2833333333333	9.77666666666667	-1.12230954883313	1.50096021036984e-13	1.22422435040695e-11	endou-b	poly(U)-specific endoribonuclease-B-like protein	-	-	-	-	-	-	-
arahy.Tifrunner.gnm1.ann1.5PE8VQ	73	56	57	8	4	3	3.93	2.44	3.12	0.36	0.17	0.12	3.16333333333333	0.216666666666667	-3.86789646399265	1.50899507851835e-13	1.22836924229213e-11	IAA27	indole-3-acetic acid inducible 9	Environmental Information Processing	Signal transduction	ko04075//Plant hormone signal transduction	K14484	GO:0005634//nucleus	GO:0046983//protein dimerization activity	-
arahy.Tifrunner.gnm1.ann1.JBT1X5	659	729	538	234	370	357	35.78	32.04	29.72	10.51	16.20	14.50	32.5133333333333	13.7366666666667	-1.24299950875536	1.65529842452862e-13	1.34221147300423e-11	At5g64460	Phosphoglycerate mutase family protein	-	-	-	-	-	-	-
arahy.Tifrunner.gnm1.ann1.HM0B14	402	461	312	175	164	218	25.56	23.71	20.17	9.20	8.41	10.37	23.1466666666667	9.32666666666667	-1.31137098527973	1.68585067105862e-13	1.36432549346353e-11	AKR4C10	aldo/keto reductase family oxidoreductase	Metabolism;Metabolism;Metabolism;Metabolism;Metabolism	Global and overview maps;Global and overview maps;Carbohydrate metabolism;Carbohydrate metabolism;Lipid metabolism	ko01100//Metabolic pathways;ko01110//Biosynthesis of secondary metabolites;ko00010//Glycolysis / Gluconeogenesis;ko00040//Pentose and glucuronate interconversions;ko00561//Glycerolipid metabolism	K00002;K00002;K00002;K00002;K00002	-	GO:0016491//oxidoreductase activity	GO:0055114//oxidation-reduction process
arahy.Tifrunner.gnm1.ann1.F5KW1T	97	212	123	358	789	786	4.01	7.12	5.19	12.28	26.35	24.39	5.44	21.0066666666667	1.94916869704605	1.77854322664361e-13	1.43654490482901e-11	At5g61250	heparanase-like protein 2-like isoform X1 [Glycine max]	Metabolism;Metabolism	Global and overview maps;Glycan biosynthesis and metabolism	ko01100//Metabolic pathways;ko00531//Glycosaminoglycan degradation	K07964;K07964	GO:0016020//membrane	-	-
arahy.Tifrunner.gnm1.ann1.NV91S6	694	898	738	232	409	448	32.33	33.82	34.95	8.92	15.35	15.63	33.7	13.3	-1.34132234568067	1.78822545423441e-13	1.43877783790694e-11	BBD2	Wound-responsive family protein	-	-	-	-	-	GO:0004518//nuclease activity;GO:0005515//protein binding	-
arahy.Tifrunner.gnm1.ann1.QU53NP	694	898	738	232	409	448	32.33	33.82	34.95	8.92	15.35	15.63	33.7	13.3	-1.34132234568067	1.78822545423441e-13	1.43877783790694e-11	BBD2	Wound-responsive family protein	-	-	-	-	-	GO:0004518//nuclease activity;GO:0005515//protein binding	-
arahy.Tifrunner.gnm1.ann1.EUIG3C	11605	9535	8111	5628	4153	4510	1663.39	1105.72	1181.88	667.45	479.85	484.01	1316.99666666667	543.77	-1.27618322949105	1.82413478117288e-13	1.46483657321328e-11	PCKR1	Cyclophilin-like peptidyl-prolyl cis-trans isomerase family protein	-	-	-	-	-	GO:0003755//peptidyl-prolyl cis-trans isomerase activity	GO:0006457//protein folding
arahy.Tifrunner.gnm1.ann1.M4EJC3	11245	8802	7069	4759	4292	3440	661.26	418.77	422.61	231.53	203.48	151.45	500.88	195.486666666667	-1.35739479567802	1.85451406656431e-13	1.48636265177024e-11	RD22	BURP domain-containing protein	-	-	-	-	-	-	-
MSTRG.20642	596	1237	662	3084	2345	2323	62.26	104.58	70.29	266.62	197.53	181.74	79.0433333333333	215.296666666667	1.44561028997954	1.89548633359072e-13	1.51627971189179e-11	--	PREDICTED: vegetative cell wall protein gp1-like [Arachis duranensis]	-	-	-	-	-	-	-
arahy.Tifrunner.gnm1.ann1.K0UY8K	769	1053	542	361	365	422	31.59	34.99	22.62	12.28	12.07	12.99	29.7333333333333	12.4466666666667	-1.25632178258146	1.95196819375417e-13	1.55846489358143e-11	CHS	chalcone synthase [Glycine max]	Metabolism;Metabolism;Organismal Systems;Metabolism	Global and overview maps;Global and overview maps;Environmental adaptation;Biosynthesis of other secondary metabolites	ko01100//Metabolic pathways;ko01110//Biosynthesis of secondary metabolites;ko04712//Circadian rhythm - plant;ko00941//Flavonoid biosynthesis	K00660;K00660;K00660;K00660	-	GO:0003824//catalytic activity	GO:0008152//metabolic process;GO:0009058//biosynthetic process
arahy.Tifrunner.gnm1.ann1.606BFT	34	44	22	163	188	152	1.00	1.04	0.66	3.96	4.45	3.34	0.9	3.91666666666667	2.12162944440153	1.99409939828202e-13	1.58905273314822e-11	At4g24780	Pectate lyase family protein	Metabolism	Carbohydrate metabolism	ko00040//Pentose and glucuronate interconversions	K01728	-	-	-
arahy.Tifrunner.gnm1.ann1.AS0BXY	86	176	196	24	31	46	1.94	3.23	4.51	0.44	0.56	0.79	3.22666666666667	0.596666666666667	-2.43504746001034	2.10857974059437e-13	1.67706675849912e-11	SKOR	probable cyclic nucleotide-gated ion channel 5-like [Glycine max]	-	-	-	-	GO:0016020//membrane	GO:0005216//ion channel activity;GO:0005249//voltage-gated potassium channel activity;GO:0005515//protein binding	GO:0006811//ion transport;GO:0006813//potassium ion transport;GO:0055085//transmembrane transport
arahy.Tifrunner.gnm1.ann1.X3DJVQ	907	1018	791	485	490	622	46.58	42.33	41.31	20.60	20.30	23.92	43.4066666666667	21.6066666666667	-1.00644011785745	2.21445435047724e-13	1.75791331329774e-11	--	RING/U-box superfamily protein	-	-	-	-	-	GO:0005515//protein binding;GO:0008270//zinc ion binding	-
arahy.Tifrunner.gnm1.ann1.1RK1ZX	69	87	67	12	15	11	10.43	10.54	10.28	1.48	1.79	1.22	10.4166666666667	1.49666666666667	-2.79906883969567	2.22196817494209e-13	1.76051828901078e-11	--	hypothetical protein	-	-	-	-	-	-	-
arahy.Tifrunner.gnm1.ann1.ZU9B18	220	217	212	733	534	934	9.91	7.91	9.73	27.34	19.39	31.54	9.18333333333333	26.09	1.50640712608009	2.59522396016611e-13	2.05234849944923e-11	PER51	Peroxidase superfamily protein	Metabolism;Metabolism;Metabolism	Global and overview maps;Global and overview maps;Biosynthesis of other secondary metabolites	ko01100//Metabolic pathways;ko01110//Biosynthesis of secondary metabolites;ko00940//Phenylpropanoid biosynthesis	K00430;K00430;K00430	-	GO:0004601//peroxidase activity;GO:0020037//heme binding	GO:0006979//response to oxidative stress;GO:0055114//oxidation-reduction process
arahy.Tifrunner.gnm1.ann1.JA5933	270	389	216	644	1455	1251	20.13	23.46	16.37	39.72	87.43	69.81	19.9866666666667	65.6533333333333	1.71583037853659	2.65817336489876e-13	2.09814112826743e-11	--	Unknown protein	-	-	-	-	-	-	-
arahy.Tifrunner.gnm1.ann1.FHD422	227	250	218	540	604	712	8.21	7.31	8.03	16.16	17.60	19.27	7.85	17.6766666666667	1.1710816886406	2.68045989030142e-13	2.11172519047099e-11	FAD6	fatty acid desaturase 6	-	-	-	-	-	-	GO:0006629//lipid metabolic process
arahy.Tifrunner.gnm1.ann1.NBP004	94	69	57	551	389	253	8.45	5.02	5.21	40.96	28.17	17.02	6.22666666666667	28.7166666666667	2.20535634140265	2.77661611140568e-13	2.18334405266809e-11	--	Unknown protein	-	-	-	-	-	-	-
arahy.Tifrunner.gnm1.ann1.LR2QH7	104	160	94	0	2	0	5.31	6.61	4.88	0.00	0.08	0.00	5.6	0.0266666666666667	-7.71424551766612	2.97317035670388e-13	2.33348994958134e-11	RNS3	ribonuclease 3	-	-	-	-	-	GO:0003723//RNA binding;GO:0033897//ribonuclease T2 activity	-
arahy.Tifrunner.gnm1.ann1.96L8KV	351	431	346	184	204	223	16.59	16.47	16.61	7.20	7.77	7.90	16.5566666666667	7.62333333333333	-1.11891838102557	3.04845504902015e-13	2.38807127446499e-11	At5g64460	Phosphoglycerate mutase family protein	-	-	-	-	-	-	-
arahy.Tifrunner.gnm1.ann1.SW5XY7	345	528	367	192	181	243	12.75	15.80	13.79	5.89	5.39	6.72	14.1133333333333	6	-1.23402436279055	3.11255923377478e-13	2.4337053843483e-11	--	uncharacterized protein LOC100806882 isoform X2 [Glycine max]	-	-	-	-	-	-	-
arahy.Tifrunner.gnm1.ann1.H39N2I	128	113	89	21	31	29	8.40	5.99	5.94	1.13	1.62	1.41	6.77666666666667	1.38666666666667	-2.28895478170364	3.16397199321763e-13	2.46926347095448e-11	--	18.5 kDa class I heat shock protein-like [Glycine max]	-	-	-	-	-	-	-
arahy.Tifrunner.gnm1.ann1.64CHNN	1164	1341	1057	4006	2800	2935	47.78	44.54	44.12	136.09	92.66	90.23	45.48	106.326666666667	1.22519930999088	3.5102430275667e-13	2.73437414265341e-11	GAIPB	protein SCARECROW-like [Glycine max]	Environmental Information Processing	Signal transduction	ko04075//Plant hormone signal transduction	K14494	-	-	-
arahy.Tifrunner.gnm1.ann1.YL076N	396	530	402	983	1193	987	8.04	8.70	8.30	16.49	19.50	14.99	8.34666666666667	16.9933333333333	1.02569681108958	3.66438651956093e-13	2.8491118888631e-11	KOR	endo-1,4-beta-glucanase	-	-	-	-	-	GO:0003824//catalytic activity	GO:0005975//carbohydrate metabolic process
arahy.Tifrunner.gnm1.ann1.56X5WL	1921	3103	1932	4529	6045	6134	41.39	54.08	42.32	80.74	104.98	98.94	45.93	94.8866666666667	1.04676859256722	3.82158952761292e-13	2.96579588768871e-11	At5g49770	ATP binding / kinase/ protein serine / threonine kinase n=3 Tax=Vitis vinifera RepID=C5DB47_VITVI	-	-	-	-	-	GO:0004672//protein kinase activity;GO:0004674//protein serine/threonine kinase activity;GO:0005515//protein binding;GO:0005524//ATP binding	GO:0006468//protein phosphorylation
arahy.Tifrunner.gnm1.ann1.HM8GZE	3164	3159	2628	1834	1445	1878	218.31	176.39	184.36	104.72	80.39	97.04	193.02	94.05	-1.03725049296334	3.83900479729779e-13	2.97376317603717e-11	--	Protein of unknown function, DUF538	-	-	-	-	-	-	-
arahy.Tifrunner.gnm1.ann1.JQ6XER	1023	1335	936	494	746	637	27.74	29.53	26.52	11.21	16.71	13.17	27.93	13.6966666666667	-1.02799074383345	3.93336507140135e-13	3.0411930645926e-11	LONRF2	zinc finger (C3HC4-type RING finger) family protein	-	-	-	-	-	GO:0004176//ATP-dependent peptidase activity;GO:0005515//protein binding;GO:0008270//zinc ion binding	GO:0006508//proteolysis
arahy.Tifrunner.gnm1.ann1.FX3851	328	233	232	47	75	114	10.22	5.88	7.35	1.21	1.88	2.65	7.81666666666667	1.91333333333333	-2.03046528072705	4.65697377885906e-13	3.58733589405927e-11	VTC4	Inositol monophosphatase family protein	Metabolism;Metabolism;Metabolism;Environmental Information Processing;Metabolism	Global and overview maps;Global and overview maps;Carbohydrate metabolism;Signal transduction;Carbohydrate metabolism	ko01100//Metabolic pathways;ko01110//Biosynthesis of secondary metabolites;ko00562//Inositol phosphate metabolism;ko04070//Phosphatidylinositol signaling system;ko00053//Ascorbate and aldarate metabolism	K10047;K10047;K10047;K10047;K10047	-	-	GO:0046854//phosphatidylinositol phosphorylation
arahy.Tifrunner.gnm1.ann1.Y2LWD9	355	539	480	209	265	240	18.54	22.78	25.45	9.05	11.15	9.36	22.2566666666667	9.85333333333333	-1.17555377074683	4.84423811840446e-13	3.72186539449507e-11	ACBP1	acyl-CoA-binding domain 3	-	-	-	-	-	GO:0000062//fatty-acyl-CoA binding	-
arahy.Tifrunner.gnm1.ann1.IFN97P	252	328	190	96	122	92	8.04	8.49	6.18	2.54	3.14	2.21	7.57	2.63	-1.52523050069343	4.84951088736285e-13	3.72186539449507e-11	GPT2	glucose-6-phosphate/phosphate translocator 2	-	-	-	-	GO:0016020//membrane;GO:0016021//integral component of membrane	GO:0005215//transporter activity	GO:0006810//transport
arahy.Tifrunner.gnm1.ann1.AU0S52	346	604	363	65	150	194	10.99	15.51	11.72	1.71	3.85	4.61	12.74	3.39	-1.91000809911996	5.10348779289229e-13	3.90238569339964e-11	CYP704C1	Cytochrome P450 superfamily protein	-	-	-	-	-	GO:0005506//iron ion binding;GO:0020037//heme binding	GO:0055114//oxidation-reduction process
MSTRG.16538	392	339	324	139	138	191	52.05	36.43	43.75	15.28	14.78	19.00	44.0766666666667	16.3533333333333	-1.43043038988838	5.64171522769978e-13	4.30602620782804e-11	--	hypothetical protein glysoja_017708 [Glycine soja]	-	-	-	-	-	-	-
arahy.Tifrunner.gnm1.ann1.VNPM5I	56	76	46	4	6	8	3.28	3.60	2.76	0.21	0.28	0.35	3.21333333333333	0.28	-3.5205719134512	5.77481065091833e-13	4.3995384367445e-11	dlcB	Dynein light chain type 1 family protein	-	-	-	-	GO:0005875//microtubule associated complex	-	GO:0007017//microtubule-based process
arahy.Tifrunner.gnm1.ann1.6X3X3D	3477	4426	3582	1600	2322	2714	144.65	148.98	151.51	55.09	77.86	84.54	148.38	72.4966666666667	-1.0333100776528	5.86036394454113e-13	4.45655500916046e-11	--	maternal effect embryo arrest 59	-	-	-	-	-	-	-
arahy.Tifrunner.gnm1.ann1.XSQK7Q	153	233	138	60	57	71	1.94	2.40	1.79	0.63	0.58	0.68	2.04333333333333	0.63	-1.69750083946971	5.92982632764228e-13	4.50114937501708e-11	ABCC5	ATP-binding ABC transporter	-	-	-	-	GO:0016021//integral component of membrane	GO:0000166//nucleotide binding;GO:0005524//ATP binding;GO:0016887//ATPase activity;GO:0017111//nucleoside-triphosphatase activity	GO:0006810//transport;GO:0055085//transmembrane transport
arahy.Tifrunner.gnm1.ann1.G9F7ZA	1019	1516	1170	772	714	586	20.39	24.22	24.26	13.26	11.48	7.98	22.9566666666667	10.9066666666667	-1.07370292875006	6.21507639278414e-13	4.70908074154174e-11	SUS2	sucrose synthase 3	Metabolism;Metabolism	Global and overview maps;Carbohydrate metabolism	ko01100//Metabolic pathways;ko00500//Starch and sucrose metabolism	K00695;K00695	-	GO:0016157//sucrose synthase activity	GO:0005985//sucrose metabolic process;GO:0009058//biosynthetic process
arahy.Tifrunner.gnm1.ann1.ICNT54	1530	1864	1029	723	853	792	51.48	50.75	35.19	20.14	23.14	19.95	45.8066666666667	21.0766666666667	-1.11991086352731	6.43060174843366e-13	4.86352256235627e-11	AS	UDP-Glycosyltransferase superfamily protein	-	-	-	-	-	-	GO:0008152//metabolic process
arahy.Tifrunner.gnm1.ann1.QU1D1P	1509	1080	1262	639	616	661	103.35	59.86	87.92	36.23	34.02	33.92	83.71	34.7233333333333	-1.26949452875632	6.82296281365209e-13	5.15090352376562e-11	CCR1	cinnamoyl coa reductase 1	-	-	-	-	-	GO:0003824//catalytic activity;GO:0050662//coenzyme binding	GO:0044237//cellular metabolic process
arahy.Tifrunner.gnm1.ann1.BU7NMG	265	299	246	116	88	141	15.11	13.78	14.28	5.45	4.04	6.02	14.39	5.17	-1.47683040642536	7.00044043710377e-13	5.27531378373561e-11	CAB13	light-harvesting chlorophyll B-binding protein 3	Metabolism;Metabolism	Global and overview maps;Energy metabolism	ko01100//Metabolic pathways;ko00196//Photosynthesis - antenna proteins	K08914;K08914	GO:0016020//membrane	-	-
arahy.Tifrunner.gnm1.ann1.MR686J	605	820	442	254	302	353	40.45	44.36	30.06	14.07	16.31	17.70	38.29	16.0266666666667	-1.25649326486013	7.62643090536098e-13	5.73664821646113e-11	--	ruBisCO-associated protein-like [Glycine max]	-	-	-	-	-	-	GO:0005975//carbohydrate metabolic process
arahy.Tifrunner.gnm1.ann1.06X6UX	344	400	362	148	220	190	7.98	7.51	8.53	2.85	4.12	3.31	8.00666666666667	3.42666666666667	-1.22439588651176	7.93455846234768e-13	5.95765033137683e-11	PAH1	phosphatidate phosphatase LPIN3-like [Glycine max]	Metabolism;Metabolism;Metabolism;Metabolism	Global and overview maps;Global and overview maps;Lipid metabolism;Lipid metabolism	ko01100//Metabolic pathways;ko01110//Biosynthesis of secondary metabolites;ko00564//Glycerophospholipid metabolism;ko00561//Glycerolipid metabolism	K15728;K15728;K15728;K15728	-	-	-
arahy.Tifrunner.gnm1.ann1.KXG0W2	159	242	227	63	74	100	10.76	13.26	15.63	3.50	4.05	5.04	13.2166666666667	4.19666666666667	-1.65504258287233	8.13727248636178e-13	6.09884907414758e-11	--	hypothetical protein	-	-	-	-	-	-	-
arahy.Tifrunner.gnm1.ann1.BSVD5H	88	108	147	364	430	407	2.18	2.15	3.69	7.43	8.56	7.53	2.67333333333333	7.84	1.55221391838145	8.22407104446045e-13	6.15281804382053e-11	NCL1	Calcium-binding EF-hand family protein	-	-	-	-	GO:0016021//integral component of membrane	GO:0005509//calcium ion binding	GO:0055085//transmembrane transport
MSTRG.9275	149	276	186	485	835	662	3.82	5.75	4.86	10.31	17.32	12.75	4.81	13.46	1.48456961084028	8.98280315852355e-13	6.68439468667449e-11	HCR9-0	PREDICTED: receptor-like protein 12 isoform X2 [Arachis ipaensis]	-	-	-	-	-	-	-
arahy.Tifrunner.gnm1.ann1.N2JMJ4	15	9	3	71	104	158	0.46	0.23	0.10	1.87	2.65	3.73	0.263333333333333	2.75	3.38446956095608	9.01915619476041e-13	6.69946143274015e-11	--	lysine-rich arabinogalactan protein 18-like [Glycine max]	-	-	-	-	-	-	-
arahy.Tifrunner.gnm1.ann1.DEBS4Y	368	454	417	1171	954	1013	6.94	6.93	8.00	18.29	14.51	14.31	7.29	15.7033333333333	1.10708011161982	1.10499038420416e-12	8.17869840066557e-11	SBT1.7	subtilisin-like serine protease 2	-	-	-	-	-	GO:0004252//serine-type endopeptidase activity;GO:0042802//identical protein binding	GO:0006508//proteolysis;GO:0043086//negative regulation of catalytic activity
arahy.Tifrunner.gnm1.ann1.75WWIB	94	72	54	10	11	12	4.89	3.02	2.87	0.43	0.46	0.47	3.59333333333333	0.453333333333333	-2.98667862150217	1.15506146478227e-12	8.51898789903337e-11	SDI1	Tetratricopeptide repeat (TPR)-like superfamily protein	-	-	-	-	-	GO:0005515//protein binding	-
arahy.Tifrunner.gnm1.ann1.FY8RTQ	132	153	127	33	22	55	7.28	6.81	7.10	1.50	0.98	2.25	7.06333333333333	1.57666666666667	-2.16347149903277	1.1655421244456e-12	8.58107181425904e-11	DSP4	Tyrosine phosphatase family protein	-	-	-	-	-	GO:0004725//protein tyrosine phosphatase activity;GO:0016791//phosphatase activity	GO:0016311//dephosphorylation
arahy.Tifrunner.gnm1.ann1.ATC700	97	82	81	11	18	23	6.23	4.26	5.31	0.61	0.95	1.11	5.26666666666667	0.89	-2.56501291137691	1.18839405789423e-12	8.73385647106472e-11	At5g40670	cystinosin homolog isoform 2 [Glycine max]	-	-	-	-	-	-	-
arahy.Tifrunner.gnm1.ann1.R808EC	926	903	710	467	476	521	29.55	23.33	23.03	12.33	12.26	12.46	25.3033333333333	12.35	-1.03481640898711	1.19865271264051e-12	8.77823184642736e-11	CHN48	Chitinase family protein	Metabolism;Environmental Information Processing;Metabolism	Global and overview maps;Signal transduction;Carbohydrate metabolism	ko01100//Metabolic pathways;ko04016//MAPK signaling pathway - plant;ko00520//Amino sugar and nucleotide sugar metabolism	K20547;K20547;K20547	-	GO:0004568//chitinase activity;GO:0008061//chitin binding	GO:0006032//chitin catabolic process;GO:0016998//cell wall macromolecule catabolic process
arahy.Tifrunner.gnm1.ann1.D43PH9	618	1034	858	452	353	253	15.14	20.50	21.37	9.17	6.97	4.63	19.0033333333333	6.92333333333333	-1.45671378528841	1.38099728060571e-12	1.00428922869503e-10	RKS1	receptor-like serine/threonine kinase 2	-	-	-	-	-	GO:0004672//protein kinase activity;GO:0004674//protein serine/threonine kinase activity;GO:0005524//ATP binding	GO:0006468//protein phosphorylation;GO:0048544//recognition of pollen
arahy.Tifrunner.gnm1.ann1.UU3TWJ	137	294	116	47	57	41	5.71	9.90	4.91	1.62	1.92	1.28	6.84	1.60666666666667	-2.08992567937709	1.43375706388179e-12	1.03902426108521e-10	SSL10	strictosidine synthase-like 3	-	-	-	-	-	GO:0016844//strictosidine synthase activity	GO:0009058//biosynthetic process
arahy.Tifrunner.gnm1.ann1.V9UCIZ	1965	1958	1885	1044	1220	765	42.93	34.61	41.86	18.87	21.49	12.52	39.8	17.6266666666667	-1.17500875464447	1.54318165543937e-12	1.11443971043943e-10	LOX1.1	seed linoleate 9S-lipoxygenase	Metabolism	Lipid metabolism	ko00591//Linoleic acid metabolism	K15718	-	GO:0005506//iron ion binding;GO:0005515//protein binding;GO:0016165//linoleate 13S-lipoxygenase activity;GO:0046872//metal ion binding	GO:0055114//oxidation-reduction process
arahy.Tifrunner.gnm1.ann1.VDG15V	237	258	278	878	676	700	9.55	8.42	11.43	29.35	22.01	21.18	9.8	24.18	1.30296059024655	1.62107987783352e-12	1.1686665455501e-10	--	Octicosapeptide/Phox/Bem1p family protein	-	-	-	-	-	GO:0005515//protein binding	-
arahy.Tifrunner.gnm1.ann1.TBI2J2	378	439	387	185	243	234	6.74	6.50	7.03	2.81	3.67	3.09	6.75666666666667	3.19	-1.08275525898087	1.63768558148809e-12	1.17859527912042e-10	slc25a25a	mitochondrial substrate carrier family protein B-like [Glycine max]	-	-	-	-	-	-	GO:0055085//transmembrane transport
arahy.Tifrunner.gnm1.ann1.S6H019	769	965	827	388	409	605	24.45	24.83	26.72	10.21	10.49	14.40	25.3333333333333	11.7	-1.11452838802639	1.66179182731987e-12	1.19387831849784e-10	--	Major facilitator superfamily protein	-	-	-	-	-	-	-
arahy.Tifrunner.gnm1.ann1.S0STLV	1540	1898	1108	700	957	642	77.07	76.87	56.37	29.01	38.63	24.07	70.1033333333333	30.57	-1.19736649214136	1.7522129508051e-12	1.25666900197654e-10	DBR	NADP-dependent alkenal double bond reductase	-	-	-	-	-	GO:0008270//zinc ion binding;GO:0016491//oxidoreductase activity	GO:0055114//oxidation-reduction process
arahy.Tifrunner.gnm1.ann1.ZLF8NQ	472	463	356	1130	1001	1246	11.79	9.36	9.03	23.35	20.16	23.29	10.06	22.2666666666667	1.14625529683473	1.81235780972368e-12	1.29756708797032e-10	PUB14	U-box domain-containing protein 4 [Glycine max]	-	-	-	-	-	GO:0005488//binding;GO:0005515//protein binding	-
arahy.Tifrunner.gnm1.ann1.Q9MXQT	115	193	77	10	36	24	5.65	7.65	3.84	0.41	1.42	0.88	5.71333333333333	0.903333333333333	-2.66100235275863	1.81978047771477e-12	1.30064275827322e-10	At5g42250	alcohol dehydrogenase 1	Metabolism;Metabolism;Metabolism;Metabolism;Metabolism;Metabolism	Global and overview maps;Global and overview maps;Global and overview maps;Carbohydrate metabolism;Lipid metabolism;Amino acid metabolism	ko01100//Metabolic pathways;ko01110//Biosynthesis of secondary metabolites;ko01200//Carbon metabolism;ko00010//Glycolysis / Gluconeogenesis;ko00071//Fatty acid degradation;ko00350//Tyrosine metabolism	K00121;K00121;K00121;K00121;K00121;K00121	-	GO:0008270//zinc ion binding;GO:0016491//oxidoreductase activity	GO:0055114//oxidation-reduction process
arahy.Tifrunner.gnm1.ann1.VAJ8HR	39	96	49	219	509	264	2.33	4.64	2.98	10.83	24.52	11.81	3.31666666666667	15.72	2.24479528754875	1.89810654285446e-12	1.35429739044798e-10	FAR4	probable fatty acyl-CoA reductase 5-like [Glycine max]	Cellular Processes;Metabolism	Transport and catabolism;Lipid metabolism	ko04146//Peroxisome;ko00073//Cutin, suberine and wax biosynthesis	K13356;K13356	-	GO:0080019//fatty-acyl-CoA reductase (alcohol-forming) activity	-
arahy.Tifrunner.gnm1.ann1.UM7XUK	252	390	396	153	163	110	4.56	5.71	7.28	2.29	2.38	1.49	5.85	2.05333333333333	-1.51046877449702	1.91716269001748e-12	1.36555165097015e-10	CTR1	Protein kinase superfamily protein	-	-	-	-	-	GO:0004672//protein kinase activity;GO:0004674//protein serine/threonine kinase activity;GO:0005524//ATP binding	GO:0006468//protein phosphorylation
arahy.Tifrunner.gnm1.ann1.C6R4CV	162	181	141	401	451	450	6.80	6.15	6.02	13.93	15.25	14.12	6.32333333333333	14.4333333333333	1.19064734620261	2.50330614887189e-12	1.77393570484879e-10	--	alpha/beta-Hydrolases superfamily protein	-	-	-	-	-	-	-
arahy.Tifrunner.gnm1.ann1.D3FG0R	162	254	158	786	882	446	3.95	5.01	3.91	15.84	17.32	8.13	4.29	13.7633333333333	1.68178036495547	2.62639261625976e-12	1.85799410983941e-10	RLP6	receptor like protein 6	-	-	-	-	-	GO:0005515//protein binding	-
arahy.Tifrunner.gnm1.ann1.L0R21L	94	106	42	431	614	256	4.06	3.72	1.84	15.48	21.48	8.31	3.20666666666667	15.09	2.2344465074778	2.6508183204347e-12	1.87208980772703e-10	At4g17280	Auxin-responsive family protein	-	-	-	-	GO:0016021//integral component of membrane	-	-
arahy.Tifrunner.gnm1.ann1.3E2B2N	296	324	346	167	133	159	13.72	12.15	16.31	6.40	4.96	5.53	14.06	5.63	-1.32038976699231	2.69354643691842e-12	1.89904154468637e-10	PIRL6	receptor-like protein kinase 2-like [Glycine max]	-	-	-	-	-	GO:0005515//protein binding	-
arahy.Tifrunner.gnm1.ann1.X916M1	90	142	92	300	458	327	2.75	3.50	2.85	7.57	11.28	7.47	3.03333333333333	8.77333333333333	1.53222103864918	2.80466626291873e-12	1.97403896004451e-10	LRK10	receptor-like protein kinase 4	-	-	-	-	-	GO:0004672//protein kinase activity;GO:0004674//protein serine/threonine kinase activity;GO:0005524//ATP binding;GO:0030247//polysaccharide binding	GO:0006468//protein phosphorylation
arahy.Tifrunner.gnm1.ann1.ZLM6RM	413	560	476	216	279	311	8.54	9.37	10.01	3.70	4.65	4.81	9.30666666666666	4.38666666666667	-1.08513945247441	2.82349794638428e-12	1.98393655533357e-10	--	uncharacterized protein LOC100797525 isoform X1 [Glycine max]	-	-	-	-	-	GO:0004806//triglyceride lipase activity	GO:0006629//lipid metabolic process
arahy.Tifrunner.gnm1.ann1.QV02Z8	91	96	56	254	304	532	3.38	2.89	2.12	7.81	9.11	14.81	2.79666666666667	10.5766666666667	1.91910480547782	2.91000366604792e-12	2.03783539556558e-10	GA20OX2	gibberellin 20 oxidase 2-like [Glycine max]	Metabolism;Metabolism;Metabolism	Global and overview maps;Global and overview maps;Metabolism of terpenoids and polyketides	ko01100//Metabolic pathways;ko01110//Biosynthesis of secondary metabolites;ko00904//Diterpenoid biosynthesis	K05282;K05282;K05282	-	GO:0005506//iron ion binding;GO:0016491//oxidoreductase activity	GO:0055114//oxidation-reduction process
MSTRG.5301	238	322	238	870	654	681	4.75	5.45	4.84	14.70	10.98	10.85	5.01333333333333	12.1766666666667	1.28027718668439	2.94793041747305e-12	2.06092540463238e-10	At2g42690	PREDICTED: serine/threonine-protein phosphatase 7 long form homolog [Arachis duranensis]	-	-	-	-	-	-	-
arahy.Tifrunner.gnm1.ann1.T01IT8	162	205	149	73	70	63	3.36	3.45	3.14	1.25	1.17	0.98	3.31666666666667	1.13333333333333	-1.54916177929332	2.95857130932239e-12	2.06489414016583e-10	ABCG21	ATP-binding ABC transporter	-	-	-	-	GO:0016020//membrane	GO:0000166//nucleotide binding;GO:0005524//ATP binding;GO:0016887//ATPase activity;GO:0017111//nucleoside-triphosphatase activity	-
arahy.Tifrunner.gnm1.ann1.7K3ENV	168	295	213	488	769	859	4.07	5.76	5.23	9.77	14.98	15.54	5.02	13.43	1.41970003547667	2.97198316021551e-12	2.0707802933917e-10	OFUT20	uncharacterized protein At1g04910-like [Glycine max]	-	-	-	-	-	-	-
arahy.Tifrunner.gnm1.ann1.T5CKSJ	173	184	216	646	513	566	4.28	3.67	5.48	12.98	10.17	10.28	4.47666666666667	11.1433333333333	1.31568405018996	3.00660753200216e-12	2.09140223258685e-10	At2g23950	ATP binding/protein serine/threonine kinase [Glycine max]	-	-	-	-	-	GO:0004672//protein kinase activity;GO:0004674//protein serine/threonine kinase activity;GO:0005524//ATP binding	GO:0006468//protein phosphorylation
arahy.Tifrunner.gnm1.ann1.ETY13H	455	527	426	1204	1057	1071	5.45	5.11	5.19	11.93	10.21	9.61	5.25	10.5833333333333	1.01140476327224	3.18703509119942e-12	2.21320698979336e-10	NAT12	nucleobase-ascorbate transporter 12	-	-	-	-	GO:0016020//membrane	GO:0005215//transporter activity	GO:0006810//transport;GO:0055085//transmembrane transport
arahy.Tifrunner.gnm1.ann1.GW2J4P	151	149	117	48	47	49	3.18	2.54	2.50	0.84	0.80	0.77	2.74	0.803333333333333	-1.77010524745172	3.20918870065783e-12	2.22487703968773e-10	--	Pentatricopeptide repeat (PPR) superfamily protein	-	-	-	-	-	GO:0005515//protein binding	-
arahy.Tifrunner.gnm1.ann1.N4K2VQ	67	66	72	500	497	179	2.20	1.85	2.57	13.93	13.23	4.38	2.20666666666667	10.5133333333333	2.25227953798329	3.30933409048549e-12	2.28594312935522e-10	HSP70	heat shock protein 70	Genetic Information Processing;Cellular Processes;Genetic Information Processing	Folding, sorting and degradation;Transport and catabolism;Transcription	ko04141//Protein processing in endoplasmic reticulum;ko04144//Endocytosis;ko03040//Spliceosome	K03283;K03283;K03283	-	-	-
arahy.Tifrunner.gnm1.ann1.IKRA1N	35	54	47	200	187	168	0.76	0.95	1.04	3.59	3.27	2.73	0.916666666666667	3.19666666666667	1.80209919660611	3.41634219688856e-12	2.35280772125784e-10	RGA2	disease resistance protein	-	-	-	-	-	GO:0043531//ADP binding	GO:0006952//defense response
arahy.Tifrunner.gnm1.ann1.Q9TPLA	1728	2275	1286	701	1150	831	67.17	71.53	50.82	22.53	36.03	24.18	63.1733333333333	27.58	-1.19569324100509	3.95080069938949e-12	2.70298448507409e-10	NRT2.5	nitrate transporter 2.4	Metabolism	Energy metabolism	ko00910//Nitrogen metabolism	K02575	GO:0016021//integral component of membrane	-	GO:0055085//transmembrane transport
arahy.Tifrunner.gnm1.ann1.RQ5XX8	15112	21308	17253	47309	33877	50262	589.80	675.72	687.74	1546.74	1072.26	1474.49	651.086666666667	1364.49666666667	1.06744737067594	4.01568673727058e-12	2.74286570131764e-10	CAT1	catalase 2	Metabolism;Metabolism;Environmental Information Processing;Cellular Processes;Metabolism;Metabolism	Global and overview maps;Global and overview maps;Signal transduction;Transport and catabolism;Carbohydrate metabolism;Amino acid metabolism	ko01110//Biosynthesis of secondary metabolites;ko01200//Carbon metabolism;ko04016//MAPK signaling pathway - plant;ko04146//Peroxisome;ko00630//Glyoxylate and dicarboxylate metabolism;ko00380//Tryptophan metabolism	K03781;K03781;K03781;K03781;K03781;K03781	-	GO:0004096//catalase activity;GO:0020037//heme binding	GO:0006979//response to oxidative stress;GO:0055114//oxidation-reduction process
arahy.Tifrunner.gnm1.ann1.L6ZHES	198	295	406	62	83	133	6.90	8.31	14.37	1.77	2.33	3.46	9.86	2.52	-1.968163912878	4.0446143566589e-12	2.75809546547443e-10	AGPS1	Glucose-1-phosphate adenylyltransferase family protein	Metabolism;Metabolism;Metabolism;Metabolism	Global and overview maps;Global and overview maps;Carbohydrate metabolism;Carbohydrate metabolism	ko01100//Metabolic pathways;ko01110//Biosynthesis of secondary metabolites;ko00500//Starch and sucrose metabolism;ko00520//Amino sugar and nucleotide sugar metabolism	K00975;K00975;K00975;K00975	-	GO:0008878//glucose-1-phosphate adenylyltransferase activity;GO:0016779//nucleotidyltransferase activity	GO:0005978//glycogen biosynthetic process;GO:0009058//biosynthetic process
arahy.Tifrunner.gnm1.ann1.DBME17	52	56	55	0	5	0	2.03	1.75	2.16	0.00	0.16	0.00	1.98	0.0533333333333333	-5.21431912080077	4.18313213649353e-12	2.84026205109091e-10	PAP17	purple acid phosphatase 17	Metabolism;Metabolism	Global and overview maps;Metabolism of cofactors and vitamins	ko01100//Metabolic pathways;ko00740//Riboflavin metabolism	K14379;K14379	-	GO:0003993//acid phosphatase activity;GO:0016787//hydrolase activity	-
arahy.Tifrunner.gnm1.ann1.7P1NK6	166	254	217	469	628	619	5.83	7.23	7.76	13.64	17.81	16.31	6.94	15.92	1.19783276796539	4.18559183911996e-12	2.84026205109091e-10	UPS2	ureide permease 2	-	-	-	-	-	-	-
arahy.Tifrunner.gnm1.ann1.I255AM	157	255	191	52	98	51	4.23	5.57	5.24	1.16	2.13	1.03	5.01333333333333	1.44	-1.79970134951417	4.20268250397265e-12	2.84721472504479e-10	ufaA1	Cyclopropane-fatty-acyl-phospholipid synthase	-	-	-	-	-	-	GO:0008610//lipid biosynthetic process
arahy.Tifrunner.gnm1.ann1.JNL70L	77	87	115	15	16	28	2.37	2.15	3.57	0.38	0.39	0.64	2.69666666666667	0.47	-2.52044454003119	4.21356831029148e-12	2.84994798379178e-10	NPF7.3	peptide transporter 1	-	-	-	-	GO:0016020//membrane	GO:0005215//transporter activity	GO:0006810//transport
arahy.Tifrunner.gnm1.ann1.EQG5N7	663	784	773	1880	1520	2083	20.90	19.99	24.78	49.03	38.62	49.16	21.89	45.6033333333333	1.05886732618061	5.0639834031306e-12	3.39752447774231e-10	--	uncharacterized protein At4g22758-like [Glycine max]	-	-	-	-	-	-	-
arahy.Tifrunner.gnm1.ann1.B845YX	271	404	303	148	126	191	8.61	10.41	9.81	3.89	3.24	4.54	9.61	3.89	-1.30476627578756	5.19635296241202e-12	3.48071971300246e-10	DTX40	MATE efflux family protein	-	-	-	-	GO:0016020//membrane	GO:0015238//drug transmembrane transporter activity;GO:0015297//antiporter activity	GO:0006855//drug transmembrane transport;GO:0055085//transmembrane transport
arahy.Tifrunner.gnm1.ann1.3N6FKX	54	72	79	10	14	11	2.45	2.67	3.66	0.38	0.52	0.38	2.92666666666667	0.426666666666667	-2.77807712953536	5.28015987000366e-12	3.53117058058749e-10	DDB_G0272484	deoxynucleoside triphosphate triphosphohydrolase SAMHD1 homolog isoform X2 [Glycine max]	-	-	-	-	-	GO:0003824//catalytic activity;GO:0008081//phosphoric diester hydrolase activity;GO:0046872//metal ion binding	-
arahy.Tifrunner.gnm1.ann1.P9G8D9	229	272	239	109	120	136	11.71	11.25	12.45	4.63	4.95	5.22	11.8033333333333	4.93333333333333	-1.2585596678746	5.49832169680333e-12	3.66528345547962e-10	At1g71060	Pentatricopeptide repeat (PPR) superfamily protein	-	-	-	-	-	GO:0005515//protein binding	-
arahy.Tifrunner.gnm1.ann1.D01KFK	79	92	60	14	10	20	4.32	4.07	3.33	0.63	0.44	0.82	3.90666666666667	0.63	-2.63251443020118	5.61433238245494e-12	3.73663014580765e-10	CIPK18	protein kinase family protein	-	-	-	-	-	GO:0004672//protein kinase activity;GO:0004674//protein serine/threonine kinase activity;GO:0005524//ATP binding	GO:0006468//protein phosphorylation;GO:0007165//signal transduction
arahy.Tifrunner.gnm1.ann1.41FN4N	85	152	66	293	469	368	2.86	4.12	2.26	8.13	12.67	9.23	3.08	10.01	1.70043971814109	5.70420726254658e-12	3.79038194089697e-10	LRK10L-1.4	Protein kinase superfamily protein	-	-	-	-	-	GO:0004672//protein kinase activity;GO:0004674//protein serine/threonine kinase activity;GO:0005524//ATP binding	GO:0006468//protein phosphorylation
arahy.Tifrunner.gnm1.ann1.EK7SHL	192	372	155	629	798	937	21.73	34.10	17.84	58.91	72.88	79.40	24.5566666666667	70.3966666666667	1.5193923759176	5.78273821063452e-12	3.8359888938785e-10	DIR2	Disease resistance-responsive (dirigent-like protein) family protein	-	-	-	-	-	-	-
arahy.Tifrunner.gnm1.ann1.V88TU5	328	524	530	230	224	226	17.11	22.12	28.07	9.92	9.42	8.82	22.4333333333333	9.38666666666667	-1.25695917086038	5.79776233172405e-12	3.8359888938785e-10	NAC021	NAC domain containing protein 1	-	-	-	-	-	GO:0003677//DNA binding	-
arahy.Tifrunner.gnm1.ann1.7J7FTE	334	541	437	213	163	96	8.01	10.48	10.65	4.21	3.15	1.73	9.71333333333333	3.03	-1.68064867787041	5.80050728237512e-12	3.8359888938785e-10	At1g11410	receptor-like serine/threonine kinase 2	-	-	-	-	-	GO:0004672//protein kinase activity;GO:0004674//protein serine/threonine kinase activity;GO:0005524//ATP binding	GO:0006468//protein phosphorylation;GO:0048544//recognition of pollen
arahy.Tifrunner.gnm1.ann1.E0CBZR	133	115	86	16	33	33	4.78	3.34	3.14	0.48	0.96	0.89	3.75333333333333	0.776666666666667	-2.27280496742595	5.82817989754289e-12	3.84817141584273e-10	OCT4	organic cation/carnitine transporter 2	-	-	-	-	GO:0016020//membrane;GO:0016021//integral component of membrane	GO:0005215//transporter activity;GO:0022857//transmembrane transporter activity	GO:0006810//transport;GO:0055085//transmembrane transport
arahy.Tifrunner.gnm1.ann1.8JT992	97	122	65	354	268	393	7.02	7.11	4.77	21.21	15.62	21.29	6.3	19.3733333333333	1.6206484685244	5.8899693639126e-12	3.88280595294251e-10	SRM1	MYB transcription factor MYB109 [Glycine max]	-	-	-	-	-	GO:0003677//DNA binding;GO:0003682//chromatin binding	-
arahy.Tifrunner.gnm1.ann1.B0G4GL	147	176	147	28	66	57	3.29	3.18	3.34	0.52	1.19	0.95	3.27	0.886666666666667	-1.88282689071805	5.9182592251334e-12	3.89528210423851e-10	SKOR	putative cyclic nucleotide-gated ion channel 15-like isoform X2 [Glycine max]	-	-	-	-	GO:0016020//membrane	GO:0005216//ion channel activity;GO:0005249//voltage-gated potassium channel activity;GO:0005515//protein binding	GO:0006811//ion transport;GO:0006813//potassium ion transport;GO:0055085//transmembrane transport
arahy.Tifrunner.gnm1.ann1.DN4CQF	1124	1079	989	3930	2448	2892	46.15	35.84	41.27	133.51	81.02	88.89	41.0866666666667	101.14	1.29961148807983	6.72773539786563e-12	4.42106807812033e-10	GAIPB	protein SCARECROW-like [Glycine max]	Environmental Information Processing	Signal transduction	ko04075//Plant hormone signal transduction	K14494	-	-	-
arahy.Tifrunner.gnm1.ann1.5AB2LW	434	578	406	145	170	296	18.97	20.43	18.04	5.26	5.99	9.67	19.1466666666667	6.97333333333333	-1.45717289757611	6.78189615015199e-12	4.44962987630714e-10	UGT74F1	UDP-glycosyltransferase 74 F1	-	-	-	-	-	-	GO:0008152//metabolic process
arahy.Tifrunner.gnm1.ann1.MSK3BR	140	89	85	16	30	22	6.69	3.42	4.13	0.65	1.16	0.79	4.74666666666667	0.866666666666667	-2.45336561793794	6.99342362456874e-12	4.5811880710423e-10	--	short-chain dehydrogenase-reductase	-	-	-	-	-	GO:0016491//oxidoreductase activity	GO:0008152//metabolic process
arahy.Tifrunner.gnm1.ann1.QPBR19	85	63	67	10	7	17	3.92	2.36	3.13	0.38	0.26	0.59	3.13666666666667	0.41	-2.9355364073893	7.29953876046403e-12	4.77419675816073e-10	SDI1	Tetratricopeptide repeat (TPR)-like superfamily protein	-	-	-	-	-	GO:0005515//protein binding	-
arahy.Tifrunner.gnm1.ann1.LP72HD	111	170	105	34	36	52	13.63	16.88	13.10	3.45	3.56	4.78	14.5366666666667	3.93	-1.88709527210185	7.75351644521479e-12	5.05521980519749e-10	MES2	methyl esterase 3	-	-	-	-	-	-	-
arahy.Tifrunner.gnm1.ann1.HV5BK9	168	240	146	455	475	567	4.25	4.91	3.75	9.52	9.68	10.74	4.30333333333333	9.98	1.21358522075123	7.95767787407172e-12	5.18021168275057e-10	SBT3.5	subtilisin-like serine protease 2	-	-	-	-	-	GO:0004252//serine-type endopeptidase activity;GO:0042802//identical protein binding	GO:0006508//proteolysis;GO:0043086//negative regulation of catalytic activity
arahy.Tifrunner.gnm1.ann1.3075SM	51	81	67	343	291	193	7.27	9.38	9.71	40.44	33.43	20.59	8.78666666666667	31.4866666666667	1.84135316514251	8.63957483437487e-12	5.6153186622733e-10	--	receptor-like protein kinase-like [Glycine max]	-	-	-	-	-	-	-
arahy.Tifrunner.gnm1.ann1.53FINS	2938	2523	2357	1637	1288	1152	71.21	49.49	58.09	32.83	25.18	20.90	59.5966666666667	26.3033333333333	-1.17998600177535	8.722737840724e-12	5.66052614603114e-10	SS	sucrose synthase 4	Metabolism;Metabolism	Global and overview maps;Carbohydrate metabolism	ko01100//Metabolic pathways;ko00500//Starch and sucrose metabolism	K00695;K00695	-	GO:0016157//sucrose synthase activity	GO:0005985//sucrose metabolic process;GO:0009058//biosynthetic process
arahy.Tifrunner.gnm1.ann1.PF3CMY	177	270	222	58	98	110	3.27	4.03	4.16	0.89	1.45	1.52	3.82	1.28666666666667	-1.56993429148882	9.14005502908929e-12	5.91289065388845e-10	SPA1	E3 ubiquitin-protein ligase COP1-like [Glycine max]	Organismal Systems	Environmental adaptation	ko04712//Circadian rhythm - plant	K16240	-	GO:0004672//protein kinase activity;GO:0005515//protein binding;GO:0005524//ATP binding	GO:0006468//protein phosphorylation
arahy.Tifrunner.gnm1.ann1.H5WQ1T	116	165	94	10	44	17	6.70	7.72	5.52	0.48	2.05	0.74	6.64666666666667	1.09	-2.60830286890011	9.51649902627897e-12	6.12782987610102e-10	SCPL50	serine carboxypeptidase-like 50	-	-	-	-	-	GO:0004185//serine-type carboxypeptidase activity	GO:0006508//proteolysis
arahy.Tifrunner.gnm1.ann1.KJI0IH	222	365	294	114	165	129	5.24	6.90	7.10	2.23	3.04	2.23	6.41333333333333	2.5	-1.3591462983868	9.73125917350605e-12	6.2564325786759e-10	VLN1	villin-1-like isoform X2 [Glycine max]	-	-	-	-	-	GO:0003779//actin binding	GO:0007010//cytoskeleton organization
arahy.Tifrunner.gnm1.ann1.AFZN0R	764	833	899	364	304	547	40.44	35.67	48.35	15.95	12.98	21.66	41.4866666666667	16.8633333333333	-1.29875800708011	1.01266259498218e-11	6.50057499436321e-10	CAB13	light-harvesting chlorophyll B-binding protein 3	Metabolism;Metabolism	Global and overview maps;Energy metabolism	ko01100//Metabolic pathways;ko00196//Photosynthesis - antenna proteins	K08914;K08914	GO:0016020//membrane	-	-
arahy.Tifrunner.gnm1.ann1.C0K8ID	81	69	51	11	13	7	6.44	4.44	4.12	0.72	0.83	0.42	5	0.656666666666667	-2.92869496592687	1.05995528924328e-11	6.79367645094801e-10	--	haloacid dehalogenase-like hydrolase	Metabolism	Metabolism of cofactors and vitamins	ko00760//Nicotinate and nicotinamide metabolism	K18551	-	GO:0016787//hydrolase activity	GO:0008152//metabolic process
arahy.Tifrunner.gnm1.ann1.VAP5EU	106	169	132	41	54	49	3.79	4.89	4.80	1.20	1.56	1.31	4.49333333333333	1.35666666666667	-1.72771979691561	1.08802007708714e-11	6.96282633024517e-10	--	plant/T7N9-9 protein	-	-	-	-	-	-	-
arahy.Tifrunner.gnm1.ann1.3YMB7T	177	269	138	580	826	503	5.66	6.95	4.48	15.35	21.28	12.04	5.69666666666667	16.2233333333333	1.50988037760236	1.10446657589592e-11	7.04639511618748e-10	HSP70	heat shock protein 70	Genetic Information Processing;Cellular Processes;Genetic Information Processing	Folding, sorting and degradation;Transport and catabolism;Transcription	ko04141//Protein processing in endoplasmic reticulum;ko04144//Endocytosis;ko03040//Spliceosome	K03283;K03283;K03283	-	-	-
arahy.Tifrunner.gnm1.ann1.GMG7CI	177	269	138	580	826	503	5.66	6.95	4.48	15.35	21.28	12.04	5.69666666666667	16.2233333333333	1.50988037760236	1.10446657589592e-11	7.04639511618748e-10	HSP70	heat shock protein 70	Genetic Information Processing;Cellular Processes;Genetic Information Processing	Folding, sorting and degradation;Transport and catabolism;Transcription	ko04141//Protein processing in endoplasmic reticulum;ko04144//Endocytosis;ko03040//Spliceosome	K03283;K03283;K03283	-	-	-
arahy.Tifrunner.gnm1.ann1.1WJI3I	285	182	206	78	79	39	11.90	6.15	8.74	2.69	2.66	1.22	8.93	2.19	-2.02772930552005	1.12334913211039e-11	7.15588879761037e-10	CYP716A12	cytochrome P450, family 718	-	-	-	-	-	GO:0005506//iron ion binding;GO:0020037//heme binding	GO:0055114//oxidation-reduction process
arahy.Tifrunner.gnm1.ann1.K685T3	1326	1293	972	604	777	739	71.08	56.05	52.94	26.77	33.56	29.65	60.0233333333333	29.9933333333333	-1.00088157353241	1.13991305365581e-11	7.25030019769427e-10	--	Thioredoxin superfamily protein	-	-	-	-	-	-	-
arahy.Tifrunner.gnm1.ann1.ZUL46H	435	515	538	1340	1055	1559	12.56	12.01	15.78	32.00	24.53	33.68	13.45	30.07	1.16071869513002	1.15481165568322e-11	7.33384739564196e-10	COL16	zinc finger protein CONSTANS-LIKE 16-like [Glycine max]	-	-	-	-	GO:0005622//intracellular	GO:0005515//protein binding;GO:0008270//zinc ion binding	-
arahy.Tifrunner.gnm1.ann1.5NG4EY	456	495	621	159	265	286	20.69	18.17	28.66	5.98	9.71	9.71	22.5066666666667	8.46666666666667	-1.41048640704766	1.18110577353635e-11	7.4893989118585e-10	VTE4	gamma-tocopherol methyltransferase	Metabolism;Metabolism;Metabolism	Global and overview maps;Global and overview maps;Metabolism of cofactors and vitamins	ko01100//Metabolic pathways;ko01110//Biosynthesis of secondary metabolites;ko00130//Ubiquinone and other terpenoid-quinone biosynthesis	K05928;K05928;K05928	-	GO:0008168//methyltransferase activity	GO:0008152//metabolic process
arahy.Tifrunner.gnm1.ann1.08FCR9	182	205	229	90	84	93	9.03	8.22	11.55	3.70	3.34	3.47	9.6	3.50333333333333	-1.4543061423675	1.27238119923667e-11	8.05589661257959e-10	GSVIVT00023967001	Peroxidase superfamily protein	Metabolism;Metabolism;Metabolism	Global and overview maps;Global and overview maps;Biosynthesis of other secondary metabolites	ko01100//Metabolic pathways;ko01110//Biosynthesis of secondary metabolites;ko00940//Phenylpropanoid biosynthesis	K00430;K00430;K00430	-	GO:0004601//peroxidase activity;GO:0020037//heme binding	GO:0006979//response to oxidative stress;GO:0055114//oxidation-reduction process
MSTRG.31039	13	20	20	154	85	120	0.66	0.71	1.00	5.86	3.17	3.93	0.79	4.32	2.45110675398637	1.28321169902835e-11	8.11212113138026e-10	FRS7	PREDICTED: protein FAR1-RELATED SEQUENCE 5-like [Arachis ipaensis]	-	-	-	-	-	-	-
MSTRG.39625	164	196	131	378	510	473	12.26	11.86	9.96	23.38	30.74	26.48	11.36	26.8666666666667	1.24185450318949	1.44678272419495e-11	9.12276129910601e-10	--	PREDICTED: uncharacterized protein LOC107608412 [Arachis ipaensis]	-	-	-	-	-	-	-
arahy.Tifrunner.gnm1.ann1.WH2MYH	67	93	74	225	264	248	2.89	3.24	3.21	8.02	9.14	7.97	3.11333333333333	8.37666666666667	1.427916216171	1.46508391842999e-11	9.21983294325755e-10	NAPRT1	nicotinate phosphoribosyltransferase 1	Metabolism;Metabolism	Global and overview maps;Metabolism of cofactors and vitamins	ko01100//Metabolic pathways;ko00760//Nicotinate and nicotinamide metabolism	K00763;K00763	-	GO:0004514//nicotinate-nucleotide diphosphorylase (carboxylating) activity;GO:0004516//nicotinate phosphoribosyltransferase activity	GO:0009435//NAD biosynthetic process;GO:0019358//nicotinate nucleotide salvage
arahy.Tifrunner.gnm1.ann1.D4N0FV	444	810	654	1622	1459	2409	10.32	15.24	15.46	31.22	27.36	41.94	13.6733333333333	33.5066666666667	1.29308317940081	1.57583499396845e-11	9.88687907150916e-10	PHOT1	serine/threonine-protein kinase TIO-like [Glycine max]	-	-	-	-	-	GO:0000155//phosphorelay sensor kinase activity;GO:0004672//protein kinase activity;GO:0004674//protein serine/threonine kinase activity;GO:0004871//signal transducer activity;GO:0005524//ATP binding	GO:0000160//phosphorelay signal transduction system;GO:0006468//protein phosphorylation;GO:0007165//signal transduction
arahy.Tifrunner.gnm1.ann1.D1YJVB	206	240	140	37	84	72	9.68	9.13	6.67	1.44	3.18	2.53	8.49333333333333	2.38333333333333	-1.83335013059055	1.68067138240127e-11	1.0528748116528e-09	KUA1	MYB transcription factor MYB127 [Glycine max]	-	-	-	-	-	GO:0003676//nucleic acid binding;GO:0003677//DNA binding;GO:0003682//chromatin binding;GO:0008270//zinc ion binding	-
MSTRG.34307	19	44	27	136	201	128	0.49	0.92	0.71	2.92	4.21	2.49	0.706666666666667	3.20666666666667	2.18197262920684	1.70970639026475e-11	1.06945348444876e-09	LRX4	PREDICTED: leucine-rich repeat extensin-like protein 4 [Arachis duranensis]	-	-	-	-	-	-	-
arahy.Tifrunner.gnm1.ann1.J2TPJU	277	431	347	117	203	177	5.09	6.47	6.51	1.81	3.07	2.48	6.02333333333333	2.45333333333333	-1.29581883480759	1.75054130783883e-11	1.09335235408667e-09	SPA1	E3 ubiquitin-protein ligase COP1-like [Glycine max]	Organismal Systems	Environmental adaptation	ko04712//Circadian rhythm - plant	K16240	-	GO:0004672//protein kinase activity;GO:0005515//protein binding;GO:0005524//ATP binding	GO:0006468//protein phosphorylation
arahy.Tifrunner.gnm1.ann1.BU858T	59	53	32	281	220	171	2.12	1.55	1.16	8.34	6.36	4.59	1.61	6.43	1.99775804921333	1.96903142657117e-11	1.22430194695188e-09	At2g45590	Protein kinase superfamily protein	-	-	-	-	-	GO:0004672//protein kinase activity;GO:0004674//protein serine/threonine kinase activity;GO:0005524//ATP binding	GO:0006468//protein phosphorylation
arahy.Tifrunner.gnm1.ann1.KN0SQQ	125	175	138	409	389	378	5.73	6.51	6.42	15.52	14.37	12.98	6.22	14.29	1.20001943096521	2.03690665812684e-11	1.26461501877765e-09	TBL19	protein YLS7-like [Glycine max]	-	-	-	-	-	-	-
arahy.Tifrunner.gnm1.ann1.3469MM	217	296	248	106	129	145	5.78	6.38	6.80	2.44	2.83	2.91	6.32	2.72666666666667	-1.21278621595651	2.04772169831057e-11	1.26943486564269e-09	INVC	alkaline/neutral invertase	-	-	-	-	-	GO:0003824//catalytic activity;GO:0033926//glycopeptide alpha-N-acetylgalactosaminidase activity	-
arahy.Tifrunner.gnm1.ann1.H8M3VN	179	176	180	62	88	69	5.15	4.09	5.26	1.47	2.05	1.49	4.83333333333333	1.67	-1.53317039170709	2.1539498661277e-11	1.33330137769812e-09	ADH1	alcohol dehydrogenase 1	Metabolism;Metabolism;Metabolism;Metabolism;Metabolism;Metabolism	Global and overview maps;Global and overview maps;Carbohydrate metabolism;Lipid metabolism;Amino acid metabolism;Lipid metabolism	ko01100//Metabolic pathways;ko01110//Biosynthesis of secondary metabolites;ko00010//Glycolysis / Gluconeogenesis;ko00071//Fatty acid degradation;ko00350//Tyrosine metabolism;ko00592//alpha-Linolenic acid metabolism	K18857;K18857;K18857;K18857;K18857;K18857	-	GO:0008270//zinc ion binding;GO:0016491//oxidoreductase activity	GO:0055114//oxidation-reduction process
arahy.Tifrunner.gnm1.ann1.GADS7N	108	163	125	40	44	57	6.70	8.18	7.88	2.05	2.20	2.65	7.58666666666667	2.3	-1.72183229064105	2.15868007855982e-11	1.33424391126082e-09	--	Pollen Ole e 1 allergen and extensin family protein	-	-	-	-	-	-	-
arahy.Tifrunner.gnm1.ann1.45LTGK	63	94	69	16	19	16	2.34	2.83	2.60	0.50	0.57	0.45	2.59	0.506666666666667	-2.35384327496412	2.23995765998611e-11	1.38037805603618e-09	At2g04230	F-box/RNI-like superfamily protein	-	-	-	-	-	GO:0005515//protein binding	-
arahy.Tifrunner.gnm1.ann1.B1R1KQ	93	44	60	227	416	336	4.67	1.76	3.05	9.40	16.81	12.59	3.16	12.9333333333333	2.03309768817623	2.32423317114532e-11	1.42746522227413e-09	EXPA6	Cell wall protein EXP2 n=1 Tax=Mirabilis jalapa RepID=Q84L40_MIRJA	-	-	-	-	GO:0005576//extracellular region	-	GO:0009664//plant-type cell wall organization
arahy.Tifrunner.gnm1.ann1.AR083C	279	69	228	0	0	0	11.15	2.23	9.27	0.00	0.00	0.00	7.55	0.001	-12.8822609290998	2.32666158785936e-11	1.42746522227413e-09	--	Ulp1 protease family, carboxy-terminal domain protein	-	-	-	-	-	GO:0008234//cysteine-type peptidase activity	GO:0006508//proteolysis
arahy.Tifrunner.gnm1.ann1.MZFR22	196	237	228	572	671	508	4.93	4.82	5.83	11.90	13.60	9.57	5.19333333333333	11.69	1.17054219719114	2.35705369540419e-11	1.4439817756661e-09	RGA2	LRR and NB-ARC domain disease resistance protein	-	-	-	-	-	GO:0043531//ADP binding	GO:0006952//defense response
arahy.Tifrunner.gnm1.ann1.JB9PK4	309	392	450	169	195	217	16.59	16.99	24.56	7.50	8.43	8.71	19.38	8.21333333333333	-1.23852881544134	2.53612456060999e-11	1.54912148821871e-09	NAC021	NAC domain containing protein 1	-	-	-	-	-	GO:0003677//DNA binding	-
arahy.Tifrunner.gnm1.ann1.T13AP3	103	98	81	16	19	34	17.49	13.47	13.99	2.25	2.60	4.32	14.9833333333333	3.05666666666667	-2.29332747680675	2.7587991309134e-11	1.68266521185637e-09	BIC2	uncharacterized protein LOC100793911 isoform X2 [Glycine max]	-	-	-	-	-	-	-
arahy.Tifrunner.gnm1.ann1.8Q6BIU	239	332	229	557	651	717	13.10	14.72	12.77	25.26	28.78	29.44	13.53	27.8266666666667	1.04030626046214	2.86343416427528e-11	1.74137822999062e-09	SDR3b	short-chain dehydrogenase-reductase B	-	-	-	-	-	GO:0016491//oxidoreductase activity	GO:0008152//metabolic process
arahy.Tifrunner.gnm1.ann1.EG0P80	929	1605	1074	568	820	698	33.17	46.34	38.97	16.78	23.58	18.66	39.4933333333333	19.6733333333333	-1.00536771985684	2.87003014784243e-11	1.74168155621133e-09	--	O-acyltransferase (WSD1-like) family protein	-	-	-	-	-	GO:0004144//diacylglycerol O-acyltransferase activity	GO:0045017//glycerolipid biosynthetic process
arahy.Tifrunner.gnm1.ann1.M0AD1K	122	116	124	35	49	31	5.13	3.96	5.32	1.22	1.67	0.98	4.80333333333333	1.29	-1.89666486403034	2.92274924643533e-11	1.76968850660801e-09	At2g24580	monomeric form sarcosine oxidase	Metabolism;Cellular Processes;Metabolism;Metabolism	Global and overview maps;Transport and catabolism;Amino acid metabolism;Amino acid metabolism	ko01100//Metabolic pathways;ko04146//Peroxisome;ko00260//Glycine, serine and threonine metabolism;ko00310//Lysine degradation	K00306;K00306;K00306;K00306	-	GO:0008115//sarcosine oxidase activity;GO:0016491//oxidoreductase activity	GO:0046653//tetrahydrofolate metabolic process;GO:0055114//oxidation-reduction process
arahy.Tifrunner.gnm1.ann1.HYLU9Z	145	91	70	24	17	24	9.82	4.98	4.86	1.35	0.93	1.21	6.55333333333333	1.16333333333333	-2.49396438013093	3.07750154775108e-11	1.85798014342237e-09	At5g05600	2-oxoglutarate (2OG) and Fe(II)-dependent oxygenase superfamily protein	-	-	-	-	-	GO:0005506//iron ion binding;GO:0016491//oxidoreductase activity	GO:0055114//oxidation-reduction process
arahy.Tifrunner.gnm1.ann1.76SLUU	17	130	78	2255	1623	2062	0.74	4.49	3.39	78.93	55.54	65.24	2.87333333333333	66.57	4.53407489455023	3.27286371053798e-11	1.97306248938041e-09	MAN4	mannan endo-1,4-beta-mannosidase 4-like [Glycine max]	Metabolism	Carbohydrate metabolism	ko00051//Fructose and mannose metabolism	K19355	-	-	GO:0005975//carbohydrate metabolic process
arahy.Tifrunner.gnm1.ann1.52N2TQ	266	299	219	126	143	113	12.16	11.05	10.19	4.76	5.27	3.86	11.1333333333333	4.63	-1.26580150338002	3.38119193758204e-11	2.03541882818524e-09	POR1	voltage dependent anion channel 1	-	-	-	-	GO:0005741//mitochondrial outer membrane	GO:0008308//voltage-gated anion channel activity	GO:0006820//anion transport;GO:0044070//regulation of anion transport;GO:0055085//transmembrane transport
arahy.Tifrunner.gnm1.ann1.CH6NMW	111	232	142	390	518	548	4.11	6.96	5.35	11.96	15.48	15.21	5.47333333333333	14.2166666666667	1.37709161442785	3.44639125877523e-11	2.07166961259065e-09	RLP1	receptor-like protein kinase 2	-	-	-	-	-	GO:0005515//protein binding	-
arahy.Tifrunner.gnm1.ann1.U54Z4W	152	180	216	16	56	67	14.55	13.94	21.02	1.27	4.32	4.80	16.5033333333333	3.46333333333333	-2.25252429505795	3.55944788982613e-11	2.13346331229247e-09	--	uncharacterized protein LOC100800312 [Glycine max]	-	-	-	-	-	-	-
arahy.Tifrunner.gnm1.ann1.U17G7A	346	332	253	908	705	941	7.78	6.03	5.79	16.88	12.77	15.83	6.53333333333333	15.16	1.21437859988968	3.717218341701e-11	2.22162545057093e-09	At5g66560	BTB/POZ domain-containing protein [Glycine max]	-	-	-	-	-	GO:0005515//protein binding	-
arahy.Tifrunner.gnm1.ann1.HKX9QT	146	171	157	66	69	66	3.25	3.08	3.56	1.22	1.23	1.10	3.29666666666667	1.18333333333333	-1.47815149636707	3.74312331843338e-11	2.23389814457494e-09	FTSH6	ATP-dependent zinc metalloprotease FtsH-like [Glycine max]	-	-	-	-	GO:0005622//intracellular;GO:0016020//membrane	GO:0000166//nucleotide binding;GO:0004222//metalloendopeptidase activity;GO:0005515//protein binding;GO:0005524//ATP binding;GO:0017111//nucleoside-triphosphatase activity	GO:0006508//proteolysis;GO:0042981//regulation of apoptotic process
arahy.Tifrunner.gnm1.ann1.VN8AVF	641	583	605	1749	1334	1662	31.17	22.93	29.90	70.36	52.28	60.50	28	61.0466666666667	1.1244856946639	3.9982267001459e-11	2.37931668163046e-09	AOS1	allene oxide synthase	Metabolism;Metabolism;Metabolism	Global and overview maps;Global and overview maps;Lipid metabolism	ko01100//Metabolic pathways;ko01110//Biosynthesis of secondary metabolites;ko00592//alpha-Linolenic acid metabolism	K01723;K01723;K01723	-	GO:0004497//monooxygenase activity;GO:0005506//iron ion binding;GO:0020037//heme binding	GO:0055114//oxidation-reduction process
arahy.Tifrunner.gnm1.ann1.3YF6JX	151	105	195	39	38	53	6.22	3.52	8.18	1.32	1.26	1.64	5.97333333333333	1.40666666666667	-2.08625573335041	4.4327707578156e-11	2.63038466780108e-09	TGA3	transcription factor TGA7-like isoform X4 [Glycine max]	Environmental Information Processing	Signal transduction	ko04075//Plant hormone signal transduction	K14431	-	GO:0043565//sequence-specific DNA binding	-
arahy.Tifrunner.gnm1.ann1.XK2NFV	83	196	93	346	415	546	3.16	6.60	3.47	11.10	12.71	15.51	4.41	13.1066666666667	1.57145026006191	4.44170311172328e-11	2.63193054613039e-09	PAE8	protein notum homolog isoform X2 [Glycine max]	-	-	-	-	-	-	-
arahy.Tifrunner.gnm1.ann1.GLFE0R	69	113	88	25	27	18	3.24	4.28	4.20	0.96	1.02	0.63	3.90666666666667	0.87	-2.16685085785236	4.47695294178703e-11	2.64535827309627e-09	At2g04230	F-box/RNI-like superfamily protein	-	-	-	-	-	GO:0005515//protein binding	-
arahy.Tifrunner.gnm1.ann1.146QCX	155	207	137	347	567	622	4.64	4.95	4.13	8.55	13.54	13.92	4.57333333333333	12.0033333333333	1.39211711801747	4.62017696465143e-11	2.72217423794059e-09	RNP1	RNA-binding protein 1-like [Glycine max]	Genetic Information Processing	Translation	ko03015//mRNA surveillance pathway	K14411	-	GO:0000166//nucleotide binding;GO:0003676//nucleic acid binding	-
arahy.Tifrunner.gnm1.ann1.Q9WW27	140	162	166	64	66	63	5.04	4.72	6.08	1.93	1.92	1.71	5.28	1.85333333333333	-1.5104155473561	4.66794172752028e-11	2.74254762767883e-09	CNGC15A	cyclic nucleotide-gated ion channel-like protein	Organismal Systems	Environmental adaptation	ko04626//Plant-pathogen interaction	K05391	GO:0016020//membrane	GO:0005216//ion channel activity	GO:0006811//ion transport;GO:0055085//transmembrane transport
arahy.Tifrunner.gnm1.ann1.Z95P5D	140	162	166	64	66	63	5.04	4.72	6.08	1.93	1.92	1.71	5.28	1.85333333333333	-1.5104155473561	4.66794172752028e-11	2.74254762767883e-09	CNGC15A	cyclic nucleotide-gated ion channel-like protein	Organismal Systems	Environmental adaptation	ko04626//Plant-pathogen interaction	K05391	GO:0016020//membrane	GO:0005216//ion channel activity	GO:0006811//ion transport;GO:0055085//transmembrane transport
arahy.Tifrunner.gnm1.ann1.T9D4U4	636	863	525	200	360	398	44.10	48.37	37.01	11.52	20.14	20.69	43.16	17.45	-1.306467828391	4.81779271076954e-11	2.82659694485022e-09	--	cAMP-regulated phosphoprotein 19-related protein	-	-	-	-	-	-	-
arahy.Tifrunner.gnm1.ann1.NKRN6N	55	42	74	2	0	1	1.68	1.04	2.29	0.05	0.00	0.02	1.67	0.0233333333333333	-6.16131187113761	4.88480891276619e-11	2.85785367572905e-09	RGA2	disease resistance protein (TIR-NBS-LRR class)	-	-	-	-	-	GO:0043531//ADP binding	GO:0006952//defense response
arahy.Tifrunner.gnm1.ann1.QX4MR3	240	337	281	135	154	170	8.27	9.38	9.83	3.86	4.27	4.39	9.16	4.17333333333333	-1.13414744188548	4.92341492139398e-11	2.87639452928687e-09	coq6	ubiquinone biosynthesis monooxygenase COQ6-like protein	Metabolism;Metabolism;Metabolism	Global and overview maps;Global and overview maps;Metabolism of cofactors and vitamins	ko01100//Metabolic pathways;ko01110//Biosynthesis of secondary metabolites;ko00130//Ubiquinone and other terpenoid-quinone biosynthesis	K06126;K06126;K06126	-	GO:0016491//oxidoreductase activity;GO:0050660//flavin adenine dinucleotide binding	GO:0006744//ubiquinone biosynthetic process;GO:0008152//metabolic process;GO:0055114//oxidation-reduction process
arahy.Tifrunner.gnm1.ann1.0J4HUG	82	133	138	27	32	45	6.42	8.39	10.95	1.77	2.05	2.62	8.58666666666667	2.14666666666667	-2	4.9822147386707e-11	2.90666460707553e-09	HIPP35	Heavy metal transport/detoxification superfamily protein	-	-	-	-	-	GO:0046872//metal ion binding	GO:0030001//metal ion transport
arahy.Tifrunner.gnm1.ann1.EZNQ6Z	239	238	257	584	612	879	7.67	6.19	8.36	15.48	15.82	21.10	7.40666666666667	17.4666666666667	1.23770799503572	5.06898353695071e-11	2.95314437236049e-09	--	Remorin family protein	-	-	-	-	-	-	-
MSTRG.31007	0	0	0	56	56	81	0.00	0.00	0.00	5.43	5.29	7.10	0.001	5.94	12.5362472156881	5.37308521635375e-11	3.12593322719814e-09	--	PREDICTED: zinc finger BED domain-containing protein RICESLEEPER 1-like [Arachis duranensis]	-	-	-	-	-	-	-
arahy.Tifrunner.gnm1.ann1.M83GCC	62	34	22	186	196	245	2.31	1.02	0.83	5.76	5.92	6.87	1.38666666666667	6.18333333333333	2.15676375336707	5.42481316501766e-11	3.15161945845307e-09	TUBB1	tubulin beta chain 2	Cellular Processes	Transport and catabolism	ko04145//Phagosome	K07375	GO:0005874//microtubule;GO:0043234//protein complex	GO:0003924//GTPase activity;GO:0005200//structural constituent of cytoskeleton;GO:0005525//GTP binding	GO:0007017//microtubule-based process;GO:0051258//protein polymerization
arahy.Tifrunner.gnm1.ann1.JU9RXL	47	76	23	169	357	233	2.39	3.14	1.19	7.12	14.70	8.91	2.24	10.2433333333333	2.1931146288142	5.55846226406996e-11	3.22476087585102e-09	UGT83A1	UDP-Glycosyltransferase superfamily protein	-	-	-	-	-	-	GO:0008152//metabolic process
MSTRG.39239	650	745	732	1888	1450	1743	40.25	37.62	46.31	96.99	72.38	80.35	41.3933333333333	83.24	1.00787853409782	5.71355833666679e-11	3.31012376226084e-09	--	PREDICTED: lon protease 2-like [Arachis ipaensis]	-	-	-	-	-	GO:0016787//hydrolase activity	GO:0019538//protein metabolic process
arahy.Tifrunner.gnm1.ann1.W2ETIH	118	159	125	35	42	64	5.15	5.59	5.52	1.26	1.47	2.08	5.42	1.60333333333333	-1.75721845830499	6.03143042999229e-11	3.48942157992197e-09	At2g24580	monomeric form sarcosine oxidase	Metabolism;Cellular Processes;Metabolism;Metabolism	Global and overview maps;Transport and catabolism;Amino acid metabolism;Amino acid metabolism	ko01100//Metabolic pathways;ko04146//Peroxisome;ko00260//Glycine, serine and threonine metabolism;ko00310//Lysine degradation	K00306;K00306;K00306;K00306	-	GO:0008115//sarcosine oxidase activity;GO:0016491//oxidoreductase activity	GO:0046653//tetrahydrofolate metabolic process;GO:0055114//oxidation-reduction process
arahy.Tifrunner.gnm1.ann1.5NB5PV	130	143	184	424	435	473	4.76	4.23	6.85	12.84	12.84	12.98	5.28	12.8866666666667	1.28726930213163	6.20390333509936e-11	3.57924780901703e-09	CTPA3	carboxy-terminal processing peptidase-like protein	-	-	-	-	-	GO:0005515//protein binding;GO:0008236//serine-type peptidase activity	GO:0006508//proteolysis
arahy.Tifrunner.gnm1.ann1.22VPXE	232	223	205	114	86	88	7.62	5.93	6.86	3.10	2.29	2.16	6.80333333333333	2.51666666666667	-1.43472763282028	6.27550767159171e-11	3.60555652783426e-09	At5g34940	heparanase-like protein 1-like isoform X2 [Glycine max]	Metabolism;Metabolism	Global and overview maps;Glycan biosynthesis and metabolism	ko01100//Metabolic pathways;ko00531//Glycosaminoglycan degradation	K07964;K07964	GO:0016020//membrane	-	GO:0005975//carbohydrate metabolic process
arahy.Tifrunner.gnm1.ann1.392SEK	13	21	21	83	115	123	0.39	0.51	0.64	2.03	2.73	2.71	0.513333333333333	2.49	2.27817789209434	6.36697843754051e-11	3.65306485608790e-09	At1g04680	Pectate lyase family protein	Metabolism	Carbohydrate metabolism	ko00040//Pentose and glucuronate interconversions	K01728	-	-	-
arahy.Tifrunner.gnm1.ann1.DWWZ6G	11	10	18	91	83	106	0.41	0.30	0.67	2.80	2.49	2.94	0.46	2.74333333333333	2.57622416364345	6.52931473113184e-11	3.74104552163762e-09	PEAMT	phosphoethanolamine N-methyltransferase	Metabolism	Lipid metabolism	ko00564//Glycerophospholipid metabolism	K05929	-	GO:0000234//phosphoethanolamine N-methyltransferase activity	GO:0006656//phosphatidylcholine biosynthetic process
arahy.Tifrunner.gnm1.ann1.7VP0DB	234	307	222	699	1486	641	6.87	7.29	6.62	16.97	35.15	14.08	6.92666666666667	22.0666666666667	1.67163556279037	6.86667546593010e-11	3.92353158456449e-09	ACA12	calcium-transporting ATPase 8, plasma membrane-type protein	-	-	-	-	GO:0016020//membrane;GO:0016021//integral component of membrane	GO:0000166//nucleotide binding;GO:0005388//calcium-transporting ATPase activity;GO:0005524//ATP binding;GO:0019829//cation-transporting ATPase activity;GO:0046872//metal ion binding	GO:0006812//cation transport;GO:0070588//calcium ion transmembrane transport
arahy.Tifrunner.gnm1.ann1.2C1RPT	211	323	339	140	109	142	6.44	7.97	10.50	3.52	2.67	3.23	8.30333333333333	3.14	-1.40292605662805	7.0396310454934e-11	4.01683858161027e-09	SLAC1	C4-dicarboxylate transporter/malic acid transport protein	-	-	-	-	GO:0016021//integral component of membrane	-	GO:0055085//transmembrane transport
arahy.Tifrunner.gnm1.ann1.5ZNX8B	189	202	205	469	489	660	17.97	15.56	19.81	36.88	37.43	46.92	17.78	40.41	1.18445702735369	7.74532469744861e-11	4.40741821395034e-09	ZFP8	zinc finger protein 8	-	-	-	-	-	GO:0046872//metal ion binding	-
arahy.Tifrunner.gnm1.ann1.DU9TAP	103	192	82	30	44	27	2.59	3.92	2.11	0.63	0.89	0.51	2.87333333333333	0.676666666666667	-2.08620814190392	7.77387128764126e-11	4.41761917967232e-09	COBL7	Cell wall protein-like n=3 Tax=Oryza RepID=Q8H3Y9_ORYSJ	-	-	-	-	GO:0031225//anchored component of membrane	-	GO:0010215//cellulose microfibril organization;GO:0016049//cell growth
arahy.Tifrunner.gnm1.ann1.SBZM2C	8	9	3	70	68	71	0.78	0.69	0.30	5.53	5.20	5.04	0.59	5.25666666666667	3.15536139470751	8.15153394101529e-11	4.6133245897199e-09	CHN48	Chitinase family protein	Metabolism;Environmental Information Processing;Metabolism	Global and overview maps;Signal transduction;Carbohydrate metabolism	ko01100//Metabolic pathways;ko04016//MAPK signaling pathway - plant;ko00520//Amino sugar and nucleotide sugar metabolism	K20547;K20547;K20547	-	GO:0004568//chitinase activity;GO:0008061//chitin binding	GO:0005975//carbohydrate metabolic process;GO:0006032//chitin catabolic process;GO:0016998//cell wall macromolecule catabolic process
MSTRG.30928	0	0	0	48	61	74	0.00	0.00	0.00	4.26	5.27	5.94	0.001	5.15666666666667	12.3322230756152	8.92200265292026e-11	5.02884206441089e-09	--	PREDICTED: uncharacterized protein LOC107464590 [Arachis duranensis]	-	-	-	-	-	-	-
arahy.Tifrunner.gnm1.ann1.QA7E3W	368	389	361	125	164	242	4.78	4.10	4.78	1.34	1.72	2.36	4.55333333333333	1.80666666666667	-1.33359272693622	9.04460009063805e-11	5.09104506049081e-09	retm	phosphatidylinositol/phosphatidylcholine transfer protein SFH9-like [Glycine max]	-	-	-	-	-	-	-
arahy.Tifrunner.gnm1.ann1.5CFI8R	97	150	105	34	28	50	2.86	3.59	3.16	0.83	0.67	1.11	3.20333333333333	0.87	-1.88048662420386	9.13230154476512e-11	5.13346415348101e-09	At1g12150	WEB family protein At5g55860-like isoform X2 [Glycine max]	-	-	-	-	-	-	-
arahy.Tifrunner.gnm1.ann1.MDXN6U	310	456	347	221	199	169	15.91	18.95	18.11	9.39	8.24	6.49	17.6566666666667	8.04	-1.1349456013973	9.2743402787274e-11	5.19925515598684e-09	PORA	protochlorophyllide oxidoreductase A	Metabolism;Metabolism;Metabolism	Global and overview maps;Global and overview maps;Metabolism of cofactors and vitamins	ko01100//Metabolic pathways;ko01110//Biosynthesis of secondary metabolites;ko00860//Porphyrin and chlorophyll metabolism	K00218;K00218;K00218	-	GO:0016491//oxidoreductase activity	GO:0008152//metabolic process
arahy.Tifrunner.gnm1.ann1.YDQ82R	295	315	219	122	153	140	12.57	10.85	9.48	4.30	5.27	4.48	10.9666666666667	4.68333333333333	-1.22751745351432	9.52848403637652e-11	5.33454038305726e-09	BGLU12	beta glucosidase 15	Metabolism;Metabolism;Metabolism;Metabolism;Metabolism	Global and overview maps;Global and overview maps;Biosynthesis of other secondary metabolites;Carbohydrate metabolism;Metabolism of other amino acids	ko01100//Metabolic pathways;ko01110//Biosynthesis of secondary metabolites;ko00940//Phenylpropanoid biosynthesis;ko00500//Starch and sucrose metabolism;ko00460//Cyanoamino acid metabolism	K01188;K01188;K01188;K01188;K01188	-	-	GO:0005975//carbohydrate metabolic process
arahy.Tifrunner.gnm1.ann1.VH7VLJ	1188	647	885	6485	4713	6641	52.20	22.99	39.56	236.02	167.01	218.56	38.25	207.196666666667	2.43746914054017	9.56353095209015e-11	5.34696501363029e-09	At3g16150	N-terminal nucleophile aminohydrolases (Ntn hydrolases) superfamily protein	-	-	-	-	-	GO:0016787//hydrolase activity	-
arahy.Tifrunner.gnm1.ann1.N1W82K	185	211	167	91	83	87	6.28	5.79	5.76	2.54	2.27	2.20	5.94333333333333	2.33666666666667	-1.34682035361437	9.61709851318083e-11	5.36969727319172e-09	LPEAT2	Calcium-dependent protein kinase n=1 Tax=Medicago truncatula RepID=G7ZXT6_MEDTR	Metabolism;Metabolism;Metabolism	Global and overview maps;Lipid metabolism;Lipid metabolism	ko01100//Metabolic pathways;ko00564//Glycerophospholipid metabolism;ko00565//Ether lipid metabolism	K13510;K13510;K13510	-	GO:0005509//calcium ion binding	GO:0008152//metabolic process
arahy.Tifrunner.gnm1.ann1.06ZF6Z	340	330	235	73	120	166	13.37	10.51	9.40	2.39	3.82	4.88	11.0933333333333	3.69666666666667	-1.58539606797938	9.67119914135904e-11	5.39266582685136e-09	PGDH2	D-3-phosphoglycerate dehydrogenase	Metabolism;Metabolism;Metabolism;Metabolism	Global and overview maps;Global and overview maps;Global and overview maps;Amino acid metabolism	ko01100//Metabolic pathways;ko01200//Carbon metabolism;ko01230//Biosynthesis of amino acids;ko00260//Glycine, serine and threonine metabolism	K00058;K00058;K00058;K00058	-	GO:0004617//phosphoglycerate dehydrogenase activity;GO:0016597//amino acid binding;GO:0048037//cofactor binding;GO:0051287//NAD binding	GO:0006564//L-serine biosynthetic process;GO:0008152//metabolic process;GO:0055114//oxidation-reduction process
arahy.Tifrunner.gnm1.ann1.RBM2HP	123	160	131	54	53	61	3.91	4.11	4.22	1.42	1.39	1.49	4.08	1.43333333333333	-1.50919499310319	9.79625424224698e-11	5.45508417288819e-09	At3g49140	Pentatricopeptide repeat (PPR) superfamily protein	-	-	-	-	-	GO:0010181//FMN binding;GO:0016491//oxidoreductase activity	GO:0055114//oxidation-reduction process
arahy.Tifrunner.gnm1.ann1.083TJ3	1604	1059	1179	724	506	566	50.46	26.96	37.70	18.84	12.82	13.34	38.3733333333333	15	-1.3551415906359	1.01123316836614e-10	5.61605688978987e-09	CAX3	vacuolar cation/proton exchanger 3	-	-	-	-	GO:0016021//integral component of membrane	GO:0008324//cation transmembrane transporter activity;GO:0015369//calcium:proton antiporter activity	GO:0006812//cation transport;GO:0006816//calcium ion transport;GO:0055085//transmembrane transport
arahy.Tifrunner.gnm1.ann1.35SLR1	107	118	67	324	516	274	3.73	3.32	2.37	9.34	14.49	7.14	3.14	10.3233333333333	1.71707241806188	1.04121947022379e-10	5.77488084038651e-09	CBP60E	Calmodulin-binding protein	-	-	-	-	-	-	-
arahy.Tifrunner.gnm1.ann1.L13VJ0	62	38	124	8	10	10	5.23	2.59	10.63	0.56	0.71	0.63	6.15	0.633333333333333	-3.27954949261681	1.05319462929774e-10	5.83352023900107e-09	PAP16	purple acid phosphatase 16	-	-	-	-	-	GO:0016787//hydrolase activity	-
arahy.Tifrunner.gnm1.ann1.96XRQP	126	130	141	46	54	52	15.70	13.11	17.86	4.74	5.42	4.85	15.5566666666667	5.00333333333333	-1.63657149034346	1.1053719361583e-10	6.10626247388802e-09	EFL1	ELF4-like 1	-	-	-	-	-	-	-
arahy.Tifrunner.gnm1.ann1.M7E1WE	339	313	307	115	139	199	19.20	14.35	17.71	5.50	6.41	8.45	17.0866666666667	6.78666666666667	-1.33209591721588	1.18447515539851e-10	6.5345640635427e-09	ENDO2	S1/P1 nuclease family protein	-	-	-	-	-	GO:0003676//nucleic acid binding;GO:0004519//endonuclease activity	GO:0006308//DNA catabolic process
arahy.Tifrunner.gnm1.ann1.7LSJ26	242	256	283	125	140	98	4.66	3.99	5.53	1.99	2.18	1.41	4.72666666666667	1.86	-1.34552050541033	1.19238979375886e-10	6.56951500013078e-09	AMPD	AMP deaminase-like [Glycine max]	Metabolism;Metabolism;Metabolism	Global and overview maps;Global and overview maps;Nucleotide metabolism	ko01100//Metabolic pathways;ko01110//Biosynthesis of secondary metabolites;ko00230//Purine metabolism	K01490;K01490;K01490	-	GO:0003876//AMP deaminase activity;GO:0019239//deaminase activity	GO:0006188//IMP biosynthetic process;GO:0009168//purine ribonucleoside monophosphate biosynthetic process
arahy.Tifrunner.gnm1.ann1.JHSV57	96	166	135	392	329	424	2.06	2.88	2.94	6.95	5.69	6.80	2.62666666666667	6.48	1.3027606841494	1.22155425438976e-10	6.72129528040356e-09	ERL1	ATP binding/protein serine/threonine kinase [Glycine max]	Environmental Information Processing	Signal transduction	ko04016//MAPK signaling pathway - plant	K20718	-	GO:0004672//protein kinase activity;GO:0004674//protein serine/threonine kinase activity;GO:0005515//protein binding;GO:0005524//ATP binding	GO:0006468//protein phosphorylation
arahy.Tifrunner.gnm1.ann1.ZFZQ7Q	258	280	229	102	130	153	15.19	13.56	14.24	4.69	6.12	6.41	14.33	5.74	-1.31991596758646	1.27113152313083e-10	6.95885391522975e-09	RH7	DEAD-box ATP-dependent RNA helicase	-	-	-	-	GO:0005634//nucleus	GO:0003676//nucleic acid binding;GO:0003723//RNA binding;GO:0004386//helicase activity;GO:0005524//ATP binding;GO:0008026//ATP-dependent helicase activity	-
arahy.Tifrunner.gnm1.ann1.AM3VD0	216	280	233	576	526	628	3.06	3.21	3.35	6.74	5.99	6.65	3.20666666666667	6.46	1.01045977164504	1.27142076966479e-10	6.95885391522975e-09	ROS1	protein ROS1-like isoform X4 [Glycine max]	-	-	-	-	-	GO:0003824//catalytic activity	GO:0006281//DNA repair;GO:0006284//base-excision repair
arahy.Tifrunner.gnm1.ann1.K8W5NT	216	280	233	576	526	628	3.06	3.21	3.35	6.74	5.99	6.65	3.20666666666667	6.46	1.01045977164504	1.27142076966479e-10	6.95885391522975e-09	ROS1	protein ROS1-like isoform X4 [Glycine max]	-	-	-	-	-	GO:0003824//catalytic activity	GO:0006281//DNA repair;GO:0006284//base-excision repair
arahy.Tifrunner.gnm1.ann1.JV4TTH	311	437	334	217	198	210	15.51	17.65	16.94	8.96	7.96	7.83	16.7	8.25	-1.01738207822824	1.42337218076282e-10	7.78029074943375e-09	CYP750A1	Cytochrome P450 superfamily protein	-	-	-	-	-	GO:0005506//iron ion binding;GO:0020037//heme binding	GO:0055114//oxidation-reduction process
arahy.Tifrunner.gnm1.ann1.FS02K0	641	605	522	1784	1283	1509	54.25	41.46	44.90	124.93	87.51	95.61	46.87	102.683333333333	1.13146533500186	1.53212957728352e-10	8.36377874360402e-09	--	ATP-dependent protease La (LON) domain protein	-	-	-	-	-	GO:0004176//ATP-dependent peptidase activity	GO:0006508//proteolysis
arahy.Tifrunner.gnm1.ann1.C6WPQR	39	100	38	203	246	264	1.44	3.02	1.44	6.23	7.37	7.35	1.96666666666667	6.98333333333333	1.82816338433751	1.64858735166505e-10	8.97595393549881e-09	TBL41	protein YLS7-like [Glycine max]	-	-	-	-	-	-	-
arahy.Tifrunner.gnm1.ann1.XVCK9B	15	24	24	115	102	110	0.68	0.88	1.10	4.31	3.72	3.73	0.886666666666667	3.92	2.14438990933517	1.69055521071088e-10	9.1804210313238e-09	RLP51	receptor-like kinase 1	-	-	-	-	-	GO:0005515//protein binding	-
arahy.Tifrunner.gnm1.ann1.Q3K67F	427	645	326	160	256	247	33.65	41.14	26.08	10.43	16.25	14.56	33.6233333333333	13.7466666666667	-1.29038092486424	1.69621431749566e-10	9.19914302019125e-09	--	uncharacterized protein LOC100815215 [Glycine max]	-	-	-	-	-	-	-
MSTRG.25197	40	90	86	8	11	18	1.33	2.42	2.91	0.22	0.30	0.45	2.22	0.323333333333333	-2.77946552488414	1.75129181235223e-10	9.48547988521037e-09	--	-	-	-	-	-	-	-	-
arahy.Tifrunner.gnm1.ann1.9K82HI	293	343	241	129	170	167	21.99	20.79	18.37	8.01	10.29	9.37	20.3833333333333	9.22333333333333	-1.14402985480479	1.8268129387802e-10	9.88165641280106e-09	ephA	epoxide hydrolase	-	-	-	-	-	GO:0003824//catalytic activity	-
arahy.Tifrunner.gnm1.ann1.F3ECJ7	310	297	270	160	155	147	7.27	5.64	6.43	3.10	2.93	2.58	6.44666666666667	2.87	-1.16750265208	2.01476407866233e-10	1.08700572477454e-08	FTSH6	ATP-dependent zinc metalloprotease FtsH-like [Glycine max]	-	-	-	-	GO:0005622//intracellular;GO:0016020//membrane	GO:0000166//nucleotide binding;GO:0004222//metalloendopeptidase activity;GO:0005515//protein binding;GO:0005524//ATP binding;GO:0017111//nucleoside-triphosphatase activity	GO:0006508//proteolysis;GO:0042981//regulation of apoptotic process
arahy.Tifrunner.gnm1.ann1.5H969I	580	655	443	113	245	318	24.89	22.73	19.34	4.02	8.47	10.22	22.32	7.57	-1.55997182184346	2.35066718720948e-10	1.26168649014648e-08	At3g21360	taurine catabolism dioxygenase TauD/TfdA	-	-	-	-	-	GO:0016491//oxidoreductase activity	GO:0055114//oxidation-reduction process
arahy.Tifrunner.gnm1.ann1.13C5F2	186	213	194	442	466	535	12.47	11.54	13.22	24.44	25.12	26.80	12.41	25.4533333333333	1.03635148655242	2.38970628438843e-10	1.27933863979029e-08	RBCX2	Chaperonin-like RbcX protein	-	-	-	-	-	-	-
arahy.Tifrunner.gnm1.ann1.Z9CK98	29	91	47	0	6	7	1.41	3.58	2.32	0.00	0.24	0.25	2.43666666666667	0.163333333333333	-3.89901775183723	2.51878262653042e-10	1.34670695264506e-08	OMT3	O-methyltransferase family protein	Metabolism	Biosynthesis of other secondary metabolites	ko00945//Stilbenoid, diarylheptanoid and gingerol biosynthesis	K16040	-	GO:0008168//methyltransferase activity;GO:0008171//O-methyltransferase activity;GO:0046983//protein dimerization activity	-
arahy.Tifrunner.gnm1.ann1.Z2QY1L	70	126	98	268	277	322	0.74	1.08	1.05	2.34	2.36	2.54	0.956666666666667	2.41333333333333	1.33493896040752	2.55904212676075e-10	1.36647593513308e-08	KIN14J	ATP-binding microtubule motor family protein	-	-	-	-	GO:0005871//kinesin complex	GO:0003777//microtubule motor activity;GO:0005515//protein binding;GO:0005524//ATP binding;GO:0008017//microtubule binding	GO:0007018//microtubule-based movement
arahy.Tifrunner.gnm1.ann1.TTE3SB	970	1238	1216	3570	2271	2974	75.06	77.53	95.67	228.65	141.68	172.36	82.7533333333333	180.896666666667	1.12827649359178	2.5982546624567e-10	1.38563588710527e-08	At1g56220	Dormancy/auxin associated family protein	-	-	-	-	-	-	-
arahy.Tifrunner.gnm1.ann1.UDY4PI	39	17	40	278	167	148	1.96	0.69	2.04	11.56	6.76	5.56	1.56333333333333	7.96	2.34814300874943	2.62299969657852e-10	1.39525471072349e-08	AS	UDP-Glycosyltransferase superfamily protein	-	-	-	-	-	GO:0005509//calcium ion binding	GO:0008152//metabolic process
arahy.Tifrunner.gnm1.ann1.G7VI5W	65	91	134	12	24	29	2.74	3.12	5.80	0.42	0.82	0.92	3.88666666666667	0.72	-2.43246457103703	2.67409449659969e-10	1.41936232239842e-08	CYP71A9	Cytochrome P450 superfamily protein	-	-	-	-	-	GO:0005506//iron ion binding;GO:0020037//heme binding	GO:0055114//oxidation-reduction process
arahy.Tifrunner.gnm1.ann1.IS7CAM	73	68	56	339	325	169	2.39	1.80	1.87	9.20	8.59	4.15	2.02	7.31333333333333	1.85617382693024	2.81769218939977e-10	1.49308970703773e-08	CCR4	protein kinase family protein	-	-	-	-	-	GO:0004672//protein kinase activity;GO:0004674//protein serine/threonine kinase activity;GO:0005524//ATP binding	GO:0006468//protein phosphorylation
arahy.Tifrunner.gnm1.ann1.MGR2S5	45	76	49	190	230	174	1.75	2.41	1.96	6.18	7.30	5.12	2.04	6.2	1.60369906330274	2.88209309296517e-10	1.52333451573154e-08	WEL2	protein WEAK CHLOROPLAST MOVEMENT UNDER BLUE LIGHT 1-like [Glycine max]	-	-	-	-	-	-	-
arahy.Tifrunner.gnm1.ann1.T0E7SC	649	685	738	2236	1511	1709	23.51	20.07	27.20	67.04	44.14	46.38	23.5933333333333	52.52	1.15448765518881	2.92529564720479e-10	1.54224997511759e-08	PCF5	TCP family transcription factor 4	-	-	-	-	-	-	-
arahy.Tifrunner.gnm1.ann1.NALL13	55	91	76	337	253	209	2.79	3.76	3.94	14.23	10.41	7.97	3.49666666666667	10.87	1.6362997631712	3.17227303207121e-10	1.66612425902861e-08	RMS3	sigma factor sigb regulation rsbq-like protein	-	-	-	-	-	-	-
arahy.Tifrunner.gnm1.ann1.72AJJX	49	72	58	164	229	208	0.87	1.11	1.11	2.68	3.40	3.02	1.03	3.03333333333333	1.55825970718168	3.18872796747629e-10	1.67265469436458e-08	KIN7G	ATP-binding microtubule motor family protein	-	-	-	-	GO:0005871//kinesin complex	GO:0003777//microtubule motor activity;GO:0005524//ATP binding;GO:0008017//microtubule binding	GO:0007018//microtubule-based movement
arahy.Tifrunner.gnm1.ann1.RII35Q	175	282	219	97	110	126	6.80	8.86	8.65	3.12	3.44	3.66	8.10333333333333	3.40666666666667	-1.25015469709111	3.21829391658448e-10	1.68391662953666e-08	--	Transducin/WD40 repeat-like superfamily protein	-	-	-	-	-	GO:0005515//protein binding	-
arahy.Tifrunner.gnm1.ann1.Q13VIF	164	241	190	449	473	492	7.47	8.86	8.77	16.91	17.33	16.76	8.36666666666667	17	1.02280988290809	3.25702707859438e-10	1.70204215311923e-08	At1g51550	F-box/kelch-repeat protein At1g51550-like [Glycine max]	-	-	-	-	-	GO:0005515//protein binding	-
arahy.Tifrunner.gnm1.ann1.VI6I29	29	44	18	143	205	112	0.86	1.06	0.55	3.55	4.97	2.51	0.823333333333333	3.67666666666667	2.15884984400671	3.43261203958223e-10	1.79154784203892e-08	LRK10L-2.7	receptor-like protein kinase 4	-	-	-	-	-	GO:0004672//protein kinase activity;GO:0004674//protein serine/threonine kinase activity;GO:0005524//ATP binding	GO:0006468//protein phosphorylation
arahy.Tifrunner.gnm1.ann1.ZZBS45	69	50	67	0	11	11	3.88	2.25	3.84	0.00	0.50	0.46	3.32333333333333	0.32	-3.37648719367704	3.4965585110995e-10	1.82263589456398e-08	TPS11	terpene synthase 02	Metabolism;Metabolism;Metabolism	Global and overview maps;Global and overview maps;Metabolism of terpenoids and polyketides	ko01100//Metabolic pathways;ko01110//Biosynthesis of secondary metabolites;ko00902//Monoterpenoid biosynthesis	K20979;K20979;K20979	-	GO:0000287//magnesium ion binding;GO:0010333//terpene synthase activity;GO:0016829//lyase activity	GO:0008152//metabolic process
arahy.Tifrunner.gnm1.ann1.4000IE	424	590	405	211	324	276	13.44	15.64	13.06	5.38	8.49	6.45	14.0466666666667	6.77333333333333	-1.05228991204514	3.75077390953656e-10	1.95205115802086e-08	ATPK2	protein serine/threonine phosphatases; protein kinases; catalytics; cAMP-dependent protein kinase regulators; ATP binding; protein serine/threonine phosphatases	-	-	-	-	-	GO:0004672//protein kinase activity;GO:0004674//protein serine/threonine kinase activity;GO:0005524//ATP binding	GO:0006468//protein phosphorylation
arahy.Tifrunner.gnm1.ann1.G1TI3A	33	72	44	2	6	8	1.16	2.05	1.57	0.06	0.17	0.21	1.59333333333333	0.146666666666667	-3.44143518934345	3.75421527133373e-10	1.95205115802086e-08	MFSD14A	Major facilitator superfamily protein	-	-	-	-	GO:0016021//integral component of membrane	-	GO:0055085//transmembrane transport
arahy.Tifrunner.gnm1.ann1.INL5UD	202	195	170	47	77	101	7.23	5.65	6.18	1.39	2.22	2.71	6.35333333333333	2.10666666666667	-1.59255165573284	3.78939597934889e-10	1.96625706243164e-08	OCT4	organic cation/carnitine transporter 2	-	-	-	-	GO:0016020//membrane;GO:0016021//integral component of membrane	GO:0005215//transporter activity;GO:0022857//transmembrane transporter activity	GO:0006810//transport;GO:0055085//transmembrane transport
arahy.Tifrunner.gnm1.ann1.E8LK7F	375	392	340	147	195	247	17.90	15.17	16.51	5.83	7.52	8.84	16.5266666666667	7.39666666666667	-1.15984860388971	3.79099012926455e-10	1.96625706243164e-08	CSE	caffeoylshikimate esterase-like isoform X1 [Glycine max]	Metabolism;Metabolism	Global and overview maps;Lipid metabolism	ko01100//Metabolic pathways;ko00561//Glycerolipid metabolism	K01054;K01054	-	-	-
arahy.Tifrunner.gnm1.ann1.KDG5NW	135	198	129	66	70	60	4.69	5.55	4.53	1.89	1.96	1.56	4.92333333333333	1.80333333333333	-1.44896932693798	3.93977004576597e-10	2.04087938472885e-08	OPT7	oligopeptide transporter 7	-	-	-	-	-	-	GO:0055085//transmembrane transport
arahy.Tifrunner.gnm1.ann1.WYU9FD	160	237	199	103	91	79	6.12	7.33	7.72	3.24	2.79	2.27	7.05666666666667	2.76666666666667	-1.3508380277733	3.95243216707065e-10	2.04489205041838e-08	STY13	Protein kinase superfamily protein	-	-	-	-	-	GO:0004672//protein kinase activity;GO:0004674//protein serine/threonine kinase activity;GO:0005524//ATP binding	GO:0006468//protein phosphorylation
arahy.Tifrunner.gnm1.ann1.18CGRH	443	576	639	1412	1226	1355	13.41	14.13	19.66	35.42	29.96	30.76	15.7333333333333	32.0466666666667	1.0263499438887	4.22020267129538e-10	2.17668470535239e-08	TRP5	telomere repeat-binding protein 1-like isoform X1 [Glycine max]	-	-	-	-	-	GO:0003677//DNA binding;GO:0003682//chromatin binding	-
arahy.Tifrunner.gnm1.ann1.1F61Q2	40	62	36	6	5	0	1.78	2.26	1.64	0.22	0.18	0.00	1.89333333333333	0.133333333333333	-3.82781902461732	4.22286356520753e-10	2.17668470535239e-08	--	Protein of unknown function (DUF789)	-	-	-	-	-	-	-
arahy.Tifrunner.gnm1.ann1.820J93	128	155	107	57	48	41	7.49	7.34	6.38	2.76	2.27	1.80	7.07	2.27666666666667	-1.63478713724046	4.31217367802657e-10	2.21996891689197e-08	JGB	Transducin/WD40 repeat-like superfamily protein	-	-	-	-	-	GO:0005515//protein binding	-
MSTRG.12609	359	470	314	208	246	210	12.44	13.18	11.06	5.96	6.87	5.45	12.2266666666667	6.09333333333333	-1.00472756853699	4.32867578838359e-10	2.2257098488182e-08	--	-	-	-	-	-	-	-	-
arahy.Tifrunner.gnm1.ann1.2LG1YU	38	49	46	131	167	233	2.91	3.03	3.58	8.30	10.30	13.35	3.17333333333333	10.65	1.74678245252641	4.66806002389278e-10	2.39134597061414e-08	BKI1	BRI1 kinase inhibitor 1-like [Glycine max]	Environmental Information Processing	Signal transduction	ko04075//Plant hormone signal transduction	K14499	-	-	-
arahy.Tifrunner.gnm1.ann1.Y9VXQZ	133	206	160	400	414	418	3.61	4.52	4.40	8.99	9.07	8.50	4.17666666666667	8.85333333333333	1.08386873202506	4.87148264084998e-10	2.49248540481472e-08	At1g01540	Protein kinase superfamily protein	-	-	-	-	-	GO:0004672//protein kinase activity;GO:0004674//protein serine/threonine kinase activity;GO:0005524//ATP binding	GO:0006468//protein phosphorylation
arahy.Tifrunner.gnm1.ann1.C8YHPQ	91	145	144	48	42	22	2.03	2.62	3.26	0.89	0.75	0.37	2.63666666666667	0.67	-1.97648219329387	5.15405486572697e-10	2.62094401283184e-08	N	disease resistance protein (TIR-NBS-LRR class), putative	-	-	-	-	-	GO:0005515//protein binding;GO:0043531//ADP binding	GO:0006952//defense response;GO:0007165//signal transduction
arahy.Tifrunner.gnm1.ann1.7G8F9G	32	44	26	96	176	236	1.07	1.18	0.85	2.61	4.68	5.82	1.03333333333333	4.37	2.08032756494752	5.17607762391438e-10	2.6257231819752e-08	BHLH93	transcription factor bHLH93-like [Glycine max]	-	-	-	-	-	GO:0046983//protein dimerization activity	-
arahy.Tifrunner.gnm1.ann1.I192KR	32	44	26	96	176	236	1.07	1.18	0.85	2.61	4.68	5.82	1.03333333333333	4.37	2.08032756494752	5.17607762391438e-10	2.6257231819752e-08	BHLH93	transcription factor bHLH93-like [Glycine max]	-	-	-	-	-	GO:0046983//protein dimerization activity	-
arahy.Tifrunner.gnm1.ann1.LE4XQH	275	347	415	187	170	169	11.67	12.02	18.04	6.56	5.84	5.39	13.91	5.93	-1.23001840999624	5.34957003999927e-10	2.7104271005341e-08	FAMA	basic helix-loop-helix (bHLH) DNA-binding superfamily protein	-	-	-	-	-	GO:0046983//protein dimerization activity	-
arahy.Tifrunner.gnm1.ann1.XV7MNQ	77	78	69	18	21	22	5.88	4.85	5.38	1.11	1.26	1.27	5.37	1.21333333333333	-2.14594613850788	5.54645331841645e-10	2.80676178450327e-08	HIPP36	Heavy metal transport/detoxification superfamily protein	-	-	-	-	-	GO:0046872//metal ion binding	GO:0030001//metal ion transport
arahy.Tifrunner.gnm1.ann1.FDBI4V	77	94	97	311	234	284	1.84	1.86	2.39	6.20	4.56	5.10	2.03	5.28666666666667	1.38087863779765	6.20483750828586e-10	3.12337837319346e-08	At2g23950	ATP binding/protein serine/threonine kinase [Glycine max]	-	-	-	-	-	GO:0004672//protein kinase activity;GO:0004674//protein serine/threonine kinase activity;GO:0005524//ATP binding	GO:0006468//protein phosphorylation
MSTRG.18750	66	67	69	19	7	15	3.84	3.16	4.08	0.92	0.33	0.65	3.69333333333333	0.633333333333333	-2.54388655771824	6.30592619274119e-10	3.16414489553022e-08	--	PREDICTED: uncharacterized protein LOC107607868 [Arachis ipaensis]	-	-	-	-	-	-	-
arahy.Tifrunner.gnm1.ann1.S3RVS3	37	22	25	171	109	151	1.82	0.87	1.25	6.94	4.31	5.55	1.31333333333333	5.6	2.09219369820975	6.32158739038366e-10	3.16818157443119e-08	AS	UDP-Glycosyltransferase superfamily protein	-	-	-	-	-	-	GO:0008152//metabolic process
arahy.Tifrunner.gnm1.ann1.W7AU0P	200	195	138	80	78	75	10.96	8.63	7.66	3.63	3.43	3.07	9.08333333333333	3.37666666666667	-1.42762205575051	6.67611450179381e-10	3.33491686916394e-08	ENDO2	S1/P1 nuclease family protein	-	-	-	-	-	GO:0003676//nucleic acid binding;GO:0004519//endonuclease activity	GO:0006308//DNA catabolic process
arahy.Tifrunner.gnm1.ann1.W1F8YE	69	128	106	30	8	28	1.86	2.80	2.92	0.67	0.17	0.57	2.52666666666667	0.47	-2.4265026857723	6.67833197589624e-10	3.33491686916394e-08	--	fusaric acid resistance family protein	-	-	-	-	-	-	-
MSTRG.46312	0	0	0	35	42	80	0.00	0.00	0.00	2.28	2.67	4.73	0.001	3.22666666666667	11.6558288314408	6.72799020134054e-10	3.35568595210027e-08	--	PREDICTED: uncharacterized protein LOC107633623 [Arachis ipaensis]	-	-	-	-	-	-	-
arahy.Tifrunner.gnm1.ann1.Q36DTI	146	178	159	370	380	486	2.36	2.32	2.61	4.94	4.94	5.87	2.43	5.25	1.1113611089477	6.86350599520588e-10	3.41917675308478e-08	N	disease resistance protein (TIR-NBS-LRR class), putative	-	-	-	-	-	GO:0005515//protein binding;GO:0043531//ADP binding	GO:0006952//defense response;GO:0007165//signal transduction
arahy.Tifrunner.gnm1.ann1.CIB6XC	1030	1746	1102	2926	4781	2709	39.54	54.22	43.00	92.93	147.94	77.86	45.5866666666667	106.243333333333	1.22068848920574	6.93370446716774e-10	3.45001560670785e-08	SOBIR1	ATP binding/protein serine/threonine kinase [Glycine max]	-	-	-	-	-	GO:0004672//protein kinase activity;GO:0004674//protein serine/threonine kinase activity;GO:0005515//protein binding;GO:0005524//ATP binding	GO:0006468//protein phosphorylation
arahy.Tifrunner.gnm1.ann1.GWW68B	224	351	284	139	153	176	7.58	9.61	9.76	3.88	4.17	4.45	8.98333333333333	4.16666666666667	-1.10835717809042	7.12470124584555e-10	3.54081478761574e-08	Afg1l	AFG1-like ATPase family protein	-	-	-	-	-	GO:0005524//ATP binding	-
arahy.Tifrunner.gnm1.ann1.WFW04C	189	318	203	486	642	618	5.86	7.98	6.41	12.47	16.05	14.35	6.75	14.29	1.08204650915762	7.16623081891032e-10	3.5572040975443e-08	CAMRLK	receptor-like kinase 1	-	-	-	-	-	GO:0004672//protein kinase activity;GO:0005515//protein binding;GO:0005524//ATP binding	GO:0006468//protein phosphorylation
arahy.Tifrunner.gnm1.ann1.2VK8SM	114	116	92	38	43	29	3.62	2.98	2.97	1.00	1.09	0.69	3.19	0.926666666666667	-1.78343404176252	7.37196523698034e-10	3.65496588751694e-08	--	Plant protein of unknown function (DUF946)	-	-	-	-	-	-	-
arahy.Tifrunner.gnm1.ann1.39HWVH	134	163	83	41	50	28	3.53	3.47	2.22	0.89	1.05	0.54	3.07333333333333	0.826666666666667	-1.89442663004246	7.7078730409808e-10	3.81695708197236e-08	BGLU12	beta glucosidase 12	Metabolism;Metabolism	Global and overview maps;Carbohydrate metabolism	ko01100//Metabolic pathways;ko00052//Galactose metabolism	K01229;K01229	-	-	GO:0005975//carbohydrate metabolic process
MSTRG.32425	274	433	371	214	190	192	6.68	8.55	9.19	4.32	3.74	3.51	8.14	3.85666666666667	-1.07767433587991	7.79051762802694e-10	3.84871926096243e-08	FHY3	PREDICTED: protein FAR1-RELATED SEQUENCE 5-like [Arachis ipaensis]	-	-	-	-	-	-	-
arahy.Tifrunner.gnm1.ann1.A30FPN	103	114	61	289	385	257	2.15	1.93	1.30	4.99	6.48	4.02	1.79333333333333	5.16333333333333	1.52565906623295	8.12047569169294e-10	3.99748434730593e-08	RGA2	disease resistance protein	-	-	-	-	-	GO:0005515//protein binding;GO:0043531//ADP binding	GO:0006952//defense response
arahy.Tifrunner.gnm1.ann1.Q9AIC8	53	60	78	212	195	252	1.96	1.79	2.93	6.48	5.80	6.96	2.22666666666667	6.41333333333333	1.52618879129599	8.17535003987167e-10	4.01974037362342e-08	CTPA3	C-terminal processing peptidase subfamily n=1 Tax=Synechococcus sp. PCC 7335 RepID=B4WIR7_9SYNE	-	-	-	-	-	GO:0005515//protein binding;GO:0008236//serine-type peptidase activity	GO:0006508//proteolysis
arahy.Tifrunner.gnm1.ann1.J488YR	465	429	428	260	204	269	21.46	16.04	20.10	9.92	7.58	9.29	19.2	8.93	-1.1043742304873	8.24404368678727e-10	4.04873064036942e-08	GLX2-4	hydroxyacylglutathione hydrolase	Metabolism	Carbohydrate metabolism	ko00620//Pyruvate metabolism	K01069	-	GO:0004416//hydroxyacylglutathione hydrolase activity;GO:0008270//zinc ion binding;GO:0016787//hydrolase activity	GO:0006750//glutathione biosynthetic process
arahy.Tifrunner.gnm1.ann1.76HSK6	841	811	561	1544	3030	1951	35.38	27.58	23.97	53.72	102.70	61.42	28.9766666666667	72.6133333333333	1.32534283776847	8.44935363984674e-10	4.13978519854776e-08	HSR201	benzyl alcohol O-benzoyltransferase [Glycine max]	-	-	-	-	-	-	-
arahy.Tifrunner.gnm1.ann1.4R9DEN	456	418	412	232	267	179	12.97	9.62	12.01	5.43	6.05	3.80	11.5333333333333	5.09333333333333	-1.17912749448833	8.67049924117004e-10	4.23073126127438e-08	LTI65	myosin-11-like [Glycine max]	-	-	-	-	-	-	-
arahy.Tifrunner.gnm1.ann1.X9M6WH	277	267	251	713	582	1166	33.51	26.13	30.86	71.36	56.75	105.60	30.1666666666667	77.9033333333333	1.36872976827034	8.67565873949334e-10	4.23073126127438e-08	ERF023	ethylene-responsive transcription factor 3 [Glycine max]	-	-	-	-	-	GO:0003677//DNA binding;GO:0003700//transcription factor activity, sequence-specific DNA binding	-
arahy.Tifrunner.gnm1.ann1.P43H24	114	110	84	38	33	19	5.99	4.65	4.48	1.64	1.39	0.75	5.04	1.26	-2	8.95394831576473e-10	4.36132772940124e-08	DDB_G0272484	deoxynucleoside triphosphate triphosphohydrolase SAMHD1 homolog isoform X2 [Glycine max]	-	-	-	-	-	GO:0003824//catalytic activity;GO:0008081//phosphoric diester hydrolase activity;GO:0046872//metal ion binding	-
arahy.Tifrunner.gnm1.ann1.8R729R	111	110	179	454	436	406	2.27	1.81	3.72	7.67	7.18	6.20	2.6	7.01666666666667	1.43227420420415	9.00615143777581e-10	4.3816243433586e-08	NLP4	protein NLP4-like isoform X6 [Glycine max]	-	-	-	-	-	GO:0005515//protein binding	-
arahy.Tifrunner.gnm1.ann1.WE5WNX	152	214	155	370	425	530	3.70	4.21	3.84	7.44	8.33	9.66	3.91666666666667	8.47666666666667	1.11387070523774	9.12781302598325e-10	4.43562661731104e-08	RKS1	receptor-like serine/threonine kinase 2	-	-	-	-	-	GO:0004672//protein kinase activity;GO:0004674//protein serine/threonine kinase activity;GO:0005515//protein binding;GO:0005524//ATP binding	GO:0006468//protein phosphorylation;GO:0048544//recognition of pollen
arahy.Tifrunner.gnm1.ann1.D0BYI1	108	157	90	309	586	324	1.75	2.06	1.48	4.14	7.65	3.92	1.76333333333333	5.23666666666667	1.57034355318017	9.18831902519957e-10	4.45981921226635e-08	At4g03230	receptor-like serine/threonine kinase 2	-	-	-	-	-	GO:0004672//protein kinase activity;GO:0004674//protein serine/threonine kinase activity;GO:0005524//ATP binding	GO:0006468//protein phosphorylation;GO:0048544//recognition of pollen
arahy.Tifrunner.gnm1.ann1.W7LA7X	420	675	519	353	289	284	13.96	18.15	17.54	9.72	7.75	7.08	16.55	8.18333333333333	-1.01607069321368	9.47708223816389e-10	4.58926879931203e-08	PLP7	patatin-like protein 6	-	-	-	-	-	-	GO:0006629//lipid metabolic process;GO:0008152//metabolic process
arahy.Tifrunner.gnm1.ann1.R8DMLF	220	220	224	114	113	115	13.16	10.68	13.63	5.64	5.47	5.16	12.49	5.42333333333333	-1.20352172665659	9.56881399799388e-10	4.62830181249478e-08	SRK2E	serine/threonine protein kinase 1	Environmental Information Processing;Environmental Information Processing	Signal transduction;Signal transduction	ko04075//Plant hormone signal transduction;ko04016//MAPK signaling pathway - plant	K14498;K14498	-	GO:0004672//protein kinase activity;GO:0004674//protein serine/threonine kinase activity;GO:0005524//ATP binding	GO:0006468//protein phosphorylation
arahy.Tifrunner.gnm1.ann1.K697CU	204	230	227	72	65	134	7.65	6.99	8.65	2.24	1.97	3.77	7.76333333333333	2.66	-1.54524998798852	9.78343313628544e-10	4.72661403217265e-08	ACBP3	acyl-CoA-binding domain 3	-	-	-	-	-	GO:0000062//fatty-acyl-CoA binding	-
arahy.Tifrunner.gnm1.ann1.WTIT2S	17	22	11	86	100	90	0.77	0.81	0.54	3.30	3.73	3.10	0.706666666666667	3.37666666666667	2.25649800423794	1.017063395362e-09	4.90797982098296e-08	At1g74320	choline kinase 1	Metabolism;Metabolism	Global and overview maps;Lipid metabolism	ko01100//Metabolic pathways;ko00564//Glycerophospholipid metabolism	K14156;K14156	-	-	-
arahy.Tifrunner.gnm1.ann1.VQ5KVR	139	123	71	569	325	370	15.32	11.01	7.92	51.86	28.85	30.50	11.4166666666667	37.07	1.69911062780506	1.04433845743321e-09	5.02793365901033e-08	PYL4	abscisic acid receptor	Environmental Information Processing;Environmental Information Processing	Signal transduction;Signal transduction	ko04075//Plant hormone signal transduction;ko04016//MAPK signaling pathway - plant	K14496;K14496	-	-	-
MSTRG.9493	100	146	77	229	417	492	13.50	15.95	10.57	25.58	45.38	49.73	13.34	40.23	1.59251307144105	1.07126033405097e-09	5.14563696484046e-08	--	PREDICTED: serine/threonine-protein kinase AfsK-like [Arachis duranensis]	-	-	-	-	-	-	-
arahy.Tifrunner.gnm1.ann1.9C90RH	175	236	215	612	485	499	9.68	10.55	12.06	27.98	21.60	20.62	10.7633333333333	23.4	1.12038358957795	1.1061393544777e-09	5.29590343419834e-08	REFA1	GTP-binding elongation factor Tu family protein	Genetic Information Processing	Translation	ko03013//RNA transport	K03231	GO:0005737//cytoplasm	GO:0003746//translation elongation factor activity;GO:0003924//GTPase activity;GO:0005525//GTP binding	GO:0006414//translational elongation
MSTRG.12689	254	336	253	145	180	132	37.79	40.36	38.19	17.78	21.54	14.68	38.78	18	-1.10731589688976	1.10636345994143e-09	5.29590343419834e-08	--	PREDICTED: uncharacterized protein LOC107492666 [Arachis duranensis]	-	-	-	-	-	-	-
arahy.Tifrunner.gnm1.ann1.MDQW5U	21	5	17	152	87	106	1.15	0.22	0.95	6.83	3.82	4.31	0.773333333333333	4.98666666666667	2.68891346476007	1.14829233210064e-09	5.49028921130922e-08	CG31559	uncharacterized protein At5g39865-like [Glycine max]	-	-	-	-	-	GO:0009055//electron carrier activity;GO:0015035//protein disulfide oxidoreductase activity	GO:0045454//cell redox homeostasis
arahy.Tifrunner.gnm1.ann1.6Q641Y	69	64	74	8	16	22	2.93	2.20	3.19	0.28	0.55	0.70	2.77333333333333	0.51	-2.44305187544844	1.18172392403633e-09	5.64364753939599e-08	PXG5	Caleosin-related family protein	Metabolism	Lipid metabolism	ko00073//Cutin, suberine and wax biosynthesis	K17991	-	-	-
arahy.Tifrunner.gnm1.ann1.5P912R	77	68	67	22	16	13	2.47	1.78	2.19	0.58	0.42	0.31	2.14666666666667	0.436666666666667	-2.29749387657717	1.22722870757942e-09	5.84754095637812e-08	At1g64890	folate-biopterin transporter	-	-	-	-	-	-	-
arahy.Tifrunner.gnm1.ann1.I8F8BQ	72	88	88	271	236	235	3.11	3.08	3.87	9.69	8.22	7.61	3.35333333333333	8.50666666666667	1.34299802395934	1.27919868216125e-09	6.08123743792701e-08	GT5	UDP-Glycosyltransferase superfamily protein	Metabolism	Biosynthesis of other secondary metabolites	ko00940//Phenylpropanoid biosynthesis	K12356	-	-	GO:0008152//metabolic process
arahy.Tifrunner.gnm1.ann1.2P95X7	110	65	55	21	12	12	16.58	7.92	8.41	2.64	1.41	1.40	10.97	1.81666666666667	-2.59419789146006	1.32127032161298e-09	6.25266001912801e-08	--	Protein of unknown function (DUF581)	-	-	-	-	-	-	-
arahy.Tifrunner.gnm1.ann1.KG38KX	571	444	436	199	233	315	71.75	45.14	55.70	20.69	23.60	29.64	57.53	24.6433333333333	-1.2231170576059	1.35647440152788e-09	6.41196200913127e-08	--	Unknown protein	-	-	-	-	-	-	-
arahy.Tifrunner.gnm1.ann1.8U5Y3Q	76	92	83	202	251	291	1.80	1.76	2.01	3.95	4.79	5.16	1.85666666666667	4.63333333333333	1.31933565027083	1.39208404747899e-09	6.57281726708101e-08	--	Protein of Unknown Function (DUF239)	-	-	-	-	-	-	-
arahy.Tifrunner.gnm1.ann1.S2WTSA	51	101	51	10	7	20	4.02	5.88	3.09	0.67	0.57	1.16	4.33	0.8	-2.43629511983936	1.39539191590179e-09	6.58096570586923e-08	AAP7	transmembrane amino acid transporter family protein	-	-	-	-	-	-	-
arahy.Tifrunner.gnm1.ann1.A779NY	196	311	194	100	134	118	6.54	8.14	6.70	2.59	3.47	2.78	7.12666666666667	2.94666666666667	-1.27414357832906	1.41665602397235e-09	6.66613581778028e-08	PSS1	phosphatidylserine synthase	Metabolism;Metabolism;Metabolism	Global and overview maps;Global and overview maps;Lipid metabolism	ko01100//Metabolic pathways;ko01110//Biosynthesis of secondary metabolites;ko00564//Glycerophospholipid metabolism	K08730;K08730;K08730	-	-	GO:0006659//phosphatidylserine biosynthetic process
arahy.Tifrunner.gnm1.ann1.MEA9HI	293	341	257	99	132	197	9.75	9.16	8.70	2.72	3.54	4.91	9.20333333333333	3.72333333333333	-1.30556170210476	1.46714548718035e-09	6.88813214788275e-08	--	protein CHUP1, chloroplastic-like [Glycine max]	-	-	-	-	-	-	-
arahy.Tifrunner.gnm1.ann1.GVHP98	403	383	400	228	224	250	24.43	18.77	24.61	11.45	10.95	11.32	22.6033333333333	11.24	-1.0078935082701	1.60817512154848e-09	7.51632140798339e-08	yjbQ	secondary thiamine-phosphate synthase enzyme	-	-	-	-	-	-	-
arahy.Tifrunner.gnm1.ann1.V3YSAY	409	468	411	855	896	915	8.03	7.88	9.31	17.92	16.61	16.69	8.40666666666667	17.0733333333333	1.02213897726925	1.64616503827472e-09	7.66803214973275e-08	FAD6	fatty acid desaturase 6	-	-	-	-	-	-	GO:0006629//lipid metabolic process
arahy.Tifrunner.gnm1.ann1.ZEZ3DK	321	501	338	183	257	229	8.14	10.28	8.71	3.85	5.25	4.35	9.04333333333333	4.48333333333333	-1.01228287483788	1.71192104745341e-09	7.92993093662802e-08	dyrk2	Protein kinase superfamily protein	-	-	-	-	-	GO:0004672//protein kinase activity;GO:0004674//protein serine/threonine kinase activity;GO:0005524//ATP binding	GO:0006468//protein phosphorylation
arahy.Tifrunner.gnm1.ann1.N1L3G9	423	494	455	300	276	223	26.33	24.89	28.83	15.45	13.86	10.40	26.6833333333333	13.2366666666667	-1.01139904187915	1.72654436985703e-09	7.98877265327506e-08	--	hypothetical protein	-	-	-	-	-	GO:0005488//binding	-
arahy.Tifrunner.gnm1.ann1.GLFY1J	294	315	287	163	157	195	10.04	8.70	9.97	4.62	4.32	4.99	9.57	4.64333333333333	-1.04335807260593	1.73051436414671e-09	7.99824511171229e-08	Afg1l	AFG1-like ATPase family protein	-	-	-	-	-	GO:0005524//ATP binding	-
arahy.Tifrunner.gnm1.ann1.YP8KSB	76	119	43	285	234	334	2.90	3.68	1.67	9.01	7.21	9.55	2.75	8.59	1.64322651272644	1.75181534123705e-09	8.08770951714067e-08	At4g32285	clathrin coat assembly protein AP180-like [Glycine max]	-	-	-	-	GO:0030118//clathrin coat	GO:0005543//phospholipid binding;GO:0005545//1-phosphatidylinositol binding;GO:0030276//clathrin binding	GO:0048268//clathrin coat assembly
arahy.Tifrunner.gnm1.ann1.PEG0RN	151	230	197	70	107	96	3.74	4.59	4.93	1.43	2.12	1.77	4.42	1.77333333333333	-1.3175826246114	1.81523730939991e-09	8.36195197775284e-08	APRR5	response regulator 12	Organismal Systems	Environmental adaptation	ko04712//Circadian rhythm - plant	K12130	-	GO:0000156//phosphorelay response regulator activity;GO:0005515//protein binding	GO:0000160//phosphorelay signal transduction system
arahy.Tifrunner.gnm1.ann1.NG49FS	65	51	55	238	156	261	6.08	3.86	5.23	18.43	11.77	18.29	5.05666666666667	16.1633333333333	1.67646616814929	1.8908521773656e-09	8.66231035483225e-08	AHL20	putative DNA-binding protein ESCAROLA-like [Glycine max]	-	-	-	-	-	-	-
arahy.Tifrunner.gnm1.ann1.4Z6VDH	70	119	61	5	12	29	3.98	5.37	3.49	0.24	0.49	1.25	4.28	0.66	-2.69707286704269	1.95089683888897e-09	8.92755289408851e-08	BGLU12	beta glucosidase 15	Metabolism;Metabolism;Metabolism;Metabolism;Metabolism	Global and overview maps;Global and overview maps;Biosynthesis of other secondary metabolites;Carbohydrate metabolism;Metabolism of other amino acids	ko01100//Metabolic pathways;ko01110//Biosynthesis of secondary metabolites;ko00940//Phenylpropanoid biosynthesis;ko00500//Starch and sucrose metabolism;ko00460//Cyanoamino acid metabolism	K01188;K01188;K01188;K01188;K01188	-	-	GO:0005975//carbohydrate metabolic process
MSTRG.9318	117	91	119	36	41	36	4.95	3.10	5.10	1.27	1.41	1.12	4.38333333333333	1.26666666666667	-1.79099147584871	2.00604786246015e-09	9.16984317964339e-08	--	PREDICTED: uncharacterized protein LOC107486710 [Arachis duranensis]	-	-	-	-	-	-	-
arahy.Tifrunner.gnm1.ann1.GDAP1Y	202	265	224	117	128	138	13.41	14.24	15.16	6.46	6.88	6.89	14.27	6.74333333333333	-1.08145151563864	2.04596939513284e-09	9.32159791120927e-08	PR10-1	disease-resistance response protein	-	-	-	-	-	-	GO:0006952//defense response;GO:0009607//response to biotic stimulus
arahy.Tifrunner.gnm1.ann1.9N9P3S	309	402	445	102	166	243	12.35	13.01	18.07	3.37	5.35	7.27	14.4766666666667	5.33	-1.44152201397356	2.07151602194824e-09	9.42766432877252e-08	CYP76B6	Cytochrome P450 superfamily protein	-	-	-	-	-	GO:0005506//iron ion binding;GO:0020037//heme binding	GO:0055114//oxidation-reduction process
arahy.Tifrunner.gnm1.ann1.G3R5KE	176	211	70	32	56	40	19.02	18.37	7.67	2.85	4.90	3.23	15.02	3.66	-2.03696925923023	2.07431983547526e-09	9.43010734385402e-08	HSP26-A	Glutathione S-transferase family protein	Metabolism	Metabolism of other amino acids	ko00480//Glutathione metabolism	K00799	-	GO:0005515//protein binding	-
arahy.Tifrunner.gnm1.ann1.UC02TM	51	71	36	148	187	241	1.28	1.44	0.91	3.08	3.79	4.52	1.21	3.79666666666667	1.64972629371236	2.17269733839518e-09	9.86656017305943e-08	At1g07650	ATP-binding/protein serine/threonine kinase [Glycine max]	-	-	-	-	-	GO:0004672//protein kinase activity;GO:0004674//protein serine/threonine kinase activity;GO:0005515//protein binding;GO:0005524//ATP binding	GO:0006468//protein phosphorylation
arahy.Tifrunner.gnm1.ann1.D5PS1Z	278	311	266	178	146	146	8.38	7.59	8.15	4.45	3.54	3.30	8.04	3.76333333333333	-1.09518442112709	2.20586631761071e-09	9.99536178797959e-08	slc25a24	calcium-binding mitochondrial carrier protein SCaMC-2-like [Glycine max]	-	-	-	-	-	GO:0005509//calcium ion binding	GO:0055085//transmembrane transport
MSTRG.17004	97	116	99	29	39	47	6.19	5.98	6.44	1.52	1.99	2.24	6.20333333333333	1.91666666666667	-1.69444419422741	2.22770772479574e-09	1.00833469236484e-07	--	PREDICTED: protein FAF-like, chloroplastic [Arachis ipaensis]	-	-	-	-	-	-	-
arahy.Tifrunner.gnm1.ann1.4UQ2XQ	1699	1760	1267	574	1135	884	100.32	84.05	76.02	28.04	54.02	39.07	86.7966666666667	40.3766666666667	-1.10411782601829	2.46131567131938e-09	1.1116541583048e-07	GSTU8	Glutathione S-transferase family protein	Metabolism	Metabolism of other amino acids	ko00480//Glutathione metabolism	K00799	-	GO:0005515//protein binding	-
arahy.Tifrunner.gnm1.ann1.U93XWB	181	225	232	111	86	52	5.63	5.66	7.34	2.86	2.16	1.21	6.21	2.07666666666667	-1.58032360591763	2.46520783682388e-09	1.11220445106684e-07	GPAT1	glycerol-3-phosphate acyltransferase 1	Metabolism;Metabolism;Metabolism;Metabolism	Global and overview maps;Global and overview maps;Lipid metabolism;Lipid metabolism	ko01100//Metabolic pathways;ko01110//Biosynthesis of secondary metabolites;ko00564//Glycerophospholipid metabolism;ko00561//Glycerolipid metabolism	K13508;K13508;K13508;K13508	-	-	GO:0008152//metabolic process
MSTRG.36858	86	138	117	42	48	40	8.55	11.10	11.83	3.46	3.85	2.98	10.4933333333333	3.43	-1.61319255861351	2.58260703052033e-09	1.16264831870729e-07	--	-	-	-	-	-	-	-	-
arahy.Tifrunner.gnm1.ann1.AQHB6D	268	494	288	188	193	175	8.06	12.03	8.33	4.37	4.89	4.52	9.47333333333333	4.59333333333333	-1.04433066653849	2.59396489039388e-09	1.16649900049421e-07	--	Polyketide cyclase/dehydrase and lipid transport superfamily protein	-	-	-	-	-	-	-
arahy.Tifrunner.gnm1.ann1.GRY8GW	929	1004	794	48	28	146	35.30	30.87	30.68	1.51	0.85	4.16	32.2833333333333	2.17333333333333	-3.89280817925954	2.64295539905801e-09	1.18596564978011e-07	HRS1	two-component response regulator-like APRR2-like isoform X2 [Glycine max]	-	-	-	-	-	GO:0003677//DNA binding;GO:0003682//chromatin binding	-
arahy.Tifrunner.gnm1.ann1.CTM7LX	60	46	32	348	296	114	2.41	1.50	1.31	11.63	9.65	3.43	1.74	8.23666666666667	2.2429732987589	2.69363061512419e-09	1.20610282774296e-07	--	Protein of unknown function (DUF1262)	-	-	-	-	-	-	-
arahy.Tifrunner.gnm1.ann1.6XGZ20	657	726	564	327	455	245	21.02	18.75	18.31	8.63	11.68	5.83	19.36	8.71333333333333	-1.15178231220032	2.77581319165194e-09	1.23757236155569e-07	ADH1	alcohol dehydrogenase 1	Metabolism;Metabolism;Metabolism;Metabolism;Metabolism;Metabolism	Global and overview maps;Global and overview maps;Carbohydrate metabolism;Lipid metabolism;Amino acid metabolism;Lipid metabolism	ko01100//Metabolic pathways;ko01110//Biosynthesis of secondary metabolites;ko00010//Glycolysis / Gluconeogenesis;ko00071//Fatty acid degradation;ko00350//Tyrosine metabolism;ko00592//alpha-Linolenic acid metabolism	K18857;K18857;K18857;K18857;K18857;K18857	-	GO:0008270//zinc ion binding;GO:0016491//oxidoreductase activity	GO:0055114//oxidation-reduction process
MSTRG.35451	251	346	248	158	175	158	14.77	16.48	14.81	7.69	8.30	6.98	15.3533333333333	7.65666666666667	-1.00376355441492	2.88656573429665e-09	1.28419759197367e-07	PMEI6	PREDICTED: 21 kDa protein-like [Arachis ipaensis]	-	-	-	-	-	GO:0052689//carboxylic ester hydrolase activity	GO:0009892//negative regulation of metabolic process
arahy.Tifrunner.gnm1.ann1.7E5NA9	263	236	174	88	85	130	16.16	11.73	10.84	4.48	4.20	5.99	12.91	4.89	-1.40058263035496	2.95489602862523e-09	1.31319241562739e-07	At4g28780	GDSL-like Lipase/Acylhydrolase superfamily protein	-	-	-	-	-	GO:0016787//hydrolase activity	GO:0006629//lipid metabolic process
arahy.Tifrunner.gnm1.ann1.V74NXF	643	1228	943	1874	2801	2145	15.55	24.02	23.18	37.48	54.58	38.81	20.9166666666667	43.6233333333333	1.06044705463809	2.97763421933145e-09	1.32188527877834e-07	RLP6	receptor like protein 6	-	-	-	-	-	GO:0005515//protein binding	-
arahy.Tifrunner.gnm1.ann1.I3R247	47	57	43	186	150	166	2.52	2.47	2.34	8.18	6.43	6.61	2.44333333333333	7.07333333333333	1.53353955278095	3.03538776369608e-09	1.34322366815389e-07	At5g45920	GDSL esterase/lipase [Glycine max]	-	-	-	-	-	GO:0016787//hydrolase activity	GO:0006629//lipid metabolic process
arahy.Tifrunner.gnm1.ann1.02L9SB	57	80	54	15	19	8	1.79	2.09	1.75	0.40	0.49	0.19	1.87666666666667	0.36	-2.38210360991676	3.13420853945782e-09	1.38254159719859e-07	--	Protein of unknown function (DUF789)	-	-	-	-	-	-	-
arahy.Tifrunner.gnm1.ann1.CVXT9E	106	88	65	285	229	346	3.08	2.07	1.93	6.82	5.35	7.50	2.36	6.55666666666667	1.47417569219553	3.14128161246558e-09	1.38419376306918e-07	WAV3	Zinc finger (C3HC4-type RING finger) family protein	-	-	-	-	-	GO:0005515//protein binding;GO:0008270//zinc ion binding	-
arahy.Tifrunner.gnm1.ann1.EBVI20	1	2	1	48	49	52	0.08	0.10	0.06	2.38	2.39	2.35	0.08	2.37333333333333	4.89077093024524	3.30386926989109e-09	1.44816701812075e-07	--	lysine-rich arabinogalactan protein 18-like [Glycine max]	-	-	-	-	-	-	-
arahy.Tifrunner.gnm1.ann1.WLS118	1751	1860	1248	3282	3605	5930	138.72	119.22	100.48	215.11	230.25	351.76	119.473333333333	265.706666666667	1.15314578400633	3.39465289775781e-09	1.48639343776875e-07	--	ser/thr-rich protein T10 in DGCR region-like protein	-	-	-	-	-	-	-
arahy.Tifrunner.gnm1.ann1.0T4V2C	92	131	71	197	480	414	1.45	1.67	1.13	2.57	6.09	4.88	1.41666666666667	4.51333333333333	1.67169299254993	3.48907187160481e-09	1.52325229084491e-07	exgA	probable glucan 1,3-beta-glucosidase A-like [Glycine max]	-	-	-	-	-	GO:0051015//actin filament binding	GO:0005975//carbohydrate metabolic process
arahy.Tifrunner.gnm1.ann1.W4CKNF	306	318	228	0	6	0	15.71	13.21	11.90	0.00	0.25	0.00	13.6066666666667	0.0833333333333333	-7.351204277258	3.48981761467222e-09	1.52325229084491e-07	RNS3	ribonuclease 3	-	-	-	-	-	GO:0003723//RNA binding;GO:0033897//ribonuclease T2 activity	-
arahy.Tifrunner.gnm1.ann1.EVYE6S	289	507	268	165	211	178	6.38	9.05	6.01	3.01	3.75	2.94	7.14666666666667	3.23333333333333	-1.14424825338328	3.54758256331638e-09	1.54684268224603e-07	LRR-RLK	ATP-binding/protein serine/threonine kinase [Glycine max]	-	-	-	-	-	GO:0004672//protein kinase activity;GO:0004674//protein serine/threonine kinase activity;GO:0005515//protein binding;GO:0005524//ATP binding	GO:0006468//protein phosphorylation
arahy.Tifrunner.gnm1.ann1.YS4IQ1	163	252	222	120	75	71	6.91	8.67	9.60	4.23	2.55	2.27	8.39333333333333	3.01666666666667	-1.47628858574845	3.61373693333286e-09	1.57403785566332e-07	INT1	Membrane transporter D1 n=3 Tax=Andropogoneae RepID=B6U4Q3_MAIZE	-	-	-	-	GO:0016020//membrane;GO:0016021//integral component of membrane	GO:0005215//transporter activity;GO:0022857//transmembrane transporter activity;GO:0022891//substrate-specific transmembrane transporter activity	GO:0006810//transport;GO:0055085//transmembrane transport
arahy.Tifrunner.gnm1.ann1.HU2V9F	49	67	52	3	13	14	1.75	1.93	1.88	0.09	0.37	0.37	1.85333333333333	0.276666666666667	-2.74390164137658	3.72481863881212e-09	1.61903114857542e-07	bVPE	beta vacuolar processing enzyme	-	-	-	-	-	GO:0004197//cysteine-type endopeptidase activity	GO:0006508//proteolysis
arahy.Tifrunner.gnm1.ann1.B8JBQ4	154	182	130	82	59	58	5.96	5.70	5.13	2.64	1.86	1.68	5.59666666666667	2.06	-1.44192348703266	3.95319557642594e-09	1.71292787908948e-07	STY13	Protein kinase superfamily protein	-	-	-	-	-	GO:0004672//protein kinase activity;GO:0004674//protein serine/threonine kinase activity;GO:0005524//ATP binding	GO:0006468//protein phosphorylation
arahy.Tifrunner.gnm1.ann1.75SBZZ	153	172	184	67	59	98	6.91	6.30	8.44	2.52	2.16	3.33	7.21666666666667	2.67	-1.43449287720538	4.17510585700449e-09	1.805320980601e-07	--	uncharacterized protein LOC100783158 [Glycine max]	-	-	-	-	-	-	-
arahy.Tifrunner.gnm1.ann1.79IGHD	464	505	492	235	230	365	23.31	20.46	24.99	9.73	9.31	13.74	22.92	10.9266666666667	-1.0687536903786	4.18889913998207e-09	1.80940433567844e-07	HPT1	homogentisate phytyltransferase 1	Metabolism;Metabolism;Metabolism	Global and overview maps;Global and overview maps;Metabolism of cofactors and vitamins	ko01100//Metabolic pathways;ko01110//Biosynthesis of secondary metabolites;ko00130//Ubiquinone and other terpenoid-quinone biosynthesis	K09833;K09833;K09833	GO:0016021//integral component of membrane	GO:0004659//prenyltransferase activity	-
arahy.Tifrunner.gnm1.ann1.95S5ZX	131	148	125	24	42	71	11.73	10.75	11.45	1.82	3.02	4.78	11.31	3.20666666666667	-1.81845263094093	4.24358004995763e-09	1.82922486360712e-07	GMPM1	seed maturation protein	-	-	-	-	-	-	GO:0009790//embryo development
arahy.Tifrunner.gnm1.ann1.C0B70Q	26	50	22	117	127	163	0.39	0.62	0.34	1.49	1.57	1.87	0.45	1.64333333333333	1.86862823932708	4.281022540382e-09	1.84345439557215e-07	FER	ATP-binding/protein serine/threonine kinase [Glycine max]	-	-	-	-	-	GO:0004672//protein kinase activity;GO:0004674//protein serine/threonine kinase activity;GO:0005524//ATP binding	GO:0006468//protein phosphorylation
arahy.Tifrunner.gnm1.ann1.D6VUNN	106	80	50	21	10	21	7.25	4.39	3.46	1.16	0.52	1.09	5.03333333333333	0.923333333333333	-2.44659066816325	4.43241258396608e-09	1.90470109767807e-07	LOG1	cytokinin riboside 5'-monophosphate phosphoribohydrolase LOG1 [Glycine max]	-	-	-	-	-	-	-
arahy.Tifrunner.gnm1.ann1.V7KTJ4	74	99	100	218	260	319	2.06	2.24	2.84	5.03	5.84	6.66	2.38	5.84333333333333	1.29583001673044	4.60157740042324e-09	1.97331768170521e-07	LOX5	seed linoleate 9S-lipoxygenase	Metabolism	Lipid metabolism	ko00591//Linoleic acid metabolism	K15718	-	GO:0005506//iron ion binding;GO:0005515//protein binding;GO:0016165//linoleate 13S-lipoxygenase activity;GO:0046872//metal ion binding	GO:0055114//oxidation-reduction process
arahy.Tifrunner.gnm1.ann1.J2GFEF	113	120	119	43	57	42	4.41	3.77	4.70	1.37	1.80	1.23	4.29333333333333	1.46666666666667	-1.54955716458995	4.62728482944867e-09	1.9822983218391e-07	--	Sec14p-like phosphatidylinositol transfer family protein	-	-	-	-	-	-	-
arahy.Tifrunner.gnm1.ann1.79XMYU	78	127	80	222	269	374	1.93	2.57	2.03	4.57	5.40	6.98	2.17666666666667	5.65	1.37613037647727	4.75501380401289e-09	2.03492087660004e-07	OFUT20	uncharacterized protein At1g04910-like [Glycine max]	-	-	-	-	-	-	-
arahy.Tifrunner.gnm1.ann1.A6JL9Q	124	171	112	34	41	74	3.96	4.28	3.54	0.87	1.01	1.71	3.92666666666667	1.19666666666667	-1.71428379000741	4.85101704650164e-09	2.07387210774233e-07	EMB3004	dehydroquinate dehydratase, putative / shikimate dehydrogenase, putative	Metabolism;Metabolism;Metabolism;Metabolism	Global and overview maps;Global and overview maps;Global and overview maps;Amino acid metabolism	ko01100//Metabolic pathways;ko01110//Biosynthesis of secondary metabolites;ko01230//Biosynthesis of amino acids;ko00400//Phenylalanine, tyrosine and tryptophan biosynthesis	K13832;K13832;K13832;K13832	-	GO:0003824//catalytic activity;GO:0003855//3-dehydroquinate dehydratase activity;GO:0004764//shikimate 3-dehydrogenase (NADP+) activity	GO:0055114//oxidation-reduction process
MSTRG.9280	26	45	36	97	167	182	0.73	1.01	1.01	2.23	3.75	3.80	0.916666666666667	3.26	1.83040284654021	5.00202783952458e-09	2.13185811517115e-07	RE1	PREDICTED: uncharacterized mitochondrial protein AtMg00810-like, partial [Arachis ipaensis]	-	-	-	-	-	-	-
arahy.Tifrunner.gnm1.ann1.ABBA5Z	334	354	328	222	177	170	12.26	10.51	12.23	6.75	5.25	4.69	11.6666666666667	5.56333333333333	-1.0683709673571	5.01872964467968e-09	2.13678707297585e-07	HSF30	heat shock transcription factor A2	-	-	-	-	GO:0005634//nucleus	GO:0003700//transcription factor activity, sequence-specific DNA binding;GO:0043565//sequence-specific DNA binding	GO:0009408//response to heat
arahy.Tifrunner.gnm1.ann1.ZD1HZA	21	21	28	105	120	97	0.89	0.72	1.21	3.68	4.10	3.08	0.94	3.62	1.94525703540557	5.4151435639777e-09	2.30085522809786e-07	MLO5	MLO-like protein 5-like [Glycine max]	-	-	-	-	GO:0016021//integral component of membrane	-	GO:0006952//defense response
arahy.Tifrunner.gnm1.ann1.9YY5MD	65	97	82	220	214	262	2.84	3.43	3.65	7.97	7.55	8.58	3.30666666666667	8.03333333333333	1.28062112073045	5.42416400480378e-09	2.30233622559003e-07	UBC8	ubiquitin conjugating enzyme 8	Genetic Information Processing;Genetic Information Processing	Folding, sorting and degradation;Folding, sorting and degradation	ko04141//Protein processing in endoplasmic reticulum;ko04120//Ubiquitin mediated proteolysis	K06689;K06689	-	GO:0016881//acid-amino acid ligase activity	-
arahy.Tifrunner.gnm1.ann1.438FZB	384	420	289	1036	813	813	13.56	12.00	10.37	30.28	23.15	21.51	11.9766666666667	24.98	1.06054704232695	5.79960840211161e-09	2.452049570217e-07	AGL8	MADS-box transcription factor 6 [Glycine max]	-	-	-	-	GO:0005634//nucleus	GO:0003677//DNA binding;GO:0003700//transcription factor activity, sequence-specific DNA binding;GO:0046983//protein dimerization activity	-
arahy.Tifrunner.gnm1.ann1.YQYW9N	234	253	253	123	158	123	6.62	5.80	7.27	2.89	3.60	2.60	6.56333333333333	3.03	-1.11511091170745	5.89711667325201e-09	2.48533295093479e-07	CSLH1	cellulose synthase-like B4	-	-	-	-	GO:0016020//membrane	GO:0016760//cellulose synthase (UDP-forming) activity	GO:0030244//cellulose biosynthetic process
arahy.Tifrunner.gnm1.ann1.AWX4M7	93	142	139	51	55	37	6.55	8.09	9.91	2.99	3.09	1.95	8.18333333333333	2.67666666666667	-1.61225113168474	5.99715031387882e-09	2.5249338219273e-07	ALDH2C4	aldehyde dehydrogenase family 2 member C4-like [Glycine max]	Metabolism	Biosynthesis of other secondary metabolites	ko00940//Phenylpropanoid biosynthesis	K12355	-	GO:0016491//oxidoreductase activity	GO:0008152//metabolic process;GO:0055114//oxidation-reduction process
arahy.Tifrunner.gnm1.ann1.5QD1DC	83	83	98	270	223	299	4.39	3.57	5.30	11.88	9.55	11.87	4.42	11.1	1.32844140184604	6.12881135147059e-09	2.57515318976891e-07	At1g12500	probable sugar phosphate/phosphate translocator [Glycine max]	-	-	-	-	GO:0016020//membrane	-	-
arahy.Tifrunner.gnm1.ann1.GL9F8W	214	223	165	66	74	125	9.18	7.72	7.18	2.34	2.55	4.01	8.02666666666667	2.96666666666667	-1.43595815090594	6.17533128239357e-09	2.59208128510318e-07	UGT87A2	UDP-Glycosyltransferase superfamily protein	-	-	-	-	-	-	GO:0008152//metabolic process
arahy.Tifrunner.gnm1.ann1.IPCF80	360	499	365	177	297	224	12.25	13.70	12.59	4.97	8.14	5.69	12.8466666666667	6.26666666666667	-1.03562390973072	6.59672228035145e-09	2.76060218003802e-07	PHF1	SEC12-like protein 1-like isoform X1 [Glycine max]	Genetic Information Processing	Folding, sorting and degradation	ko04141//Protein processing in endoplasmic reticulum	K14003	-	GO:0005515//protein binding	-
arahy.Tifrunner.gnm1.ann1.U6CSQK	317	730	436	254	272	214	7.99	14.88	11.15	5.30	5.52	4.03	11.34	4.95	-1.19592020997526	6.63443147105974e-09	2.77080768977582e-07	FAO4A	long-chain-alcohol oxidase FAO4A-like [Glycine max]	-	-	-	-	-	GO:0046577//long-chain-alcohol oxidase activity;GO:0050660//flavin adenine dinucleotide binding	GO:0055114//oxidation-reduction process
arahy.Tifrunner.gnm1.ann1.ZD9EP0	317	730	436	254	272	214	7.99	14.88	11.15	5.30	5.52	4.03	11.34	4.95	-1.19592020997526	6.63443147105974e-09	2.77080768977582e-07	FAO4A	long-chain-alcohol oxidase FAO4A-like [Glycine max]	-	-	-	-	-	GO:0046577//long-chain-alcohol oxidase activity;GO:0050660//flavin adenine dinucleotide binding	GO:0055114//oxidation-reduction process
arahy.Tifrunner.gnm1.ann1.GMB1MS	44	40	29	1	0	6	3.09	2.26	2.09	0.06	0.00	0.32	2.48	0.126666666666667	-4.29123129766444	6.86355195625748e-09	2.86362257496933e-07	--	Protein of unknown function (DUF506)	-	-	-	-	-	-	-
arahy.Tifrunner.gnm1.ann1.7QL5S6	737	761	779	2597	1612	1738	28.29	23.64	30.39	82.48	49.87	49.94	27.44	60.7633333333333	1.14692053335169	7.00156865381056e-09	2.91535787079637e-07	TCP3	TCP family transcription factor 4	-	-	-	-	-	-	-
arahy.Tifrunner.gnm1.ann1.GM51F1	32	51	26	132	291	116	0.77	1.00	0.64	2.63	5.67	2.09	0.803333333333333	3.46333333333333	2.10809060267425	8.01156319535522e-09	3.31269377969375e-07	CBP60B	Calmodulin-binding protein	-	-	-	-	-	-	-
arahy.Tifrunner.gnm1.ann1.VY5ZYI	564	919	746	1299	1805	2327	11.18	15.64	16.09	22.27	30.31	37.18	14.3033333333333	29.92	1.06475877486041	8.04239011239885e-09	3.32213804871355e-07	LOX2.1	linoleate 13S-lipoxygenase 2-1, chloroplastic-like [Glycine max]	Metabolism;Metabolism;Metabolism;Metabolism	Global and overview maps;Global and overview maps;Lipid metabolism;Lipid metabolism	ko01100//Metabolic pathways;ko01110//Biosynthesis of secondary metabolites;ko00592//alpha-Linolenic acid metabolism;ko00591//Linoleic acid metabolism	K00454;K00454;K00454;K00454	-	GO:0005506//iron ion binding;GO:0005515//protein binding;GO:0016165//linoleate 13S-lipoxygenase activity;GO:0046872//metal ion binding	GO:0055114//oxidation-reduction process
arahy.Tifrunner.gnm1.ann1.I5R24F	184	268	308	124	134	122	6.15	7.25	10.48	3.44	3.62	3.06	7.96	3.37333333333333	-1.2385935465705	8.12139728347965e-09	3.35079577096546e-07	SLAC1	C4-dicarboxylate transporter/malic acid transport protein	-	-	-	-	-	-	-
arahy.Tifrunner.gnm1.ann1.SY21CD	74	105	83	15	27	38	10.02	11.51	11.34	1.73	2.89	3.80	10.9566666666667	2.80666666666667	-1.96487931801392	8.12787684906158e-09	3.35079577096546e-07	ATG8I	AUTOPHAGY 8E	Cellular Processes	Transport and catabolism	ko04136//Autophagy - other eukaryotes	K08341	-	-	-
arahy.Tifrunner.gnm1.ann1.SBHH31	143	222	169	374	468	421	4.66	5.86	5.62	10.11	12.31	10.28	5.38	10.9	1.01865005710766	8.20146072054676e-09	3.3677802493809e-07	ATC401	Pentatricopeptide repeat (PPR) superfamily protein	-	-	-	-	-	GO:0005515//protein binding	-
arahy.Tifrunner.gnm1.ann1.7J4T5M	129	138	134	336	345	323	1.23	1.06	1.29	2.65	2.64	2.30	1.19333333333333	2.53	1.08414029815121	8.21016749926694e-09	3.3677802493809e-07	CALS3	callose synthase 1	-	-	-	-	GO:0016020//membrane	-	GO:0006075//(1->3)-beta-D-glucan biosynthetic process
arahy.Tifrunner.gnm1.ann1.A5U4H6	129	138	134	336	345	323	1.23	1.06	1.29	2.65	2.64	2.30	1.19333333333333	2.53	1.08414029815121	8.21016749926694e-09	3.3677802493809e-07	CALS3	callose synthase 1	-	-	-	-	GO:0016020//membrane	-	GO:0006075//(1->3)-beta-D-glucan biosynthetic process
arahy.Tifrunner.gnm1.ann1.HW5QP5	255	273	247	134	164	154	9.17	8.00	9.15	4.09	4.75	4.14	8.77333333333333	4.32666666666667	-1.0198691057361	8.2176526026435e-09	3.3677802493809e-07	TDC2	L-tyrosine decarboxylase	Metabolism;Metabolism;Metabolism;Metabolism;Metabolism;Metabolism;Metabolism;Metabolism	Global and overview maps;Global and overview maps;Amino acid metabolism;Amino acid metabolism;Amino acid metabolism;Biosynthesis of other secondary metabolites;Biosynthesis of other secondary metabolites;Biosynthesis of other secondary metabolites	ko01100//Metabolic pathways;ko01110//Biosynthesis of secondary metabolites;ko00350//Tyrosine metabolism;ko00360//Phenylalanine metabolism;ko00380//Tryptophan metabolism;ko00950//Isoquinoline alkaloid biosynthesis;ko00901//Indole alkaloid biosynthesis;ko00965//Betalain biosynthesis	K01593;K01593;K01593;K01593;K01593;K01593;K01593;K01593	-	GO:0003824//catalytic activity;GO:0016831//carboxy-lyase activity;GO:0030170//pyridoxal phosphate binding	GO:0006520//cellular amino acid metabolic process;GO:0019752//carboxylic acid metabolic process
arahy.Tifrunner.gnm1.ann1.1LGD4F	85	109	33	6	13	21	3.92	4.06	1.55	0.23	0.48	0.73	3.17666666666667	0.48	-2.72640740246763	8.47390561691833e-09	3.45916635865507e-07	RNS1	ribonuclease 1	-	-	-	-	-	GO:0003723//RNA binding;GO:0033897//ribonuclease T2 activity	-
arahy.Tifrunner.gnm1.ann1.NXF1DB	115	145	126	403	305	323	5.88	5.98	6.53	16.97	12.51	12.32	6.13	13.9333333333333	1.1845814625563	8.55923215738953e-09	3.49057235344051e-07	AS	UDP-Glycosyltransferase superfamily protein	-	-	-	-	-	-	GO:0008152//metabolic process
arahy.Tifrunner.gnm1.ann1.00VVAL	115	110	95	28	31	54	10.46	8.07	8.71	2.06	2.29	3.66	9.08	2.67	-1.76585255560336	9.51260013019645e-09	3.86044514747104e-07	GMPM1	seed maturation protein	-	-	-	-	-	-	GO:0009790//embryo development
arahy.Tifrunner.gnm1.ann1.LAL591	124	125	76	9	44	28	2.03	1.65	1.26	0.12	0.58	0.34	1.64666666666667	0.346666666666667	-2.24792751344359	9.71892537022872e-09	3.94033273514039e-07	--	unknown protein	-	-	-	-	-	-	-
arahy.Tifrunner.gnm1.ann1.U9RBLI	12	10	15	51	88	113	0.45	0.31	0.58	1.62	2.75	3.29	0.446666666666667	2.55333333333333	2.51511139146718	1.01775136172339e-08	4.11023333918523e-07	GSVIVT00026920001	probable polygalacturonase-like [Glycine max]	-	-	-	-	-	GO:0004650//polygalacturonase activity	GO:0005975//carbohydrate metabolic process
arahy.Tifrunner.gnm1.ann1.W2WG0I	228	123	164	55	67	74	4.11	1.81	3.01	0.82	0.98	1.00	2.97666666666667	0.933333333333333	-1.67323334817626	1.03510960912241e-08	4.17628073818283e-07	BGLU12	beta glucosidase 15	Metabolism;Metabolism;Metabolism;Metabolism;Metabolism	Global and overview maps;Global and overview maps;Biosynthesis of other secondary metabolites;Carbohydrate metabolism;Metabolism of other amino acids	ko01100//Metabolic pathways;ko01110//Biosynthesis of secondary metabolites;ko00940//Phenylpropanoid biosynthesis;ko00500//Starch and sucrose metabolism;ko00460//Cyanoamino acid metabolism	K01188;K01188;K01188;K01188;K01188	-	-	GO:0005975//carbohydrate metabolic process
MSTRG.1069	231	340	215	128	161	153	7.37	8.78	6.98	3.38	4.14	3.66	7.71	3.72666666666667	-1.048845077793	1.03668412550095e-08	4.178580384541e-07	RE2	PREDICTED: uncharacterized mitochondrial protein AtMg00810-like [Arachis duranensis]	-	-	-	-	-	-	-
arahy.Tifrunner.gnm1.ann1.DT2D19	174	207	157	82	105	93	13.66	13.14	12.51	5.30	6.62	5.45	13.1033333333333	5.79	-1.1782986097137	1.13680237746519e-08	4.56003553475596e-07	--	endo-1,3; 1,4-beta-D-glucanase [Glycine max]	-	-	-	-	-	GO:0016787//hydrolase activity	-
arahy.Tifrunner.gnm1.ann1.PX7TTT	87	101	80	353	236	238	3.07	2.94	2.75	10.29	6.67	6.36	2.92	7.77333333333333	1.41256501359932	1.18064041666609e-08	4.72222109731338e-07	BACOVA_02659	lysosomal beta glucosidase-like isoform X1 [Glycine max]	Metabolism;Metabolism;Metabolism;Metabolism;Metabolism	Global and overview maps;Global and overview maps;Biosynthesis of other secondary metabolites;Carbohydrate metabolism;Metabolism of other amino acids	ko01100//Metabolic pathways;ko01110//Biosynthesis of secondary metabolites;ko00940//Phenylpropanoid biosynthesis;ko00500//Starch and sucrose metabolism;ko00460//Cyanoamino acid metabolism	K05349;K05349;K05349;K05349;K05349	-	-	GO:0005975//carbohydrate metabolic process
arahy.Tifrunner.gnm1.ann1.CITF9E	60	86	78	194	224	217	1.17	1.35	1.55	3.13	3.52	3.17	1.35666666666667	3.27333333333333	1.27069423004844	1.26817786703306e-08	5.04807605119372e-07	KIN5D	ATP binding microtubule motor family protein isoform 1 n=2 Tax=Theobroma cacao RepID=UPI00042B0803	-	-	-	-	GO:0005871//kinesin complex	GO:0003777//microtubule motor activity;GO:0005524//ATP binding;GO:0008017//microtubule binding	GO:0007018//microtubule-based movement
arahy.Tifrunner.gnm1.ann1.F8Q1RV	104	85	111	381	263	302	2.33	1.54	2.52	7.04	4.74	5.05	2.13	5.61	1.39714734038295	1.27041139850993e-08	5.05213221260206e-07	NPY5	BTB/POZ domain-containing protein [Glycine max]	-	-	-	-	-	GO:0005515//protein binding	-
arahy.Tifrunner.gnm1.ann1.IAPX52	44	133	47	10	21	8	1.37	3.39	1.50	0.26	0.54	0.19	2.08666666666667	0.33	-2.66066222685301	1.28639856431142e-08	5.11082340779964e-07	UGT74B1	UDP-glycosyltransferase 74 F1	Metabolism;Metabolism;Metabolism;Metabolism	Global and overview maps;Global and overview maps;Amino acid metabolism;Biosynthesis of other secondary metabolites	ko01110//Biosynthesis of secondary metabolites;ko01210//2-Oxocarboxylic acid metabolism;ko00380//Tryptophan metabolism;ko00966//Glucosinolate biosynthesis	K11820;K11820;K11820;K11820	-	-	GO:0008152//metabolic process
arahy.Tifrunner.gnm1.ann1.AV4GH3	36	42	40	6	6	5	0.78	0.75	0.90	0.10	0.11	0.08	0.81	0.0966666666666667	-3.06683150847821	1.29049748235384e-08	5.11733305752836e-07	RGA2	disease resistance protein	-	-	-	-	-	GO:0043531//ADP binding	GO:0006952//defense response
arahy.Tifrunner.gnm1.ann1.K4R7NK	36	42	40	6	6	5	0.78	0.75	0.90	0.10	0.11	0.08	0.81	0.0966666666666667	-3.06683150847821	1.29049748235384e-08	5.11733305752836e-07	RGA2	disease resistance protein	-	-	-	-	-	GO:0043531//ADP binding	GO:0006952//defense response
arahy.Tifrunner.gnm1.ann1.85L7WZ	132	130	108	58	51	48	7.26	5.77	5.99	2.65	2.25	1.96	6.34	2.28666666666667	-1.47123676468775	1.29510139020123e-08	5.13069833601909e-07	SOP1	caleosin-related family protein	Metabolism	Lipid metabolism	ko00073//Cutin, suberine and wax biosynthesis	K17991	-	-	-
arahy.Tifrunner.gnm1.ann1.8X00QX	220	303	228	153	136	144	6.60	7.35	6.96	3.81	3.30	3.24	6.97	3.45	-1.01456229420289	1.31093481086745e-08	5.17862823624437e-07	SCL14	scarecrow-like protein 14-like [Glycine max]	-	-	-	-	-	-	-
arahy.Tifrunner.gnm1.ann1.BBW5IA	45	80	43	130	226	259	2.12	3.07	2.10	5.10	8.63	9.19	2.43	7.64	1.65261632442997	1.3157917760641e-08	5.19091593331695e-07	At4g06744	Leucine-rich repeat receptor-like protein kinase family protein	-	-	-	-	-	GO:0005515//protein binding	-
arahy.Tifrunner.gnm1.ann1.GAN3W4	183	262	218	119	134	98	2.85	3.30	3.44	1.54	1.68	1.14	3.19666666666667	1.45333333333333	-1.13720268024121	1.34277345328934e-08	5.28933213413604e-07	At4g18820	DNA polymerase III subunit gamma/tau	-	-	-	-	GO:0009360//DNA polymerase III complex	GO:0000166//nucleotide binding;GO:0003677//DNA binding;GO:0003887//DNA-directed DNA polymerase activity;GO:0005515//protein binding;GO:0005524//ATP binding;GO:0017111//nucleoside-triphosphatase activity	GO:0006260//DNA replication
arahy.Tifrunner.gnm1.ann1.4ZTE4Z	33	48	50	8	8	5	0.79	0.94	1.21	0.17	0.15	0.09	0.98	0.136666666666667	-2.84212034021828	1.37794929132102e-08	5.40741100670569e-07	MED37C	heat shock protein 70	Genetic Information Processing;Cellular Processes;Genetic Information Processing	Folding, sorting and degradation;Transport and catabolism;Transcription	ko04141//Protein processing in endoplasmic reticulum;ko04144//Endocytosis;ko03040//Spliceosome	K03283;K03283;K03283	-	-	-
arahy.Tifrunner.gnm1.ann1.A4W8F4	33	48	50	8	8	5	0.79	0.94	1.21	0.17	0.15	0.09	0.98	0.136666666666667	-2.84212034021828	1.37794929132102e-08	5.40741100670569e-07	MED37C	heat shock protein 70	Genetic Information Processing;Cellular Processes;Genetic Information Processing	Folding, sorting and degradation;Transport and catabolism;Transcription	ko04141//Protein processing in endoplasmic reticulum;ko04144//Endocytosis;ko03040//Spliceosome	K03283;K03283;K03283	-	-	-
MSTRG.26155	179	228	191	26	70	108	6.11	6.30	6.62	0.73	1.92	2.76	6.34333333333333	1.80333333333333	-1.81457506244721	1.55628137745606e-08	6.08999402239318e-07	CIPK2	PREDICTED: CBL-interacting protein kinase 2-like [Arachis ipaensis]	-	-	-	-	-	-	-
MSTRG.15538	0	0	5	30	60	62	0.00	0.00	0.42	2.06	4.02	3.86	0.14	3.31333333333333	4.56478461878352	1.56354989573187e-08	6.11268656134947e-07	--	Ubiquitin carboxyl-terminal hydrolase 12, partial [Glycine soja]	-	-	-	-	-	-	-
arahy.Tifrunner.gnm1.ann1.G3GLY0	13	19	5	76	88	69	0.40	0.50	0.16	2.00	2.26	1.64	0.353333333333333	1.96666666666667	2.47665068968601	1.58498559749378e-08	6.19067097642711e-07	MLO-H1	MLO protein homolog 1-like [Glycine max]	-	-	-	-	GO:0016021//integral component of membrane	-	GO:0006952//defense response
arahy.Tifrunner.gnm1.ann1.SZ745P	118	123	140	423	304	343	5.71	4.82	6.89	16.95	11.87	12.44	5.80666666666667	13.7533333333333	1.24399919728762	1.596083263237e-08	6.22816843347744e-07	PECS-2.1	probable pectinesterase/pectinesterase inhibitor 6-like [Glycine max]	Metabolism;Metabolism	Global and overview maps;Carbohydrate metabolism	ko01100//Metabolic pathways;ko00040//Pentose and glucuronate interconversions	K01051;K01051	GO:0005618//cell wall	GO:0004857//enzyme inhibitor activity;GO:0030599//pectinesterase activity	GO:0042545//cell wall modification
arahy.Tifrunner.gnm1.ann1.CP6I7X	318	382	282	89	187	200	13.14	12.74	11.84	3.03	6.22	6.17	12.5733333333333	5.14	-1.29052691076006	1.70817731350333e-08	6.63445860969169e-07	CSE	caffeoylshikimate esterase-like isoform X1 [Glycine max]	Metabolism;Metabolism	Global and overview maps;Lipid metabolism	ko01100//Metabolic pathways;ko00561//Glycerolipid metabolism	K01054;K01054	-	-	-
arahy.Tifrunner.gnm1.ann1.5MT86C	154	245	121	429	828	416	4.36	5.61	3.48	10.05	18.89	8.82	4.48333333333333	12.5866666666667	1.48925259191786	1.78896439305206e-08	6.92882233312724e-07	WAK5	calmodulin-binding receptor-like cytoplasmic kinase 1	-	-	-	-	-	GO:0004672//protein kinase activity;GO:0004674//protein serine/threonine kinase activity;GO:0005509//calcium ion binding;GO:0005515//protein binding;GO:0005524//ATP binding;GO:0030247//polysaccharide binding	GO:0006468//protein phosphorylation
arahy.Tifrunner.gnm1.ann1.BA6QAP	59	81	59	199	163	279	3.88	4.28	3.92	10.81	8.64	13.72	4.02666666666667	11.0566666666667	1.45725855746295	1.80246857767961e-08	6.97463120239431e-07	At4g01130	GDSL-like Lipase/Acylhydrolase superfamily protein	-	-	-	-	-	GO:0016787//hydrolase activity	GO:0006629//lipid metabolic process
arahy.Tifrunner.gnm1.ann1.6I0SN9	811	774	660	345	400	587	31.94	24.65	26.42	11.22	12.68	17.31	27.67	13.7366666666667	-1.01029068105061	1.85396898893308e-08	7.14731677781737e-07	PGDH2	D-3-phosphoglycerate dehydrogenase	Metabolism;Metabolism;Metabolism;Metabolism	Global and overview maps;Global and overview maps;Global and overview maps;Amino acid metabolism	ko01100//Metabolic pathways;ko01200//Carbon metabolism;ko01230//Biosynthesis of amino acids;ko00260//Glycine, serine and threonine metabolism	K00058;K00058;K00058;K00058	-	GO:0004617//phosphoglycerate dehydrogenase activity;GO:0016597//amino acid binding;GO:0048037//cofactor binding;GO:0051287//NAD binding	GO:0006564//L-serine biosynthetic process;GO:0008152//metabolic process;GO:0055114//oxidation-reduction process
arahy.Tifrunner.gnm1.ann1.WB2G9J	120	184	136	325	432	337	1.76	2.18	2.02	3.94	5.10	3.69	1.98666666666667	4.24333333333333	1.09484818343919	1.92205566824531e-08	7.39609154782611e-07	CESA6	cellulose synthase 6	-	-	-	-	GO:0016020//membrane	GO:0005515//protein binding;GO:0008270//zinc ion binding;GO:0016760//cellulose synthase (UDP-forming) activity	GO:0030244//cellulose biosynthetic process
arahy.Tifrunner.gnm1.ann1.7Y51D2	85	92	66	253	221	219	1.75	1.54	1.42	4.40	3.71	3.37	1.57	3.82666666666667	1.28532367706291	1.93584117567303e-08	7.44225373239105e-07	CEPR1	ATP binding/protein serine/threonine kinase [Glycine max]	-	-	-	-	-	GO:0004672//protein kinase activity;GO:0004674//protein serine/threonine kinase activity;GO:0005515//protein binding;GO:0005524//ATP binding	GO:0006468//protein phosphorylation
arahy.Tifrunner.gnm1.ann1.FC6ISK	327	383	385	757	747	1147	22.33	21.14	26.73	42.78	41.15	58.69	23.4	47.54	1.02263337347167	1.93988243817322e-08	7.45090395020234e-07	GIS	zinc finger protein 8	-	-	-	-	-	GO:0046872//metal ion binding	-
arahy.Tifrunner.gnm1.ann1.4QXM49	194	379	249	113	160	153	7.05	11.12	9.17	3.39	4.67	4.16	9.11333333333333	4.07333333333333	-1.16176895778733	1.97259172341273e-08	7.56954777848704e-07	NCL2	sodium/calcium exchanger family protein / calcium-binding EF hand family protein	-	-	-	-	-	GO:0005509//calcium ion binding	-
MSTRG.2598	152	233	160	41	94	93	13.11	16.13	14.01	2.93	6.49	5.85	14.4166666666667	5.09	-1.5020000706146	2.0740931399826e-08	7.94438787696652e-07	--	hypothetical protein glysoja_013112 [Glycine soja]	-	-	-	-	-	-	-
arahy.Tifrunner.gnm1.ann1.H8QW84	230	302	296	177	107	120	8.86	9.42	11.61	5.65	3.33	3.47	9.96333333333333	4.15	-1.26351715472265	2.08049234476476e-08	7.96156762329161e-07	--	RING/U-box superfamily protein	-	-	-	-	-	GO:0008270//zinc ion binding	-
arahy.Tifrunner.gnm1.ann1.X3B6RM	203	241	163	95	118	114	11.35	10.91	9.25	4.44	5.34	4.76	10.5033333333333	4.84666666666667	-1.11578248509794	2.17347561591966e-08	8.30974863928402e-07	GSTL3	Glutathione S-transferase family protein	Metabolism	Metabolism of other amino acids	ko00480//Glutathione metabolism	K00799	-	GO:0005515//protein binding	-
arahy.Tifrunner.gnm1.ann1.CP2NGN	210	267	299	146	133	147	12.65	13.03	18.34	7.27	6.47	6.64	14.6733333333333	6.79333333333333	-1.11100509372574	2.23171984650233e-08	8.516775271097e-07	SRK2E	serine/threonine protein kinase 1	Environmental Information Processing;Environmental Information Processing	Signal transduction;Signal transduction	ko04075//Plant hormone signal transduction;ko04016//MAPK signaling pathway - plant	K14498;K14498	-	GO:0004672//protein kinase activity;GO:0004674//protein serine/threonine kinase activity;GO:0005524//ATP binding	GO:0006468//protein phosphorylation
arahy.Tifrunner.gnm1.ann1.82KWKE	211	66	154	30	53	22	9.50	2.42	7.09	1.42	1.94	0.81	6.33666666666667	1.39	-2.18863924320389	2.26843045445968e-08	8.64893690322265e-07	CSLG2	cellulose synthase like G2	-	-	-	-	GO:0016020//membrane	GO:0016760//cellulose synthase (UDP-forming) activity	GO:0030244//cellulose biosynthetic process
arahy.Tifrunner.gnm1.ann1.B6JPF5	64	72	56	189	284	164	1.27	1.16	1.13	3.10	4.54	2.44	1.18666666666667	3.36	1.50154649253351	2.2993539655869e-08	8.7588119877764e-07	RGA2	LRR and NB-ARC domain disease resistance protein	-	-	-	-	-	GO:0043531//ADP binding	GO:0006952//defense response
arahy.Tifrunner.gnm1.ann1.85EBQ9	150	230	175	492	866	380	2.22	2.75	2.63	6.02	10.32	4.21	2.53333333333333	6.85	1.4350670702381	2.44799699922978e-08	9.29099737016069e-07	ABCC3	ATP-binding ABC transporter	Environmental Information Processing	Membrane transport	ko02010//ABC transporters	K05666	GO:0016021//integral component of membrane	GO:0000166//nucleotide binding;GO:0005524//ATP binding;GO:0016887//ATPase activity;GO:0017111//nucleoside-triphosphatase activity	GO:0006810//transport;GO:0055085//transmembrane transport
arahy.Tifrunner.gnm1.ann1.Z32ZXD	133	64	118	19	42	12	4.91	1.76	3.72	0.44	1.18	0.37	3.46333333333333	0.663333333333333	-2.38435531836056	2.45727761954534e-08	9.31771897358501e-07	CSLG2	cellulose synthase like G2	-	-	-	-	GO:0016020//membrane	GO:0016760//cellulose synthase (UDP-forming) activity	GO:0030244//cellulose biosynthetic process
arahy.Tifrunner.gnm1.ann1.14YEDZ	135	138	151	75	49	59	7.67	6.35	8.70	3.54	2.25	2.51	7.57333333333333	2.76666666666667	-1.45277959327039	2.56396479647313e-08	9.70457175968085e-07	CAB13	light-harvesting chlorophyll B-binding protein 3	Metabolism;Metabolism	Global and overview maps;Energy metabolism	ko01100//Metabolic pathways;ko00196//Photosynthesis - antenna proteins	K08914;K08914	GO:0016020//membrane	-	-
arahy.Tifrunner.gnm1.ann1.N0MV1J	359	465	350	190	173	297	11.58	12.13	11.48	5.08	4.50	7.17	11.73	5.58333333333333	-1.07100441851717	2.67434387332006e-08	1.01039674930513e-06	AVT1C	Transmembrane amino acid transporter family protein	-	-	-	-	-	-	-
arahy.Tifrunner.gnm1.ann1.HV9GRN	107	138	115	319	425	258	3.62	3.78	3.95	8.90	11.56	6.53	3.78333333333333	8.99666666666667	1.24973267928858	2.67677718551857e-08	1.01039837192392e-06	At5g66900	Disease resistance protein (TIR-NBS-LRR class) family	-	-	-	-	-	GO:0043531//ADP binding	GO:0006952//defense response
arahy.Tifrunner.gnm1.ann1.Q457CY	960	2073	1681	3300	3868	3798	30.05	52.50	53.50	85.48	97.61	89.04	45.35	90.71	1.00015905352983	2.6981925113091e-08	1.01755860283703e-06	RLP6	receptor like protein 52	-	-	-	-	-	GO:0005515//protein binding	-
arahy.Tifrunner.gnm1.ann1.YM4VCW	104	188	180	381	469	388	3.93	5.85	6.95	11.95	13.94	10.85	5.57666666666667	12.2466666666667	1.134914181073	2.79279416205996e-08	1.05037846979392e-06	HMGB9	high mobility group B protein 9-like isoform X3 [Glycine max]	-	-	-	-	GO:0005622//intracellular	GO:0003677//DNA binding	-
MSTRG.46282	85	125	80	42	30	36	1.75	2.08	1.67	0.71	0.50	0.56	1.83333333333333	0.59	-1.63568225832902	3.0142486038725e-08	1.13264407565749e-06	FAR1	transposon protein [Arachis hypogaea]	-	-	-	-	-	-	-
MSTRG.10387	99	108	68	32	26	39	6.34	5.59	4.43	1.70	1.34	1.87	5.45333333333333	1.63666666666667	-1.73637781862705	3.02589310902396e-08	1.13599346259991e-06	RNH1	PREDICTED: ribonuclease H1-like [Arachis duranensis]	-	-	-	-	-	-	-
arahy.Tifrunner.gnm1.ann1.SM45K0	68	118	100	275	235	273	2.23	3.13	3.34	7.48	6.22	6.72	2.9	6.80666666666667	1.23089556014171	3.05775849636297e-08	1.14692137216601e-06	ME1	NAD-dependent malic enzyme 1	Metabolism;Metabolism;Metabolism;Metabolism	Global and overview maps;Global and overview maps;Carbohydrate metabolism;Energy metabolism	ko01100//Metabolic pathways;ko01200//Carbon metabolism;ko00620//Pyruvate metabolism;ko00710//Carbon fixation in photosynthetic organisms	K00029;K00029;K00029;K00029	-	GO:0004470//malic enzyme activity;GO:0004471//malate dehydrogenase (decarboxylating) (NAD+) activity;GO:0051287//NAD binding	GO:0006108//malate metabolic process;GO:0055114//oxidation-reduction process
arahy.Tifrunner.gnm1.ann1.9T7939	287	427	342	156	208	257	9.23	11.11	11.19	4.16	5.38	6.18	10.51	5.24	-1.00412395242473	3.59585171630448e-08	1.33550574859926e-06	IAP2	Transmembrane Fragile-X-F-associated protein	-	-	-	-	-	GO:0005515//protein binding;GO:0008270//zinc ion binding	-
arahy.Tifrunner.gnm1.ann1.0FDZ3Y	339	292	306	844	782	657	11.89	8.28	10.89	24.49	22.10	17.23	10.3533333333333	21.2733333333333	1.03895077889201	3.68920548385387e-08	1.36727900499702e-06	PHT1-4	phosphate transporter 1; 4	-	-	-	-	GO:0016021//integral component of membrane	GO:0005315//inorganic phosphate transmembrane transporter activity;GO:0022857//transmembrane transporter activity	GO:0006817//phosphate ion transport;GO:0055085//transmembrane transport
arahy.Tifrunner.gnm1.ann1.DNVP1U	665	675	654	2291	1352	1502	27.27	22.40	27.27	77.74	44.69	46.11	25.6466666666667	56.18	1.13128529555094	3.73971344853255e-08	1.38276320283208e-06	At3g53190	Pectate lyase family protein	Metabolism	Carbohydrate metabolism	ko00040//Pentose and glucuronate interconversions	K01728	-	-	-
arahy.Tifrunner.gnm1.ann1.IBMN6S	4397	3284	3208	1716	2786	1744	331.10	200.04	245.58	106.90	169.08	98.32	258.906666666667	124.766666666667	-1.05319956659388	3.78429170984761e-08	1.39800339480045e-06	--	Unknown protein	-	-	-	-	-	-	-
arahy.Tifrunner.gnm1.ann1.PZQY06	476	498	504	337	200	283	58.45	49.42	62.90	34.25	19.78	26.02	56.9233333333333	26.6833333333333	-1.09308124407916	3.87248785569988e-08	1.42931568175287e-06	PMEI6	Plant invertase/pectin methylesterase inhibitor superfamily protein	-	-	-	-	-	GO:0004857//enzyme inhibitor activity;GO:0030599//pectinesterase activity	-
arahy.Tifrunner.gnm1.ann1.H4HZRI	34	56	39	101	194	185	1.19	1.58	1.36	2.90	5.44	4.82	1.37666666666667	4.38666666666667	1.67194580231579	3.92208207410678e-08	1.44428108284755e-06	At4g06744	Leucine-rich repeat receptor-like protein kinase family protein	-	-	-	-	-	GO:0005515//protein binding	-
arahy.Tifrunner.gnm1.ann1.QV8INP	60	48	53	158	160	215	4.64	3.03	4.17	10.12	9.98	12.48	3.94666666666667	10.86	1.46031752289657	3.92345030559351e-08	1.44428108284755e-06	--	aldolase like	-	-	-	-	-	GO:0003824//catalytic activity;GO:0016830//carbon-carbon lyase activity	GO:0006725//cellular aromatic compound metabolic process
arahy.Tifrunner.gnm1.ann1.PV2LDA	318	484	383	165	212	297	10.34	12.76	12.67	4.45	5.56	7.24	11.9233333333333	5.75	-1.05215375644233	4.01599905677557e-08	1.47573774527114e-06	--	protein CHUP1, chloroplastic-like [Glycine max]	-	-	-	-	-	-	-
arahy.Tifrunner.gnm1.ann1.EQ2CTR	216	257	283	159	110	98	5.30	5.10	7.06	3.22	2.18	1.80	5.82	2.4	-1.27798474729977	4.0578059471505e-08	1.48978423639558e-06	CSLA2	xyloglucan glycosyltransferase 4-like [Glycine max]	-	-	-	-	-	-	-
arahy.Tifrunner.gnm1.ann1.Q4EYD3	440	458	445	185	257	340	5.69	4.79	5.85	1.98	2.68	3.30	5.44333333333333	2.65333333333333	-1.03668445501805	4.10834501293017e-08	1.50568129958464e-06	SEC14	phosphatidylinositol/phosphatidylcholine transfer protein SFH9-like [Glycine max]	-	-	-	-	-	-	-
arahy.Tifrunner.gnm1.ann1.X0BQJV	12	24	16	93	104	66	0.26	0.42	0.36	1.64	1.80	1.06	0.346666666666667	1.5	2.11334147307594	4.17450845753633e-08	1.52723859549814e-06	EIX2	receptor-like protein kinase 2	-	-	-	-	-	GO:0005515//protein binding	-
arahy.Tifrunner.gnm1.ann1.PXDE6E	31	39	27	91	217	122	1.62	1.65	1.44	3.94	9.15	4.78	1.57	5.95666666666667	1.92374066942871	4.31547111729396e-08	1.57603733157223e-06	5MAT1	HXXXD-type acyl-transferase family protein	-	-	-	-	-	-	-
arahy.Tifrunner.gnm1.ann1.D79Q71	168	199	148	82	100	94	4.57	4.38	4.09	1.84	2.18	1.92	4.34666666666667	1.98	-1.13440903343031	4.56332019345068e-08	1.6592694937672e-06	PAH2	Lipin family protein	Metabolism;Metabolism;Metabolism;Metabolism	Global and overview maps;Global and overview maps;Lipid metabolism;Lipid metabolism	ko01100//Metabolic pathways;ko01110//Biosynthesis of secondary metabolites;ko00564//Glycerophospholipid metabolism;ko00561//Glycerolipid metabolism	K15728;K15728;K15728;K15728	-	-	-
arahy.Tifrunner.gnm1.ann1.3A3GYI	191	151	189	558	426	460	22.66	14.49	22.80	54.78	40.74	40.85	19.9833333333333	45.4566666666667	1.18569464241678	4.87831049092324e-08	1.76762266107085e-06	--	uncharacterized protein LOC100798894 [Glycine max]	-	-	-	-	-	-	-
arahy.Tifrunner.gnm1.ann1.71G8UT	0	4	0	50	46	35	0.00	0.16	0.00	1.68	1.40	1.15	0.0533333333333333	1.41	4.72451385311995	4.88860734928581e-08	1.76981200964527e-06	At4g24780	Pectate lyase family protein	Metabolism	Carbohydrate metabolism	ko00040//Pentose and glucuronate interconversions	K01728	-	-	-
MSTRG.13490	41	22	59	7	4	2	3.54	1.54	5.18	0.50	0.28	0.13	3.42	0.303333333333333	-3.49502037540836	4.97522117913768e-08	1.79491999469723e-06	--	PREDICTED: uncharacterized protein LOC107488436 [Arachis duranensis]	-	-	-	-	-	-	-
arahy.Tifrunner.gnm1.ann1.VPDB1U	450	302	407	187	233	131	9.86	5.36	9.06	3.39	4.12	2.14	8.09333333333333	3.21666666666667	-1.33116757410024	5.08782194328544e-08	1.83236475649216e-06	LOXA	seed linoleate 9S-lipoxygenase	Metabolism	Lipid metabolism	ko00591//Linoleic acid metabolism	K15718	-	GO:0005506//iron ion binding;GO:0005515//protein binding;GO:0016165//linoleate 13S-lipoxygenase activity;GO:0046872//metal ion binding	GO:0055114//oxidation-reduction process
arahy.Tifrunner.gnm1.ann1.06RI6S	308	232	236	127	157	111	7.81	4.75	6.08	2.66	3.21	2.11	6.21333333333333	2.66	-1.22394120843193	5.2115715506997e-08	1.87530918507314e-06	LTI65	low-temperature-induced 65 kDa protein-like [Glycine max]	-	-	-	-	-	-	-
arahy.Tifrunner.gnm1.ann1.02DA49	177	177	129	44	92	75	4.60	3.72	3.43	0.94	1.94	1.47	3.91666666666667	1.45	-1.43357345071627	5.40973712618137e-08	1.94325419030886e-06	ATG8I	AUTOPHAGY 8E	Cellular Processes	Transport and catabolism	ko04136//Autophagy - other eukaryotes	K08341	-	-	-
arahy.Tifrunner.gnm1.ann1.MX0VEQ	103	136	158	54	66	57	4.10	4.38	6.39	1.78	2.12	1.70	4.95666666666667	1.86666666666667	-1.40890591510745	5.73041337746994e-08	2.05135976990204e-06	DEFA	MADS-box transcription factor family protein	-	-	-	-	GO:0005634//nucleus	GO:0003677//DNA binding;GO:0003700//transcription factor activity, sequence-specific DNA binding;GO:0046983//protein dimerization activity	-
arahy.Tifrunner.gnm1.ann1.K8MVYG	26	8	16	133	62	142	1.74	0.45	1.09	7.36	3.34	7.11	1.09333333333333	5.93666666666667	2.44091979648354	5.86216934042741e-08	2.09312152835845e-06	LE	gibberellin 20 oxidase 2-like [Glycine max]	Metabolism;Metabolism	Global and overview maps;Metabolism of terpenoids and polyketides	ko01110//Biosynthesis of secondary metabolites;ko00904//Diterpenoid biosynthesis	K04124;K04124	-	GO:0016491//oxidoreductase activity	GO:0055114//oxidation-reduction process
arahy.Tifrunner.gnm1.ann1.0Z44XW	94	127	55	10	32	32	17.48	18.98	10.32	1.52	4.81	4.49	15.5933333333333	3.60666666666667	-2.11219136252561	5.8935534990557e-08	2.10252268353534e-06	AS	UDP-glucosyltransferase family protein	-	-	-	-	-	-	-
arahy.Tifrunner.gnm1.ann1.JF0SCD	823	759	1014	2946	1781	2169	79.71	59.45	99.89	236.14	139.06	157.28	79.6833333333333	177.493333333333	1.15541493290603	5.97329556099953e-08	2.12732170762755e-06	--	uncharacterized protein LOC100813375 [Glycine max]	-	-	-	-	-	-	-
arahy.Tifrunner.gnm1.ann1.5CZ8DH	6	9	3	45	78	43	0.47	0.57	0.24	2.89	4.88	2.50	0.426666666666667	3.42333333333333	3.00422046631819	6.10200370463785e-08	2.17130066810796e-06	PYL4	abscisic acid receptor	Environmental Information Processing;Environmental Information Processing	Signal transduction;Signal transduction	ko04075//Plant hormone signal transduction;ko04016//MAPK signaling pathway - plant	K14496;K14496	-	-	-
arahy.Tifrunner.gnm1.ann1.M1JQVE	188	213	180	118	90	106	7.42	6.76	7.22	3.83	2.86	3.13	7.13333333333333	3.27333333333333	-1.12381586697382	6.64267759596701e-08	2.35563051968832e-06	--	Core-2/I-branching beta-1,6-N-acetylglucosaminyltransferase family protein	-	-	-	-	GO:0016020//membrane	GO:0008375//acetylglucosaminyltransferase activity	-
MSTRG.46706	93	172	101	291	612	298	2.39	3.88	2.56	6.14	12.77	6.07	2.94333333333333	8.32666666666667	1.50028813395949	6.96107178629782e-08	2.45957458961886e-06	--	PREDICTED: LRR receptor-like serine/threonine-protein kinase GSO2 [Arachis ipaensis]	-	-	-	-	-	-	-
arahy.Tifrunner.gnm1.ann1.4XPF6M	612	1358	942	1798	2618	2461	22.97	41.24	35.93	55.84	79.21	69.16	33.38	68.07	1.02803515503089	6.9653553539222e-08	2.45957458961886e-06	At5g10770	Eukaryotic aspartyl protease family protein	-	-	-	-	-	GO:0004190//aspartic-type endopeptidase activity	GO:0006508//proteolysis
MSTRG.32109	346	497	360	105	253	237	39.70	46.07	41.93	9.97	23.37	20.30	42.5666666666667	17.88	-1.25137738268561	7.03337477737794e-08	2.48148677366064e-06	--	Uncharacterized protein TCM_019614 [Theobroma cacao]	-	-	-	-	-	-	-
arahy.Tifrunner.gnm1.ann1.46R0UG	181	161	146	78	84	87	12.65	9.11	10.38	4.51	4.73	4.55	10.7133333333333	4.59666666666667	-1.22074747216111	7.14376193275872e-08	2.51059220946179e-06	CLASP	bromodomain and WD repeat-containing protein 3-like isoform X5 [Glycine max]	-	-	-	-	-	GO:0005515//protein binding	-
arahy.Tifrunner.gnm1.ann1.M3PRP5	233	352	263	128	202	158	3.92	4.79	4.50	1.78	2.74	1.99	4.40333333333333	2.17	-1.02090101808119	7.14604701301237e-08	2.51059220946179e-06	TPP2	tripeptidyl peptidase ii	-	-	-	-	-	GO:0004252//serine-type endopeptidase activity	GO:0006508//proteolysis
arahy.Tifrunner.gnm1.ann1.0XA03X	59	42	81	17	14	12	1.83	1.04	2.55	0.42	0.35	0.29	1.80666666666667	0.353333333333333	-2.35422858679068	7.38779140599673e-08	2.58678416763675e-06	At3g08860	alanine:glyoxylate aminotransferase 3	Metabolism;Metabolism;Metabolism;Metabolism;Metabolism;Metabolism	Global and overview maps;Global and overview maps;Amino acid metabolism;Amino acid metabolism;Amino acid metabolism;Amino acid metabolism	ko01100//Metabolic pathways;ko01110//Biosynthesis of secondary metabolites;ko00270//Cysteine and methionine metabolism;ko00260//Glycine, serine and threonine metabolism;ko00280//Valine, leucine and isoleucine degradation;ko00250//Alanine, aspartate and glutamate metabolism	K00827;K00827;K00827;K00827;K00827;K00827	-	GO:0003824//catalytic activity;GO:0008483//transaminase activity;GO:0030170//pyridoxal phosphate binding	-
arahy.Tifrunner.gnm1.ann1.PV3VA3	403	926	420	1094	1739	1792	16.72	31.05	17.68	37.52	58.13	55.63	21.8166666666667	50.4266666666667	1.20875617111716	7.51255557555889e-08	2.62825714277984e-06	At5g61250	heparanase-like protein 2-like isoform X1 [Glycine max]	Metabolism;Metabolism	Global and overview maps;Glycan biosynthesis and metabolism	ko01100//Metabolic pathways;ko00531//Glycosaminoglycan degradation	K07964;K07964	GO:0016020//membrane	-	-
arahy.Tifrunner.gnm1.ann1.AN1HYT	188	151	113	369	691	381	12.70	8.26	7.76	20.65	37.62	19.28	9.57333333333333	25.85	1.4330710321004	7.63968954259105e-08	2.6682465650979e-06	CRT3	calreticulin 3	Genetic Information Processing;Cellular Processes	Folding, sorting and degradation;Transport and catabolism	ko04141//Protein processing in endoplasmic reticulum;ko04145//Phagosome	K08057;K08057	GO:0005783//endoplasmic reticulum	GO:0005509//calcium ion binding;GO:0005515//protein binding;GO:0051082//unfolded protein binding	GO:0006457//protein folding
arahy.Tifrunner.gnm1.ann1.75Z370	141	268	131	22	96	41	6.28	9.68	5.95	0.80	3.45	1.38	7.30333333333333	1.87666666666667	-1.96038265690999	7.79168034866786e-08	2.71449352984537e-06	At1g50590	pirin	-	-	-	-	-	-	-
MSTRG.18244	0	0	0	42	25	23	0.00	0.00	0.00	4.28	2.48	2.12	0.001	2.96	11.5313814605163	7.95683033680588e-08	2.76970938510556e-06	At1g01540	PREDICTED: probable serine/threonine-protein kinase At1g01540, partial [Raphanus sativus]	-	-	-	-	-	-	-
arahy.Tifrunner.gnm1.ann1.EMW6AM	129	173	150	71	90	69	4.70	5.10	5.56	2.15	2.64	1.88	5.12	2.22333333333333	-1.20341954953657	8.64946504252442e-08	2.99826497811574e-06	SBP1	selenium-binding protein 2	-	-	-	-	-	GO:0005515//protein binding;GO:0008430//selenium binding	-
arahy.Tifrunner.gnm1.ann1.800HVB	62	69	43	225	198	146	2.37	2.13	1.67	7.11	6.11	4.17	2.05666666666667	5.79666666666667	1.49491553815717	8.65975207707146e-08	2.99933145004115e-06	GT5	UDP-Glycosyltransferase superfamily protein	Metabolism	Biosynthesis of other secondary metabolites	ko00940//Phenylpropanoid biosynthesis	K12356	-	-	GO:0008152//metabolic process
arahy.Tifrunner.gnm1.ann1.A5ASCL	3	5	2	14	129	51	0.15	0.18	0.10	0.56	5.06	1.85	0.143333333333333	2.49	4.11869967808714	8.71128734577041e-08	3.01216475246893e-06	NAC090	NAC domain containing protein 90	-	-	-	-	-	GO:0003677//DNA binding	-
MSTRG.17287	416	299	291	177	200	174	22.86	13.29	16.25	8.05	8.86	7.16	17.4666666666667	8.02333333333333	-1.12233066995032	8.72392547316995e-08	3.0140293015569e-06	RD22	PREDICTED: BURP domain protein RD22-like [Arachis duranensis]	-	-	-	-	-	-	-
arahy.Tifrunner.gnm1.ann1.SFIH6M	56	95	70	168	257	213	3.77	5.18	4.79	9.37	13.95	10.74	4.58	11.3533333333333	1.30969643086044	8.81455487314829e-08	3.04281360214398e-06	--	LRR receptor-like kinase	-	-	-	-	-	GO:0005515//protein binding	-
arahy.Tifrunner.gnm1.ann1.EAU3KD	157	186	136	43	66	101	7.34	7.01	6.43	1.66	2.48	3.52	6.92666666666667	2.55333333333333	-1.43977935697926	8.90400112080299e-08	3.06859763564244e-06	HIPP39	Heavy metal transport/detoxification superfamily protein	-	-	-	-	-	GO:0046872//metal ion binding	GO:0030001//metal ion transport
arahy.Tifrunner.gnm1.ann1.C5XSWP	200	311	200	508	857	496	6.25	7.88	6.35	13.15	21.63	11.62	6.82666666666667	15.4666666666667	1.17990909001494	8.93049213865082e-08	3.07517948254518e-06	LRK10	receptor-like protein kinase 4	-	-	-	-	-	GO:0004672//protein kinase activity;GO:0004674//protein serine/threonine kinase activity;GO:0005524//ATP binding;GO:0030247//polysaccharide binding	GO:0006468//protein phosphorylation
arahy.Tifrunner.gnm1.ann1.9VA34X	161	187	163	96	74	99	4.72	4.42	4.87	2.33	1.74	2.16	4.67	2.07666666666667	-1.16915288740681	9.13988200943005e-08	3.14207993344018e-06	ATTRANS	phospho-N-acetylmuramoyl-pentapeptide-transferase, putative	Metabolism	Global and overview maps	ko01100//Metabolic pathways	K01000	GO:0016020//membrane;GO:0016021//integral component of membrane	GO:0008963//phospho-N-acetylmuramoyl-pentapeptide-transferase activity	-
arahy.Tifrunner.gnm1.ann1.SMIY5J	627	916	580	1130	2136	1782	19.79	23.38	18.62	29.51	54.32	42.10	20.5966666666667	41.9766666666667	1.02717673520608	9.27195540290458e-08	3.18485160111166e-06	LRK10	receptor-like protein kinase 4	-	-	-	-	-	GO:0004672//protein kinase activity;GO:0004674//protein serine/threonine kinase activity;GO:0005524//ATP binding;GO:0030247//polysaccharide binding	GO:0006468//protein phosphorylation
arahy.Tifrunner.gnm1.ann1.QQT54I	59	76	31	131	335	209	1.69	1.76	0.90	3.10	7.73	4.48	1.45	5.10333333333333	1.8153869767637	9.37532755017744e-08	3.21770214607864e-06	RLP6	receptor-like protein kinase 2	-	-	-	-	-	GO:0005515//protein binding	-
arahy.Tifrunner.gnm1.ann1.90Q9AE	84	112	111	50	37	37	3.81	4.12	5.15	1.90	1.36	1.25	4.36	1.50333333333333	-1.53616320224271	9.47607515246569e-08	3.24940390635401e-06	--	uncharacterized protein LOC100783743 [Glycine max]	-	-	-	-	-	-	-
arahy.Tifrunner.gnm1.ann1.U6SX92	23	38	49	189	116	139	1.06	1.40	2.27	7.14	4.26	4.76	1.57666666666667	5.38666666666667	1.7725151094124	9.56545079411948e-08	3.27484820315216e-06	RMS3	sigma factor sigb regulation rsbq-like protein	-	-	-	-	-	-	-
arahy.Tifrunner.gnm1.ann1.PP5FG0	161	150	101	387	323	374	15.95	12.06	10.18	31.80	25.82	27.76	12.73	28.46	1.16070324262512	9.62356625344756e-08	3.29203524214357e-06	CYCU1-1	cyclin p2; 1	-	-	-	-	-	GO:0019901//protein kinase binding	GO:0000079//regulation of cyclin-dependent protein serine/threonine kinase activity
arahy.Tifrunner.gnm1.ann1.0M9QLC	58	50	53	8	14	18	2.49	1.72	2.28	0.28	0.48	0.57	2.16333333333333	0.443333333333333	-2.28679223249795	9.65829854280592e-08	3.29962114096887e-06	CYP71A9	Cytochrome P450 superfamily protein	-	-	-	-	-	GO:0005506//iron ion binding;GO:0020037//heme binding	GO:0055114//oxidation-reduction process
arahy.Tifrunner.gnm1.ann1.0T6MFC	105	173	94	60	47	50	4.07	5.40	3.68	1.93	1.47	1.45	4.38333333333333	1.61666666666667	-1.43900614710517	9.66160672572561e-08	3.29962114096887e-06	ASP1	aspartate aminotransferase 1	Metabolism;Metabolism;Metabolism;Metabolism;Metabolism;Metabolism;Metabolism;Metabolism;Metabolism;Metabolism;Metabolism;Metabolism;Metabolism;Metabolism;Metabolism	Global and overview maps;Global and overview maps;Global and overview maps;Global and overview maps;Amino acid metabolism;Energy metabolism;Amino acid metabolism;Amino acid metabolism;Amino acid metabolism;Global and overview maps;Amino acid metabolism;Amino acid metabolism;Amino acid metabolism;Biosynthesis of other secondary metabolites;Biosynthesis of other secondary metabolites	ko01100//Metabolic pathways;ko01110//Biosynthesis of secondary metabolites;ko01200//Carbon metabolism;ko01230//Biosynthesis of amino acids;ko00270//Cysteine and methionine metabolism;ko00710//Carbon fixation in photosynthetic organisms;ko00330//Arginine and proline metabolism;ko00350//Tyrosine metabolism;ko00400//Phenylalanine, tyrosine and tryptophan biosynthesis;ko01210//2-Oxocarboxylic acid me…	K14455;K14455;K14455;K14455;K14455;K14455;K14455;K14455;K14455;K14455;K14455;K14455;K14455;K14455;K14455	-	GO:0003824//catalytic activity;GO:0008483//transaminase activity;GO:0030170//pyridoxal phosphate binding	GO:0006520//cellular amino acid metabolic process;GO:0009058//biosynthetic process
arahy.Tifrunner.gnm1.ann1.0Q5BJB	124	226	185	77	73	108	6.86	9.72	8.38	3.58	3.87	3.41	8.32	3.62	-1.20059383105789	9.68782798261258e-08	3.30586202291005e-06	INV*DC4	beta-fructofuranosidase 5	Metabolism;Metabolism;Metabolism	Global and overview maps;Carbohydrate metabolism;Carbohydrate metabolism	ko01100//Metabolic pathways;ko00500//Starch and sucrose metabolism;ko00052//Galactose metabolism	K01193;K01193;K01193	-	GO:0004564//beta-fructofuranosidase activity;GO:0004575//sucrose alpha-glucosidase activity	GO:0005975//carbohydrate metabolic process
arahy.Tifrunner.gnm1.ann1.46YMZL	245	348	244	83	188	148	11.26	13.86	12.10	3.31	7.36	5.26	12.4066666666667	5.31	-1.22433178853385	9.89678608082153e-08	3.36362334054503e-06	SCPL11	serine carboxypeptidase-like 12	-	-	-	-	-	GO:0004185//serine-type carboxypeptidase activity	GO:0006508//proteolysis
arahy.Tifrunner.gnm1.ann1.SR4FGC	63	76	56	222	202	158	5.66	5.56	5.16	16.47	14.61	10.65	5.46	13.91	1.34914956362239	9.99107858140947e-08	3.38160208096737e-06	BOU	mitochondrial substrate carrier family protein B-like [Glycine max]	-	-	-	-	-	-	-
MSTRG.17268	34	35	69	179	142	237	1.53	1.29	2.39	7.77	5.47	7.95	1.73666666666667	7.06333333333333	2.02402831009366	1.00193822098644e-07	3.38842472994904e-06	--	Retrovirus-related Pol polyprotein from transposon TNT 1-94 [Cajanus cajan]	-	-	-	-	-	-	-
arahy.Tifrunner.gnm1.ann1.ZBZ102	192	233	211	101	128	141	10.87	10.66	12.13	4.75	5.82	5.98	11.22	5.51666666666667	-1.02420395963537	1.01035333616918e-07	3.41410785740288e-06	WNK11	Protein kinase superfamily protein	-	-	-	-	-	GO:0004672//protein kinase activity;GO:0005524//ATP binding	GO:0006468//protein phosphorylation
arahy.Tifrunner.gnm1.ann1.E5BVVA	134	160	194	80	80	83	4.09	3.85	5.92	2.06	1.99	1.91	4.62	1.98666666666667	-1.21754302167505	1.02262907860527e-07	3.44718815095164e-06	INVB	alkaline/neutral invertase	-	-	-	-	-	GO:0003824//catalytic activity;GO:0033926//glycopeptide alpha-N-acetylgalactosaminidase activity	-
arahy.Tifrunner.gnm1.ann1.ADAM8V	92	133	97	233	310	263	3.26	3.80	3.47	6.78	8.82	6.95	3.51	7.51666666666667	1.09862199711703	1.06239663652215e-07	3.57544602665144e-06	BAG1	BAG family molecular chaperone regulator 1-like [Glycine max]	-	-	-	-	-	GO:0005515//protein binding;GO:0051087//chaperone binding	-
arahy.Tifrunner.gnm1.ann1.IQR2MB	7	13	8	61	74	48	0.11	0.16	0.12	0.77	0.91	0.55	0.13	0.743333333333334	2.51549768105806	1.08297613572974e-07	3.64175895860549e-06	FER	ATP-binding/protein serine/threonine kinase [Glycine max]	-	-	-	-	-	GO:0004672//protein kinase activity;GO:0004674//protein serine/threonine kinase activity;GO:0005524//ATP binding	GO:0006468//protein phosphorylation
arahy.Tifrunner.gnm1.ann1.K64R7P	55	27	60	10	9	3	5.94	2.35	6.60	0.90	0.79	0.24	4.96333333333333	0.643333333333333	-2.94767100131402	1.08627195909056e-07	3.64694549493867e-06	JAMYB	myb transcription factor	Organismal Systems	Environmental adaptation	ko04626//Plant-pathogen interaction	K09422	-	GO:0003677//DNA binding;GO:0003682//chromatin binding	-
arahy.Tifrunner.gnm1.ann1.0J797U	25	13	38	137	112	121	1.35	0.57	2.09	6.17	4.90	4.93	1.33666666666667	5.33333333333333	1.9963977633198	1.11467375610235e-07	3.73928098649915e-06	CG31559	uncharacterized protein At5g39865-like [Glycine max]	-	-	-	-	-	GO:0009055//electron carrier activity;GO:0015035//protein disulfide oxidoreductase activity	GO:0045454//cell redox homeostasis
arahy.Tifrunner.gnm1.ann1.5JH3WA	664	763	866	2304	1361	2033	24.53	22.81	32.51	70.41	40.53	56.23	26.6166666666667	55.7233333333333	1.06595165467836	1.13635165321655e-07	3.80280126458962e-06	--	uncharacterized protein At4g22758-like [Glycine max]	-	-	-	-	-	-	-
arahy.Tifrunner.gnm1.ann1.CGU5TI	56	52	41	8	17	5	3.52	2.65	2.62	0.42	0.86	0.24	2.93	0.506666666666667	-2.53179184169982	1.13848005069957e-07	3.8068613077934e-06	--	Bowman birk trypsin inhibitor	-	-	-	-	GO:0005576//extracellular region	GO:0004867//serine-type endopeptidase inhibitor activity	-
arahy.Tifrunner.gnm1.ann1.J2FWCG	100	153	140	69	54	57	3.55	4.39	5.03	2.03	1.54	1.50	4.32333333333333	1.69	-1.35512082724836	1.15552184707889e-07	3.86074235124022e-06	SCRM	transcription factor ICE1-like [Glycine max]	-	-	-	-	-	GO:0046983//protein dimerization activity	-
arahy.Tifrunner.gnm1.ann1.RBAX1J	123	119	143	69	49	46	2.84	2.12	3.22	1.32	0.91	0.79	2.72666666666667	1.00666666666667	-1.43755229361667	1.16514710611234e-07	3.88977722094341e-06	ABCG21	ATP-binding ABC transporter	-	-	-	-	GO:0016020//membrane	GO:0000166//nucleotide binding;GO:0005524//ATP binding;GO:0016887//ATPase activity;GO:0017111//nucleoside-triphosphatase activity	-
arahy.Tifrunner.gnm1.ann1.LXJ7K2	125	115	153	65	54	55	7.51	5.60	9.35	3.25	2.62	2.48	7.48666666666667	2.78333333333333	-1.42750982503919	1.16765112488162e-07	3.89501073309549e-06	ATHB-7	DNA-binding protein n=1 Tax=Daucus carota RepID=Q43427_DAUCA	-	-	-	-	GO:0005634//nucleus	GO:0000976//transcription regulatory region sequence-specific DNA binding;GO:0003677//DNA binding;GO:0003700//transcription factor activity, sequence-specific DNA binding;GO:0043565//sequence-specific DNA binding	-
arahy.Tifrunner.gnm1.ann1.122PQY	526	1143	639	1287	2423	2236	13.91	24.45	17.17	28.15	51.63	44.26	18.51	41.3466666666667	1.15946613002089	1.24471961083042e-07	4.13551131403459e-06	RLP6	receptor like protein 6	-	-	-	-	-	GO:0005515//protein binding	-
arahy.Tifrunner.gnm1.ann1.JK4I75	103	129	97	48	54	50	3.64	3.67	3.46	1.41	1.54	1.33	3.59	1.42666666666667	-1.33133554814306	1.26016679254211e-07	4.18210090257587e-06	At3g12350	F-box family protein	-	-	-	-	-	GO:0005515//protein binding	-
arahy.Tifrunner.gnm1.ann1.KIDU3N	154	285	118	386	780	511	3.79	5.67	2.94	7.83	15.45	9.39	4.13333333333333	10.89	1.39762633416383	1.28451165567855e-07	4.25412669914496e-06	RLP6	receptor like protein 34	-	-	-	-	-	GO:0005515//protein binding	-
arahy.Tifrunner.gnm1.ann1.ZQ7JRA	36	107	52	12	20	13	1.59	3.84	2.35	0.45	0.71	0.44	2.59333333333333	0.533333333333333	-2.28169825009883	1.29100005141084e-07	4.2722139330578e-06	At1g50590	pirin	-	-	-	-	-	-	-
MSTRG.13576	25	16	20	0	0	0	2.11	1.09	1.72	0.00	0.00	0.00	1.64	0.001	-10.6794800995054	1.29616812412498e-07	4.28590663427875e-06	--	PREDICTED: uncharacterized protein LOC107607655 [Arachis ipaensis]	-	-	-	-	-	-	-
arahy.Tifrunner.gnm1.ann1.56Z1DA	69	52	45	12	19	7	1.85	1.14	1.25	0.27	0.42	0.14	1.41333333333333	0.276666666666667	-2.35288102321627	1.36603141908963e-07	4.50259975751753e-06	ufaA1	Cyclopropane-fatty-acyl-phospholipid synthase	-	-	-	-	-	GO:0016491//oxidoreductase activity	GO:0008610//lipid biosynthetic process;GO:0055114//oxidation-reduction process
arahy.Tifrunner.gnm1.ann1.U8V305	171	234	241	129	119	105	3.72	4.12	5.33	2.33	2.10	1.71	4.39	2.04666666666667	-1.10094478488633	1.40520665238439e-07	4.62439724044567e-06	--	fusaric acid resistance family protein	-	-	-	-	-	-	-
arahy.Tifrunner.gnm1.ann1.1P6DI5	202	408	252	117	179	163	13.54	22.12	17.14	6.47	9.66	8.19	17.6	8.10666666666667	-1.11839470080223	1.42949717755443e-07	4.70061613397088e-06	NAC025	NAC domain containing protein 47	-	-	-	-	-	GO:0003677//DNA binding	-
arahy.Tifrunner.gnm1.ann1.STS3CH	4	7	7	37	49	68	0.12	0.17	0.21	0.92	1.19	1.54	0.166666666666667	1.21666666666667	2.86789646399266	1.44721475975623e-07	4.75511788006159e-06	APF1	Eukaryotic aspartyl protease family protein	-	-	-	-	-	GO:0004190//aspartic-type endopeptidase activity	GO:0006508//proteolysis
arahy.Tifrunner.gnm1.ann1.C7Z6YQ	232	276	202	100	165	136	12.90	13.69	12.95	5.16	7.54	5.03	13.18	5.91	-1.15712033483052	1.4687769769804e-07	4.81996662945736e-06	Lonrf1	zinc finger (C3HC4-type RING finger) family protein	-	-	-	-	-	GO:0004176//ATP-dependent peptidase activity;GO:0005515//protein binding;GO:0008270//zinc ion binding	GO:0006508//proteolysis
arahy.Tifrunner.gnm1.ann1.369VWG	1057	433	812	6515	4367	7224	53.96	17.90	42.13	275.21	179.72	276.16	37.9966666666667	243.696666666667	2.68114175179408	1.46926886221409e-07	4.81996662945736e-06	At3g16150	N-terminal nucleophile aminohydrolases (Ntn hydrolases) superfamily protein	-	-	-	-	-	GO:0016787//hydrolase activity	-
arahy.Tifrunner.gnm1.ann1.B23GPN	27	20	29	98	186	84	0.53	0.32	0.58	1.60	2.96	1.24	0.476666666666667	1.93333333333333	2.02003775323654	1.48137230360699e-07	4.85201919001102e-06	AGO2	Argonaute family protein	-	-	-	-	-	GO:0003676//nucleic acid binding;GO:0005515//protein binding	-
arahy.Tifrunner.gnm1.ann1.5RQ1EV	25	13	25	182	83	90	0.70	0.30	0.71	4.23	1.87	1.90	0.57	2.66666666666667	2.22600367488883	1.5004130298206e-07	4.91051776565284e-06	exgA	probable glucan 1,3-beta-glucosidase A-like [Glycine max]	-	-	-	-	-	GO:0051015//actin filament binding	GO:0005975//carbohydrate metabolic process
arahy.Tifrunner.gnm1.ann1.VNVE4D	18	16	16	68	78	89	0.74	0.53	0.67	2.31	2.59	2.74	0.646666666666667	2.54666666666667	1.97751598584862	1.51413450038332e-07	4.95152930915447e-06	FBXL4	F-box/LRR protein	-	-	-	-	-	GO:0005515//protein binding	-
arahy.Tifrunner.gnm1.ann1.TJC463	53	71	92	14	27	25	0.80	0.88	1.42	0.17	0.33	0.29	1.03333333333333	0.263333333333333	-1.97234365709713	1.71171388387363e-07	5.55832649707193e-06	--	Myosin heavy chain-related protein	-	-	-	-	-	-	-
arahy.Tifrunner.gnm1.ann1.BK4CWA	47	77	66	247	142	223	2.21	2.93	3.15	9.62	5.36	7.85	2.76333333333333	7.61	1.46148685272895	1.75282043152137e-07	5.68736907098239e-06	AHL	3'(2'),5'-bisphosphate nucleotidase	Metabolism;Metabolism	Global and overview maps;Energy metabolism	ko01100//Metabolic pathways;ko00920//Sulfur metabolism	K01082;K01082	-	-	GO:0006790//sulfur compound metabolic process;GO:0046854//phosphatidylinositol phosphorylation
arahy.Tifrunner.gnm1.ann1.FJX8JV	421	939	502	1057	1984	1773	6.90	12.71	8.50	14.41	26.54	22.17	9.37	21.04	1.16701375163312	1.88100724270754e-07	6.06074812354032e-06	RLP6	receptor like protein 6	-	-	-	-	-	GO:0005515//protein binding	-
arahy.Tifrunner.gnm1.ann1.MU7GXS	63	83	48	24	19	15	2.77	2.95	2.15	0.86	0.67	0.50	2.62333333333333	0.676666666666667	-1.95488390832231	1.89131973405799e-07	6.08925905399459e-06	PAE10	protein notum homolog isoform X1 [Glycine max]	-	-	-	-	-	-	-
arahy.Tifrunner.gnm1.ann1.K79JM6	7	13	8	68	89	38	0.28	0.41	0.31	2.13	2.72	1.08	0.333333333333333	1.97666666666667	2.56803210477128	1.9095643484983e-07	6.14314604976903e-06	GPAT2	glycerol-3-phosphate acyltransferase 2	Metabolism;Metabolism;Metabolism;Metabolism	Global and overview maps;Global and overview maps;Lipid metabolism;Lipid metabolism	ko01100//Metabolic pathways;ko01110//Biosynthesis of secondary metabolites;ko00564//Glycerophospholipid metabolism;ko00561//Glycerolipid metabolism	K13508;K13508;K13508;K13508	-	-	GO:0008152//metabolic process
arahy.Tifrunner.gnm1.ann1.BYM6W0	542	643	419	387	266	228	41.41	39.75	32.57	24.47	16.41	13.01	37.91	17.9633333333333	-1.07752337050206	1.91101064701808e-07	6.14314604976903e-06	CHN48	Chitinase family protein	Metabolism;Environmental Information Processing;Metabolism	Global and overview maps;Signal transduction;Carbohydrate metabolism	ko01100//Metabolic pathways;ko04016//MAPK signaling pathway - plant;ko00520//Amino sugar and nucleotide sugar metabolism	K20547;K20547;K20547	-	GO:0004568//chitinase activity;GO:0008061//chitin binding	GO:0005975//carbohydrate metabolic process;GO:0006032//chitin catabolic process;GO:0016998//cell wall macromolecule catabolic process
arahy.Tifrunner.gnm1.ann1.JZ966I	19	2	10	127	64	74	0.34	0.03	0.18	1.93	0.95	1.02	0.183333333333333	1.3	2.82597060022495	1.93810076338712e-07	6.20745504709068e-06	RGI3	ATP binding/protein serine/threonine kinase [Glycine max]	-	-	-	-	-	GO:0004672//protein kinase activity;GO:0004674//protein serine/threonine kinase activity;GO:0005515//protein binding;GO:0005524//ATP binding	GO:0006468//protein phosphorylation
MSTRG.41396	59	75	112	24	30	28	2.68	2.76	5.13	0.90	1.10	0.95	3.52333333333333	0.983333333333333	-1.84118851713348	1.94391753668603e-07	6.21530651602836e-06	--	PREDICTED: uric acid degradation bifunctional protein TTL-like [Arachis duranensis]	-	-	-	-	-	-	-
arahy.Tifrunner.gnm1.ann1.D8H3GK	157	285	150	87	118	68	12.09	17.73	11.70	5.56	7.29	3.93	13.84	5.59333333333333	-1.30706372791806	2.00769133495319e-07	6.40935813200674e-06	--	Plant natriuretic peptide A n=1 Tax=Theobroma cacao RepID=UPI00042B8031	-	-	-	-	-	-	-
arahy.Tifrunner.gnm1.ann1.F0YILW	219	248	218	761	485	498	3.85	3.52	3.89	11.06	6.87	6.55	3.75333333333333	8.16	1.12039673061242	2.02109601372689e-07	6.44235858735441e-06	At3g53190	Pectate lyase family protein	Metabolism	Carbohydrate metabolism	ko00040//Pentose and glucuronate interconversions	K01728	-	-	-
arahy.Tifrunner.gnm1.ann1.GBZ5J5	114	93	98	241	304	266	8.90	5.89	7.81	15.58	19.15	15.55	7.53333333333333	16.76	1.15366187711796	2.0236320725271e-07	6.44235858735441e-06	LGALDH	aldo/keto reductase family oxidoreductase	Metabolism;Metabolism;Metabolism	Global and overview maps;Global and overview maps;Carbohydrate metabolism	ko01100//Metabolic pathways;ko01110//Biosynthesis of secondary metabolites;ko00053//Ascorbate and aldarate metabolism	K17744;K17744;K17744	-	-	-
arahy.Tifrunner.gnm1.ann1.YXV5G1	210	308	210	135	140	70	4.34	5.15	4.41	2.30	2.33	1.09	4.63333333333333	1.90666666666667	-1.28099783083248	2.02422354344597e-07	6.44235858735441e-06	CPR	NADPH-cytochrome P450 family 2 reductase	-	-	-	-	-	GO:0016491//oxidoreductase activity	GO:0055114//oxidation-reduction process
arahy.Tifrunner.gnm1.ann1.GAW0T6	122	234	181	98	66	91	3.57	5.76	5.79	2.66	1.63	1.97	5.04	2.08666666666667	-1.27222357728845	2.05620120841566e-07	6.53912856777266e-06	KAN4	putative Myb family transcription factor At1g14600-like isoform X2 [Glycine max]	-	-	-	-	-	GO:0003677//DNA binding;GO:0003682//chromatin binding	-
arahy.Tifrunner.gnm1.ann1.DBMD67	150	145	127	294	327	417	2.77	2.17	2.38	4.50	4.88	5.78	2.44	5.05333333333333	1.05035419988705	2.07737939905753e-07	6.60143245703561e-06	--	Haloacid dehalogenase-like hydrolase, putative n=1 Tax=Synechococcus sp. PCC 7335 RepID=B4WLE0_9SYNE	-	-	-	-	-	-	-
arahy.Tifrunner.gnm1.ann1.I4AHF2	41	75	41	141	143	356	2.03	3.00	2.06	5.77	5.70	13.17	2.36333333333333	8.21333333333333	1.79714472345539	2.07990196630075e-07	6.6030035296676e-06	XTH16	xyloglucan endotransglucosylase/hydrolase 16	-	-	-	-	GO:0005618//cell wall;GO:0048046//apoplast	GO:0016762//xyloglucan:xyloglucosyl transferase activity	GO:0005975//carbohydrate metabolic process;GO:0006073//cellular glucan metabolic process
arahy.Tifrunner.gnm1.ann1.5IT73U	44	87	60	20	19	19	1.28	1.93	1.73	0.47	0.43	0.41	1.64666666666667	0.436666666666667	-1.91494423004723	2.08104854373975e-07	6.6030035296676e-06	WNK5	Protein kinase superfamily protein	-	-	-	-	-	GO:0004672//protein kinase activity;GO:0004674//protein serine/threonine kinase activity;GO:0005524//ATP binding	GO:0006468//protein phosphorylation
arahy.Tifrunner.gnm1.ann1.SM4L6W	309	255	208	122	167	132	12.22	8.59	8.44	4.24	5.69	4.13	9.75	4.68666666666667	-1.05684003028559	2.13921529576263e-07	6.77722305086354e-06	OPR2	12-oxophytodienoate reductase 2	Metabolism;Metabolism;Metabolism	Global and overview maps;Global and overview maps;Lipid metabolism	ko01100//Metabolic pathways;ko01110//Biosynthesis of secondary metabolites;ko00592//alpha-Linolenic acid metabolism	K05894;K05894;K05894	-	GO:0003824//catalytic activity;GO:0010181//FMN binding;GO:0016491//oxidoreductase activity	GO:0055114//oxidation-reduction process
arahy.Tifrunner.gnm1.ann1.I4CLT8	287	393	347	127	191	259	9.50	10.50	11.65	3.50	5.17	6.62	10.55	5.09666666666667	-1.0496170929549	2.19208714819414e-07	6.9288943087714e-06	WSD1	O-acyltransferase (WSD1-like) family protein	-	-	-	-	-	GO:0004144//diacylglycerol O-acyltransferase activity	GO:0045017//glycerolipid biosynthetic process
MSTRG.39177	427	412	459	284	225	131	27.84	21.73	30.41	15.32	11.83	6.39	26.66	11.18	-1.25375659224578	2.23770016027791e-07	7.06770034677905e-06	ATL23	PREDICTED: E3 ubiquitin-protein ligase ATL23-like [Arachis duranensis]	-	-	-	-	-	GO:0003824//catalytic activity;GO:0046914//transition metal ion binding	-
arahy.Tifrunner.gnm1.ann1.P8IJRR	156	183	108	46	61	92	5.63	5.35	3.98	1.36	1.77	2.48	4.98666666666667	1.87	-1.41503749927884	2.50544083258877e-07	7.88342074986348e-06	At4g34880	Amidase family protein	Metabolism;Metabolism;Metabolism	Amino acid metabolism;Amino acid metabolism;Amino acid metabolism	ko00330//Arginine and proline metabolism;ko00360//Phenylalanine metabolism;ko00380//Tryptophan metabolism	K01426;K01426;K01426	-	-	-
MSTRG.8119	54	66	35	142	176	157	3.92	3.87	2.58	8.52	10.29	8.52	3.45666666666667	9.11	1.39806956570998	2.54198752051585e-07	7.99236998419483e-06	--	hypothetical protein LR48_Vigan09g172300 [Vigna angularis]	-	-	-	-	-	-	-
arahy.Tifrunner.gnm1.ann1.QT4G0F	103	141	104	246	291	281	3.89	4.31	3.98	7.66	8.86	7.90	4.06	8.14	1.00354906708107	2.56000596946026e-07	8.04294322595457e-06	VPS29	vacuolar protein sorting-associated protein	Cellular Processes	Transport and catabolism	ko04144//Endocytosis	K18467	GO:0030904//retromer complex	-	-
arahy.Tifrunner.gnm1.ann1.SNFJ12	158	200	165	93	90	114	5.98	6.11	6.35	2.91	2.73	3.22	6.14666666666667	2.95333333333333	-1.05746005187432	2.6707051644332e-07	8.35288140788932e-06	ACBP3	acyl-CoA-binding domain 3	-	-	-	-	-	GO:0000062//fatty-acyl-CoA binding	-
arahy.Tifrunner.gnm1.ann1.6HIR6Y	14	34	70	5	3	4	0.56	1.10	2.86	0.17	0.10	0.12	1.50666666666667	0.13	-3.53477674355294	2.71239195521408e-07	8.47688716461608e-06	HMT/HLT	benzyl alcohol O-benzoyltransferase-like [Glycine max]	-	-	-	-	-	-	-
MSTRG.41483	543	396	463	269	219	320	46.43	27.39	40.25	19.03	15.10	20.49	38.0233333333333	18.2066666666667	-1.06241819868523	2.71889515114779e-07	8.49083195212421e-06	--	-	-	-	-	-	-	-	-
arahy.Tifrunner.gnm1.ann1.TW77AW	128	117	108	48	65	52	9.05	6.71	7.65	2.87	3.73	2.77	7.80333333333333	3.12333333333333	-1.32100398145283	2.72973668650066e-07	8.51829384458875e-06	LOG8	cytokinin riboside 5'-monophosphate phosphoribohydrolase LOG1 [Glycine max]	-	-	-	-	-	-	-
arahy.Tifrunner.gnm1.ann1.3ZA78K	76	60	83	23	17	31	11.22	7.16	12.45	2.81	2.02	3.43	10.2766666666667	2.75333333333333	-1.90012120268774	2.73409010075134e-07	8.52548320247029e-06	At1g12010	flavonol synthase/flavanone 3-hydroxylase-like [Glycine max]	-	-	-	-	-	-	-
arahy.Tifrunner.gnm1.ann1.QNFW7J	60	97	74	279	292	155	1.89	2.49	2.39	7.30	7.45	3.68	2.25666666666667	6.14333333333333	1.44482833205571	2.76818178662424e-07	8.62532268001561e-06	PME34	probable pectinesterase/pectinesterase inhibitor 34-like [Glycine max]	Metabolism;Metabolism	Global and overview maps;Carbohydrate metabolism	ko01100//Metabolic pathways;ko00040//Pentose and glucuronate interconversions	K01051;K01051	GO:0005618//cell wall	GO:0004857//enzyme inhibitor activity;GO:0030599//pectinesterase activity	GO:0042545//cell wall modification
arahy.Tifrunner.gnm1.ann1.U399DB	53	82	66	15	31	14	1.92	2.38	2.42	0.45	0.90	0.39	2.24	0.58	-1.94937392693003	2.8163298705481e-07	8.76221941848834e-06	GAPN	aldehyde dehydrogenase family 2 member C4-like [Glycine max]	Metabolism;Metabolism;Metabolism;Metabolism	Global and overview maps;Global and overview maps;Carbohydrate metabolism;Carbohydrate metabolism	ko01100//Metabolic pathways;ko01200//Carbon metabolism;ko00010//Glycolysis / Gluconeogenesis;ko00030//Pentose phosphate pathway	K00131;K00131;K00131;K00131	-	GO:0016491//oxidoreductase activity	GO:0008152//metabolic process;GO:0055114//oxidation-reduction process
arahy.Tifrunner.gnm1.ann1.KA762Q	30	39	32	134	89	142	1.23	1.32	1.35	4.59	2.99	4.42	1.3	4	1.62148837674627	2.8248017468959e-07	8.78200883898569e-06	IDD12	zinc finger protein MAGPIE [Glycine max]	-	-	-	-	-	GO:0003676//nucleic acid binding;GO:0046872//metal ion binding	-
arahy.Tifrunner.gnm1.ann1.KRA1N7	107	153	142	68	71	64	3.09	3.58	4.18	1.62	1.66	1.39	3.61666666666667	1.55666666666667	-1.21620058762218	2.89165477378375e-07	8.97643012127481e-06	FAAH	fatty acid amide hydrolase-like [Glycine max]	-	-	-	-	-	-	-
arahy.Tifrunner.gnm1.ann1.46FXJU	150	188	163	330	538	368	1.63	1.66	1.81	2.97	4.72	3.00	1.7	3.56333333333333	1.06769270086163	2.93881807145967e-07	9.11603395365458e-06	ABCC3	ATP-binding ABC transporter	Environmental Information Processing	Membrane transport	ko02010//ABC transporters	K05666	GO:0016021//integral component of membrane	GO:0000166//nucleotide binding;GO:0005524//ATP binding;GO:0016887//ATPase activity;GO:0017111//nucleoside-triphosphatase activity	GO:0006810//transport;GO:0055085//transmembrane transport
arahy.Tifrunner.gnm1.ann1.G0ML1P	39	49	31	9	8	7	1.55	1.53	1.20	0.31	0.27	0.22	1.42666666666667	0.266666666666667	-2.41953889151379	3.02682370857509e-07	9.34720013404587e-06	SUC1	sucrose transporter 4	-	-	-	-	GO:0005887//integral component of plasma membrane;GO:0016021//integral component of membrane	GO:0008515//sucrose transmembrane transporter activity;GO:0022857//transmembrane transporter activity	GO:0015770//sucrose transport;GO:0055085//transmembrane transport
arahy.Tifrunner.gnm1.ann1.I28IWP	202	232	209	685	948	352	5.07	4.71	5.35	15.70	20.32	6.61	5.04333333333333	14.21	1.4944570677472	3.03456349414689e-07	9.36414967848875e-06	N	disease resistance protein (TIR-NBS-LRR class), putative	-	-	-	-	-	GO:0005515//protein binding;GO:0043531//ADP binding	GO:0006952//defense response;GO:0007165//signal transduction
MSTRG.42875	0	0	0	29	23	23	0.00	0.00	0.00	2.51	1.94	1.80	0.001	2.08333333333333	11.0246779737157	3.05921644255591e-07	9.43322656493686e-06	--	PREDICTED: probable 39S ribosomal protein L24, mitochondrial isoform X1 [Arachis ipaensis]	-	-	-	-	-	-	-
arahy.Tifrunner.gnm1.ann1.QWH41Z	130	194	235	109	58	66	5.81	7.01	10.65	4.02	2.09	2.19	7.82333333333333	2.76666666666667	-1.49963460028888	3.06776043202268e-07	9.45256523635906e-06	--	Protein of unknown function (DUF3537)	-	-	-	-	-	-	-
arahy.Tifrunner.gnm1.ann1.9I0PA4	113	102	77	256	404	222	3.58	2.68	2.47	7.07	10.48	5.28	2.91	7.61	1.38687730059526	3.17325539769205e-07	9.74154278802925e-06	LRK10	ATP-binding/protein serine/threonine kinase [Glycine max]	-	-	-	-	-	GO:0004672//protein kinase activity;GO:0004674//protein serine/threonine kinase activity;GO:0005524//ATP binding;GO:0030247//polysaccharide binding	GO:0006468//protein phosphorylation
arahy.Tifrunner.gnm1.ann1.849EC4	58	49	62	17	15	18	1.35	0.92	1.46	0.32	0.28	0.31	1.24333333333333	0.303333333333333	-2.03523718005654	3.35367390508724e-07	1.02821645082178e-05	ARF4	auxin response factor 4	-	-	-	-	GO:0005634//nucleus	GO:0003677//DNA binding;GO:0046983//protein dimerization activity	GO:0009725//response to hormone
arahy.Tifrunner.gnm1.ann1.AZ205S	12	18	6	54	114	56	0.41	0.49	0.21	1.52	3.12	1.42	0.37	2.02	2.44875811712284	3.43583807352239e-07	1.04934329180845e-05	VIT_19s0014g04930	terpene synthase family, metal-binding domain protein	Metabolism	Metabolism of terpenoids and polyketides	ko00909//Sesquiterpenoid and triterpenoid biosynthesis	K15803	-	GO:0000287//magnesium ion binding;GO:0010333//terpene synthase activity;GO:0016829//lyase activity	GO:0008152//metabolic process
arahy.Tifrunner.gnm1.ann1.L0X9RT	99	104	81	237	253	224	6.11	5.19	5.08	12.11	12.59	10.35	5.46	11.6833333333333	1.09747908725697	3.45889651096024e-07	1.05561055147772e-05	At1g66480	uncharacterized protein At1g66480-like [Glycine max]	-	-	-	-	-	-	-
arahy.Tifrunner.gnm1.ann1.03QWZ4	32	36	38	4	9	5	2.53	2.32	3.07	0.26	0.58	0.30	2.64	0.38	-2.79646660591487	3.50314788380978e-07	1.06754902947132e-05	ARG2	late embryogenesis abundant protein	-	-	-	-	-	-	GO:0006950//response to stress
arahy.Tifrunner.gnm1.ann1.MK7QVR	104	136	118	247	286	302	4.20	4.07	4.57	7.87	8.90	9.12	4.28	8.63	1.01174976277781	3.51512835439456e-07	1.07041576982248e-05	NEK6	Protein kinase superfamily protein	-	-	-	-	-	GO:0004672//protein kinase activity;GO:0004674//protein serine/threonine kinase activity;GO:0005524//ATP binding	GO:0006468//protein phosphorylation
arahy.Tifrunner.gnm1.ann1.KWZA4D	421	330	381	249	201	220	21.41	13.58	19.72	10.50	8.26	8.38	18.2366666666667	9.04666666666667	-1.01138383496373	3.64472871816095e-07	1.10583355572094e-05	AS	UDP-Glycosyltransferase superfamily protein	-	-	-	-	-	-	GO:0008152//metabolic process
arahy.Tifrunner.gnm1.ann1.3475Q7	20	25	21	404	435	88	0.76	0.77	0.80	12.72	13.37	2.52	0.776666666666667	9.53666666666667	3.6181176376689	3.64883117197017e-07	1.1062713575834e-05	CYP707A1	Cytochrome P450 superfamily protein	Metabolism	Metabolism of terpenoids and polyketides	ko00906//Carotenoid biosynthesis	K09843	-	GO:0005506//iron ion binding;GO:0020037//heme binding	GO:0055114//oxidation-reduction process
arahy.Tifrunner.gnm1.ann1.UH4MW5	135	115	120	338	286	311	4.11	2.82	3.69	8.49	6.98	7.06	3.54	7.51	1.08506354743127	3.71977498029121e-07	1.12613886357477e-05	NIK1	ATP binding/protein serine/threonine kinase [Glycine max]	-	-	-	-	-	GO:0004672//protein kinase activity;GO:0004674//protein serine/threonine kinase activity;GO:0005515//protein binding;GO:0005524//ATP binding	GO:0006468//protein phosphorylation
arahy.Tifrunner.gnm1.ann1.QZN0LQ	277	364	148	102	158	108	12.51	13.29	6.81	3.82	5.76	3.65	10.87	4.41	-1.30150137946979	3.83592226441368e-07	1.15709106912847e-05	CHS	chalcone synthase [Glycine max]	Metabolism;Metabolism;Organismal Systems;Metabolism	Global and overview maps;Global and overview maps;Environmental adaptation;Biosynthesis of other secondary metabolites	ko01100//Metabolic pathways;ko01110//Biosynthesis of secondary metabolites;ko04712//Circadian rhythm - plant;ko00941//Flavonoid biosynthesis	K00660;K00660;K00660;K00660	-	GO:0003824//catalytic activity	GO:0008152//metabolic process;GO:0009058//biosynthetic process
arahy.Tifrunner.gnm1.ann1.K3Y3BW	15	21	13	100	79	58	0.70	0.79	0.62	3.85	2.97	2.02	0.703333333333333	2.94666666666667	2.06680337068425	4.01950976430225e-07	1.20634594275383e-05	VIT_16s0100g00290	zinc-binding alcohol dehydrogenase family protein	Metabolism;Metabolism;Metabolism	Global and overview maps;Carbohydrate metabolism;Carbohydrate metabolism	ko01100//Metabolic pathways;ko00040//Pentose and glucuronate interconversions;ko00051//Fructose and mannose metabolism	K00008;K00008;K00008	-	GO:0008270//zinc ion binding;GO:0016491//oxidoreductase activity	GO:0055114//oxidation-reduction process
arahy.Tifrunner.gnm1.ann1.E8ST2Z	31	44	24	109	97	147	1.47	1.69	1.13	4.28	3.71	5.22	1.43	4.40333333333333	1.62258091374728	4.02889223513248e-07	1.20741952669168e-05	RPT3	BTB/POZ domain-containing protein [Glycine max]	-	-	-	-	-	-	-
arahy.Tifrunner.gnm1.ann1.KX3KVT	31	44	24	109	97	147	1.47	1.69	1.13	4.28	3.71	5.22	1.43	4.40333333333333	1.62258091374728	4.02889223513248e-07	1.20741952669168e-05	RPT3	BTB/POZ domain-containing protein [Glycine max]	-	-	-	-	-	-	-
arahy.Tifrunner.gnm1.ann1.4LP3QH	11	4	7	54	52	55	0.38	0.11	0.25	1.55	1.45	1.43	0.246666666666667	1.47666666666667	2.58170952292607	4.1309375518434e-07	1.23622021110813e-05	--	uncharacterized protein LOC100811541 isoform X2 [Glycine max]	-	-	-	-	-	-	-
arahy.Tifrunner.gnm1.ann1.7H5PFW	96	126	112	234	279	275	1.23	1.31	1.47	2.49	2.89	2.65	1.33666666666667	2.67666666666667	1.00179775106239	4.38213153398233e-07	1.30482122705127e-05	RPP8	disease resistance protein	-	-	-	-	-	GO:0043531//ADP binding	GO:0006952//defense response
arahy.Tifrunner.gnm1.ann1.V37GBM	219	229	163	104	129	121	19.35	16.34	14.63	7.63	9.22	8.00	16.7733333333333	8.28333333333333	-1.01788607042964	4.4929173745792e-07	1.33494202878836e-05	--	Nodule Cysteine-Rich (NCR) secreted peptide	-	-	-	-	-	-	-
arahy.Tifrunner.gnm1.ann1.3IU0NQ	140	189	170	99	57	90	16.57	18.04	20.43	9.63	5.46	7.94	18.3466666666667	7.67666666666667	-1.25696605890925	4.53038061512894e-07	1.34366396177989e-05	--	Unknown protein	-	-	-	-	-	-	-
arahy.Tifrunner.gnm1.ann1.ZQR06K	146	104	98	47	53	53	8.47	4.86	5.79	2.26	2.47	2.29	6.37333333333333	2.34	-1.44553958767619	4.53196273379614e-07	1.34366396177989e-05	GLX1	putative lactoylglutathione lyase-like isoform X2 [Glycine max]	Metabolism	Carbohydrate metabolism	ko00620//Pyruvate metabolism	K01759	-	GO:0004462//lactoylglutathione lyase activity;GO:0046872//metal ion binding	-
arahy.Tifrunner.gnm1.ann1.0GE1ZU	641	587	424	394	251	297	71.28	52.81	47.93	36.25	22.50	24.73	57.34	27.8266666666667	-1.04307380480184	5.08847694111117e-07	1.49270363412836e-05	ATL8	RING-H2 finger protein 2B	-	-	-	-	-	GO:0005515//protein binding;GO:0008270//zinc ion binding	-
arahy.Tifrunner.gnm1.ann1.CDL3P0	32	30	24	5	3	1	1.53	1.15	1.14	0.20	0.12	0.04	1.27333333333333	0.12	-3.40750382659343	5.15161167534659e-07	1.50803371470367e-05	APG	GDSL-like Lipase/Acylhydrolase superfamily protein	-	-	-	-	-	GO:0016787//hydrolase activity	GO:0006629//lipid metabolic process
arahy.Tifrunner.gnm1.ann1.RPV0D7	3	4	3	24	74	34	0.10	0.11	0.09	0.68	2.03	0.88	0.1	1.19666666666667	3.58094943821454	5.23065946346404e-07	1.52902137527557e-05	CRK29	receptor kinase 1	-	-	-	-	-	GO:0004672//protein kinase activity;GO:0004674//protein serine/threonine kinase activity;GO:0005524//ATP binding	GO:0006468//protein phosphorylation
arahy.Tifrunner.gnm1.ann1.VQ1Q3Q	51	45	27	215	165	102	3.19	2.28	1.72	11.13	8.32	4.78	2.39666666666667	8.07666666666667	1.75273072901205	5.29232101023173e-07	1.54595981083293e-05	FT	flowering locus protein T	Organismal Systems	Environmental adaptation	ko04712//Circadian rhythm - plant	K16223	-	-	-
arahy.Tifrunner.gnm1.ann1.VW08M3	62	89	90	29	35	32	1.05	1.26	1.66	0.44	0.51	0.39	1.32333333333333	0.446666666666667	-1.56690600668518	5.31959511640878e-07	1.55283647759478e-05	MSL6	Mechanosensitive ion channel family protein	-	-	-	-	GO:0016020//membrane	-	GO:0055085//transmembrane transport
arahy.Tifrunner.gnm1.ann1.MX2AUU	22	18	32	112	182	67	0.75	0.50	1.11	3.15	4.99	1.71	0.786666666666667	3.28333333333333	2.0613368649819	5.34715370810158e-07	1.55978648524475e-05	IPCS1	Arabidopsis Inositol phosphorylceramide synthase 1	-	-	-	-	-	-	-
arahy.Tifrunner.gnm1.ann1.MA69BJ	74	96	86	35	41	33	2.12	2.23	2.52	0.84	0.96	0.71	2.29	0.836666666666667	-1.45262273486733	5.44959203213669e-07	1.58744173501954e-05	HT1	Protein kinase superfamily protein	-	-	-	-	-	GO:0004672//protein kinase activity;GO:0004674//protein serine/threonine kinase activity;GO:0005524//ATP binding	GO:0006468//protein phosphorylation
arahy.Tifrunner.gnm1.ann1.0X82MA	47	58	39	145	180	121	4.17	4.16	3.52	10.64	12.87	8.03	3.95	10.5133333333333	1.41229560100488	5.64052393451181e-07	1.64076135736985e-05	ATL5	RING/U-box superfamily protein	-	-	-	-	-	GO:0005515//protein binding;GO:0008270//zinc ion binding	-
arahy.Tifrunner.gnm1.ann1.W0TF53	77	108	139	49	33	48	7.46	8.46	13.69	3.93	2.58	3.48	9.87	3.33	-1.56752790738514	5.6896003114586e-07	1.65388053218549e-05	At1g75040	Pathogenesis-related thaumatin superfamily protein	-	-	-	-	-	-	-
MSTRG.44106	4	13	5	154	80	15	0.40	1.06	0.51	12.86	6.51	1.13	0.656666666666667	6.83333333333333	3.37935637493643	5.83046265477511e-07	1.69226216220233e-05	--	DUF4228 domain protein [Medicago truncatula]	-	-	-	-	-	-	-
arahy.Tifrunner.gnm1.ann1.5CXD2A	10	6	14	51	167	40	0.32	0.16	0.46	1.36	4.33	0.96	0.313333333333333	2.21666666666667	2.82262167871092	5.83384364400832e-07	1.69226216220233e-05	SARD1	Calmodulin binding protein-like	-	-	-	-	-	-	-
MSTRG.10909	30	42	31	8	6	3	1.54	1.74	1.62	0.34	0.25	0.12	1.63333333333333	0.236666666666667	-2.78689081949788	5.89746117947445e-07	1.70833351450277e-05	--	transposon protein [Arachis hypogaea]	-	-	-	-	-	-	-
arahy.Tifrunner.gnm1.ann1.37JSRQ	136	117	125	243	361	377	3.85	2.66	3.58	5.68	8.20	7.96	3.36333333333333	7.28	1.1140466818135	5.90553454638233e-07	1.70948170164138e-05	BAG1	BAG family molecular chaperone regulator 1-like [Glycine max]	-	-	-	-	-	GO:0005515//protein binding;GO:0051087//chaperone binding	-
arahy.Tifrunner.gnm1.ann1.X8WSRG	124	128	128	367	268	311	3.31	2.76	3.48	8.11	5.76	6.21	3.18333333333333	6.69333333333333	1.07218663102766	6.27729303399536e-07	1.81205106408817e-05	CRRSP12	cysteine-rich receptor-like protein kinase 10-like [Glycine max]	-	-	-	-	-	-	-
arahy.Tifrunner.gnm1.ann1.67S48P	77	98	53	18	32	31	4.66	4.80	3.26	0.89	1.56	1.40	4.24	1.28333333333333	-1.7241683197021	6.42006218809255e-07	1.84731515683332e-05	P2	NADP-dependent alkenal double bond reductase	-	-	-	-	-	GO:0008270//zinc ion binding;GO:0016491//oxidoreductase activity	GO:0055114//oxidation-reduction process
arahy.Tifrunner.gnm1.ann1.5IVH5E	77	90	53	175	218	199	1.52	1.46	1.06	2.99	3.47	2.91	1.34666666666667	3.12333333333333	1.21369375490739	6.42165953501691e-07	1.84731515683332e-05	DGK1	diacylglycerol kinase 2	Metabolism;Metabolism;Metabolism;Metabolism;Environmental Information Processing	Global and overview maps;Global and overview maps;Lipid metabolism;Lipid metabolism;Signal transduction	ko01100//Metabolic pathways;ko01110//Biosynthesis of secondary metabolites;ko00564//Glycerophospholipid metabolism;ko00561//Glycerolipid metabolism;ko04070//Phosphatidylinositol signaling system	K00901;K00901;K00901;K00901;K00901	-	GO:0003951//NAD+ kinase activity;GO:0004143//diacylglycerol kinase activity	GO:0007205//protein kinase C-activating G-protein coupled receptor signaling pathway;GO:0008152//metabolic process;GO:0035556//intracellular signal transduction
arahy.Tifrunner.gnm1.ann1.AGD9YF	546	368	267	217	211	129	37.15	20.24	18.47	12.22	11.55	6.57	25.2866666666667	10.1133333333333	-1.32211828604721	6.59295578183186e-07	1.89397224901146e-05	MALD3	Non-specific lipid-transfer protein, putative	-	-	-	-	-	GO:0008289//lipid binding	GO:0006869//lipid transport
arahy.Tifrunner.gnm1.ann1.1Z1K26	52	187	74	31	36	28	2.15	6.20	3.10	1.04	1.20	0.85	3.81666666666667	1.03	-1.88966885507993	6.70310432749494e-07	1.91738867735113e-05	HOX16	DNA-binding protein n=1 Tax=Daucus carota RepID=Q43427_DAUCA	-	-	-	-	GO:0005634//nucleus	GO:0000976//transcription regulatory region sequence-specific DNA binding;GO:0003677//DNA binding;GO:0003700//transcription factor activity, sequence-specific DNA binding;GO:0043565//sequence-specific DNA binding	-
arahy.Tifrunner.gnm1.ann1.X5NWFC	18	12	8	119	129	30	0.59	0.32	0.27	3.18	3.35	0.74	0.393333333333333	2.42333333333333	2.62316850455775	7.01144632405823e-07	1.99698539972761e-05	--	Protein of unknown function (DUF1262)	-	-	-	-	-	-	-
arahy.Tifrunner.gnm1.ann1.H3EIYM	39	63	31	169	1638	1030	1.62	2.15	1.32	5.85	55.26	32.28	1.69666666666667	31.13	4.19753051611464	7.01395694161126e-07	1.99698539972761e-05	GNS1	glucan endo-1,3-beta-glucosidase-like [Glycine max]	-	-	-	-	-	-	GO:0005975//carbohydrate metabolic process
arahy.Tifrunner.gnm1.ann1.4XS3FZ	130	158	134	472	374	268	11.52	11.28	12.07	34.46	26.60	17.67	11.6233333333333	26.2433333333333	1.17492711411005	7.04471265090773e-07	2.00300008297887e-05	ERF1A	ethylene-responsive transcription factor 1A-like [Glycine max]	-	-	-	-	-	GO:0003677//DNA binding;GO:0003700//transcription factor activity, sequence-specific DNA binding	-
arahy.Tifrunner.gnm1.ann1.ZW7540	130	158	134	472	374	268	11.52	11.28	12.07	34.46	26.60	17.67	11.6233333333333	26.2433333333333	1.17492711411005	7.04471265090773e-07	2.00300008297887e-05	ERF1A	ethylene-responsive transcription factor 1A-like [Glycine max]	-	-	-	-	-	GO:0003677//DNA binding;GO:0003700//transcription factor activity, sequence-specific DNA binding	-
arahy.Tifrunner.gnm1.ann1.M5E8P8	257	355	184	454	910	696	6.01	6.71	4.37	8.78	17.14	12.18	5.69666666666667	12.7	1.15663860070454	7.10909981164481e-07	2.01992639935102e-05	EIX1	receptor-like protein kinase 2	-	-	-	-	-	GO:0005515//protein binding	-
arahy.Tifrunner.gnm1.ann1.HVVY76	418	303	359	177	248	118	34.82	20.40	30.36	12.21	16.62	7.36	28.5266666666667	12.0633333333333	-1.24168257125096	7.20236142418936e-07	2.04363320710781e-05	EXL2	Phosphate-responsive 1 family protein	-	-	-	-	-	-	-
arahy.Tifrunner.gnm1.ann1.3J2MYH	47	44	48	9	10	17	2.35	1.75	2.43	0.38	0.40	0.62	2.17666666666667	0.466666666666667	-2.22165616460147	7.26723228417554e-07	2.05923066297582e-05	ATS3B	embryo-specific protein	-	-	-	-	-	-	-
arahy.Tifrunner.gnm1.ann1.LUT726	223	238	220	160	102	101	6.23	5.37	6.25	3.69	2.30	2.12	5.95	2.70333333333333	-1.13815025469919	7.30200285920872e-07	2.06767469662699e-05	SBT1.9	subtilisin-like serine protease 2	-	-	-	-	-	GO:0004252//serine-type endopeptidase activity;GO:0042802//identical protein binding	GO:0006508//proteolysis;GO:0043086//negative regulation of catalytic activity
arahy.Tifrunner.gnm1.ann1.E3Q78B	237	116	109	64	61	56	4.88	1.94	2.28	1.09	1.02	0.87	3.03333333333333	0.993333333333334	-1.61055421462389	7.58853510193022e-07	2.14297552365914e-05	APR3	Adenylyl-sulfate reductase n=3 Tax=Solanaceae RepID=Q672Q8_SOLLC	Metabolism	Energy metabolism	ko00920//Sulfur metabolism	K05907	-	GO:0003824//catalytic activity	GO:0008152//metabolic process;GO:0019419//sulfate reduction;GO:0045454//cell redox homeostasis;GO:0055114//oxidation-reduction process
arahy.Tifrunner.gnm1.ann1.UCUY7J	73	84	68	165	207	207	2.59	2.41	2.45	4.84	5.92	5.49	2.48333333333333	5.41666666666667	1.12512738745366	7.95836546977575e-07	2.23829701451157e-05	CXE1	carboxylesterase 1-like [Glycine max]	-	-	-	-	-	GO:0016787//hydrolase activity	GO:0008152//metabolic process
arahy.Tifrunner.gnm1.ann1.ZN5A6W	63	110	74	14	42	27	2.26	3.21	2.70	0.42	1.21	0.72	2.72333333333333	0.783333333333333	-1.79767532158068	7.98845717825232e-07	2.24524225164704e-05	LECRK71	protein serine/threonine kinases; protein kinases; ATP binding; sugar binding; kinases; carbohydrate binding	-	-	-	-	-	GO:0004672//protein kinase activity;GO:0004674//protein serine/threonine kinase activity;GO:0005524//ATP binding;GO:0030246//carbohydrate binding	GO:0006468//protein phosphorylation
arahy.Tifrunner.gnm1.ann1.QR3Y2J	109	57	30	19	14	8	5.97	2.51	1.66	0.86	0.63	0.33	3.38	0.606666666666667	-2.47804729680464	8.04356817944368e-07	2.25920530425603e-05	HSP21	heat shock protein 21	Genetic Information Processing	Folding, sorting and degradation	ko04141//Protein processing in endoplasmic reticulum	K13993	-	-	-
arahy.Tifrunner.gnm1.ann1.4M845G	99	107	91	26	45	56	2.99	2.63	2.80	0.64	1.11	1.27	2.80666666666667	1.00666666666667	-1.47927168374131	8.18576620533911e-07	2.29449674422838e-05	SUV3	ATP-dependent RNA helicase, mitochondrial, putative	-	-	-	-	-	GO:0003676//nucleic acid binding;GO:0004386//helicase activity;GO:0005524//ATP binding	-
arahy.Tifrunner.gnm1.ann1.NH86F6	298	304	401	225	174	187	16.49	13.63	22.54	10.28	7.77	7.73	17.5533333333333	8.59333333333333	-1.03045525768441	8.19861232447836e-07	2.29500455492144e-05	BAH1	E3 ubiquitin-protein ligase BAH1-like protein	-	-	-	-	-	GO:0005515//protein binding;GO:0008270//zinc ion binding	-
arahy.Tifrunner.gnm1.ann1.B2GHU0	165	92	68	283	483	342	8.77	3.96	3.68	12.44	20.70	13.64	5.47	15.5933333333333	1.51131662283871	8.40966215918408e-07	2.35249977697095e-05	PFE	ferritin 4	-	-	-	-	-	GO:0008199//ferric iron binding	GO:0006826//iron ion transport;GO:0006879//cellular iron ion homeostasis
arahy.Tifrunner.gnm1.ann1.DAG01L	20	15	14	0	0	0	1.11	0.67	0.79	0.00	0.00	0.00	0.856666666666667	0.001	-9.74259014336008	8.63460588376791e-07	2.40894500970552e-05	TIP1-2	aquaporin PIP2-5-like [Glycine max]	-	-	-	-	GO:0016020//membrane	GO:0005215//transporter activity	GO:0006810//transport
arahy.Tifrunner.gnm1.ann1.58NQ7F	126	117	144	260	332	382	3.03	2.28	3.51	4.97	6.36	6.71	2.94	6.01333333333333	1.03234877769786	8.94017246321898e-07	2.48918576942784e-05	RKS1	receptor-like serine/threonine kinase 2	-	-	-	-	-	GO:0004672//protein kinase activity;GO:0004674//protein serine/threonine kinase activity;GO:0005515//protein binding;GO:0005524//ATP binding	GO:0006468//protein phosphorylation;GO:0048544//recognition of pollen
arahy.Tifrunner.gnm1.ann1.08CHDU	53	102	68	17	26	35	1.91	2.97	2.49	0.52	0.76	0.94	2.45666666666667	0.74	-1.73110494274497	9.12219453237754e-07	2.53742834527076e-05	--	plant/T7N9-9 protein	-	-	-	-	-	-	-
arahy.Tifrunner.gnm1.ann1.Z2GU4A	147	241	172	92	117	116	3.65	4.82	4.33	1.89	2.34	2.16	4.26666666666667	2.13	-1.00225597394037	9.12564080228154e-07	2.53742834527076e-05	KEA3	Candidate membrane component of K+ transport systems, Kef type n=1 Tax=Ramlibacter tataouinensis (strain ATCC BAA-407 / DSM 14655 / LMG 21543 / TTB310) RepID=F5XYC5_RAMTT	-	-	-	-	GO:0016021//integral component of membrane	GO:0015299//solute:proton antiporter activity	GO:0006812//cation transport;GO:0006813//potassium ion transport;GO:0055085//transmembrane transport
arahy.Tifrunner.gnm1.ann1.U3U7F3	413	947	444	1141	1910	1381	15.55	28.88	17.02	35.58	58.03	38.98	20.4833333333333	44.1966666666667	1.10948705510615	9.22414985463479e-07	2.56139493660376e-05	--	receptor-like protein kinase 2	-	-	-	-	-	GO:0005515//protein binding	-
arahy.Tifrunner.gnm1.ann1.HP46HH	17	33	27	74	110	106	0.50	0.77	0.80	1.78	2.59	2.32	0.69	2.23	1.69237544314214	9.50275038463469e-07	2.63173041111617e-05	SBT1.8	subtilisin-like serine protease 2	-	-	-	-	-	GO:0004252//serine-type endopeptidase activity;GO:0042802//identical protein binding	GO:0006508//proteolysis;GO:0043086//negative regulation of catalytic activity
arahy.Tifrunner.gnm1.ann1.G0S5C3	367	816	569	946	1688	1649	12.77	22.96	20.14	27.23	47.34	42.96	18.6233333333333	39.1766666666667	1.07288333204061	9.79823728444682e-07	2.70815465994109e-05	At5g10770	Eukaryotic aspartyl protease family protein	-	-	-	-	-	GO:0004190//aspartic-type endopeptidase activity	GO:0006508//proteolysis
arahy.Tifrunner.gnm1.ann1.NWD6TW	101	121	138	46	66	64	3.02	2.92	4.18	1.14	1.58	1.43	3.37333333333333	1.38333333333333	-1.28602604846003	9.93718126294042e-07	2.73927719678285e-05	FAAH	fatty acid amide hydrolase-like [Glycine max]	-	-	-	-	-	-	-
arahy.Tifrunner.gnm1.ann1.N0HV1Z	30	28	16	89	149	77	1.24	0.94	0.67	3.05	4.98	2.39	0.95	3.47333333333333	1.8703214532264	9.96613045261614e-07	2.74543793667201e-05	LRK10	receptor-like protein kinase 4	-	-	-	-	-	GO:0004672//protein kinase activity;GO:0004674//protein serine/threonine kinase activity;GO:0005524//ATP binding;GO:0030247//polysaccharide binding	GO:0006468//protein phosphorylation
MSTRG.15474	22	21	9	935	568	87	1.06	0.82	0.44	37.32	22.09	3.14	0.773333333333333	20.85	4.75281317392561	1.02079697126922e-06	2.80833939245277e-05	EXO	PREDICTED: protein EXORDIUM-like [Arachis duranensis]	-	-	-	-	-	-	-
arahy.Tifrunner.gnm1.ann1.KU99UR	82	93	88	43	40	28	3.70	3.43	4.11	1.62	1.45	0.97	3.74666666666667	1.34666666666667	-1.47621483746913	1.02888114823308e-06	2.82684076109983e-05	ENT3	equilibrative nucleoside transporter 6	-	-	-	-	GO:0016021//integral component of membrane	GO:0005337//nucleoside transmembrane transporter activity	GO:0006810//transport
MSTRG.9277	71	76	43	116	237	340	5.23	4.51	3.21	7.06	14.05	18.73	4.31666666666667	13.28	1.62126554949416	1.04844595951868e-06	2.87489825827941e-05	--	-	-	-	-	-	-	-	-
arahy.Tifrunner.gnm1.ann1.RNN6ZE	86	96	85	305	338	163	3.87	3.51	3.91	11.38	12.30	5.52	3.76333333333333	9.73333333333333	1.37092288299438	1.05490309193785e-06	2.88950181199346e-05	FER	protein kinase family protein	-	-	-	-	-	GO:0004672//protein kinase activity;GO:0004674//protein serine/threonine kinase activity;GO:0005524//ATP binding	GO:0006468//protein phosphorylation
arahy.Tifrunner.gnm1.ann1.M98PV5	140	139	179	401	339	373	4.31	3.67	5.64	10.65	8.69	8.80	4.54	9.38	1.04689562522446	1.0551610097887e-06	2.88950181199346e-05	NIK1	ATP binding/protein serine/threonine kinase [Glycine max]	-	-	-	-	-	GO:0004672//protein kinase activity;GO:0004674//protein serine/threonine kinase activity;GO:0005515//protein binding;GO:0005524//ATP binding	GO:0006468//protein phosphorylation
arahy.Tifrunner.gnm1.ann1.TMW3CG	127	136	136	61	79	75	4.89	4.24	5.33	1.94	2.44	2.16	4.82	2.18	-1.14470501145304	1.09501170865191e-06	2.98879278509145e-05	KAN4	putative Myb family transcription factor At1g14600-like isoform X2 [Glycine max]	-	-	-	-	-	GO:0003677//DNA binding;GO:0003682//chromatin binding	-
arahy.Tifrunner.gnm1.ann1.QAC8GG	24	44	49	5	11	7	0.69	1.01	1.39	0.12	0.24	0.15	1.03	0.17	-2.59903768593288	1.12901258631859e-06	3.07001362238656e-05	--	late embryogenesis abundant protein, putative / LEA protein, putative	-	-	-	-	-	-	-
arahy.Tifrunner.gnm1.ann1.Y7SRIQ	28	126	89	14	18	29	0.84	2.66	2.06	0.36	0.44	0.66	1.85333333333333	0.486666666666667	-1.92911651384349	1.15695761262026e-06	3.13933240783856e-05	--	Unknown protein	-	-	-	-	-	-	-
arahy.Tifrunner.gnm1.ann1.BYTU3P	176	197	228	108	124	125	4.42	4.00	5.80	2.23	2.50	2.35	4.74	2.36	-1.00610019953642	1.16513959604068e-06	3.15741444798073e-05	GL2	homeobox-leucine zipper protein GLABRA 2-like [Glycine max]	-	-	-	-	GO:0005634//nucleus	GO:0003677//DNA binding;GO:0003700//transcription factor activity, sequence-specific DNA binding;GO:0008289//lipid binding;GO:0043565//sequence-specific DNA binding	-
arahy.Tifrunner.gnm1.ann1.14UD5L	134	183	64	44	38	63	7.42	8.22	3.62	2.01	1.68	2.61	6.42	2.1	-1.61218396945618	1.18603905223848e-06	3.20778065383382e-05	LSD1	LSD1 zinc finger family protein	-	-	-	-	-	-	-
arahy.Tifrunner.gnm1.ann1.NQ82C2	158	200	142	109	80	64	9.89	10.13	9.04	5.67	4.04	2.99	9.68666666666667	4.23333333333333	-1.19420620597331	1.19156025689301e-06	3.22061936361133e-05	SCPL13	serine carboxypeptidase-like 13	-	-	-	-	-	GO:0004185//serine-type carboxypeptidase activity	GO:0006508//proteolysis
arahy.Tifrunner.gnm1.ann1.TK6Q6V	72	141	63	33	39	13	2.42	3.81	2.14	0.90	1.05	0.33	2.79	0.76	-1.8761937983856	1.20399791277277e-06	3.25001305500382e-05	AATL1	transmembrane amino acid transporter family protein	-	-	-	-	-	-	-
arahy.Tifrunner.gnm1.ann1.R2P9RB	84	169	104	278	265	324	2.87	4.65	3.59	7.84	7.28	8.25	3.70333333333333	7.79	1.07279891739373	1.22380386293433e-06	3.29705759627457e-05	AAP7	transmembrane amino acid transporter family protein	-	-	-	-	-	-	-
arahy.Tifrunner.gnm1.ann1.LVVV6X	136	273	126	40	94	92	6.81	11.07	6.45	1.65	3.82	3.46	8.11	2.97666666666667	-1.4460042398172	1.23210197728882e-06	3.31511940163539e-05	F6'H2	2-oxoglutarate (2OG) and Fe(II)-dependent oxygenase superfamily protein	Metabolism;Metabolism	Global and overview maps;Biosynthesis of other secondary metabolites	ko01110//Biosynthesis of secondary metabolites;ko00940//Phenylpropanoid biosynthesis	K06892;K06892	-	GO:0016491//oxidoreductase activity	GO:0055114//oxidation-reduction process
arahy.Tifrunner.gnm1.ann1.0MH239	149	276	224	98	133	137	3.91	5.87	5.97	2.12	2.82	2.69	5.25	2.54333333333333	-1.04559686644011	1.25009621092174e-06	3.35702079313827e-05	RPM1	disease resistance protein	Organismal Systems	Environmental adaptation	ko04626//Plant-pathogen interaction	K13457	-	GO:0043531//ADP binding	GO:0006952//defense response
arahy.Tifrunner.gnm1.ann1.WIN0ZV	149	276	224	98	133	137	3.91	5.87	5.97	2.12	2.82	2.69	5.25	2.54333333333333	-1.04559686644011	1.25009621092174e-06	3.35702079313827e-05	RPM1	disease resistance protein	Organismal Systems	Environmental adaptation	ko04626//Plant-pathogen interaction	K13457	-	GO:0043531//ADP binding	GO:0006952//defense response
MSTRG.27396	0	0	0	35	30	7	0.00	0.00	0.00	2.28	1.91	0.41	0.001	1.53333333333333	10.5824556451106	1.27781589826767e-06	3.42703468215605e-05	--	PREDICTED: uncharacterized protein LOC107486653 [Arachis duranensis]	-	-	-	-	-	-	-
arahy.Tifrunner.gnm1.ann1.NB9ZER	52	47	31	14	9	4	0.69	0.50	0.42	0.15	0.10	0.04	0.536666666666667	0.0966666666666667	-2.47293588298704	1.28145331172758e-06	3.4345756061812e-05	HMA5	cation transport ATPase	Environmental Information Processing	Signal transduction	ko04016//MAPK signaling pathway - plant	K17686	GO:0016021//integral component of membrane	GO:0000166//nucleotide binding;GO:0019829//cation-transporting ATPase activity;GO:0043682//copper-transporting ATPase activity;GO:0046872//metal ion binding	GO:0006812//cation transport;GO:0006825//copper ion transport;GO:0030001//metal ion transport
arahy.Tifrunner.gnm1.ann1.L1V5WQ	263	466	281	208	214	125	5.78	8.30	6.30	3.78	3.79	2.07	6.79333333333333	3.21333333333333	-1.08004899993585	1.3336191534418e-06	3.57002624627491e-05	AKT2	cyclic nucleotide-gated ion channel 1-like isoform X4 [Glycine max]	-	-	-	-	GO:0016020//membrane	GO:0005216//ion channel activity;GO:0005249//voltage-gated potassium channel activity;GO:0005515//protein binding	GO:0006811//ion transport;GO:0006813//potassium ion transport;GO:0055085//transmembrane transport
arahy.Tifrunner.gnm1.ann1.1CEJ34	69	113	96	38	27	50	4.33	5.77	6.16	1.99	1.37	2.36	5.42	1.90666666666667	-1.50724020529664	1.33370694682578e-06	3.57002624627491e-05	--	unknown protein; FUNCTIONS IN: molecular_function unknown; INVOLVED IN: biological_process unknown; LOCATED IN: endomembrane system; EXPRESSED IN: 16 plant structures; EXPRESSED DURING: 7 growth stages; Has 71 Blast hits to 71 proteins in 14 species: Archae - 0; Bacteria - 0; Metazoa - 0; Fungi - 0; Plants - 71; Viruses - 0; Other Eukaryotes - 0 (source: NCBI BLink).	-	-	-	-	-	-	-
arahy.Tifrunner.gnm1.ann1.Z3AX4S	115	135	114	72	36	56	13.16	12.50	13.26	6.82	3.32	4.80	12.9733333333333	4.98	-1.38133156199187	1.3350688316938e-06	3.57137351716829e-05	--	Unknown protein	-	-	-	-	-	-	-
arahy.Tifrunner.gnm1.ann1.E6VM83	39	31	36	2	7	10	2.67	1.70	2.46	0.12	0.38	0.51	2.27666666666667	0.336666666666667	-2.7575302855383	1.35419591827709e-06	3.62021128615501e-05	AC97	actin 1	-	-	-	-	-	-	-
arahy.Tifrunner.gnm1.ann1.VJD5NB	128	95	142	408	341	278	7.56	4.54	8.53	19.95	16.24	12.30	6.87666666666667	16.1633333333333	1.23294343250984	1.35509505027304e-06	3.62028829840768e-05	PARA	Glutathione S-transferase family protein	Metabolism	Metabolism of other amino acids	ko00480//Glutathione metabolism	K00799	-	GO:0005515//protein binding	-
arahy.Tifrunner.gnm1.ann1.PT3XPU	23	44	44	114	116	132	0.63	0.96	1.22	2.57	2.53	2.68	0.936666666666667	2.59333333333333	1.46920002476526	1.37725954395391e-06	3.67478288966331e-05	At1g80640	Protein kinase superfamily protein	-	-	-	-	-	GO:0004672//protein kinase activity;GO:0004674//protein serine/threonine kinase activity;GO:0005524//ATP binding	GO:0006468//protein phosphorylation
arahy.Tifrunner.gnm1.ann1.Q1QHHQ	51	68	30	158	142	151	3.62	3.88	2.14	9.22	8.08	8.01	3.21333333333333	8.43666666666667	1.39260245588072	1.44535243245956e-06	3.83922893569733e-05	At1g12500	probable sugar phosphate/phosphate translocator [Glycine max]	-	-	-	-	GO:0016020//membrane	-	-
arahy.Tifrunner.gnm1.ann1.Q36S6K	463	562	433	677	1415	1587	56.00	55.00	53.25	67.76	137.97	143.73	54.75	116.486666666667	1.08923396029147	1.45238155485251e-06	3.85297930721937e-05	KTI3	kunitz trypsin inhibitor 1	-	-	-	-	-	GO:0004866//endopeptidase inhibitor activity	-
arahy.Tifrunner.gnm1.ann1.0R4MPN	182	212	151	81	127	104	6.37	6.00	5.39	2.35	3.59	2.74	5.92	2.89333333333333	-1.03286463390563	1.45687963794683e-06	3.86145266526617e-05	--	Uncharacterized conserved protein (DUF2215)	-	-	-	-	-	-	-
arahy.Tifrunner.gnm1.ann1.KD656J	138	158	140	79	91	78	4.05	3.75	4.17	1.91	2.14	1.71	3.99	1.92	-1.05528243550119	1.45743219089547e-06	3.86145266526617e-05	HT1	Protein kinase superfamily protein	-	-	-	-	-	GO:0004672//protein kinase activity;GO:0004674//protein serine/threonine kinase activity;GO:0005524//ATP binding	GO:0006468//protein phosphorylation
arahy.Tifrunner.gnm1.ann1.G8PY79	296	447	249	856	2113	1304	9.31	11.39	7.93	22.29	53.64	30.69	9.54333333333333	35.54	1.89687851175048	1.46798695275277e-06	3.8869416469546e-05	--	ankyrin repeat-containing protein At5g02620-like isoform X3 [Glycine max]	-	-	-	-	-	GO:0005515//protein binding	-
arahy.Tifrunner.gnm1.ann1.694GR7	95	101	73	33	44	44	3.34	2.87	2.63	0.97	1.27	1.15	2.94666666666667	1.13	-1.38276109625509	1.50178318347489e-06	3.97137158823936e-05	At3g12350	F-box family protein	-	-	-	-	-	-	-
arahy.Tifrunner.gnm1.ann1.9AC47T	2	3	6	37	36	40	0.10	0.12	0.31	1.55	1.47	1.52	0.176666666666667	1.51333333333333	3.09862803272771	1.50560084940227e-06	3.97893764501818e-05	kdelr	ER lumen protein retaining receptor family protein	-	-	-	-	GO:0016021//integral component of membrane	GO:0046923//ER retention sequence binding	GO:0006621//protein retention in ER lumen
arahy.Tifrunner.gnm1.ann1.454AC4	37	38	30	4	10	7	1.23	1.03	1.03	0.10	0.28	0.18	1.09666666666667	0.186666666666667	-2.55458885167764	1.52235806560955e-06	4.01302461693032e-05	--	transmembrane protein 53 [Glycine max]	-	-	-	-	-	-	-
MSTRG.37236	2	1	4	56	19	38	0.07	0.03	0.15	1.71	0.56	1.05	0.0833333333333333	1.10666666666667	3.73118324157221	1.54285662369764e-06	4.06191183392093e-05	--	PREDICTED: protein FAR1-RELATED SEQUENCE 5-like [Arachis ipaensis]	-	-	-	-	-	-	-
arahy.Tifrunner.gnm1.ann1.78Q89H	53	62	48	116	185	170	1.43	1.35	1.31	2.58	4.01	3.42	1.36333333333333	3.33666666666667	1.29126922589425	1.55601976284701e-06	4.09397558982587e-05	RPP13	disease resistance protein	-	-	-	-	-	GO:0043531//ADP binding	GO:0006952//defense response
arahy.Tifrunner.gnm1.ann1.IELT58	0	0	0	24	30	11	0.00	0.00	0.00	2.16	2.63	0.91	0.001	1.9	10.8917837032183	1.59634573164589e-06	4.18156129718351e-05	SPAP8A3.02c	alkylated DNA repair protein alkB homolog 8-like isoform X2 [Glycine max]	-	-	-	-	-	GO:0016491//oxidoreductase activity	GO:0055114//oxidation-reduction process
arahy.Tifrunner.gnm1.ann1.HG1KKP	2	4	8	23	88	41	0.08	0.12	0.32	0.72	2.73	1.18	0.173333333333333	1.54333333333333	3.15442866511914	1.64405283381221e-06	4.30111105208092e-05	Os03g0268000	serine/threonine protein phosphatase 2A	Genetic Information Processing	Translation	ko03015//mRNA surveillance pathway	K06269	-	GO:0016787//hydrolase activity	-
arahy.Tifrunner.gnm1.ann1.I76ATH	57	61	66	27	16	20	4.19	3.63	4.93	1.64	0.92	1.10	4.25	1.22	-1.80058169346218	1.65360213306895e-06	4.32337447701252e-05	PAP16	purple acid phosphatase 16	-	-	-	-	-	GO:0016787//hydrolase activity	-
arahy.Tifrunner.gnm1.ann1.R83HA9	19	19	12	91	76	58	0.71	0.58	0.46	2.83	2.30	1.63	0.583333333333333	2.25333333333333	1.94966832444985	1.65834807353937e-06	4.32776721210424e-05	OCT4	organic cation/carnitine transporter 3	-	-	-	-	GO:0016020//membrane;GO:0016021//integral component of membrane	GO:0005215//transporter activity;GO:0022857//transmembrane transporter activity	GO:0006810//transport;GO:0055085//transmembrane transport
arahy.Tifrunner.gnm1.ann1.ALJH5D	29	18	23	0	1	0	1.84	0.90	1.45	0.00	0.03	0.00	1.39666666666667	0.01	-7.1258439329782	1.65840347527325e-06	4.32776721210424e-05	HHP4	adiponectin receptor protein 2-like isoform X3 [Glycine max]	-	-	-	-	GO:0016021//integral component of membrane	-	-
arahy.Tifrunner.gnm1.ann1.X02P63	29	18	23	0	1	0	1.84	0.90	1.45	0.00	0.03	0.00	1.39666666666667	0.01	-7.1258439329782	1.65840347527325e-06	4.32776721210424e-05	HHP4	adiponectin receptor protein 2-like isoform X3 [Glycine max]	-	-	-	-	GO:0016021//integral component of membrane	-	-
arahy.Tifrunner.gnm1.ann1.X05KEZ	43	82	53	107	249	230	0.92	1.40	1.14	1.88	4.26	3.65	1.15333333333333	3.26333333333333	1.50053682196697	1.70773343409457e-06	4.44760961681102e-05	CAMRLK	receptor-like kinase 1	-	-	-	-	-	GO:0004672//protein kinase activity;GO:0005515//protein binding;GO:0005524//ATP binding	GO:0006468//protein phosphorylation
arahy.Tifrunner.gnm1.ann1.U2UX9Q	18	13	14	0	0	0	2.19	1.28	1.73	0.00	0.00	0.00	1.73333333333333	0.001	-10.7593334071947	1.73834025512368e-06	4.52218509020511e-05	PIP20-2	kunitz trypsin inhibitor 1	-	-	-	-	-	GO:0004866//endopeptidase inhibitor activity	-
arahy.Tifrunner.gnm1.ann1.G0DDCQ	26	7	15	0	0	0	0.88	0.19	0.51	0.00	0.00	0.00	0.526666666666667	0.001	-9.04074634234331	1.75661534707416e-06	4.56116907567066e-05	CNGC20	cyclic nucleotide-gated ion channel-like protein	Organismal Systems	Environmental adaptation	ko04626//Plant-pathogen interaction	K05391	GO:0016020//membrane	GO:0005216//ion channel activity	GO:0006811//ion transport;GO:0055085//transmembrane transport
arahy.Tifrunner.gnm1.ann1.HNM84L	54	64	75	26	24	20	1.62	1.57	2.30	0.64	0.59	0.45	1.83	0.56	-1.70834491622644	1.76367162701576e-06	4.57378108908819e-05	BBX20	zinc finger protein CONSTANS-LIKE 5-like [Glycine max]	-	-	-	-	GO:0005622//intracellular	GO:0008270//zinc ion binding	-
arahy.Tifrunner.gnm1.ann1.KL9P34	18	11	16	0	0	0	0.50	0.25	0.45	0.00	0.00	0.00	0.4	0.001	-8.64385618977473	1.80881511552798e-06	4.68209597763643e-05	GL3	transcription factor GLABRA 3-like [Glycine max]	-	-	-	-	-	GO:0046983//protein dimerization activity	-
arahy.Tifrunner.gnm1.ann1.C6FBGW	84	81	164	29	30	58	3.27	2.54	6.45	0.93	0.95	1.67	4.08666666666667	1.18333333333333	-1.78806804929874	1.84134399688141e-06	4.74856703275114e-05	--	Tetratricopeptide repeat (TPR)-like superfamily protein	-	-	-	-	-	GO:0005515//protein binding	-
arahy.Tifrunner.gnm1.ann1.T4Y60T	84	81	164	29	30	58	3.27	2.54	6.45	0.93	0.95	1.67	4.08666666666667	1.18333333333333	-1.78806804929874	1.84134399688141e-06	4.74856703275114e-05	--	Tetratricopeptide repeat (TPR)-like superfamily protein	-	-	-	-	-	GO:0005515//protein binding	-
arahy.Tifrunner.gnm1.ann1.6Q5HDN	14	23	11	151	107	33	0.48	0.61	0.37	4.14	2.85	0.82	0.486666666666667	2.60333333333333	2.41935417926196	1.85590168057286e-06	4.78184575078523e-05	--	ankyrin repeat-containing protein [Glycine max]	-	-	-	-	-	GO:0005515//protein binding	-
arahy.Tifrunner.gnm1.ann1.M4GY8J	20	35	16	80	101	85	4.57	6.40	3.70	15.09	18.43	14.55	4.89	16.0233333333333	1.7122679324645	1.85654756052555e-06	4.78184575078523e-05	DIR15	Disease resistance-responsive (dirigent-like protein) family protein	-	-	-	-	-	-	-
arahy.Tifrunner.gnm1.ann1.T7S33K	15	12	24	71	95	69	0.27	0.17	0.44	1.04	1.35	0.91	0.293333333333333	1.1	1.90689059560852	1.85924372818122e-06	4.7858268169031e-05	--	putative E3 ubiquitin-protein ligase LIN-1-like isoform X3 [Glycine max]	-	-	-	-	-	GO:0005488//binding;GO:0005515//protein binding	-
arahy.Tifrunner.gnm1.ann1.Q6HX7B	131	158	115	253	456	308	2.14	2.09	1.92	3.42	5.95	3.77	2.05	4.38	1.09530696009573	1.86804008850638e-06	4.8054955820408e-05	ALA4	putative phospholipid-transporting ATPase 4-like isoform X3 [Glycine max]	-	-	-	-	GO:0016021//integral component of membrane	GO:0000166//nucleotide binding;GO:0000287//magnesium ion binding;GO:0004012//phospholipid-translocating ATPase activity;GO:0005524//ATP binding;GO:0019829//cation-transporting ATPase activity;GO:0046872//metal ion binding	GO:0006812//cation transport;GO:0015914//phospholipid transport
arahy.Tifrunner.gnm1.ann1.WFJ76T	42	63	53	150	141	145	1.22	1.49	1.56	3.61	3.29	3.15	1.42333333333333	3.35	1.2348875264458	1.89243597200618e-06	4.86223960021872e-05	PVA42	vesicle-associated protein 4-2-like [Glycine max]	-	-	-	-	-	GO:0005198//structural molecule activity	-
arahy.Tifrunner.gnm1.ann1.KW18SN	85	92	92	34	46	45	5.58	4.44	5.55	1.90	2.20	2.02	5.19	2.04	-1.34716538638639	1.91320015996945e-06	4.91255475643512e-05	--	acyl-CoA N-acyltransferase (NAT) superfamily protein	-	-	-	-	-	GO:0008080//N-acetyltransferase activity	-
arahy.Tifrunner.gnm1.ann1.Q37UIB	30	27	30	87	129	93	0.56	0.41	0.57	1.35	1.95	1.31	0.513333333333333	1.53666666666667	1.58183639973444	1.91557892397302e-06	4.91562840842108e-05	N	Disease resistance protein (TIR-NBS-LRR class) family	-	-	-	-	-	GO:0000166//nucleotide binding;GO:0005515//protein binding;GO:0017111//nucleoside-triphosphatase activity;GO:0043531//ADP binding	GO:0006952//defense response;GO:0007165//signal transduction
arahy.Tifrunner.gnm1.ann1.8I90HC	55	65	24	179	175	128	1.85	1.75	0.81	4.96	4.72	3.21	1.47	4.29666666666667	1.54740170280413	1.93444992972112e-06	4.96099344800304e-05	At5g35735	Auxin-responsive family protein	-	-	-	-	GO:0016021//integral component of membrane	-	-
arahy.Tifrunner.gnm1.ann1.QH4I6C	44	57	23	13	4	6	2.07	2.16	1.10	0.50	0.15	0.21	1.77666666666667	0.286666666666667	-2.63172696805708	1.98487866356724e-06	5.07109287711042e-05	GA2OX1	gibberellin 20 oxidase 2-like [Glycine max]	Metabolism;Metabolism	Global and overview maps;Metabolism of terpenoids and polyketides	ko01110//Biosynthesis of secondary metabolites;ko00904//Diterpenoid biosynthesis	K04125;K04125	-	GO:0005506//iron ion binding;GO:0016491//oxidoreductase activity	GO:0055114//oxidation-reduction process
arahy.Tifrunner.gnm1.ann1.DJ21JL	101	100	116	260	268	241	3.11	2.49	3.66	6.66	6.68	5.59	3.08666666666667	6.31	1.03159031244347	2.00752157725458e-06	5.11998007658239e-05	TOR1L3	microtubule-associated protein TORTIFOLIA1-like isoform X2 [Glycine max]	-	-	-	-	-	GO:0005488//binding	-
arahy.Tifrunner.gnm1.ann1.X6QVVL	76	116	90	38	38	54	3.50	4.32	4.21	1.45	1.41	1.86	4.01	1.57333333333333	-1.34977787781424	2.06026860512081e-06	5.23844701511066e-05	At1g29670	GDSL-like Lipase/Acylhydrolase superfamily protein	-	-	-	-	-	GO:0016787//hydrolase activity	GO:0006629//lipid metabolic process
arahy.Tifrunner.gnm1.ann1.J2QQC8	31	22	24	158	88	80	0.58	0.33	0.46	2.41	1.30	1.10	0.456666666666667	1.60333333333333	1.81186100080951	2.13672025731688e-06	5.41298127549392e-05	RGI3	ATP binding/protein serine/threonine kinase [Glycine max]	-	-	-	-	-	GO:0004672//protein kinase activity;GO:0004674//protein serine/threonine kinase activity;GO:0005515//protein binding;GO:0005524//ATP binding	GO:0006468//protein phosphorylation
[truncated: 1,068 more rows]
