# Supplementary material for: Shade Effects on Peanut Yield Associate with Physiological and Expressional Regulation on Photosynthesis and Sucrose Metabolism
Source: Int J Mol Sci. 2020 Jul 25;21(15):5284. doi: 10.3390/ijms21155284 (PMC7432592; doi:10.3390/ijms21155284)
Supplement: Supplementary file 1 [file ijms-21-05284-s001.zip › Supplementary information/CK-vs-CS80.DEG_FPKM.xls]

id	CK-1_count	CK-2_count	CK-3_count	CS80-1_count	CS80-2_count	CS80-3_count	CK-1_fpkm	CK-2_fpkm	CK-3_fpkm	CS80-1_fpkm	CS80-2_fpkm	CS80-3_fpkm	CK_mean	CS80_mean	log2(fc)	PValue	FDR	Symbol	Description	KEGG_A_class	KEGG_B_class	Pathway	K_ID	GO Component	GO Function	GO Process
arahy.Tifrunner.gnm1.ann1.M6NE4G	5586	6170	4600	20	35	56	192.92	172.39	161.49	1.20	1.76	2.62	175.6	1.86	-6.56084641331469	1.8075386319383e-152	7.75831731600556e-148	GDPD1	Glycerophosphodiester phosphodiesterase GDE1 n=2 Tax=Triticeae RepID=M8BLH1_AEGTA	-	-	-	-	-	GO:0008081//phosphoric diester hydrolase activity;GO:0008889//glycerophosphodiester phosphodiesterase activity	GO:0006071//glycerol metabolic process;GO:0006629//lipid metabolic process
arahy.Tifrunner.gnm1.ann1.XH5ZLH	2638	3044	2436	54	62	58	133.07	124.19	124.92	4.63	4.49	4.00	127.393333333333	4.37333333333333	-4.86441265702542	4.2443237808057e-151	9.10874326598711e-147	SPX2	SPX domain gene 1	-	-	-	-	-	-	-
arahy.Tifrunner.gnm1.ann1.4WXU8P	3306	3630	3151	18	21	11	127.63	113.38	123.65	1.18	1.16	0.58	121.553333333333	0.973333333333333	-6.9644397780442	3.01117240737776e-149	4.30818473564894e-145	FL	flavonol synthase [Glycine max]	Metabolism;Metabolism;Metabolism	Global and overview maps;Global and overview maps;Biosynthesis of other secondary metabolites	ko01100//Metabolic pathways;ko01110//Biosynthesis of secondary metabolites;ko00941//Flavonoid biosynthesis	K05278;K05278;K05278	-	GO:0016491//oxidoreductase activity	GO:0055114//oxidation-reduction process
MSTRG.19852	14948	20338	15956	467	428	406	333.23	366.81	361.60	17.67	13.70	12.33	353.88	14.5666666666667	-4.60251754411609	2.04507250036575e-146	2.19446504651747e-142	CUT1	PREDICTED: 3-ketoacyl-CoA synthase 6 [Arachis duranensis]	Metabolism;Metabolism;Organismal Systems;Metabolism	Global and overview maps;Global and overview maps;Environmental adaptation;Lipid metabolism	ko01100//Metabolic pathways;ko01110//Biosynthesis of secondary metabolites;ko04626//Plant-pathogen interaction;ko00062//Fatty acid elongation	K15397;K15397;K15397;K15397	-	GO:0016746//transferase activity, transferring acyl groups	GO:0006631//fatty acid metabolic process
arahy.Tifrunner.gnm1.ann1.R1FZ8C	3526	3943	3135	42	75	50	185.35	167.73	167.53	3.74	5.66	3.57	173.536666666667	4.32333333333333	-5.32695263893346	2.84722838129415e-141	2.44417473163815e-137	SPX2	SPX domain gene 1	-	-	-	-	-	-	-
arahy.Tifrunner.gnm1.ann1.F1289G	2281	2627	2253	20	27	46	110.63	103.07	111.07	1.68	1.85	3.06	108.256666666667	2.19666666666667	-5.62299609705785	8.47135046123317e-125	6.0601217416175e-121	--	uncharacterized protein LOC100791257 [Glycine max]	-	-	-	-	-	-	-
arahy.Tifrunner.gnm1.ann1.ALW2B1	18421	21978	16984	3	1	5	763.42	736.92	715.53	0.21	0.06	0.28	738.623333333333	0.183333333333333	-11.9761540051798	1.07610873391477e-121	6.59839129672714e-118	CHS	chalcone synthase-like [Glycine max]	Metabolism;Metabolism;Organismal Systems;Metabolism	Global and overview maps;Global and overview maps;Environmental adaptation;Biosynthesis of other secondary metabolites	ko01100//Metabolic pathways;ko01110//Biosynthesis of secondary metabolites;ko04712//Circadian rhythm - plant;ko00941//Flavonoid biosynthesis	K00660;K00660;K00660;K00660	-	GO:0003824//catalytic activity	GO:0008152//metabolic process;GO:0009058//biosynthetic process
arahy.Tifrunner.gnm1.ann1.4DJY3R	27747	33463	23259	1273	1708	1483	3245.47	3166.68	2765.67	252.86	286.88	236.35	3059.27333333333	258.696666666667	-3.56385564146909	2.24980974308285e-120	1.20707917240753e-116	ASR1	Unknown protein	-	-	-	-	-	-	GO:0006950//response to stress
arahy.Tifrunner.gnm1.ann1.ZE0PKC	1560	2118	1531	25	33	39	54.29	59.62	54.16	1.48	1.65	1.85	56.0233333333333	1.66	-5.07677267821994	7.50537170301362e-120	3.57939515818612e-116	ALDH2C4	aldehyde dehydrogenase family 2 member C4-like [Glycine max]	Metabolism	Biosynthesis of other secondary metabolites	ko00940//Phenylpropanoid biosynthesis	K12355	-	GO:0016491//oxidoreductase activity	GO:0008152//metabolic process;GO:0055114//oxidation-reduction process
arahy.Tifrunner.gnm1.ann1.YIK7D0	6800	7383	6237	181	224	152	194.03	170.46	180.92	8.77	9.18	5.90	181.803333333333	7.95	-4.51527998072154	3.61491755823178e-113	1.55159491434425e-109	SQD2	Glycosyl transferase, group 1 family protein n=1 Tax=Synechococcus sp. PCC 7335 RepID=B4WMC6_9SYNE	Metabolism;Metabolism	Global and overview maps;Lipid metabolism	ko01100//Metabolic pathways;ko00561//Glycerolipid metabolism	K06119;K06119	-	-	GO:0009058//biosynthetic process
arahy.Tifrunner.gnm1.ann1.RL0B30	19197	15424	11955	157	117	197	1138.84	740.28	720.97	15.81	9.97	15.89	866.696666666667	13.89	-5.9634086515674	2.40151446681707e-111	9.37070944952023e-108	RD22	BURP domain-containing protein	-	-	-	-	-	-	-
arahy.Tifrunner.gnm1.ann1.5U7Y9H	2689	3700	2660	110	163	174	77.76	86.56	78.19	5.38	6.75	6.84	80.8366666666667	6.32333333333333	-3.67625265479013	5.05197167934796e-107	1.80700607017478e-103	NPC1	non-specific phospholipase C1	Metabolism;Metabolism;Metabolism;Metabolism;Metabolism	Global and overview maps;Global and overview maps;Lipid metabolism;Carbohydrate metabolism;Lipid metabolism	ko01100//Metabolic pathways;ko01110//Biosynthesis of secondary metabolites;ko00564//Glycerophospholipid metabolism;ko00562//Inositol phosphate metabolism;ko00565//Ether lipid metabolism	K01114;K01114;K01114;K01114;K01114	-	GO:0003824//catalytic activity	GO:0008152//metabolic process
arahy.Tifrunner.gnm1.ann1.79B99S	1748	1832	1606	10	18	14	91.39	77.48	85.37	0.89	1.35	1.00	84.7466666666667	1.08	-6.2940534064639	7.39402667325983e-106	2.44128009899737e-102	AN3	flavanone 3-hydroxylase [Glycine max]	Metabolism;Metabolism;Metabolism	Global and overview maps;Global and overview maps;Biosynthesis of other secondary metabolites	ko01100//Metabolic pathways;ko01110//Biosynthesis of secondary metabolites;ko00941//Flavonoid biosynthesis	K00475;K00475;K00475	-	GO:0016491//oxidoreductase activity	GO:0055114//oxidation-reduction process
MSTRG.34279	4474	4503	5016	97	68	87	250.04	203.63	285.01	9.16	5.49	6.63	246.226666666667	7.09333333333333	-5.11737946079327	1.56670332927239e-103	4.80328859278783e-100	--	PREDICTED: dehydrin DHN3-like [Arachis ipaensis]	-	-	-	-	-	-	-
arahy.Tifrunner.gnm1.ann1.EY5UDZ	3101	3115	2595	85	124	130	142.60	115.87	121.29	6.64	8.19	8.14	126.586666666667	7.65666666666667	-4.04726519305151	3.6310524813911e-101	1.03901356404179e-97	--	unknown protein; FUNCTIONS IN: molecular_function unknown; LOCATED IN: chloroplast	-	-	-	-	-	-	-
arahy.Tifrunner.gnm1.ann1.8F7PE4	6345	7950	6616	57	102	38	237.31	240.57	251.55	3.60	5.48	1.94	243.143333333333	3.67333333333333	-6.04857340704001	9.02935427061626e-101	2.42223715002119e-97	CYP75B2	Cytochrome P450 superfamily protein	Metabolism;Metabolism;Metabolism;Metabolism	Global and overview maps;Global and overview maps;Biosynthesis of other secondary metabolites;Biosynthesis of other secondary metabolites	ko01100//Metabolic pathways;ko01110//Biosynthesis of secondary metabolites;ko00941//Flavonoid biosynthesis;ko00944//Flavone and flavonol biosynthesis	K05280;K05280;K05280;K05280	-	GO:0005506//iron ion binding;GO:0020037//heme binding	GO:0055114//oxidation-reduction process
arahy.Tifrunner.gnm1.ann1.4Y1607	2035	2495	2040	5	5	10	83.54	82.86	85.15	0.35	0.29	0.56	83.85	0.4	-7.71166697356435	1.69696215439614e-98	4.28452997594065e-95	FL	flavonol synthase [Glycine max]	Metabolism;Metabolism;Metabolism	Global and overview maps;Global and overview maps;Biosynthesis of other secondary metabolites	ko01100//Metabolic pathways;ko01110//Biosynthesis of secondary metabolites;ko00941//Flavonoid biosynthesis	K05278;K05278;K05278	-	GO:0016491//oxidoreductase activity	GO:0055114//oxidation-reduction process
arahy.Tifrunner.gnm1.ann1.7GR9X4	2232	2605	2448	113	135	120	39.79	37.58	44.37	3.42	3.47	2.92	40.58	3.27	-3.63340632425858	6.24962561841163e-98	1.49025794885258e-94	PPC4	phosphoenolpyruvate carboxylase 4	Metabolism;Metabolism;Metabolism;Metabolism	Global and overview maps;Global and overview maps;Carbohydrate metabolism;Energy metabolism	ko01100//Metabolic pathways;ko01200//Carbon metabolism;ko00620//Pyruvate metabolism;ko00710//Carbon fixation in photosynthetic organisms	K01595;K01595;K01595;K01595	-	GO:0003824//catalytic activity	-
arahy.Tifrunner.gnm1.ann1.31N1MT	1900	2405	1804	99	135	136	66.44	68.06	64.16	5.99	6.79	6.78	66.22	6.52	-3.34432314116592	5.89733694751338e-95	1.33223945505879e-91	LCAT3	lecithin:cholesterol acyltransferase 3	Metabolism;Metabolism;Metabolism;Metabolism	Global and overview maps;Global and overview maps;Lipid metabolism;Lipid metabolism	ko01100//Metabolic pathways;ko01110//Biosynthesis of secondary metabolites;ko00564//Glycerophospholipid metabolism;ko00592//alpha-Linolenic acid metabolism	K22389;K22389;K22389;K22389	-	GO:0008374//O-acyltransferase activity	GO:0006629//lipid metabolic process
arahy.Tifrunner.gnm1.ann1.IT8P61	1208	1612	1293	54	58	62	48.63	52.49	52.90	3.69	3.35	3.40	51.34	3.48	-3.88292408472669	2.47100422678762e-93	5.3030221711089e-90	4CL1	4-coumarate:CoA ligase 2	Metabolism;Metabolism;Metabolism;Metabolism;Metabolism	Global and overview maps;Global and overview maps;Biosynthesis of other secondary metabolites;Metabolism of cofactors and vitamins;Amino acid metabolism	ko01100//Metabolic pathways;ko01110//Biosynthesis of secondary metabolites;ko00940//Phenylpropanoid biosynthesis;ko00130//Ubiquinone and other terpenoid-quinone biosynthesis;ko00360//Phenylalanine metabolism	K01904;K01904;K01904;K01904;K01904	-	GO:0003824//catalytic activity	GO:0008152//metabolic process
arahy.Tifrunner.gnm1.ann1.MV46JJ	52885	64232	47352	5038	5749	6023	3680.19	3616.29	3349.86	595.25	574.44	571.08	3548.78	580.256666666667	-2.61256004183743	1.12599256950207e-89	2.30142157467466e-86	ASR1	ABA/WDS induced protein	-	-	-	-	-	-	GO:0006950//response to stress
arahy.Tifrunner.gnm1.ann1.NDX0CI	1269	1564	1209	59	75	76	28.55	28.47	27.61	2.17	2.41	2.34	28.21	2.30666666666667	-3.61232522367	4.25744594013098e-86	8.30627702919554e-83	--	alpha/beta-Hydrolases superfamily protein	-	-	-	-	-	-	-
arahy.Tifrunner.gnm1.ann1.CG1IFF	2347	2470	2105	131	138	155	292.49	249.00	266.65	27.72	24.75	26.32	269.38	26.2633333333333	-3.35852080318728	6.71784141203983e-82	1.25366603951119e-78	LTPG1	lipid transfer protein	-	-	-	-	-	-	-
arahy.Tifrunner.gnm1.ann1.3YC2HT	2604	3142	3103	146	188	148	47.83	46.68	57.93	4.55	4.95	3.70	50.8133333333333	4.4	-3.52963167856635	1.31484265017925e-80	2.35148650962474e-77	PPC4	phosphoenolpyruvate carboxylase 4	Metabolism;Metabolism;Metabolism;Metabolism	Global and overview maps;Global and overview maps;Carbohydrate metabolism;Energy metabolism	ko01100//Metabolic pathways;ko01200//Carbon metabolism;ko00620//Pyruvate metabolism;ko00710//Carbon fixation in photosynthetic organisms	K01595;K01595;K01595;K01595	-	GO:0003824//catalytic activity;GO:0008964//phosphoenolpyruvate carboxylase activity	GO:0006099//tricarboxylic acid cycle;GO:0015977//carbon fixation
arahy.Tifrunner.gnm1.ann1.P4QE4D	2338	2662	2531	143	189	157	339.03	312.31	373.11	35.21	39.35	31.02	341.483333333333	35.1933333333333	-3.27844109668309	3.1240849324093e-79	5.36367893875489e-76	--	Protein of unknown function, DUF538	-	-	-	-	-	-	-
arahy.Tifrunner.gnm1.ann1.NG4XB7	1739	2650	2255	48	27	28	64.51	79.55	85.07	3.02	1.44	1.42	76.3766666666667	1.96	-5.28420639784158	4.3955226568903e-79	7.25633167227098e-76	RD22	dehydration-responsive protein RD22	-	-	-	-	-	-	-
arahy.Tifrunner.gnm1.ann1.SY7QJV	909	1469	1034	9	12	9	40.24	51.43	45.73	0.73	0.82	0.59	45.8	0.713333333333333	-6.00462739730432	5.90034798793468e-77	9.37980504956046e-74	ALDH2C4	aldehyde dehydrogenase family 2 member C4-like [Glycine max]	Metabolism	Biosynthesis of other secondary metabolites	ko00940//Phenylpropanoid biosynthesis	K12355	-	GO:0016491//oxidoreductase activity	GO:0008152//metabolic process;GO:0055114//oxidation-reduction process
arahy.Tifrunner.gnm1.ann1.67NNK3	1748	1766	1526	29	67	46	46.37	37.89	41.15	1.30	2.54	1.65	41.8033333333333	1.83	-4.51370243154865	6.00924925577562e-74	9.21174987701433e-71	MGD2	monogalactosyldiacylglycerol synthase 2	Metabolism;Metabolism	Global and overview maps;Lipid metabolism	ko01100//Metabolic pathways;ko00561//Glycerolipid metabolism	K03715;K03715	-	GO:0030246//carbohydrate binding	GO:0005975//carbohydrate metabolic process;GO:0009247//glycolipid biosynthetic process;GO:0030259//lipid glycosylation
arahy.Tifrunner.gnm1.ann1.M4EJC3	11245	8802	7069	91	40	107	661.26	418.77	422.61	9.09	3.38	8.60	500.88	7.02333333333333	-6.15616528778484	1.97136984545423e-73	2.91776332781332e-70	RD22	BURP domain-containing protein	-	-	-	-	-	-	-
arahy.Tifrunner.gnm1.ann1.Q246H6	1229	1492	1156	63	90	73	108.84	106.90	104.07	9.47	11.44	8.81	106.603333333333	9.90666666666667	-3.42770902953907	1.70227974296203e-72	2.43550837091387e-69	--	Unknown protein	-	-	-	-	-	-	-
arahy.Tifrunner.gnm1.ann1.A6Q8V1	1744	1401	1238	20	33	26	103.76	67.45	74.89	2.02	2.82	2.11	82.0333333333333	2.31666666666667	-5.14608786973465	1.59242416421672e-71	2.20483967666161e-68	--	unknown protein; FUNCTIONS IN: molecular_function unknown; LOCATED IN: chloroplast	-	-	-	-	-	-	-
arahy.Tifrunner.gnm1.ann1.6AFN3K	2501	3011	2343	158	242	190	120.45	117.52	114.82	13.49	16.39	12.57	117.596666666667	14.15	-3.05497320870835	8.1855181982296e-70	1.09793378782628e-66	At3g07570	ribonuclease 2-like [Glycine max]	-	-	-	-	GO:0016021//integral component of membrane	GO:0003723//RNA binding;GO:0033897//ribonuclease T2 activity	-
arahy.Tifrunner.gnm1.ann1.0PNZ7T	1234	1717	1307	89	120	107	63.47	71.46	68.34	7.77	8.84	7.50	67.7566666666667	8.03666666666667	-3.0756937518747	5.19330279937087e-69	6.75475584104837e-66	GDPD1	Glycerophosphodiester phosphodiesterase GDE1 n=2 Tax=Triticeae RepID=M8BLH1_AEGTA	Metabolism	Lipid metabolism	ko00564//Glycerophospholipid metabolism	K18696	-	GO:0008081//phosphoric diester hydrolase activity;GO:0008889//glycerophosphodiester phosphodiesterase activity	GO:0006071//glycerol metabolic process;GO:0006629//lipid metabolic process
arahy.Tifrunner.gnm1.ann1.B8KEMK	2355	3258	2244	214	250	240	91.56	102.33	88.65	14.07	13.87	12.64	94.18	13.5266666666667	-2.79961435826402	1.98994562673896e-68	2.51213077032029e-65	SPBC2A9.03	Transducin/WD40 repeat-like superfamily protein	-	-	-	-	-	GO:0005515//protein binding	-
arahy.Tifrunner.gnm1.ann1.D6LK4T	3061	3802	3196	229	345	271	43.82	44.03	46.51	5.56	7.10	5.28	44.7866666666667	5.98	-2.90485190531524	2.73803131732766e-68	3.35776514863822e-65	ACA12	calcium-transporting ATPase 8, plasma membrane-type protein	-	-	-	-	-	-	-
arahy.Tifrunner.gnm1.ann1.L6AUEE	8031	9069	7473	261	511	313	223.09	203.81	211.04	12.31	20.38	11.86	212.646666666667	14.85	-3.83992340410052	1.13765557917333e-65	1.35640146581327e-62	SQD2	Glycosyl transferase, group 1 family protein n=1 Tax=Synechococcus sp. PCC 7335 RepID=B4WMC6_9SYNE	Metabolism;Metabolism	Global and overview maps;Lipid metabolism	ko01100//Metabolic pathways;ko00561//Glycerolipid metabolism	K06119;K06119	-	-	GO:0009058//biosynthetic process
arahy.Tifrunner.gnm1.ann1.PV9TPZ	1221	1895	1124	37	45	69	44.81	56.25	41.94	2.31	2.37	3.43	47.6666666666667	2.70333333333333	-4.14016942233584	1.23769196254734e-64	1.43578957882316e-61	--	O-acyltransferase (WSD1-like) family protein	-	-	-	-	-	GO:0004144//diacylglycerol O-acyltransferase activity	GO:0045017//glycerolipid biosynthetic process
arahy.Tifrunner.gnm1.ann1.0FU07W	1292	1792	1325	60	112	96	26.24	29.45	27.35	2.06	3.28	2.65	27.68	2.66333333333333	-3.37753903542991	9.45460012890196e-63	1.06792196508613e-59	HDG2	homeobox-leucine zipper protein ANTHOCYANINLESS 2-like isoform X2 [Glycine max]	-	-	-	-	GO:0005634//nucleus	GO:0003677//DNA binding;GO:0003700//transcription factor activity, sequence-specific DNA binding;GO:0008289//lipid binding;GO:0043565//sequence-specific DNA binding	-
arahy.Tifrunner.gnm1.ann1.HITK0G	1377	1506	1369	98	126	118	53.03	46.95	53.62	6.39	6.99	6.22	51.2	6.53333333333333	-2.97025265660595	3.61514493432101e-62	3.97869874028017e-59	NFYA10	nuclear transcription factor Y subunit A-10-like isoform X7 [Glycine max]	-	-	-	-	-	GO:0003700//transcription factor activity, sequence-specific DNA binding	-
arahy.Tifrunner.gnm1.ann1.3TPM0V	1067	1792	1331	62	86	68	28.49	38.72	36.14	2.83	3.30	2.49	34.45	2.87333333333333	-3.58370670922371	3.95318863992457e-62	4.24196907007105e-59	ABCG11	ATP-binding cassette sub-family G member 2 n=2 Tax=Panicoideae RepID=B6SL34_MAIZE	-	-	-	-	GO:0016020//membrane	GO:0000166//nucleotide binding;GO:0005524//ATP binding;GO:0016887//ATPase activity;GO:0017111//nucleoside-triphosphatase activity	-
arahy.Tifrunner.gnm1.ann1.RLTX4G	1351	2078	1891	58	107	92	60.06	74.78	85.53	4.37	6.84	5.56	73.4566666666667	5.59	-3.71597324242999	2.21983504348055e-61	2.32389657893347e-58	lhcA-P4	light-harvesting chlorophyll B-binding protein 3	Metabolism	Energy metabolism	ko00196//Photosynthesis - antenna proteins	K08910	GO:0016020//membrane	-	-
arahy.Tifrunner.gnm1.ann1.HAI9AH	1397	1495	1213	5	30	11	37.75	32.70	33.33	0.24	1.18	0.42	34.5933333333333	0.613333333333333	-5.81767886448174	1.39207750564809e-60	1.42263692136731e-57	MGD2	monogalactosyldiacylglycerol synthase 2	Metabolism;Metabolism	Global and overview maps;Lipid metabolism	ko01100//Metabolic pathways;ko00561//Glycerolipid metabolism	K03715;K03715	-	GO:0030246//carbohydrate binding	GO:0005975//carbohydrate metabolic process;GO:0009247//glycolipid biosynthetic process;GO:0030259//lipid glycosylation
arahy.Tifrunner.gnm1.ann1.DG4CQN	2092	2335	2057	110	185	192	58.64	52.29	58.07	5.27	7.48	7.32	56.3333333333333	6.69	-3.07391072469429	1.46284366684421e-60	1.4601901364718e-57	SLC37A2	putative glycerol-3-phosphate transporter 1-like isoform X2 [Glycine max]	-	-	-	-	GO:0016021//integral component of membrane	GO:0005215//transporter activity	GO:0006810//transport;GO:0055085//transmembrane transport
arahy.Tifrunner.gnm1.ann1.FJH25Q	751	741	756	15	10	16	22.44	17.92	22.98	0.76	0.43	0.65	21.1133333333333	0.613333333333333	-5.10533919597118	4.47200916952736e-59	4.36244494487394e-56	HSF30	heat shock transcription factor A2	-	-	-	-	GO:0005634//nucleus	GO:0003700//transcription factor activity, sequence-specific DNA binding;GO:0043565//sequence-specific DNA binding	GO:0009408//response to heat
arahy.Tifrunner.gnm1.ann1.HLS3VZ	1973	2088	1297	19	53	25	100.24	85.86	67.02	1.64	3.87	1.73	84.3733333333333	2.41333333333333	-5.12768799738959	9.86301089861277e-59	9.40755897311683e-56	PPA4	soluble inorganic pyrophosphatase	Metabolism	Energy metabolism	ko00190//Oxidative phosphorylation	K01507	GO:0005737//cytoplasm	GO:0000287//magnesium ion binding;GO:0004427//inorganic diphosphatase activity	GO:0006796//phosphate-containing compound metabolic process
arahy.Tifrunner.gnm1.ann1.JE37KP	719	1169	1050	34	39	41	24.84	32.67	36.88	1.99	1.93	1.93	31.4633333333333	1.95	-4.01212549381867	2.1295798721448e-58	1.98708320156954e-55	NAC035	NAC domain containing protein 35	-	-	-	-	-	GO:0003677//DNA binding	-
arahy.Tifrunner.gnm1.ann1.F1H6I3	787	1006	832	27	41	57	65.71	67.95	70.62	3.83	4.92	6.48	68.0933333333333	5.07666666666667	-3.74556011722512	3.56315366632416e-58	3.25399322693544e-55	HOS3	GNS1/SUR4 membrane protein family	-	-	-	-	GO:0016021//integral component of membrane	-	-
arahy.Tifrunner.gnm1.ann1.E2P3C3	819	1266	792	40	39	33	29.14	36.47	28.66	2.42	1.99	1.61	31.4233333333333	2.00666666666667	-3.96896333599009	4.87395572300645e-58	4.35833182381006e-55	TLP1	Pathogenesis-related thaumatin superfamily protein	-	-	-	-	-	-	-
arahy.Tifrunner.gnm1.ann1.8647P2	1467	2074	2102	88	65	88	73.31	84.20	109.83	6.32	3.95	5.07	89.1133333333333	5.11333333333333	-4.12330532498941	6.12022412230593e-58	5.36106652607378e-55	APG	GDSL-like Lipase/Acylhydrolase superfamily protein	-	-	-	-	-	GO:0016787//hydrolase activity	GO:0006629//lipid metabolic process
arahy.Tifrunner.gnm1.ann1.R01U6H	46	26	53	492	538	703	3.05	1.38	3.57	55.35	51.20	63.48	2.66666666666667	56.6766666666667	4.40964550691874	1.14984544190263e-57	9.87073321146895e-55	LE	gibberellin 20 oxidase 2-like [Glycine max]	Metabolism;Metabolism	Global and overview maps;Metabolism of terpenoids and polyketides	ko01110//Biosynthesis of secondary metabolites;ko00904//Diterpenoid biosynthesis	K04124;K04124	-	GO:0016491//oxidoreductase activity	GO:0055114//oxidation-reduction process
MSTRG.3228	1756	2118	1934	54	120	71	65.22	63.64	73.02	3.41	6.40	3.59	67.2933333333333	4.46666666666667	-3.91319308595329	1.8191225339461e-57	1.53098779219675e-54	CYP77A3	PREDICTED: cytochrome P450 77A3-like [Arachis duranensis]	-	-	-	-	-	-	-
arahy.Tifrunner.gnm1.ann1.N8DZQ8	1608	2329	2100	74	142	97	72.51	84.97	96.26	5.68	9.18	5.98	84.58	6.94666666666667	-3.60592378347145	4.59435624361092e-57	3.79228766708208e-54	lhcA-P4	light-harvesting chlorophyll B-binding protein 3	Metabolism	Energy metabolism	ko00196//Photosynthesis - antenna proteins	K08910	GO:0016020//membrane	-	-
arahy.Tifrunner.gnm1.ann1.WQ1I1V	4001	6681	4869	346	283	324	126.27	170.59	156.22	18.56	12.82	13.95	151.026666666667	15.11	-3.32122774202162	1.43837774385175e-56	1.1648688588982e-53	FDH	3-ketoacyl-CoA synthase 10	Metabolism;Metabolism;Organismal Systems;Metabolism	Global and overview maps;Global and overview maps;Environmental adaptation;Lipid metabolism	ko01100//Metabolic pathways;ko01110//Biosynthesis of secondary metabolites;ko04626//Plant-pathogen interaction;ko00062//Fatty acid elongation	K15397;K15397;K15397;K15397	GO:0016020//membrane	GO:0003824//catalytic activity	GO:0006633//fatty acid biosynthetic process;GO:0008152//metabolic process;GO:0008610//lipid biosynthetic process
arahy.Tifrunner.gnm1.ann1.0PE7XW	1220	1910	1382	103	131	109	34.61	43.42	39.56	4.94	5.38	4.13	39.1966666666667	4.81666666666667	-3.02462397896975	4.72176035824339e-56	3.75309996475042e-53	ABCG15	ATP-binding ABC transporter	-	-	-	-	GO:0016020//membrane	GO:0000166//nucleotide binding;GO:0005524//ATP binding;GO:0016887//ATPase activity;GO:0017111//nucleoside-triphosphatase activity	-
arahy.Tifrunner.gnm1.ann1.YW30D2	3162	5183	3704	196	203	133	99.43	131.85	118.40	10.45	9.17	5.68	116.56	8.43333333333333	-3.788825993204	4.27141260462936e-55	3.33341039665275e-52	FDH	3-ketoacyl-CoA synthase 10	Metabolism;Metabolism;Organismal Systems;Metabolism	Global and overview maps;Global and overview maps;Environmental adaptation;Lipid metabolism	ko01100//Metabolic pathways;ko01110//Biosynthesis of secondary metabolites;ko04626//Plant-pathogen interaction;ko00062//Fatty acid elongation	K15397;K15397;K15397;K15397	GO:0016020//membrane	GO:0003824//catalytic activity	GO:0006633//fatty acid biosynthetic process;GO:0008152//metabolic process;GO:0008610//lipid biosynthetic process
arahy.Tifrunner.gnm1.ann1.EEUI5F	563	772	747	16	13	23	11.25	12.47	15.17	0.55	0.38	0.64	12.9633333333333	0.523333333333333	-4.63056277054258	5.36684416978938e-55	4.1134943831375e-52	SPS3	sucrose phosphate synthase 3F	Metabolism;Metabolism	Global and overview maps;Carbohydrate metabolism	ko01100//Metabolic pathways;ko00500//Starch and sucrose metabolism	K00696;K00696	-	-	-
arahy.Tifrunner.gnm1.ann1.53FINS	2938	2523	2357	70	136	145	71.21	49.49	58.09	2.87	4.74	4.78	59.5966666666667	4.13	-3.85101795403152	6.7143263134503e-55	5.05600550922656e-52	SS	sucrose synthase 4	Metabolism;Metabolism	Global and overview maps;Carbohydrate metabolism	ko01100//Metabolic pathways;ko00500//Starch and sucrose metabolism	K00695;K00695	-	GO:0016157//sucrose synthase activity	GO:0005985//sucrose metabolic process;GO:0009058//biosynthetic process
arahy.Tifrunner.gnm1.ann1.IEB1S3	956	1242	866	72	74	77	26.32	28.18	24.86	2.00	1.72	1.70	26.4533333333333	1.80666666666667	-3.872047269033	1.29473785659494e-54	9.58150660013245e-52	--	oxidoreductase, 2OG-Fe(II) oxygenase family protein	-	-	-	-	-	GO:0016491//oxidoreductase activity	GO:0055114//oxidation-reduction process
arahy.Tifrunner.gnm1.ann1.LND7SA	1098	1870	1398	54	47	86	17.80	24.53	23.05	1.49	1.09	1.91	21.7933333333333	1.49666666666667	-3.86406202702611	2.98662332193793e-54	2.17274315634271e-51	ABCG39	ATP-binding ABC transporter	-	-	-	-	GO:0016020//membrane	GO:0000166//nucleotide binding;GO:0005524//ATP binding;GO:0016887//ATPase activity;GO:0017111//nucleoside-triphosphatase activity	-
arahy.Tifrunner.gnm1.ann1.F91WU6	1967	2344	1829	195	269	243	88.06	84.89	83.24	14.78	17.31	14.81	85.3966666666667	15.6333333333333	-2.44955433544543	7.56322633829696e-54	5.41048001487303e-51	UGP	UTP-glucose-1-phosphate uridylyltransferase	Metabolism;Metabolism;Metabolism;Metabolism;Metabolism	Global and overview maps;Carbohydrate metabolism;Carbohydrate metabolism;Carbohydrate metabolism;Carbohydrate metabolism	ko01100//Metabolic pathways;ko00500//Starch and sucrose metabolism;ko00520//Amino sugar and nucleotide sugar metabolism;ko00040//Pentose and glucuronate interconversions;ko00052//Galactose metabolism	K00963;K00963;K00963;K00963;K00963	-	GO:0016779//nucleotidyltransferase activity	GO:0008152//metabolic process
arahy.Tifrunner.gnm1.ann1.16A6WD	1376	1520	1250	105	93	118	48.73	43.54	44.98	6.28	4.72	5.71	45.75	5.57	-3.03802251071874	7.76553560210059e-54	5.46413637890757e-51	LCAT3	lecithin:cholesterol acyltransferase 3	Metabolism;Metabolism;Metabolism;Metabolism	Global and overview maps;Global and overview maps;Lipid metabolism;Lipid metabolism	ko01100//Metabolic pathways;ko01110//Biosynthesis of secondary metabolites;ko00564//Glycerophospholipid metabolism;ko00592//alpha-Linolenic acid metabolism	K22389;K22389;K22389;K22389	-	GO:0008374//O-acyltransferase activity	GO:0006629//lipid metabolic process
arahy.Tifrunner.gnm1.ann1.465MI9	554	679	686	11	19	11	19.42	19.27	24.46	0.66	0.94	0.54	21.05	0.713333333333333	-4.88310003227377	9.22643366858431e-54	6.38737074069315e-51	KAT2	probable cyclic nucleotide-gated ion channel 5-like isoform X2 [Glycine max]	-	-	-	-	GO:0016020//membrane	GO:0005216//ion channel activity;GO:0005249//voltage-gated potassium channel activity	GO:0006811//ion transport;GO:0006813//potassium ion transport;GO:0055085//transmembrane transport
arahy.Tifrunner.gnm1.ann1.68JQQM	1594	2797	1888	145	142	156	65.00	92.28	78.27	10.03	8.33	8.64	78.5166666666667	9	-3.12500201961709	3.3968364914484e-53	2.31427009342775e-50	--	O-acyltransferase (WSD1-like) family protein	-	-	-	-	-	GO:0004144//diacylglycerol O-acyltransferase activity	GO:0045017//glycerolipid biosynthetic process
arahy.Tifrunner.gnm1.ann1.QF8GL7	919	1079	871	3	4	4	61.99	58.90	59.73	0.34	0.39	0.38	60.2066666666667	0.37	-7.346254164065	4.46658755875823e-53	2.99554486245345e-50	HSP26-A	Glutathione S-transferase family protein	Metabolism	Metabolism of other amino acids	ko00480//Glutathione metabolism	K00799	-	GO:0005515//protein binding	-
arahy.Tifrunner.gnm1.ann1.483GQE	1084	1363	1158	90	89	75	37.34	37.33	39.02	5.29	4.59	3.56	37.8966666666667	4.48	-3.08050031931328	5.25086896433591e-53	3.46735073364963e-50	RGLG2	E3 ubiquitin-protein ligase RGLG2 isoform X2 [Glycine max]	-	-	-	-	-	GO:0005515//protein binding;GO:0008270//zinc ion binding	-
arahy.Tifrunner.gnm1.ann1.0C8NZA	629	701	514	9	10	7	14.05	12.80	12.08	0.33	0.31	0.26	12.9766666666667	0.3	-5.43481353301761	1.3574232708519e-52	8.8277760047735e-50	AKR1	aldo/keto reductase family oxidoreductase	-	-	-	-	-	-	-
arahy.Tifrunner.gnm1.ann1.62PPRY	525	607	546	9	8	12	25.00	23.40	26.45	0.73	0.53	0.78	24.95	0.68	-5.19736125897428	1.39746674674553e-52	8.95254741847932e-50	At1g06620	1-aminocyclopropane-1-carboxylate oxidase homolog 1-like [Glycine max]	-	-	-	-	-	GO:0016491//oxidoreductase activity	GO:0055114//oxidation-reduction process
arahy.Tifrunner.gnm1.ann1.KET370	3167	4592	3437	341	435	340	133.48	156.60	147.28	24.39	26.33	19.53	145.786666666667	23.4166666666667	-2.63825115020393	4.34103174450037e-52	2.74008477260949e-49	CER2	HXXXD-type acyl-transferase family protein	-	-	-	-	-	-	-
arahy.Tifrunner.gnm1.ann1.979X0J	639	778	770	29	25	40	22.17	21.82	27.16	1.73	1.25	1.90	23.7166666666667	1.62666666666667	-3.86591070385096	1.3914720522157e-51	8.65576281524668e-49	PCKA	phosphoenolpyruvate carboxykinase 1	Metabolism;Metabolism;Metabolism;Metabolism;Metabolism;Metabolism;Metabolism	Global and overview maps;Global and overview maps;Global and overview maps;Carbohydrate metabolism;Carbohydrate metabolism;Energy metabolism;Carbohydrate metabolism	ko01100//Metabolic pathways;ko01110//Biosynthesis of secondary metabolites;ko01200//Carbon metabolism;ko00010//Glycolysis / Gluconeogenesis;ko00620//Pyruvate metabolism;ko00710//Carbon fixation in photosynthetic organisms;ko00020//Citrate cycle (TCA cycle)	K01610;K01610;K01610;K01610;K01610;K01610;K01610	-	GO:0004611//phosphoenolpyruvate carboxykinase activity;GO:0004612//phosphoenolpyruvate carboxykinase (ATP) activity;GO:0005524//ATP binding;GO:0017076//purine nucleotide binding	GO:0006094//gluconeogenesis
arahy.Tifrunner.gnm1.ann1.NG49FS	65	51	55	360	431	355	6.08	3.86	5.23	57.20	57.91	45.26	5.05666666666667	53.4566666666667	3.40211129511525	1.43836725687654e-51	8.81965705709355e-49	AHL20	putative DNA-binding protein ESCAROLA-like [Glycine max]	-	-	-	-	-	-	-
arahy.Tifrunner.gnm1.ann1.V4RTI5	138	165	74	734	1289	1002	8.94	8.67	4.88	80.92	120.15	88.60	7.49666666666667	96.5566666666667	3.68705471177876	2.86410858940414e-51	1.73145449118879e-48	RRT15	senescence-associated protein	-	-	-	-	-	-	-
arahy.Tifrunner.gnm1.ann1.1W5D66	568	755	739	12	3	9	39.13	42.06	51.78	1.40	0.29	0.85	44.3233333333333	0.846666666666667	-5.7101284818627	3.54104736892882e-51	2.11095604401615e-48	BAH1	E3 ubiquitin-protein ligase BAH1-like protein	-	-	-	-	-	GO:0005515//protein binding;GO:0008270//zinc ion binding	-
arahy.Tifrunner.gnm1.ann1.3ZDQ4J	1291	1446	1552	64	100	62	162.46	147.27	198.60	13.68	18.02	10.63	169.443333333333	14.11	-3.58601298274639	9.67531891758301e-51	5.68882244630819e-48	LTPG1	lipid transfer protein	-	-	-	-	-	-	-
arahy.Tifrunner.gnm1.ann1.MR10IA	914	1526	1077	46	84	79	63.80	86.17	76.41	5.45	8.42	7.51	75.46	7.12666666666667	-3.40441274781077	2.02744548069598e-50	1.17597317462747e-47	--	Unknown protein	-	-	-	-	-	-	GO:0006950//response to stress
arahy.Tifrunner.gnm1.ann1.S82084	1245	1362	953	1	6	2	70.11	62.03	54.55	0.10	0.49	0.15	62.23	0.246666666666667	-7.97890366597958	3.47769327278697e-50	1.99026067539416e-47	SPX3	SPX domain gene 3	-	-	-	-	-	-	-
arahy.Tifrunner.gnm1.ann1.L4HCA7	1057	966	1212	23	50	35	38.70	28.61	45.12	1.44	2.65	1.73	37.4766666666667	1.94	-4.27186408177598	5.24085178766221e-50	2.95984000565839e-47	THI1	thiamine thiazole synthase 2, chloroplastic-like [Glycine max]	Metabolism;Metabolism	Global and overview maps;Metabolism of cofactors and vitamins	ko01100//Metabolic pathways;ko00730//Thiamine metabolism	K03146;K03146	-	-	GO:0006950//response to stress;GO:0009228//thiamine biosynthetic process
arahy.Tifrunner.gnm1.ann1.RS70VX	1180	1275	1046	78	108	81	46.88	40.98	42.22	5.29	6.15	4.36	43.36	5.26666666666667	-3.04140269901056	1.21204372079613e-49	6.75627799792357e-47	NFYA10	nuclear transcription factor Y subunit A-10 isoform 2 [Glycine max]	-	-	-	-	-	GO:0003700//transcription factor activity, sequence-specific DNA binding	-
arahy.Tifrunner.gnm1.ann1.Y1617F	725	1348	901	5	3	3	13.96	21.00	17.64	0.16	0.08	0.08	17.5333333333333	0.106666666666667	-7.36084708417966	1.44271298423529e-49	7.93899060376242e-47	PLDZETA1	phospholipase D P2	Metabolism;Metabolism;Cellular Processes;Metabolism;Metabolism	Global and overview maps;Global and overview maps;Transport and catabolism;Lipid metabolism;Lipid metabolism	ko01100//Metabolic pathways;ko01110//Biosynthesis of secondary metabolites;ko04144//Endocytosis;ko00564//Glycerophospholipid metabolism;ko00565//Ether lipid metabolism	K01115;K01115;K01115;K01115;K01115	-	GO:0003824//catalytic activity	GO:0008152//metabolic process
arahy.Tifrunner.gnm1.ann1.5PBU8Q	38	33	30	246	318	242	1.73	1.22	1.38	18.94	20.70	14.95	1.44333333333333	18.1966666666667	3.6561977670197	3.80363298592563e-49	2.06657639268228e-46	GSVIVT00023967001	Peroxidase superfamily protein	Metabolism;Metabolism;Metabolism	Global and overview maps;Global and overview maps;Biosynthesis of other secondary metabolites	ko01100//Metabolic pathways;ko01110//Biosynthesis of secondary metabolites;ko00940//Phenylpropanoid biosynthesis	K00430;K00430;K00430	-	GO:0004601//peroxidase activity;GO:0020037//heme binding	GO:0006979//response to oxidative stress;GO:0055114//oxidation-reduction process
arahy.Tifrunner.gnm1.ann1.983LEL	1153	1330	988	72	95	65	48.19	44.81	41.87	5.09	5.72	3.68	44.9566666666667	4.83	-3.2184399760438	4.44003678305151e-49	2.38219073502671e-46	GSTL3	Glutathione S-transferase family protein	Metabolism	Metabolism of other amino acids	ko00480//Glutathione metabolism	K00799	-	GO:0005515//protein binding	-
arahy.Tifrunner.gnm1.ann1.AM5T3N	3202	1957	1569	45	60	46	923.25	456.52	459.91	22.03	24.84	18.07	613.226666666667	21.6466666666667	-4.82420364612741	7.08256493515229e-49	3.75305990304453e-46	--	Unknown protein	-	-	-	-	-	-	-
arahy.Tifrunner.gnm1.ann1.M2PBL6	1274	1658	1094	92	116	143	20.87	21.97	18.22	2.55	2.74	3.20	20.3533333333333	2.83	-2.84639113065374	3.11437759041086e-48	1.6301867675075e-45	BOR1	Anion exchange family protein n=2 Tax=Populus trichocarpa RepID=B9GSX6_POPTR	-	-	-	-	GO:0016020//membrane;GO:0016021//integral component of membrane	GO:0005452//inorganic anion exchanger activity	GO:0006820//anion transport
arahy.Tifrunner.gnm1.ann1.5QUI8A	1720	1958	1860	134	203	148	47.82	44.03	52.56	6.30	8.10	5.62	48.1366666666667	6.67333333333333	-2.8506567691081	4.73089392249796e-48	2.44649914387298e-45	SLC37A2	putative glycerol-3-phosphate transporter 1-like isoform X1 [Glycine max]	-	-	-	-	GO:0016021//integral component of membrane	GO:0005215//transporter activity	GO:0006810//transport;GO:0055085//transmembrane transport
arahy.Tifrunner.gnm1.ann1.1ZE71I	851	996	917	57	38	53	39.18	37.13	42.96	4.46	2.51	3.36	39.7566666666667	3.44333333333333	-3.52931904805962	9.44834021658612e-48	4.82787689019416e-45	PIP2-7	plasma membrane intrinsic protein 2	-	-	-	-	GO:0016020//membrane	GO:0005215//transporter activity	GO:0006810//transport
arahy.Tifrunner.gnm1.ann1.T4QRY3	527	789	513	25	23	33	24.14	29.26	23.93	1.96	1.49	2.03	25.7766666666667	1.82666666666667	-3.81878041474931	6.83497886160987e-47	3.45142309056493e-44	HHP1	adiponectin receptor protein 2-like isoform X3 [Glycine max]	-	-	-	-	GO:0016021//integral component of membrane	-	-
arahy.Tifrunner.gnm1.ann1.XXTB4R	459	587	471	10	4	14	12.96	13.41	13.52	0.49	0.16	0.54	13.2966666666667	0.396666666666667	-5.06699364477922	3.17962193542434e-46	1.58692712456144e-43	OPT7	oligopeptide transporter 7	-	-	-	-	-	-	GO:0055085//transmembrane transport
arahy.Tifrunner.gnm1.ann1.K6A74J	824	634	594	6	10	5	123.83	77.09	90.75	1.53	2.16	1.02	97.2233333333333	1.57	-5.95246613400958	5.08309258279496e-46	2.50777586021523e-43	--	unknown protein; FUNCTIONS IN: molecular_function unknown; INVOLVED IN: biological_process unknown; LOCATED IN: endomembrane system; EXPRESSED IN: petal, flower; EXPRESSED DURING: 4 anthesis, petal differentiation and expansion stage	-	-	-	-	-	-	-
arahy.Tifrunner.gnm1.ann1.HJ6Q4U	2560	3450	2441	94	220	132	80.65	87.93	78.18	5.01	9.97	5.69	82.2533333333333	6.89	-3.57749825750508	8.72321078983473e-46	4.25474606274189e-43	NPC1	non-specific phospholipase C1	Metabolism;Metabolism;Metabolism;Metabolism;Metabolism	Global and overview maps;Global and overview maps;Lipid metabolism;Carbohydrate metabolism;Lipid metabolism	ko01100//Metabolic pathways;ko01110//Biosynthesis of secondary metabolites;ko00564//Glycerophospholipid metabolism;ko00562//Inositol phosphate metabolism;ko00565//Ether lipid metabolism	K01114;K01114;K01114;K01114;K01114	-	GO:0003824//catalytic activity	GO:0008152//metabolic process
arahy.Tifrunner.gnm1.ann1.K5MJK0	1427	1043	850	1	8	2	64.54	38.15	39.07	0.08	0.52	0.12	47.2533333333333	0.24	-7.62123788711271	9.35584269391538e-46	4.51203910233973e-43	At1g17710	2,3-diketo-5-methylthio-1-phosphopentane phosphatase	Metabolism;Metabolism	Global and overview maps;Metabolism of cofactors and vitamins	ko01100//Metabolic pathways;ko00750//Vitamin B6 metabolism	K13248;K13248	-	GO:0016791//phosphatase activity	GO:0008152//metabolic process
arahy.Tifrunner.gnm1.ann1.MNN997	3604	3977	3011	28	112	38	188.01	167.84	159.68	2.48	8.39	2.70	171.843333333333	4.52333333333333	-5.24756375825529	2.2019853918184e-45	1.05015129986255e-42	At2g35615	Eukaryotic aspartyl protease family protein	-	-	-	-	-	GO:0004190//aspartic-type endopeptidase activity	GO:0006508//proteolysis
arahy.Tifrunner.gnm1.ann1.JA012F	965	801	629	2	4	7	46.78	31.42	31.03	0.16	0.28	0.46	36.41	0.3	-6.923228429836	3.31014038445628e-45	1.56129500639157e-42	At1g17710	2,3-diketo-5-methylthio-1-phosphopentane phosphatase	Metabolism;Metabolism	Global and overview maps;Metabolism of cofactors and vitamins	ko01100//Metabolic pathways;ko00750//Vitamin B6 metabolism	K13248;K13248	-	GO:0016791//phosphatase activity	GO:0008152//metabolic process
arahy.Tifrunner.gnm1.ann1.RA52CN	481	535	397	8	11	13	28.72	25.88	24.12	0.81	0.94	1.06	26.24	0.936666666666667	-4.80808818511831	5.26756805241469e-45	2.45754952114938e-42	LOG1	cytokinin riboside 5'-monophosphate phosphoribohydrolase LOG1 [Glycine max]	-	-	-	-	-	-	-
arahy.Tifrunner.gnm1.ann1.D46YI6	83	105	40	474	929	735	2.81	2.89	1.37	27.36	45.38	34.05	2.35666666666667	35.5966666666667	3.91692253163565	6.35097411205153e-45	2.93114527782232e-42	TAR1-A	senescence-associated protein	-	-	-	-	-	-	-
arahy.Tifrunner.gnm1.ann1.DAE2HF	457	643	455	24	23	20	7.53	8.58	7.63	0.67	0.55	0.45	7.91333333333333	0.556666666666667	-3.82939992716785	6.63076694237068e-45	3.02772105000462e-42	Xyl1	beta-D-xylosidase 4	Metabolism;Metabolism	Global and overview maps;Carbohydrate metabolism	ko01100//Metabolic pathways;ko00520//Amino sugar and nucleotide sugar metabolism	K15920;K15920	-	-	GO:0005975//carbohydrate metabolic process
arahy.Tifrunner.gnm1.ann1.4D2SB5	49	77	61	765	461	1287	2.57	3.28	3.29	68.36	34.91	92.21	3.04666666666667	65.16	4.4186830341886	1.29772691608773e-44	5.86326680971763e-42	--	Oxidative stress 3 n=1 Tax=Theobroma cacao RepID=UPI00042B3423	-	-	-	-	-	-	-
arahy.Tifrunner.gnm1.ann1.A1ZC3A	93	178	157	620	610	861	0.90	1.40	1.55	10.21	8.49	11.37	1.28333333333333	10.0233333333333	2.96539451699174	4.39959775990423e-44	1.96707849011052e-41	GLT1	glutamate synthase 1	Metabolism;Metabolism;Metabolism;Metabolism;Metabolism	Global and overview maps;Global and overview maps;Global and overview maps;Amino acid metabolism;Energy metabolism	ko01100//Metabolic pathways;ko01110//Biosynthesis of secondary metabolites;ko01230//Biosynthesis of amino acids;ko00250//Alanine, aspartate and glutamate metabolism;ko00910//Nitrogen metabolism	K00264;K00264;K00264;K00264;K00264	-	GO:0003824//catalytic activity;GO:0005506//iron ion binding;GO:0010181//FMN binding;GO:0015930//glutamate synthase activity;GO:0016040//glutamate synthase (NADH) activity;GO:0016491//oxidoreductase activity;GO:0050660//flavin adenine dinucleotide binding;GO:0051536//iron-sulfur cluster binding	GO:0006537//glutamate biosynthetic process;GO:0006807//nitrogen compound metabolic process;GO:0008152//metabolic process;GO:0055114//oxidation-reduction process
arahy.Tifrunner.gnm1.ann1.KZ47MP	813	858	736	50	35	38	40.99	35.10	37.28	4.22	2.36	2.70	37.79	3.09333333333333	-3.61077030885355	4.71293925627907e-44	2.08545132740217e-41	FHY	Haloacid dehalogenase-like hydrolase (HAD) superfamily protein	Metabolism;Metabolism;Metabolism	Global and overview maps;Global and overview maps;Metabolism of cofactors and vitamins	ko01100//Metabolic pathways;ko01110//Biosynthesis of secondary metabolites;ko00740//Riboflavin metabolism	K20884;K20884;K20884	-	GO:0016787//hydrolase activity	GO:0008152//metabolic process
arahy.Tifrunner.gnm1.ann1.JBS4N0	394	560	425	8	17	9	9.13	10.51	10.02	0.30	0.57	0.28	9.88666666666667	0.383333333333333	-4.68881283151026	7.60949053856095e-44	3.33280156016442e-41	UBC24	ubiquitin-conjugating enzyme 23	Genetic Information Processing	Folding, sorting and degradation	ko04120//Ubiquitin mediated proteolysis	K10581	-	GO:0016881//acid-amino acid ligase activity	-
arahy.Tifrunner.gnm1.ann1.TJMK61	482	645	557	18	9	25	24.84	26.86	29.13	1.55	0.69	1.78	26.9433333333333	1.34	-4.32962344114344	8.24240344556305e-44	3.57353980495411e-41	HHP1	adiponectin receptor protein 2-like isoform X4 [Glycine max]	-	-	-	-	GO:0016021//integral component of membrane	-	-
arahy.Tifrunner.gnm1.ann1.M8S3TB	1132	1429	953	11	28	52	55.48	56.68	47.49	0.92	1.97	3.47	53.2166666666667	2.12	-4.6497419771731	8.9016967751254e-44	3.82078628981933e-41	BGLU12	beta glucosidase 16	Metabolism;Metabolism;Metabolism;Metabolism;Metabolism	Global and overview maps;Global and overview maps;Biosynthesis of other secondary metabolites;Carbohydrate metabolism;Metabolism of other amino acids	ko01100//Metabolic pathways;ko01110//Biosynthesis of secondary metabolites;ko00940//Phenylpropanoid biosynthesis;ko00500//Starch and sucrose metabolism;ko00460//Cyanoamino acid metabolism	K01188;K01188;K01188;K01188;K01188	-	-	GO:0005975//carbohydrate metabolic process
arahy.Tifrunner.gnm1.ann1.V70XEM	6	4	5	252	218	193	0.69	0.37	0.59	49.43	36.16	30.36	0.55	38.65	6.13489298528755	1.57118538898119e-43	6.67707121444066e-41	--	Unknown protein	-	-	-	-	-	-	-
arahy.Tifrunner.gnm1.ann1.A0XZP2	457	547	573	6	3	10	18.59	18.00	23.73	0.41	0.20	0.53	20.1066666666667	0.38	-5.72553069910392	1.84918746011014e-43	7.78145334929876e-41	UGT85A23	UDP-Glycosyltransferase superfamily protein	Metabolism;Metabolism	Global and overview maps;Global and overview maps	ko01100//Metabolic pathways;ko01110//Biosynthesis of secondary metabolites	K21374;K21374	-	-	GO:0008152//metabolic process
arahy.Tifrunner.gnm1.ann1.SP0UUF	1620	1497	1818	62	34	77	70.14	52.44	80.03	4.54	2.11	4.52	67.5366666666667	3.72333333333333	-4.18100429048246	3.94279953491567e-43	1.64303729745292e-40	HHP4	adiponectin receptor protein 2-like isoform X3 [Glycine max]	-	-	-	-	GO:0016021//integral component of membrane	-	-
arahy.Tifrunner.gnm1.ann1.RWXL5X	698	893	728	68	81	71	12.63	13.08	13.39	2.10	2.12	1.76	13.0333333333333	1.99333333333333	-2.70895121799661	4.99700512458294e-43	2.06232167266682e-40	HDG1	homeobox-leucine zipper protein ANTHOCYANINLESS 2-like isoform X2 [Glycine max]	-	-	-	-	GO:0005634//nucleus	GO:0003677//DNA binding;GO:0003700//transcription factor activity, sequence-specific DNA binding;GO:0008289//lipid binding;GO:0043565//sequence-specific DNA binding	-
arahy.Tifrunner.gnm1.ann1.0V6YW0	262	361	272	813	741	920	12.58	14.00	13.26	66.18	51.03	60.09	13.28	59.1	2.15390298371797	8.70622661126222e-43	3.55893960579616e-40	HAT7	DNA-binding protein n=1 Tax=Catharanthus roseus RepID=A1DR77_CATRO	-	-	-	-	GO:0005634//nucleus	GO:0000976//transcription regulatory region sequence-specific DNA binding;GO:0003677//DNA binding;GO:0003700//transcription factor activity, sequence-specific DNA binding;GO:0043565//sequence-specific DNA binding	-
arahy.Tifrunner.gnm1.ann1.4Y2508	3274	3798	3802	400	517	446	94.80	88.98	111.91	19.69	21.50	17.60	98.5633333333333	19.5966666666667	-2.33044277047864	9.23439216333005e-43	3.73923189089106e-40	BAM1	beta-amylase 1	Metabolism	Carbohydrate metabolism	ko00500//Starch and sucrose metabolism	K01177	-	GO:0016161//beta-amylase activity	GO:0000272//polysaccharide catabolic process;GO:0005975//carbohydrate metabolic process
arahy.Tifrunner.gnm1.ann1.LH9WUE	1366	1534	1137	46	75	114	48.02	43.62	40.65	2.77	3.81	5.45	44.0966666666667	4.01	-3.45899546262434	4.76082132726621e-42	1.90975675709271e-39	--	alpha/beta-Hydrolases superfamily protein	-	-	-	-	-	-	-
arahy.Tifrunner.gnm1.ann1.QC4JPF	1860	1139	1011	31	46	34	536.30	265.70	296.35	15.18	19.04	13.36	366.116666666667	15.86	-4.5288387745435	5.36916189297682e-42	2.13384413676251e-39	--	Unknown protein	-	-	-	-	-	-	-
arahy.Tifrunner.gnm1.ann1.D4N0FV	444	810	654	1610	2677	2780	10.32	15.24	15.46	63.56	89.38	88.09	13.6733333333333	80.3433333333333	2.55481332694235	8.3546226307239e-42	3.28988176656818e-39	PHOT1	serine/threonine-protein kinase TIO-like [Glycine max]	-	-	-	-	-	GO:0000155//phosphorelay sensor kinase activity;GO:0004672//protein kinase activity;GO:0004674//protein serine/threonine kinase activity;GO:0004871//signal transducer activity;GO:0005524//ATP binding	GO:0000160//phosphorelay signal transduction system;GO:0006468//protein phosphorylation;GO:0007165//signal transduction
arahy.Tifrunner.gnm1.ann1.6374NN	1079	733	552	4	8	5	47.23	25.94	24.56	0.30	0.50	0.30	32.5766666666667	0.366666666666667	-6.47322606278477	8.8041589495512e-42	3.43538282211488e-39	At1g17710	2,3-diketo-5-methylthio-1-phosphopentane phosphatase	Metabolism;Metabolism	Global and overview maps;Metabolism of cofactors and vitamins	ko01100//Metabolic pathways;ko00750//Vitamin B6 metabolism	K13248;K13248	-	GO:0016791//phosphatase activity	GO:0008152//metabolic process
arahy.Tifrunner.gnm1.ann1.U3L3I1	387	517	441	3	6	9	8.97	9.68	10.38	0.13	0.20	0.28	9.67666666666667	0.203333333333333	-5.57259151906378	1.16784709280064e-41	4.51588584839542e-39	UBC24	ubiquitin-conjugating enzyme 23	Genetic Information Processing	Folding, sorting and degradation	ko04120//Ubiquitin mediated proteolysis	K10581	-	GO:0016881//acid-amino acid ligase activity	-
arahy.Tifrunner.gnm1.ann1.C6WPQR	39	100	38	1249	586	1797	1.44	3.02	1.44	78.89	31.31	91.05	1.96666666666667	67.0833333333333	5.0921300185275	2.53633000289952e-41	9.72003182004045e-39	TBL41	protein YLS7-like [Glycine max]	-	-	-	-	-	-	-
arahy.Tifrunner.gnm1.ann1.GG9A7K	501	664	555	37	50	51	29.83	31.98	33.59	3.70	4.27	4.14	31.8	4.03666666666667	-2.97779040119854	5.24697621372971e-41	1.99301515969652e-38	mcfB	mitochondrial substrate carrier family protein B-like [Glycine max]	-	-	-	-	-	-	GO:0055085//transmembrane transport
arahy.Tifrunner.gnm1.ann1.1FMC3R	492	573	462	16	35	29	19.63	18.49	18.71	1.07	2.03	1.57	18.9433333333333	1.55666666666667	-3.60515826034166	1.30302893011164e-40	4.90601822265367e-38	KCS11	3-ketoacyl-CoA synthase 11	Metabolism;Metabolism;Organismal Systems;Metabolism	Global and overview maps;Global and overview maps;Environmental adaptation;Lipid metabolism	ko01100//Metabolic pathways;ko01110//Biosynthesis of secondary metabolites;ko04626//Plant-pathogen interaction;ko00062//Fatty acid elongation	K15397;K15397;K15397;K15397	GO:0016020//membrane	GO:0003824//catalytic activity	GO:0006633//fatty acid biosynthetic process;GO:0008152//metabolic process;GO:0008610//lipid biosynthetic process
arahy.Tifrunner.gnm1.ann1.B1GHBY	443	519	383	12	4	12	22.18	21.02	19.49	1.02	0.29	0.82	20.8966666666667	0.71	-4.87930999420989	2.08597807951921e-40	7.78559575035857e-38	GOLS2	galactinol synthase 1	Metabolism	Carbohydrate metabolism	ko00052//Galactose metabolism	K18819	-	-	-
arahy.Tifrunner.gnm1.ann1.RM3VXC	510	766	549	43	45	50	20.67	25.13	22.64	2.93	2.61	2.76	22.8133333333333	2.76666666666667	-3.04365651825512	2.27872573601945e-40	8.43167810701957e-38	MYB306	myb transcription factor	Organismal Systems	Environmental adaptation	ko04626//Plant-pathogen interaction	K09422	-	GO:0003677//DNA binding;GO:0003682//chromatin binding	-
arahy.Tifrunner.gnm1.ann1.7M2AWM	399	635	539	13	5	4	15.29	19.68	20.97	0.84	0.26	0.23	18.6466666666667	0.443333333333333	-5.39438210297501	2.34643368662995e-40	8.60800228184024e-38	ENO1	phosphopyruvate hydratase	Metabolism;Metabolism;Metabolism;Metabolism;Metabolism;Genetic Information Processing	Global and overview maps;Global and overview maps;Global and overview maps;Global and overview maps;Carbohydrate metabolism;Folding, sorting and degradation	ko01100//Metabolic pathways;ko01110//Biosynthesis of secondary metabolites;ko01200//Carbon metabolism;ko01230//Biosynthesis of amino acids;ko00010//Glycolysis / Gluconeogenesis;ko03018//RNA degradation	K01689;K01689;K01689;K01689;K01689;K01689	GO:0000015//phosphopyruvate hydratase complex	GO:0000287//magnesium ion binding;GO:0004634//phosphopyruvate hydratase activity	GO:0006096//glycolytic process
arahy.Tifrunner.gnm1.ann1.D43PH9	618	1034	858	38	18	33	15.14	20.50	21.37	1.57	0.62	1.12	19.0033333333333	1.10333333333333	-4.10631187932585	2.63182909685406e-40	9.57316682162459e-38	RKS1	receptor-like serine/threonine kinase 2	-	-	-	-	-	GO:0004672//protein kinase activity;GO:0004674//protein serine/threonine kinase activity;GO:0005524//ATP binding	GO:0006468//protein phosphorylation;GO:0048544//recognition of pollen
arahy.Tifrunner.gnm1.ann1.YE3XLF	1105	1814	1359	110	141	100	29.86	39.65	37.32	5.03	5.47	3.66	35.61	4.72	-2.91542367100122	3.22964035091627e-40	1.16489599279015e-37	ABCG11	ATP-binding cassette sub-family G member 2 n=2 Tax=Panicoideae RepID=B6SL34_MAIZE	-	-	-	-	GO:0016020//membrane	GO:0000166//nucleotide binding;GO:0005524//ATP binding;GO:0016887//ATPase activity;GO:0017111//nucleoside-triphosphatase activity	-
arahy.Tifrunner.gnm1.ann1.WE5WNX	152	214	155	385	461	577	3.70	4.21	3.84	15.92	16.12	19.11	3.91666666666667	17.05	2.12207348318033	4.76770076180402e-40	1.70532710081794e-37	RKS1	receptor-like serine/threonine kinase 2	-	-	-	-	-	GO:0004672//protein kinase activity;GO:0004674//protein serine/threonine kinase activity;GO:0005515//protein binding;GO:0005524//ATP binding	GO:0006468//protein phosphorylation;GO:0048544//recognition of pollen
MSTRG.26364	610	917	666	62	68	68	21.42	26.04	23.79	3.68	3.45	3.25	23.75	3.46	-2.77908357046895	5.64566709974297e-40	2.00267209301791e-37	--	protein CELLULOSE SYNTHASE INTERACTIVE 1-like [Cajanus cajan]	-	-	-	-	-	-	-
arahy.Tifrunner.gnm1.ann1.ELJ55T	412	502	443	13	28	19	15.77	15.56	17.27	0.85	1.56	0.97	16.2	1.12666666666667	-3.84586116221095	6.20180113195553e-40	2.18191564086717e-37	ENO1	phosphopyruvate hydratase	Metabolism;Metabolism;Metabolism;Metabolism;Metabolism;Genetic Information Processing	Global and overview maps;Global and overview maps;Global and overview maps;Global and overview maps;Carbohydrate metabolism;Folding, sorting and degradation	ko01100//Metabolic pathways;ko01110//Biosynthesis of secondary metabolites;ko01200//Carbon metabolism;ko01230//Biosynthesis of amino acids;ko00010//Glycolysis / Gluconeogenesis;ko03018//RNA degradation	K01689;K01689;K01689;K01689;K01689;K01689	GO:0000015//phosphopyruvate hydratase complex	GO:0000287//magnesium ion binding;GO:0004634//phosphopyruvate hydratase activity	GO:0006096//glycolytic process
arahy.Tifrunner.gnm1.ann1.ZH3B41	573	826	662	36	53	29	10.93	12.73	12.84	1.16	1.45	0.75	12.1666666666667	1.12	-3.44136332587599	8.43089290986255e-40	2.94203890631805e-37	PUB33	protein kinase family protein	-	-	-	-	GO:0000151//ubiquitin ligase complex	GO:0004672//protein kinase activity;GO:0004674//protein serine/threonine kinase activity;GO:0004842//ubiquitin-protein transferase activity;GO:0005524//ATP binding	GO:0006468//protein phosphorylation;GO:0016567//protein ubiquitination
arahy.Tifrunner.gnm1.ann1.KGKZ9D	980	1027	735	69	62	69	22.80	19.33	17.38	2.73	2.08	2.20	19.8366666666667	2.33666666666667	-3.08564576845349	1.3968674275774e-39	4.83518901019976e-37	--	Histone H4 n=1 Tax=Ostreococcus tauri RepID=Q01FF9_OSTTA	-	-	-	-	-	-	-
arahy.Tifrunner.gnm1.ann1.L9XDRR	534	537	725	5	2	6	66.88	54.41	92.30	1.06	0.36	1.02	71.1966666666667	0.813333333333333	-6.45181914552828	2.30307630194714e-39	7.88318683472087e-37	DMP2	DUF679 domain membrane protein 2	-	-	-	-	-	-	-
arahy.Tifrunner.gnm1.ann1.QM3HVQ	471	733	491	3	22	13	12.77	16.08	13.54	0.14	0.86	0.48	14.13	0.493333333333333	-4.84005488542615	2.31415484174743e-39	7.88318683472087e-37	--	Membrane transport protein-like n=2 Tax=Oryza sativa subsp. japonica RepID=Q6H4F0_ORYSJ	-	-	-	-	GO:0016021//integral component of membrane	-	GO:0055085//transmembrane transport
arahy.Tifrunner.gnm1.ann1.U32EE0	717	937	760	42	80	81	16.71	17.66	18.01	1.67	2.68	2.57	17.46	2.30666666666667	-2.92017211671387	2.38380363964323e-39	8.05650549769815e-37	CSC1	ERD (early-responsive to dehydration stress) family protein	-	-	-	-	GO:0016020//membrane	-	-
arahy.Tifrunner.gnm1.ann1.X6DXXB	1390	1922	1304	174	212	188	38.44	43.06	36.71	8.18	8.44	7.13	39.4033333333333	7.91666666666667	-2.31535266721443	3.11429496571971e-39	1.04431069155173e-36	BLH1	BEL1-like homeodomain protein 1-like isoform X2 [Glycine max]	-	-	-	-	-	GO:0003677//DNA binding;GO:0003700//transcription factor activity, sequence-specific DNA binding;GO:0043565//sequence-specific DNA binding	-
arahy.Tifrunner.gnm1.ann1.ZU9B18	220	217	212	476	729	663	9.91	7.91	9.73	36.47	47.18	40.72	9.18333333333333	41.4566666666667	2.17451430279081	4.45492698098108e-39	1.48228198354783e-36	PER51	Peroxidase superfamily protein	Metabolism;Metabolism;Metabolism	Global and overview maps;Global and overview maps;Biosynthesis of other secondary metabolites	ko01100//Metabolic pathways;ko01110//Biosynthesis of secondary metabolites;ko00940//Phenylpropanoid biosynthesis	K00430;K00430;K00430	-	GO:0004601//peroxidase activity;GO:0020037//heme binding	GO:0006979//response to oxidative stress;GO:0055114//oxidation-reduction process
arahy.Tifrunner.gnm1.ann1.NPL2R3	556	577	579	29	43	44	90.16	75.66	95.39	7.98	10.01	9.72	87.07	9.23666666666667	-3.23673151324276	4.7730107147395e-39	1.57590127613884e-36	--	glycine-rich protein	-	-	-	-	-	-	-
arahy.Tifrunner.gnm1.ann1.L6NNIX	524	756	793	33	35	47	22.72	26.52	34.95	2.41	2.18	2.80	28.0633333333333	2.46333333333333	-3.51000261217834	4.99764879231312e-39	1.63747390430278e-36	HHP4	adiponectin receptor protein 2-like isoform X3 [Glycine max]	-	-	-	-	GO:0016021//integral component of membrane	-	-
MSTRG.40952	357	505	372	10	21	20	15.52	17.76	16.44	0.74	1.31	1.18	16.5733333333333	1.07666666666667	-3.94422022635855	1.13194305431451e-38	3.68070149827934e-36	PI4KA1	PREDICTED: phosphatidylinositol 4-kinase alpha 1-like [Arachis ipaensis]	Metabolism;Metabolism;Environmental Information Processing	Global and overview maps;Carbohydrate metabolism;Signal transduction	ko01100//Metabolic pathways;ko00562//Inositol phosphate metabolism;ko04070//Phosphatidylinositol signaling system	K00888;K00888;K00888	-	GO:0016772//transferase activity, transferring phosphorus-containing groups	GO:0046488//phosphatidylinositol metabolic process;GO:0048017//inositol lipid-mediated signaling
arahy.Tifrunner.gnm1.ann1.PX7TTT	87	101	80	340	305	342	3.07	2.94	2.75	21.06	15.33	16.76	2.92	17.7166666666667	2.6010669168173	1.16058920360046e-38	3.74547442082249e-36	BACOVA_02659	lysosomal beta glucosidase-like isoform X1 [Glycine max]	Metabolism;Metabolism;Metabolism;Metabolism;Metabolism	Global and overview maps;Global and overview maps;Biosynthesis of other secondary metabolites;Carbohydrate metabolism;Metabolism of other amino acids	ko01100//Metabolic pathways;ko01110//Biosynthesis of secondary metabolites;ko00940//Phenylpropanoid biosynthesis;ko00500//Starch and sucrose metabolism;ko00460//Cyanoamino acid metabolism	K05349;K05349;K05349;K05349;K05349	-	-	GO:0005975//carbohydrate metabolic process
arahy.Tifrunner.gnm1.ann1.T1UA0C	381	595	463	7	3	3	7.74	9.78	9.57	0.24	0.09	0.08	9.03	0.136666666666667	-6.04599267358393	1.44289538343452e-38	4.62178773490869e-36	PLDZETA1	phospholipase D P2	Metabolism;Metabolism;Cellular Processes;Metabolism;Metabolism	Global and overview maps;Global and overview maps;Transport and catabolism;Lipid metabolism;Lipid metabolism	ko01100//Metabolic pathways;ko01110//Biosynthesis of secondary metabolites;ko04144//Endocytosis;ko00564//Glycerophospholipid metabolism;ko00565//Ether lipid metabolism	K01115;K01115;K01115;K01115;K01115	-	GO:0003824//catalytic activity	GO:0008152//metabolic process
arahy.Tifrunner.gnm1.ann1.PFNU0X	1959	2501	2344	262	337	379	40.53	41.86	49.30	9.22	10.01	10.70	43.8966666666667	9.97666666666667	-2.13748161344413	1.94801437835857e-38	6.19353134428939e-36	DPE2	Starch-binding domain / 4-alpha-glucanotransferase multi-domain protein n=2 Tax=Prevotella RepID=I0TBC0_9BACT	Metabolism;Metabolism;Metabolism	Global and overview maps;Global and overview maps;Carbohydrate metabolism	ko01100//Metabolic pathways;ko01110//Biosynthesis of secondary metabolites;ko00500//Starch and sucrose metabolism	K00705;K00705;K00705	-	GO:0004134//4-alpha-glucanotransferase activity;GO:0030246//carbohydrate binding;GO:2001070//starch binding	GO:0005975//carbohydrate metabolic process
arahy.Tifrunner.gnm1.ann1.PGUC9R	9304	11884	9595	1771	2127	2004	333.90	345.04	350.04	107.91	109.60	97.96	342.993333333333	105.156666666667	-1.70564021922034	2.01134387978279e-38	6.30152569401729e-36	--	ganglioside-induced differentiation-associated-like protein	-	-	-	-	-	-	-
arahy.Tifrunner.gnm1.ann1.Q1RH66	9304	11884	9595	1771	2127	2004	333.90	345.04	350.04	107.91	109.60	97.96	342.993333333333	105.156666666667	-1.70564021922034	2.01134387978279e-38	6.30152569401729e-36	--	ganglioside-induced differentiation-associated-like protein	-	-	-	-	-	-	-
arahy.Tifrunner.gnm1.ann1.EBDX7F	3875	4911	4754	606	681	763	83.90	86.01	104.64	22.29	21.18	22.52	91.5166666666667	21.9966666666667	-2.05674958841769	2.16702909216779e-38	6.74008860101637e-36	PHS2	glycogen/starch/alpha-glucan phosphorylase family protein	Metabolism;Metabolism;Metabolism	Global and overview maps;Global and overview maps;Carbohydrate metabolism	ko01100//Metabolic pathways;ko01110//Biosynthesis of secondary metabolites;ko00500//Starch and sucrose metabolism	K00688;K00688;K00688	-	GO:0004645//phosphorylase activity;GO:0008184//glycogen phosphorylase activity;GO:0030170//pyridoxal phosphate binding	GO:0005975//carbohydrate metabolic process
arahy.Tifrunner.gnm1.ann1.37XEK7	1498	1520	1308	152	143	166	44.12	36.22	39.16	7.58	6.05	6.64	39.8333333333333	6.75666666666667	-2.55959262428857	2.53359645171693e-38	7.82352711515064e-36	--	Protein of unknown function (DUF506)	-	-	-	-	-	-	-
arahy.Tifrunner.gnm1.ann1.L6XCTY	977	1248	1312	57	70	113	19.85	20.51	27.10	1.96	2.03	3.14	22.4866666666667	2.37666666666667	-3.24205833657424	2.55404497333498e-38	7.83033702467743e-36	PMA4	plasma membrane H+-ATPase	Metabolism	Energy metabolism	ko00190//Oxidative phosphorylation	K01535	GO:0016021//integral component of membrane	GO:0000166//nucleotide binding;GO:0016887//ATPase activity;GO:0019829//cation-transporting ATPase activity;GO:0046872//metal ion binding	GO:0006754//ATP biosynthetic process;GO:0006812//cation transport
arahy.Tifrunner.gnm1.ann1.4TV0N2	1096	1367	994	54	36	21	103.34	104.28	95.27	8.64	4.87	2.70	100.963333333333	5.40333333333333	-4.22383795196195	2.95122252410855e-38	8.98385625388562e-36	SCPL19	serine carboxypeptidase-like 19	-	-	-	-	-	GO:0004185//serine-type carboxypeptidase activity	GO:0006508//proteolysis
arahy.Tifrunner.gnm1.ann1.6RBS9T	730	963	783	83	72	88	17.24	18.38	18.79	3.31	2.43	2.83	18.1366666666667	2.85666666666667	-2.66650471894735	3.09888714292965e-38	9.36693196822721e-36	UGP3	UDP-glucose pyrophosphorylase 3	-	-	-	-	-	GO:0016779//nucleotidyltransferase activity	GO:0008152//metabolic process
arahy.Tifrunner.gnm1.ann1.MQY6TT	888	1119	838	71	60	102	37.40	38.11	35.87	5.06	3.64	5.88	37.1266666666667	4.86	-2.93342757297008	3.51164414945031e-38	1.05403349778116e-35	HHO2	two-component response regulator-like APRR2-like isoform X2 [Glycine max]	-	-	-	-	-	GO:0003677//DNA binding;GO:0003682//chromatin binding	-
arahy.Tifrunner.gnm1.ann1.ZYZ79R	228	346	323	952	911	1469	2.23	2.73	3.21	15.80	12.78	19.57	2.72333333333333	16.05	2.55912781458514	4.82648314488886e-38	1.4386271496175e-35	GLT1	glutamate synthase 1	Metabolism;Metabolism;Metabolism;Metabolism;Metabolism	Global and overview maps;Global and overview maps;Global and overview maps;Amino acid metabolism;Energy metabolism	ko01100//Metabolic pathways;ko01110//Biosynthesis of secondary metabolites;ko01230//Biosynthesis of amino acids;ko00250//Alanine, aspartate and glutamate metabolism;ko00910//Nitrogen metabolism	K00264;K00264;K00264;K00264;K00264	-	GO:0003824//catalytic activity;GO:0005506//iron ion binding;GO:0010181//FMN binding;GO:0015930//glutamate synthase activity;GO:0016040//glutamate synthase (NADH) activity;GO:0016491//oxidoreductase activity;GO:0050660//flavin adenine dinucleotide binding;GO:0051536//iron-sulfur cluster binding	GO:0006537//glutamate biosynthetic process;GO:0006807//nitrogen compound metabolic process;GO:0008152//metabolic process;GO:0055114//oxidation-reduction process
arahy.Tifrunner.gnm1.ann1.Q36MFY	70677	77700	69077	10337	14421	13643	1941.53	1726.90	1929.08	482.14	568.85	510.67	1865.83666666667	520.553333333333	-1.84170481210071	5.11814412907702e-38	1.51504125729823e-35	THI1-2	thiamine thiazole synthase 2, chloroplastic-like [Glycine max]	Metabolism;Metabolism	Global and overview maps;Metabolism of cofactors and vitamins	ko01100//Metabolic pathways;ko00730//Thiamine metabolism	K03146;K03146	-	-	GO:0006950//response to stress;GO:0009228//thiamine biosynthetic process
arahy.Tifrunner.gnm1.ann1.UXKX2B	197	348	195	923	1266	839	5.00	7.16	5.04	39.89	46.24	29.08	5.73333333333333	38.4033333333333	2.74378547524955	5.19308157089173e-38	1.52669484373846e-35	LOX2.1	linoleate 13S-lipoxygenase 2-1, related protein	Metabolism;Metabolism;Metabolism;Metabolism	Global and overview maps;Global and overview maps;Lipid metabolism;Lipid metabolism	ko01100//Metabolic pathways;ko01110//Biosynthesis of secondary metabolites;ko00592//alpha-Linolenic acid metabolism;ko00591//Linoleic acid metabolism	K00454;K00454;K00454;K00454	-	GO:0005506//iron ion binding;GO:0005515//protein binding;GO:0016165//linoleate 13S-lipoxygenase activity;GO:0046872//metal ion binding	GO:0055114//oxidation-reduction process
arahy.Tifrunner.gnm1.ann1.S4AEC7	2830	2967	2733	236	402	311	132.34	112.24	129.92	18.74	26.97	19.84	124.833333333333	21.85	-2.51429803312435	1.08994436289952e-37	3.18248924791655e-35	3PCR	protochlorophyllide oxidoreductase A	Metabolism;Metabolism;Metabolism	Global and overview maps;Global and overview maps;Metabolism of cofactors and vitamins	ko01100//Metabolic pathways;ko01110//Biosynthesis of secondary metabolites;ko00860//Porphyrin and chlorophyll metabolism	K00218;K00218;K00218	-	GO:0016491//oxidoreductase activity;GO:0016630//protochlorophyllide reductase activity	GO:0008152//metabolic process;GO:0055114//oxidation-reduction process
arahy.Tifrunner.gnm1.ann1.T45XFJ	494	557	557	14	21	37	22.11	20.16	25.36	1.06	1.35	2.26	22.5433333333333	1.55666666666667	-3.85616889871325	1.43210417042512e-37	4.15329562182344e-35	ALS3	protein ALUMINUM SENSITIVE 3-like [Glycine max]	-	-	-	-	-	-	-
arahy.Tifrunner.gnm1.ann1.I8F8BQ	72	88	88	349	394	298	3.11	3.08	3.87	25.61	24.45	17.55	3.35333333333333	22.5366666666667	2.74860634200651	3.12754240334644e-37	9.00942114338496e-35	GT5	UDP-Glycosyltransferase superfamily protein	Metabolism	Biosynthesis of other secondary metabolites	ko00940//Phenylpropanoid biosynthesis	K12356	-	-	GO:0008152//metabolic process
arahy.Tifrunner.gnm1.ann1.01D1MQ	893	1404	999	80	131	96	23.48	30.13	26.96	3.34	4.60	3.22	26.8566666666667	3.72	-2.85190572836065	6.93244979883244e-37	1.98369740176991e-34	ABCG15	ATP-binding ABC transporter	-	-	-	-	GO:0016020//membrane	GO:0000166//nucleotide binding;GO:0005524//ATP binding;GO:0016887//ATPase activity;GO:0017111//nucleoside-triphosphatase activity	-
arahy.Tifrunner.gnm1.ann1.8EAL4D	1463	1965	1353	193	254	238	53.62	58.29	50.43	12.02	13.39	11.90	54.1133333333333	12.4366666666667	-2.12138425335886	8.02960955919424e-37	2.28242981125653e-34	ACR6	ACT domain repeat 6	-	-	-	-	-	GO:0016597//amino acid binding	GO:0008152//metabolic process
arahy.Tifrunner.gnm1.ann1.QL12SG	1394	1554	1397	137	200	223	76.92	69.37	78.36	12.82	15.87	16.77	74.8833333333333	15.1533333333333	-2.30500947259296	1.21825347468303e-36	3.44012339739113e-34	HAT5	DNA-binding protein n=1 Tax=Catharanthus roseus RepID=A1DR77_CATRO	-	-	-	-	GO:0005634//nucleus	GO:0000976//transcription regulatory region sequence-specific DNA binding;GO:0003677//DNA binding;GO:0003700//transcription factor activity, sequence-specific DNA binding;GO:0043565//sequence-specific DNA binding	-
arahy.Tifrunner.gnm1.ann1.FN9ER8	751	1111	739	58	38	35	35.11	41.69	34.97	4.42	2.45	2.10	37.2566666666667	2.99	-3.6392812133911	1.89520367180676e-36	5.31672758178364e-34	EXPA15	Cell wall protein Exp4 n=1 Tax=Mirabilis jalapa RepID=Q84L38_MIRJA	-	-	-	-	GO:0005576//extracellular region	-	GO:0009664//plant-type cell wall organization
arahy.Tifrunner.gnm1.ann1.AC1RDM	784	1345	920	68	98	65	15.83	21.97	18.89	2.34	2.83	1.79	18.8966666666667	2.32	-3.0259350579707	2.0653794687655e-36	5.75650763365928e-34	HDG2	homeobox-leucine zipper protein ANTHOCYANINLESS 2-like isoform X2 [Glycine max]	-	-	-	-	GO:0005634//nucleus	GO:0003677//DNA binding;GO:0003700//transcription factor activity, sequence-specific DNA binding;GO:0008289//lipid binding;GO:0043565//sequence-specific DNA binding	-
arahy.Tifrunner.gnm1.ann1.CMZ6V1	260	319	245	985	905	1793	26.28	26.09	25.25	169.21	131.56	247.31	25.8733333333333	182.693333333333	2.81988615199286	2.52405039191228e-36	6.98950264010702e-34	VQ4	VQ motif-containing protein	-	-	-	-	-	-	-
arahy.Tifrunner.gnm1.ann1.2XG0SD	423	601	449	24	43	33	11.97	13.98	13.09	1.18	1.78	1.31	13.0133333333333	1.42333333333333	-3.1926450779424	2.58869711243509e-36	7.12256778589352e-34	ATR2	NADPH-cytochrome P450 family 2 reductase	-	-	-	-	-	GO:0003958//NADPH-hemoprotein reductase activity;GO:0005506//iron ion binding;GO:0010181//FMN binding;GO:0016491//oxidoreductase activity	GO:0055114//oxidation-reduction process
arahy.Tifrunner.gnm1.ann1.ITU21P	353	440	409	14	10	22	7.58	7.65	8.93	0.51	0.31	0.64	8.05333333333333	0.486666666666667	-4.04858018044506	3.51371637714409e-36	9.60609772864833e-34	CSLA2	glucomannan 4-beta-mannosyltransferase 2-like [Glycine max]	-	-	-	-	-	-	-
arahy.Tifrunner.gnm1.ann1.LXT1CN	647	799	662	75	76	78	23.95	23.94	24.91	4.72	4.03	3.94	24.2666666666667	4.23	-2.52024638124495	4.36785167363227e-36	1.1865628451623e-33	YKL091C	Sec14p-like phosphatidylinositol transfer family protein	-	-	-	-	-	-	-
arahy.Tifrunner.gnm1.ann1.1KM4NQ	596	694	716	3	0	4	29.66	27.94	36.22	0.25	0.00	0.27	31.2733333333333	0.173333333333333	-7.49524006735489	6.08391964471586e-36	1.64235219490877e-33	MYB102	MYB transcription factor MYB48 [Glycine max]	Organismal Systems	Environmental adaptation	ko04626//Plant-pathogen interaction	K09422	-	GO:0003677//DNA binding;GO:0003682//chromatin binding	-
arahy.Tifrunner.gnm1.ann1.Y6MC50	2071	2168	1921	222	325	272	104.84	87.74	97.35	17.88	21.63	17.35	96.6433333333333	18.9533333333333	-2.35021861734279	6.15936858564798e-36	1.65232761520739e-33	At4g09670	Oxidoreductase family protein	-	-	-	-	-	GO:0016491//oxidoreductase activity	GO:0008152//metabolic process;GO:0055114//oxidation-reduction process
arahy.Tifrunner.gnm1.ann1.KQ3B15	305	381	325	11	12	14	15.80	15.98	17.12	0.97	0.89	0.99	16.3	0.95	-4.10080064078749	6.87111874854661e-36	1.8318146517088e-33	UGT72B1	UDP-Glycosyltransferase superfamily protein	-	-	-	-	-	-	GO:0008152//metabolic process
arahy.Tifrunner.gnm1.ann1.MQB4F1	5593	2542	3417	116	80	67	264.02	97.07	163.98	9.30	5.43	4.32	175.023333333333	6.35	-4.78464686646349	7.13647534110531e-36	1.89081354685754e-33	7OMT	O-methyltransferase 1	-	-	-	-	-	GO:0008168//methyltransferase activity;GO:0008171//O-methyltransferase activity;GO:0046983//protein dimerization activity	-
arahy.Tifrunner.gnm1.ann1.7QB8XJ	1931	2612	1973	252	387	347	85.34	93.06	88.30	19.01	24.67	21.01	88.9	21.5633333333333	-2.04360320702419	8.66061388851414e-36	2.280557480508e-33	PHL7	myb family transcription factor APL-like isoform X3 [Glycine max]	-	-	-	-	-	GO:0003677//DNA binding;GO:0003682//chromatin binding	-
arahy.Tifrunner.gnm1.ann1.T4ZW2M	8015	10064	8223	1303	1489	1871	212.66	215.89	221.82	58.74	56.73	67.54	216.79	61.0033333333333	-1.82933822875398	1.39181269111023e-35	3.64264538584349e-33	ABCG22	ATP-binding ABC transporter	-	-	-	-	GO:0016020//membrane	GO:0000166//nucleotide binding;GO:0005524//ATP binding;GO:0016887//ATPase activity;GO:0017111//nucleoside-triphosphatase activity	-
arahy.Tifrunner.gnm1.ann1.RXWH3W	373	441	310	3	7	6	43.22	41.34	36.52	0.59	1.16	0.95	40.36	0.9	-5.48685736277668	1.4883404424777e-35	3.87166960436532e-33	ASP	kunitz trypsin inhibitor 1	-	-	-	-	-	GO:0004866//endopeptidase inhibitor activity	-
arahy.Tifrunner.gnm1.ann1.09CI3V	72	97	91	541	414	1029	3.87	4.19	4.94	49.25	31.87	75.16	4.33333333333333	52.0933333333333	3.58754963226786	1.71631255399535e-35	4.4378052676258e-33	--	Oxidative stress 3 n=1 Tax=Theobroma cacao RepID=UPI00042B3423	-	-	-	-	-	-	-
arahy.Tifrunner.gnm1.ann1.PN33QT	2270	2216	1767	168	111	141	188.28	148.66	148.97	23.60	13.22	15.99	161.97	17.6033333333333	-3.20180607682013	2.03247925663214e-35	5.22383680557871e-33	SAT5	serine acetyltransferase 1; 1	Metabolism;Metabolism;Metabolism;Metabolism;Metabolism;Metabolism	Global and overview maps;Global and overview maps;Global and overview maps;Global and overview maps;Amino acid metabolism;Energy metabolism	ko01100//Metabolic pathways;ko01110//Biosynthesis of secondary metabolites;ko01200//Carbon metabolism;ko01230//Biosynthesis of amino acids;ko00270//Cysteine and methionine metabolism;ko00920//Sulfur metabolism	K00640;K00640;K00640;K00640;K00640;K00640	GO:0005737//cytoplasm	GO:0009001//serine O-acetyltransferase activity;GO:0016740//transferase activity	GO:0006535//cysteine biosynthetic process from serine
arahy.Tifrunner.gnm1.ann1.TP5BL7	4158	4633	4485	532	709	555	130.85	117.95	143.49	28.40	32.04	23.80	130.763333333333	28.08	-2.21934321816946	2.10055776767671e-35	5.36667503001307e-33	BAM1	beta-amylase 1	Metabolism	Carbohydrate metabolism	ko00500//Starch and sucrose metabolism	K01177	-	GO:0016161//beta-amylase activity	GO:0000272//polysaccharide catabolic process;GO:0005975//carbohydrate metabolic process
arahy.Tifrunner.gnm1.ann1.2ZBI42	618	834	644	25	43	14	34.00	37.09	36.01	2.30	3.40	1.06	35.7	2.25333333333333	-3.98579142335544	2.46203632346164e-35	6.25298953110181e-33	ABCI19	Sulfate/thiosulfate import ATP-binding protein cysA, putative n=1 Tax=Ricinus communis RepID=B9SV28_RICCO	Genetic Information Processing	Folding, sorting and degradation	ko03018//RNA degradation	K12608	-	GO:0000166//nucleotide binding;GO:0005524//ATP binding;GO:0016887//ATPase activity;GO:0017111//nucleoside-triphosphatase activity	-
MSTRG.9277	71	76	43	229	295	271	5.23	4.51	3.21	28.60	31.12	27.16	4.31666666666667	28.96	2.74607200523044	2.69549688940118e-35	6.80565396981631e-33	--	-	-	-	-	-	-	-	-
arahy.Tifrunner.gnm1.ann1.KNQB38	1257	1414	1136	77	47	104	43.88	39.94	40.31	4.56	2.36	4.95	41.3766666666667	3.95666666666667	-3.3864599910946	3.90823644232471e-35	9.80990202207375e-33	GOLS2	galactinol synthase 1	Metabolism	Carbohydrate metabolism	ko00052//Galactose metabolism	K18819	-	-	-
arahy.Tifrunner.gnm1.ann1.WJ8WCF	529	733	553	2675	2316	1801	53.74	60.17	57.07	461.02	337.51	249.03	56.9933333333333	349.186666666667	2.61513339393483	6.58427852016036e-35	1.64308373629258e-32	VIT_05s0020g01830	Uncharacterised protein family (UPF0497)	-	-	-	-	-	-	-
arahy.Tifrunner.gnm1.ann1.LEG0TK	1069	1542	1251	113	147	194	26.52	31.01	31.59	4.76	5.24	6.55	29.7066666666667	5.51666666666667	-2.42891801564545	6.90099725513475e-35	1.71216534210921e-32	APRR2	two-component response regulator-like APRR2-like isoform X2 [Glycine max]	-	-	-	-	-	GO:0000156//phosphorelay response regulator activity;GO:0003677//DNA binding;GO:0003682//chromatin binding	GO:0000160//phosphorelay signal transduction system
arahy.Tifrunner.gnm1.ann1.J64Z1K	1236	1590	1223	1822	2716	2828	33.24	34.60	33.46	83.24	104.92	103.65	33.7666666666667	97.27	1.52639514949786	8.3955751072987e-35	2.07100502733031e-32	GID1B	probable carboxylesterase 18-like [Glycine max]	Environmental Information Processing	Signal transduction	ko04075//Plant hormone signal transduction	K14493	-	GO:0016787//hydrolase activity	GO:0008152//metabolic process
arahy.Tifrunner.gnm1.ann1.DC259S	322	373	334	4	12	6	39.51	37.09	41.68	0.83	2.04	1.00	39.4266666666667	1.29	-4.93372877197592	9.29535059938122e-35	2.27985736243795e-32	PMEI6	Plant invertase/pectin methylesterase inhibitor superfamily protein	-	-	-	-	-	GO:0004857//enzyme inhibitor activity;GO:0030599//pectinesterase activity	-
arahy.Tifrunner.gnm1.ann1.AJ9HGA	367	460	348	11	25	13	9.10	9.23	8.67	0.45	0.87	0.42	9	0.58	-3.95580019608947	1.05834398976281e-34	2.58103640503406e-32	XYL1	family 31 glycosyl hydrolase, alpha-glucosidase	-	-	-	-	-	GO:0003824//catalytic activity;GO:0030246//carbohydrate binding	GO:0005975//carbohydrate metabolic process
arahy.Tifrunner.gnm1.ann1.88MUGQ	361	390	309	7	6	4	28.78	25.16	25.05	0.95	0.69	0.43	26.33	0.69	-5.25396734926789	1.39164862262862e-34	3.37470859776641e-32	--	pathogenesis-like protein	-	-	-	-	-	-	-
arahy.Tifrunner.gnm1.ann1.IJP2R9	357	373	291	8	8	8	15.32	12.93	12.67	0.55	0.51	0.45	13.64	0.503333333333333	-4.76018569042025	1.43720483743373e-34	3.46560146249048e-32	BBX21	zinc finger protein CONSTANS-LIKE 5-like [Glycine max]	-	-	-	-	GO:0005622//intracellular	GO:0008270//zinc ion binding	-
arahy.Tifrunner.gnm1.ann1.XI5WK7	276	392	317	5	10	11	10.97	12.62	12.84	0.35	0.55	0.60	12.1433333333333	0.5	-4.6020925892469	1.52061123469027e-34	3.64623885002098e-32	KCS11	3-ketoacyl-CoA synthase 11	Metabolism;Metabolism;Organismal Systems;Metabolism	Global and overview maps;Global and overview maps;Environmental adaptation;Lipid metabolism	ko01100//Metabolic pathways;ko01110//Biosynthesis of secondary metabolites;ko04626//Plant-pathogen interaction;ko00062//Fatty acid elongation	K15397;K15397;K15397;K15397	GO:0016020//membrane	GO:0003824//catalytic activity	GO:0006633//fatty acid biosynthetic process;GO:0008152//metabolic process;GO:0008610//lipid biosynthetic process
arahy.Tifrunner.gnm1.ann1.570P5C	739	859	747	86	80	97	17.07	16.04	17.53	3.39	2.64	3.05	16.88	3.02666666666667	-2.47951320213742	1.6601458020072e-34	3.9587098952085e-32	CYP97A3	Cytochrome P450 superfamily protein	Metabolism;Metabolism;Metabolism	Global and overview maps;Global and overview maps;Metabolism of terpenoids and polyketides	ko01100//Metabolic pathways;ko01110//Biosynthesis of secondary metabolites;ko00906//Carotenoid biosynthesis	K15747;K15747;K15747	-	GO:0005506//iron ion binding;GO:0020037//heme binding	GO:0055114//oxidation-reduction process
arahy.Tifrunner.gnm1.ann1.B05S7J	586	776	677	69	69	64	24.59	26.34	28.91	4.94	4.13	3.64	26.6133333333333	4.23666666666667	-2.6511476903323	2.38814144975072e-34	5.66319377382322e-32	--	Calcium-binding EF-hand family protein	-	-	-	-	-	GO:0005509//calcium ion binding	-
arahy.Tifrunner.gnm1.ann1.8GI8KI	451	394	506	11	11	20	19.67	13.91	22.48	0.80	0.66	1.20	18.6866666666667	0.886666666666667	-4.39747359353131	2.42364391433946e-34	5.71580462039992e-32	PP2C51	Protein phosphatase 2C family protein	Environmental Information Processing;Environmental Information Processing	Signal transduction;Signal transduction	ko04075//Plant hormone signal transduction;ko04016//MAPK signaling pathway - plant	K14497;K14497	-	GO:0003824//catalytic activity;GO:0004722//protein serine/threonine phosphatase activity	GO:0006470//protein dephosphorylation
arahy.Tifrunner.gnm1.ann1.WN738C	856	1001	812	62	101	118	22.91	21.48	22.08	2.73	3.72	4.17	22.1566666666667	3.54	-2.64591958775354	2.53245243947037e-34	5.93977724628126e-32	At1g54570	Esterase/lipase/thioesterase family protein	-	-	-	-	-	-	-
arahy.Tifrunner.gnm1.ann1.6QHG67	352	534	559	17	10	7	6.66	8.22	10.59	0.56	0.25	0.17	8.49	0.326666666666667	-4.69987340015899	2.79612020166499e-34	6.52255822260135e-32	CTR1	Protein kinase superfamily protein	-	-	-	-	-	GO:0004672//protein kinase activity;GO:0004674//protein serine/threonine kinase activity;GO:0005524//ATP binding	GO:0006468//protein phosphorylation
arahy.Tifrunner.gnm1.ann1.PPBW4B	542	639	520	4	3	0	28.15	26.83	27.43	0.35	0.25	0.00	27.47	0.2	-7.10171310018849	3.23803203784745e-34	7.51258438532369e-32	At1g06620	1-aminocyclopropane-1-carboxylate oxidase homolog 1-like [Glycine max]	-	-	-	-	-	GO:0016491//oxidoreductase activity	GO:0055114//oxidation-reduction process
arahy.Tifrunner.gnm1.ann1.H4P5M1	436	625	662	4	0	4	18.66	21.70	28.76	0.32	0.00	0.23	23.04	0.183333333333333	-6.97352778863881	4.02068998171289e-34	9.27828254812261e-32	FAMA	basic helix-loop-helix (bHLH) DNA-binding superfamily protein	-	-	-	-	-	GO:0046983//protein dimerization activity	-
arahy.Tifrunner.gnm1.ann1.5ITW1B	1305	1617	1583	174	213	243	40.05	40.14	49.38	9.04	9.40	10.15	43.19	9.53	-2.18014919729708	4.11828795219064e-34	9.45268211143993e-32	ABA2	zeaxanthin epoxidase, chloroplastic-like isoform X2 [Glycine max]	Metabolism;Metabolism;Metabolism	Global and overview maps;Global and overview maps;Metabolism of terpenoids and polyketides	ko01100//Metabolic pathways;ko01110//Biosynthesis of secondary metabolites;ko00906//Carotenoid biosynthesis	K09838;K09838;K09838	GO:0009507//chloroplast;GO:0016020//membrane	GO:0005515//protein binding;GO:0009540//zeaxanthin epoxidase [overall] activity;GO:0016491//oxidoreductase activity	GO:0008152//metabolic process;GO:0009688//abscisic acid biosynthetic process;GO:0055114//oxidation-reduction process
arahy.Tifrunner.gnm1.ann1.PY7LAP	335	371	296	5	6	12	14.12	12.65	12.67	0.36	0.36	0.69	13.1466666666667	0.47	-4.80589248397912	4.56684875963598e-34	1.04265043862285e-31	FHY	Haloacid dehalogenase-like hydrolase (HAD) superfamily protein	Metabolism;Metabolism;Metabolism	Global and overview maps;Global and overview maps;Metabolism of cofactors and vitamins	ko01100//Metabolic pathways;ko01110//Biosynthesis of secondary metabolites;ko00740//Riboflavin metabolism	K20884;K20884;K20884	-	GO:0016787//hydrolase activity	GO:0008152//metabolic process
arahy.Tifrunner.gnm1.ann1.W2V9C7	549	659	436	21	37	16	24.04	23.37	19.43	1.60	2.30	0.98	22.28	1.62666666666667	-3.7757586804983	6.1798484774519e-34	1.40344685899043e-31	BBX21	zinc finger protein CONSTANS-LIKE 5-like [Glycine max]	-	-	-	-	GO:0005622//intracellular	GO:0008270//zinc ion binding	-
arahy.Tifrunner.gnm1.ann1.V4D1J0	1441	1712	1403	225	259	245	33.80	32.49	33.46	8.97	8.72	7.84	33.25	8.51	-1.96612330358995	8.59273830736153e-34	1.94114480857143e-31	PHL7	myb family transcription factor APL-like isoform X3 [Glycine max]	-	-	-	-	-	GO:0003677//DNA binding;GO:0003682//chromatin binding	-
arahy.Tifrunner.gnm1.ann1.72QZIF	332	378	310	8	6	3	13.12	12.09	12.44	0.54	0.34	0.16	12.55	0.346666666666667	-5.1779944314182	9.20013723731595e-34	2.06747796073338e-31	UGT86A1	UDP-Glycosyltransferase superfamily protein	-	-	-	-	-	-	GO:0008152//metabolic process
arahy.Tifrunner.gnm1.ann1.SD1YX7	4112	5077	4878	515	790	611	89.54	89.46	107.98	19.03	24.69	18.12	95.66	20.6133333333333	-2.21433797278262	9.82398531541715e-34	2.19617238389758e-31	PHS2	glycogen/starch/alpha-glucan phosphorylase family protein	Metabolism;Metabolism;Metabolism	Global and overview maps;Global and overview maps;Carbohydrate metabolism	ko01100//Metabolic pathways;ko01110//Biosynthesis of secondary metabolites;ko00500//Starch and sucrose metabolism	K00688;K00688;K00688	-	GO:0004645//phosphorylase activity;GO:0008184//glycogen phosphorylase activity;GO:0030170//pyridoxal phosphate binding	GO:0005975//carbohydrate metabolic process
arahy.Tifrunner.gnm1.ann1.M3JRXW	438	705	453	15	39	25	14.35	18.69	15.08	0.83	1.84	1.12	16.04	1.26333333333333	-3.66636688900499	1.03221463595192e-33	2.29558117120872e-31	--	Polyketide cyclase/dehydrase and lipid transport superfamily protein	-	-	-	-	-	-	-
MSTRG.34280	2066	1839	2021	150	122	96	177.71	127.94	176.67	21.97	15.02	11.24	160.773333333333	16.0766666666667	-3.32198791927587	1.31950696933135e-33	2.91937516173403e-31	--	PREDICTED: dehydrin DHN3-like [Arachis ipaensis]	-	-	-	-	-	-	-
arahy.Tifrunner.gnm1.ann1.KG38KX	571	444	436	15	22	25	71.75	45.14	55.70	3.20	3.97	4.28	57.53	3.81666666666667	-3.91392937262109	1.42586327145446e-33	3.1385078634548e-31	--	Unknown protein	-	-	-	-	-	-	-
arahy.Tifrunner.gnm1.ann1.9XT8BN	676	812	391	1716	2915	3000	51.07	49.68	30.04	220.28	316.47	309.07	43.5966666666667	281.94	2.69309843546047	1.78102646055546e-33	3.90026621122251e-31	--	Unknown protein	-	-	-	-	-	-	-
arahy.Tifrunner.gnm1.ann1.GZ0G6J	313	366	288	5	5	7	13.38	12.65	12.52	0.38	0.33	0.39	12.85	0.366666666666667	-5.13115543127774	1.84268956307997e-33	4.01481834652379e-31	At3g57810	OTU-like cysteine protease	-	-	-	-	-	-	-
arahy.Tifrunner.gnm1.ann1.8M9DZW	383	387	384	14	25	21	12.89	10.52	13.14	0.80	1.21	0.94	12.1833333333333	0.983333333333333	-3.63108454659059	3.60830478481052e-33	7.82200292796147e-31	ERD7	Senescence/dehydration-associated protein-related	Cellular Processes	Transport and catabolism	ko04144//Endocytosis	K19366	-	-	-
arahy.Tifrunner.gnm1.ann1.PU0L3U	3469	4872	3314	139	373	225	155.85	176.41	152.13	11.15	25.21	14.16	161.463333333333	16.84	-3.26124253735209	3.76829899715621e-33	8.12778540482105e-31	RNS2	ribonuclease 2-like [Glycine max]	-	-	-	-	GO:0016021//integral component of membrane	GO:0003723//RNA binding;GO:0033897//ribonuclease T2 activity	-
arahy.Tifrunner.gnm1.ann1.0B4MFB	372	379	283	9	14	12	9.96	8.20	7.71	0.41	0.54	0.46	8.62333333333333	0.47	-4.19751298628595	4.35578793294549e-33	9.34795648289431e-31	PAL2	phenylalanine ammonia-lyase 2	Metabolism;Metabolism;Metabolism;Metabolism	Global and overview maps;Global and overview maps;Biosynthesis of other secondary metabolites;Amino acid metabolism	ko01100//Metabolic pathways;ko01110//Biosynthesis of secondary metabolites;ko00940//Phenylpropanoid biosynthesis;ko00360//Phenylalanine metabolism	K10775;K10775;K10775;K10775	GO:0005737//cytoplasm	GO:0003824//catalytic activity;GO:0016841//ammonia-lyase activity	GO:0006559//L-phenylalanine catabolic process;GO:0009058//biosynthetic process
arahy.Tifrunner.gnm1.ann1.FXU7F9	400	618	467	20	37	17	23.81	29.77	28.26	2.06	3.16	1.38	27.28	2.2	-3.63226821549951	6.09060358452928e-33	1.30060142813515e-30	mcfB	mitochondrial substrate carrier family protein B-like [Glycine max]	-	-	-	-	-	-	GO:0055085//transmembrane transport
arahy.Tifrunner.gnm1.ann1.GZ7CAY	586	909	688	5	30	7	30.38	38.14	36.26	0.44	2.23	0.49	34.9266666666667	1.05333333333333	-5.05129499849196	6.8848967452802e-33	1.46293830743028e-30	SHT	spermidine hydroxycinnamoyl transferase-like [Glycine max]	Metabolism;Metabolism;Metabolism;Metabolism;Metabolism	Global and overview maps;Global and overview maps;Biosynthesis of other secondary metabolites;Biosynthesis of other secondary metabolites;Biosynthesis of other secondary metabolites	ko01100//Metabolic pathways;ko01110//Biosynthesis of secondary metabolites;ko00940//Phenylpropanoid biosynthesis;ko00941//Flavonoid biosynthesis;ko00945//Stilbenoid, diarylheptanoid and gingerol biosynthesis	K13065;K13065;K13065;K13065;K13065	-	-	-
arahy.Tifrunner.gnm1.ann1.GUW9QM	728	1014	848	101	117	103	12.98	14.62	15.38	3.04	2.98	2.49	14.3266666666667	2.83666666666667	-2.33643444574182	7.4004742815769e-33	1.56474461632435e-30	HDG1	homeobox-leucine zipper protein ANTHOCYANINLESS 2-like isoform X2 [Glycine max]	-	-	-	-	GO:0005634//nucleus	GO:0003677//DNA binding;GO:0003700//transcription factor activity, sequence-specific DNA binding;GO:0008289//lipid binding;GO:0043565//sequence-specific DNA binding	-
arahy.Tifrunner.gnm1.ann1.F74L81	372	557	448	32	38	42	9.06	10.98	11.08	1.33	1.33	1.39	10.3733333333333	1.35	-2.9418482472142	9.27883392118681e-33	1.95228485080971e-30	SQE1	squalene monooxygenase 2	Metabolism;Metabolism;Metabolism;Metabolism	Global and overview maps;Global and overview maps;Lipid metabolism;Metabolism of terpenoids and polyketides	ko01100//Metabolic pathways;ko01110//Biosynthesis of secondary metabolites;ko00100//Steroid biosynthesis;ko00909//Sesquiterpenoid and triterpenoid biosynthesis	K00511;K00511;K00511;K00511	GO:0016021//integral component of membrane	GO:0004506//squalene monooxygenase activity;GO:0016491//oxidoreductase activity;GO:0050660//flavin adenine dinucleotide binding	GO:0008152//metabolic process;GO:0055114//oxidation-reduction process
arahy.Tifrunner.gnm1.ann1.J8Q3D1	314	513	344	12	21	9	8.42	11.12	9.39	0.53	0.81	0.34	9.64333333333333	0.56	-4.10603318515084	1.18821979818637e-32	2.48784244769538e-30	SQE1	squalene monooxygenase 2	Metabolism;Metabolism;Metabolism;Metabolism	Global and overview maps;Global and overview maps;Lipid metabolism;Metabolism of terpenoids and polyketides	ko01100//Metabolic pathways;ko01110//Biosynthesis of secondary metabolites;ko00100//Steroid biosynthesis;ko00909//Sesquiterpenoid and triterpenoid biosynthesis	K00511;K00511;K00511;K00511	GO:0016021//integral component of membrane	GO:0004506//squalene monooxygenase activity;GO:0016491//oxidoreductase activity;GO:0050660//flavin adenine dinucleotide binding	GO:0008152//metabolic process;GO:0055114//oxidation-reduction process
arahy.Tifrunner.gnm1.ann1.WG90F5	365	368	426	2	8	14	15.93	12.99	18.87	0.16	0.53	0.82	15.93	0.503333333333333	-4.98408831292139	1.20876604989328e-32	2.51857555308347e-30	PP2C51	Protein phosphatase 2C family protein	Environmental Information Processing;Environmental Information Processing	Signal transduction;Signal transduction	ko04075//Plant hormone signal transduction;ko04016//MAPK signaling pathway - plant	K14497;K14497	-	GO:0003824//catalytic activity;GO:0004722//protein serine/threonine phosphatase activity	GO:0006470//protein dephosphorylation
arahy.Tifrunner.gnm1.ann1.MX8T8B	1161	1484	1268	78	165	147	18.07	18.68	20.07	2.06	3.69	3.12	18.94	2.95666666666667	-2.67939282188848	1.26794729877857e-32	2.62912241343834e-30	Ibtk	Regulator of chromosome condensation (RCC1) family protein	-	-	-	-	-	GO:0005515//protein binding	-
arahy.Tifrunner.gnm1.ann1.YI8MDQ	344	525	335	21	24	28	11.16	13.82	11.05	1.16	1.12	1.24	12.01	1.17333333333333	-3.3555513177895	1.4033910671535e-32	2.8959784319405e-30	CHUP1	protein CHUP1, chloroplastic-like isoform X3 [Glycine max]	-	-	-	-	-	-	-
arahy.Tifrunner.gnm1.ann1.P7SG64	2483	3077	2734	402	388	495	115.43	115.76	129.25	31.77	25.90	31.36	120.146666666667	29.6766666666667	-2.01739566285421	1.47357708569946e-32	3.02626199389437e-30	EO	Oxidoreductase, zinc-binding dehydrogenase family protein	-	-	-	-	-	GO:0008270//zinc ion binding;GO:0016491//oxidoreductase activity	GO:0055114//oxidation-reduction process
arahy.Tifrunner.gnm1.ann1.7WJ360	364	490	355	1181	1145	2212	11.06	12.05	10.95	60.91	49.91	91.50	11.3533333333333	67.44	2.5704886019847	1.75647357866215e-32	3.59006471158747e-30	--	Unknown protein	-	-	-	-	-	-	-
MSTRG.32109	346	497	360	17	24	34	39.70	46.07	41.93	3.26	3.89	5.23	42.5666666666667	4.12666666666667	-3.36667530537582	2.00064543462284e-32	4.06974897369108e-30	--	Uncharacterized protein TCM_019614 [Theobroma cacao]	-	-	-	-	-	-	-
arahy.Tifrunner.gnm1.ann1.438HD4	7	13	17	141	119	153	0.34	0.51	0.84	11.63	8.30	10.13	0.563333333333333	10.02	4.15274985763418	2.09268758809142e-32	4.23690267245565e-30	TSJT1	Aluminium induced protein with YGL and LRDR motifs	-	-	-	-	-	-	-
arahy.Tifrunner.gnm1.ann1.U9RBLI	12	10	15	112	132	224	0.45	0.31	0.58	7.36	7.38	11.84	0.446666666666667	8.86	4.3100361988184	2.15889097366992e-32	4.35041870290423e-30	GSVIVT00026920001	probable polygalacturonase-like [Glycine max]	-	-	-	-	-	GO:0004650//polygalacturonase activity	GO:0005975//carbohydrate metabolic process
arahy.Tifrunner.gnm1.ann1.3HD1EN	506	609	565	30	55	59	19.15	18.65	21.76	1.93	3.00	3.06	19.8533333333333	2.66333333333333	-2.89807634565412	2.38770143424854e-32	4.78901499816897e-30	--	uncharacterized protein LOC100791257 [Glycine max]	-	-	-	-	-	-	-
arahy.Tifrunner.gnm1.ann1.34AD6Z	1306	1888	1414	149	98	119	19.04	22.55	21.49	3.64	2.07	2.31	21.0266666666667	2.67333333333333	-2.97550851833559	2.81926147951258e-32	5.60534554021884e-30	CER3	Fatty acid hydroxylase superfamily	-	-	-	-	-	GO:0005506//iron ion binding;GO:0016491//oxidoreductase activity	GO:0006633//fatty acid biosynthetic process;GO:0055114//oxidation-reduction process
arahy.Tifrunner.gnm1.ann1.1RAI3Q	611	570	540	30	46	55	102.32	77.27	91.99	8.53	11.07	12.56	90.5266666666667	10.72	-3.07803792729323	2.82082530331128e-32	5.60534554021884e-30	--	glycine-rich protein	-	-	-	-	-	-	-
arahy.Tifrunner.gnm1.ann1.HLI3FT	728	778	898	0	2	3	21.71	18.77	27.21	0.00	0.11	0.12	22.5633333333333	0.0766666666666667	-8.20116504547743	3.54975700044417e-32	7.02132119691543e-30	MMK2	Protein kinase superfamily protein	-	-	-	-	-	GO:0004672//protein kinase activity;GO:0004674//protein serine/threonine kinase activity;GO:0004707//MAP kinase activity;GO:0005524//ATP binding	GO:0006468//protein phosphorylation
arahy.Tifrunner.gnm1.ann1.0N85F7	706	984	777	66	48	89	29.91	33.71	33.45	4.76	2.92	5.14	32.3566666666667	4.27333333333333	-2.92062922999444	6.14747394576286e-32	1.21037558119281e-29	CER2	HXXXD-type acyl-transferase family protein	-	-	-	-	-	-	-
arahy.Tifrunner.gnm1.ann1.VW8XB4	4253	8220	5449	274	558	290	130.84	204.61	170.42	14.31	24.65	12.16	168.623333333333	17.04	-3.30680694302425	7.0037113959023e-32	1.37266347276218e-29	DOX1	alpha dioxygenase	Metabolism	Lipid metabolism	ko00592//alpha-Linolenic acid metabolism	K10529	-	GO:0004601//peroxidase activity;GO:0020037//heme binding	GO:0006979//response to oxidative stress;GO:0055114//oxidation-reduction process
arahy.Tifrunner.gnm1.ann1.0T4V2C	92	131	71	537	1294	531	1.45	1.67	1.13	14.37	29.28	11.41	1.41666666666667	18.3533333333333	3.69546986357049	7.86719085451608e-32	1.53488893571609e-29	exgA	probable glucan 1,3-beta-glucosidase A-like [Glycine max]	-	-	-	-	-	GO:0051015//actin filament binding	GO:0005975//carbohydrate metabolic process
arahy.Tifrunner.gnm1.ann1.RY2Y1Z	3681	4255	3680	5420	5840	6163	385.67	360.66	391.99	964.16	878.53	879.80	379.44	907.496666666667	1.25802057041324	1.13209477054008e-31	2.19872270321817e-29	DRM1	Dormancy/auxin associated family protein	-	-	-	-	-	-	-
arahy.Tifrunner.gnm1.ann1.DT0NNH	893	1101	1051	66	56	113	26.05	26.00	31.17	3.25	2.34	4.48	27.74	3.35666666666667	-3.04686660503797	1.19686601253578e-31	2.31404878333608e-29	PCKA	phosphoenolpyruvate carboxykinase 1	Metabolism;Metabolism;Metabolism;Metabolism;Metabolism;Metabolism;Metabolism	Global and overview maps;Global and overview maps;Global and overview maps;Carbohydrate metabolism;Carbohydrate metabolism;Energy metabolism;Carbohydrate metabolism	ko01100//Metabolic pathways;ko01110//Biosynthesis of secondary metabolites;ko01200//Carbon metabolism;ko00010//Glycolysis / Gluconeogenesis;ko00620//Pyruvate metabolism;ko00710//Carbon fixation in photosynthetic organisms;ko00020//Citrate cycle (TCA cycle)	K01610;K01610;K01610;K01610;K01610;K01610;K01610	-	GO:0004611//phosphoenolpyruvate carboxykinase activity;GO:0004612//phosphoenolpyruvate carboxykinase (ATP) activity;GO:0005524//ATP binding;GO:0017076//purine nucleotide binding	GO:0006094//gluconeogenesis
arahy.Tifrunner.gnm1.ann1.BGK6H3	364	481	210	1093	2308	1805	14.03	15.01	8.22	71.60	127.78	94.82	12.42	98.0666666666667	2.98109766720056	1.4791900757441e-31	2.84707607314296e-29	TAR1-A	senescence-associated protein	-	-	-	-	-	-	-
arahy.Tifrunner.gnm1.ann1.Q9B6CW	200	248	249	709	705	1320	11.40	11.42	14.43	68.65	57.71	102.55	12.4166666666667	76.3033333333333	2.61946815813574	1.63298437282291e-31	3.12906050224575e-29	RMA1H1	E3 ubiquitin-protein ligase RMA1H1-like isoform X2 [Glycine max]	Genetic Information Processing	Folding, sorting and degradation	ko04141//Protein processing in endoplasmic reticulum	K10666	-	GO:0005515//protein binding;GO:0008270//zinc ion binding	-
arahy.Tifrunner.gnm1.ann1.N8MRLM	425	521	446	34	25	43	6.81	6.75	7.44	0.93	0.57	0.94	7	0.813333333333333	-3.1054362749906	1.70910663872407e-31	3.26036778432508e-29	CER3	Fatty acid hydroxylase superfamily	-	-	-	-	-	GO:0005506//iron ion binding;GO:0016491//oxidoreductase activity	GO:0006633//fatty acid biosynthetic process;GO:0055114//oxidation-reduction process
arahy.Tifrunner.gnm1.ann1.0XM443	30	46	27	125	233	266	0.82	1.03	0.75	5.83	9.16	9.95	0.866666666666667	8.31333333333333	3.26187793680121	2.45733652722194e-31	4.66698223103628e-29	BGLU44	beta glucosidase 43	Metabolism;Metabolism;Metabolism;Metabolism;Metabolism	Global and overview maps;Global and overview maps;Biosynthesis of other secondary metabolites;Carbohydrate metabolism;Metabolism of other amino acids	ko01100//Metabolic pathways;ko01110//Biosynthesis of secondary metabolites;ko00940//Phenylpropanoid biosynthesis;ko00500//Starch and sucrose metabolism;ko00460//Cyanoamino acid metabolism	K05350;K05350;K05350;K05350;K05350	-	-	GO:0005975//carbohydrate metabolic process
arahy.Tifrunner.gnm1.ann1.ANC9X6	3798	3253	1758	10354	15763	13438	122.63	84.97	57.69	567.61	730.79	591.17	88.43	629.856666666667	2.83241576500299	4.35513460449356e-31	8.20885152703737e-29	TAR1-A	senescence-associated protein	-	-	-	-	-	-	-
arahy.Tifrunner.gnm1.ann1.BID6S2	316	389	446	7	15	20	10.56	10.51	15.13	0.40	0.73	0.89	12.0666666666667	0.673333333333333	-4.16356249921878	4.36051010708849e-31	8.20885152703737e-29	KAT2	probable cyclic nucleotide-gated ion channel 5-like isoform X2 [Glycine max]	-	-	-	-	GO:0016020//membrane	GO:0005216//ion channel activity;GO:0005249//voltage-gated potassium channel activity	GO:0006811//ion transport;GO:0006813//potassium ion transport;GO:0055085//transmembrane transport
arahy.Tifrunner.gnm1.ann1.XPK4NL	198	234	148	603	930	566	6.01	5.76	4.58	31.09	40.55	23.40	5.45	31.68	2.53924420041532	5.04542928813735e-31	9.45676488670006e-29	UNE10	transcription factor UNE10-like [Glycine max]	-	-	-	-	-	GO:0046983//protein dimerization activity	-
arahy.Tifrunner.gnm1.ann1.LP056Y	27	48	15	9910	2570	16301	1.17	1.69	0.68	752.67	165.10	993.14	1.18	636.97	9.07629475624779	5.37475404124037e-31	1.00302257807878e-28	MAN4	mannan endo-1,4-beta-mannosidase 4-like [Glycine max]	Metabolism	Carbohydrate metabolism	ko00051//Fructose and mannose metabolism	K19355	-	-	GO:0005975//carbohydrate metabolic process
arahy.Tifrunner.gnm1.ann1.EY0R4L	305	327	358	6	2	9	7.93	6.88	9.47	0.27	0.07	0.31	8.09333333333333	0.216666666666667	-5.22318489322722	6.12476878170943e-31	1.13804037077287e-28	ARF4	auxin response factor 4	-	-	-	-	GO:0005634//nucleus	GO:0003677//DNA binding;GO:0046983//protein dimerization activity	GO:0009725//response to hormone
MSTRG.37515	2681	3271	2487	4081	4401	4443	170.02	167.85	160.34	439.43	400.75	383.88	166.07	408.02	1.2968483920915	6.91592914721215e-31	1.2795065123131e-28	ABCI17	PREDICTED: ABC transporter I family member 17-like isoform X1 [Arachis ipaensis]	-	-	-	-	GO:0031090//organelle membrane	GO:0017111//nucleoside-triphosphatase activity;GO:0032550//purine ribonucleoside binding	GO:0051234//establishment of localization
arahy.Tifrunner.gnm1.ann1.735JS3	333	387	378	24	20	20	7.90	7.44	9.14	0.97	0.67	0.65	8.16	0.763333333333333	-3.41818405459571	7.18126548360781e-31	1.32289389307903e-28	--	protein LONGIFOLIA 1-like isoform X2 [Glycine max]	-	-	-	-	-	-	-
arahy.Tifrunner.gnm1.ann1.MI3IQM	684	830	678	84	113	111	58.21	57.14	58.67	12.07	13.83	12.89	58.0066666666667	12.93	-2.16549644257868	7.84430156997302e-31	1.43885945293326e-28	At5g16400	thioredoxin F2	-	-	-	-	-	GO:0015035//protein disulfide oxidoreductase activity	GO:0006662//glycerol ether metabolic process;GO:0045454//cell redox homeostasis
arahy.Tifrunner.gnm1.ann1.ILN3K9	12	17	16	158	117	137	1.51	1.73	2.05	33.77	21.15	23.45	1.76333333333333	26.1233333333333	3.88896186956565	8.57604749268308e-31	1.56638770417423e-28	ERF12	ethylene-responsive transcription factor 12 [Glycine max]	-	-	-	-	-	GO:0003677//DNA binding;GO:0003700//transcription factor activity, sequence-specific DNA binding	-
arahy.Tifrunner.gnm1.ann1.Z7PGHH	7	10	19	149	120	189	0.29	0.33	0.79	10.37	7.06	10.55	0.47	9.32666666666667	4.31062889476596	1.15087706688425e-30	2.09313328240703e-28	--	haloacid dehalogenase-like hydrolase	Metabolism	Metabolism of cofactors and vitamins	ko00760//Nicotinate and nicotinamide metabolism	K18551	-	GO:0016787//hydrolase activity	GO:0008152//metabolic process
arahy.Tifrunner.gnm1.ann1.AUV3TU	2229	3552	2751	6890	5908	6623	129.74	167.28	162.82	680.97	493.79	525.26	153.28	566.673333333333	1.88634784712545	1.64867582398681e-30	2.9858423509351e-28	TSJT1	stem-specific protein TSJT1-like [Glycine max]	-	-	-	-	-	-	-
arahy.Tifrunner.gnm1.ann1.45BME0	1196	1428	1000	150	192	197	18.75	18.11	15.92	3.99	4.32	4.20	17.5933333333333	4.17	-2.07690956116045	1.7255931546752e-30	3.11201299936844e-28	--	oxidoreductase, 2OG-Fe(II) oxygenase family protein	-	-	-	-	-	GO:0016491//oxidoreductase activity	GO:0055114//oxidation-reduction process
arahy.Tifrunner.gnm1.ann1.N9VL7S	1130	1662	1208	1688	2292	2493	42.90	51.06	46.63	108.84	124.95	129.00	46.8633333333333	120.93	1.36764070887178	2.90874207504136e-30	5.22380867551989e-28	XTH33	xyloglucan endotransglucosylase/hydrolase 28	-	-	-	-	GO:0005618//cell wall;GO:0048046//apoplast	GO:0016762//xyloglucan:xyloglucosyl transferase activity	GO:0005975//carbohydrate metabolic process;GO:0006073//cellular glucan metabolic process
arahy.Tifrunner.gnm1.ann1.39ZYJP	2111	3259	2594	139	50	119	103.42	129.38	131.41	9.69	2.92	7.39	121.403333333333	6.66666666666667	-4.1866986293722	3.48153043272268e-30	6.22642705138845e-28	RD22	dehydration-responsive protein RD22	-	-	-	-	-	-	-
arahy.Tifrunner.gnm1.ann1.77E9KA	343	368	370	12	18	5	13.85	12.02	15.18	0.82	1.04	0.28	13.6833333333333	0.713333333333333	-4.26169952026402	4.21959159578274e-30	7.51507512341024e-28	PPCK2	Protein kinase superfamily protein	-	-	-	-	-	GO:0004672//protein kinase activity;GO:0004674//protein serine/threonine kinase activity;GO:0005524//ATP binding	GO:0006468//protein phosphorylation
arahy.Tifrunner.gnm1.ann1.GS16M6	960	1199	1112	117	84	92	63.31	63.97	74.55	13.10	7.95	8.27	67.2766666666667	9.77333333333333	-2.78318362390964	4.85539112279185e-30	8.60816568254994e-28	At2g19810	zinc finger CCCH domain protein	-	-	-	-	-	GO:0046872//metal ion binding	-
arahy.Tifrunner.gnm1.ann1.9KBM2K	298	389	406	19	22	22	11.00	11.62	15.24	1.19	1.17	1.11	12.62	1.15666666666667	-3.44766684312544	4.87345478043809e-30	8.60816568254994e-28	STY46	Protein kinase superfamily protein	-	-	-	-	-	GO:0004672//protein kinase activity;GO:0004674//protein serine/threonine kinase activity;GO:0005524//ATP binding;GO:0016597//amino acid binding	GO:0006468//protein phosphorylation;GO:0008152//metabolic process
arahy.Tifrunner.gnm1.ann1.04AI4E	110	154	102	284	289	341	5.19	5.86	4.87	22.70	19.53	21.88	5.30666666666667	21.37	2.00970907283732	5.79933270589817e-30	1.02015966558427e-27	CXXS1	thioredoxin 2	-	-	-	-	-	GO:0015035//protein disulfide oxidoreductase activity	GO:0006662//glycerol ether metabolic process;GO:0045454//cell redox homeostasis
arahy.Tifrunner.gnm1.ann1.739RPY	16080	17451	7698	44291	74420	61047	1203.58	1053.61	586.03	5636.38	7995.91	6229.09	947.74	6620.46	2.80436822712959	5.92777355124404e-30	1.03849753618978e-27	TAR1-A	senescence-associated protein, putative	-	-	-	-	-	-	-
arahy.Tifrunner.gnm1.ann1.7L9DG2	977	1259	476	3053	5923	4995	44.21	46.09	21.90	234.53	384.87	307.97	37.4	309.123333333333	3.04707238098864	7.12824673820798e-30	1.24373417275351e-27	TAR1-A	senescence-associated protein, putative	-	-	-	-	-	-	-
arahy.Tifrunner.gnm1.ann1.GVHP98	403	383	400	16	25	31	24.43	18.77	24.61	1.60	2.15	2.54	22.6033333333333	2.09666666666667	-3.4303661223329	7.48766171958877e-30	1.30115553169307e-27	yjbQ	secondary thiamine-phosphate synthase enzyme	-	-	-	-	-	-	-
arahy.Tifrunner.gnm1.ann1.J5KI3B	2687	3183	2665	455	418	487	68.54	65.71	69.10	19.84	15.44	16.99	67.7833333333333	17.4233333333333	-1.9599099263896	8.63275305742761e-30	1.4940928497214e-27	At1g54570	Esterase/lipase/thioesterase family protein	-	-	-	-	-	-	-
arahy.Tifrunner.gnm1.ann1.GR7XEI	1669	1798	1496	192	248	306	89.40	77.90	81.47	17.44	19.04	22.35	82.9233333333333	19.61	-2.08018857521072	1.05018886237733e-29	1.81028941168514e-27	HAT5	DNA-binding protein n=1 Tax=Catharanthus roseus RepID=A1DR77_CATRO	-	-	-	-	GO:0005634//nucleus	GO:0000976//transcription regulatory region sequence-specific DNA binding;GO:0003677//DNA binding;GO:0003700//transcription factor activity, sequence-specific DNA binding;GO:0043565//sequence-specific DNA binding	-
MSTRG.42356	573	366	452	5	15	17	66.45	34.32	53.24	0.98	2.50	2.67	51.3366666666667	2.05	-4.64629380869771	1.09043691438243e-29	1.8721493295649e-27	--	proton pump-interactor 1-like, partial [Dorcoceras hygrometricum]	-	-	-	-	-	-	-
MSTRG.12942	388	305	351	10	4	9	15.36	9.77	14.13	0.67	0.23	0.49	13.0866666666667	0.463333333333333	-4.81990338474267	1.33529845571973e-29	2.2817793820462e-27	PHT1-4	PREDICTED: inorganic phosphate transporter 1-4-like [Arachis ipaensis]	-	-	-	-	GO:0031224//intrinsic component of membrane	GO:0005215//transporter activity	GO:0015698//inorganic anion transport;GO:0044763//single-organism cellular process
arahy.Tifrunner.gnm1.ann1.L0R0IL	10608	11447	8552	1201	1322	969	854.04	745.61	699.94	164.18	152.83	106.30	766.53	141.103333333333	-2.44159018671176	1.33965892613495e-29	2.2817793820462e-27	MALD3	Non-specific lipid-transfer protein, putative	-	-	-	-	-	GO:0008289//lipid binding	GO:0006869//lipid transport
arahy.Tifrunner.gnm1.ann1.QDYD89	239	326	289	3	5	10	8.19	9.04	10.09	0.17	0.25	0.47	9.10666666666667	0.296666666666667	-4.94000833732369	1.39802469982939e-29	2.37177929510186e-27	INT2	Membrane transporter D1 n=3 Tax=Andropogoneae RepID=B6U4Q3_MAIZE	-	-	-	-	GO:0016020//membrane;GO:0016021//integral component of membrane	GO:0005215//transporter activity;GO:0022857//transmembrane transporter activity;GO:0022891//substrate-specific transmembrane transporter activity	GO:0006810//transport;GO:0055085//transmembrane transport
arahy.Tifrunner.gnm1.ann1.79GVE2	622	998	651	71	85	62	13.68	17.76	14.57	2.64	2.68	1.86	15.3366666666667	2.39333333333333	-2.6798917072802	2.215796422079e-29	3.74434700899508e-27	At1g06840	ATP binding / kinase/ protein serine / threonine kinase n=3 Tax=Vitis vinifera RepID=C5DB47_VITVI	-	-	-	-	-	GO:0004672//protein kinase activity;GO:0004674//protein serine/threonine kinase activity;GO:0005515//protein binding;GO:0005524//ATP binding	GO:0006468//protein phosphorylation
arahy.Tifrunner.gnm1.ann1.SZWP5S	4799	6176	5200	898	1071	1290	85.20	88.76	93.91	27.10	27.34	31.23	89.29	28.5566666666667	-1.64467102253861	2.24923678659225e-29	3.78595064133774e-27	GI	gigantea protein (GI)	Organismal Systems	Environmental adaptation	ko04712//Circadian rhythm - plant	K12124	-	-	-
arahy.Tifrunner.gnm1.ann1.D2EUEA	335	534	457	25	36	21	26.70	34.51	37.10	3.39	4.13	2.28	32.77	3.26666666666667	-3.32648451926134	2.9247598811694e-29	4.90377123513879e-27	--	Unknown protein	-	-	-	-	-	-	-
arahy.Tifrunner.gnm1.ann1.8G8R7R	752	773	719	78	63	61	31.29	26.03	30.39	5.49	3.79	3.48	29.2366666666667	4.25333333333333	-2.7811130076146	3.05753354519283e-29	5.1064379310026e-27	--	Calcium-binding EF-hand family protein	-	-	-	-	-	GO:0005509//calcium ion binding	-
arahy.Tifrunner.gnm1.ann1.8KGB21	1340	1731	1430	198	184	159	77.45	80.93	84.04	19.45	15.31	12.55	80.8066666666667	15.77	-2.35729166218256	3.16367865935248e-29	5.26323315568709e-27	At5g10770	Eukaryotic aspartyl protease family protein	-	-	-	-	-	GO:0004190//aspartic-type endopeptidase activity	GO:0006508//proteolysis
arahy.Tifrunner.gnm1.ann1.201XHT	695	982	819	105	130	133	11.80	13.43	14.07	3.08	3.17	3.13	13.1	3.12666666666667	-2.06686948463059	3.38233003783115e-29	5.60526524647832e-27	SIS8	Protein kinase superfamily protein	-	-	-	-	-	GO:0004672//protein kinase activity;GO:0004674//protein serine/threonine kinase activity;GO:0005515//protein binding;GO:0005524//ATP binding	GO:0006468//protein phosphorylation
arahy.Tifrunner.gnm1.ann1.U6CSQK	317	730	436	14	25	26	7.99	14.88	11.15	0.58	0.90	0.89	11.34	0.79	-3.84342417676513	3.76109338604124e-29	6.185197330102e-27	FAO4A	long-chain-alcohol oxidase FAO4A-like [Glycine max]	-	-	-	-	-	GO:0046577//long-chain-alcohol oxidase activity;GO:0050660//flavin adenine dinucleotide binding	GO:0055114//oxidation-reduction process
arahy.Tifrunner.gnm1.ann1.ZD9EP0	317	730	436	14	25	26	7.99	14.88	11.15	0.58	0.90	0.89	11.34	0.79	-3.84342417676513	3.76109338604124e-29	6.185197330102e-27	FAO4A	long-chain-alcohol oxidase FAO4A-like [Glycine max]	-	-	-	-	-	GO:0046577//long-chain-alcohol oxidase activity;GO:0050660//flavin adenine dinucleotide binding	GO:0055114//oxidation-reduction process
arahy.Tifrunner.gnm1.ann1.6G1FH3	7777	11127	6733	488	688	290	454.45	526.05	400.01	48.44	57.72	23.09	460.17	43.0833333333333	-3.41696515276075	3.97113721985762e-29	6.50569281491331e-27	PNC1	Peroxidase superfamily protein	Metabolism;Metabolism;Metabolism	Global and overview maps;Global and overview maps;Biosynthesis of other secondary metabolites	ko01100//Metabolic pathways;ko01110//Biosynthesis of secondary metabolites;ko00940//Phenylpropanoid biosynthesis	K00430;K00430;K00430	-	GO:0004601//peroxidase activity;GO:0020037//heme binding	GO:0006979//response to oxidative stress;GO:0055114//oxidation-reduction process
arahy.Tifrunner.gnm1.ann1.NH86F6	298	304	401	2	9	6	16.49	13.63	22.54	0.19	0.72	0.45	17.5533333333333	0.453333333333333	-5.27502896479572	4.62703519410422e-29	7.55139180993693e-27	BAH1	E3 ubiquitin-protein ligase BAH1-like protein	-	-	-	-	-	GO:0005515//protein binding;GO:0008270//zinc ion binding	-
arahy.Tifrunner.gnm1.ann1.K8MVYG	26	8	16	245	170	395	1.74	0.45	1.09	27.84	16.34	36.00	1.09333333333333	26.7266666666667	4.61147469753269	4.77838709394336e-29	7.76886101690292e-27	LE	gibberellin 20 oxidase 2-like [Glycine max]	Metabolism;Metabolism	Global and overview maps;Metabolism of terpenoids and polyketides	ko01110//Biosynthesis of secondary metabolites;ko00904//Diterpenoid biosynthesis	K04124;K04124	-	GO:0016491//oxidoreductase activity	GO:0055114//oxidation-reduction process
arahy.Tifrunner.gnm1.ann1.I7Y4WF	339	445	308	22	31	32	17.57	18.62	16.21	1.93	2.30	2.24	17.4666666666667	2.15666666666667	-3.01772919443231	5.07593136202791e-29	8.22147644984762e-27	TLP1	Pathogenesis-related thaumatin superfamily protein	-	-	-	-	-	-	-
MSTRG.30705	249	379	243	4	6	4	17.00	21.12	17.02	0.47	0.59	0.38	18.38	0.48	-5.25895855056788	5.20537079665405e-29	8.39943328323253e-27	--	PREDICTED: glycine-rich cell wall structural protein-like isoform X3 [Arachis ipaensis]	-	-	-	-	-	-	-
arahy.Tifrunner.gnm1.ann1.2GB72X	588	1012	716	1744	1616	2503	16.50	22.99	20.44	83.10	65.12	95.75	19.9766666666667	81.3233333333333	2.02535347732393	5.49899801013484e-29	8.83999972250965e-27	PSRP1	30S ribosomal protein, putative	-	-	-	-	-	-	GO:0044238//primary metabolic process
arahy.Tifrunner.gnm1.ann1.0UT8YS	692	718	572	21	51	18	28.33	23.79	23.80	1.43	3.01	1.01	25.3066666666667	1.81666666666667	-3.80015185735682	5.83478176458438e-29	9.34479488430935e-27	Os02g0799000	Protein phosphatase 2C family protein	-	-	-	-	-	GO:0003824//catalytic activity;GO:0004722//protein serine/threonine phosphatase activity	GO:0006470//protein dephosphorylation
arahy.Tifrunner.gnm1.ann1.FAAV28	427	539	213	1257	2210	1805	41.54	42.53	21.16	208.26	309.81	239.79	35.0766666666667	252.62	2.84838530204549	7.41433378411736e-29	1.18304102112225e-26	TAR1	senescence-associated protein, putative	-	-	-	-	-	-	-
arahy.Tifrunner.gnm1.ann1.DG98DY	671	886	736	93	80	108	42.57	45.51	47.50	10.02	7.29	9.34	45.1933333333333	8.88333333333333	-2.34693693780419	7.90635771661877e-29	1.25687661449152e-26	LTPG2	Lipid transfer protein	-	-	-	-	-	-	-
arahy.Tifrunner.gnm1.ann1.ZMGM97	1033	1053	748	93	89	116	39.02	32.17	28.71	5.98	4.83	5.98	33.3	5.59666666666667	-2.57288244774275	8.63401249739996e-29	1.36748739635941e-26	HRS1	two-component response regulator-like APRR2-like isoform X2 [Glycine max]	-	-	-	-	-	GO:0003677//DNA binding;GO:0003682//chromatin binding	-
arahy.Tifrunner.gnm1.ann1.U1NS8X	914	743	656	25	63	53	99.84	65.66	72.85	4.64	9.88	7.89	79.45	7.47	-3.41086707144664	9.2869961439529e-29	1.46550164886304e-26	ATL8	RING-H2 finger protein 2B	-	-	-	-	-	GO:0005515//protein binding;GO:0008270//zinc ion binding	-
arahy.Tifrunner.gnm1.ann1.1QW2C7	2898	3870	3222	592	657	766	65.68	70.97	74.23	22.79	21.38	23.65	70.2933333333333	22.6066666666667	-1.63663958598262	1.02758180355566e-28	1.61559949348776e-26	ERD4	ERD (early-responsive to dehydration stress) family protein	-	-	-	-	GO:0016020//membrane	-	-
arahy.Tifrunner.gnm1.ann1.2W1XFU	2670	2945	2633	474	563	585	71.58	63.86	71.76	21.57	21.67	21.38	69.0666666666667	21.54	-1.68097134730855	1.03816759461795e-28	1.6262857480362e-26	3PCR	protochlorophyllide oxidoreductase A	Metabolism;Metabolism;Metabolism	Global and overview maps;Global and overview maps;Metabolism of cofactors and vitamins	ko01100//Metabolic pathways;ko01110//Biosynthesis of secondary metabolites;ko00860//Porphyrin and chlorophyll metabolism	K00218;K00218;K00218	-	GO:0016491//oxidoreductase activity;GO:0016630//protochlorophyllide reductase activity	GO:0008152//metabolic process;GO:0055114//oxidation-reduction process
arahy.Tifrunner.gnm1.ann1.BH9QW3	18883	17944	8421	51270	88364	68691	535.14	411.41	242.59	2467.01	3595.71	2652.37	396.38	2905.03	2.87359698635693	1.24968153113955e-28	1.95050293380262e-26	TAR1-A	senescence-associated protein	-	-	-	-	-	-	-
arahy.Tifrunner.gnm1.ann1.H8QW84	230	302	296	4	5	10	8.86	9.42	11.61	0.26	0.28	0.53	9.96333333333333	0.356666666666667	-4.80398019527695	1.48529917789821e-28	2.30985548238214e-26	--	RING/U-box superfamily protein	-	-	-	-	-	GO:0008270//zinc ion binding	-
arahy.Tifrunner.gnm1.ann1.76C20C	106075	113753	99526	17677	24266	23674	4928.77	4276.24	4701.23	1394.65	1618.98	1498.77	4635.41333333333	1504.13333333333	-1.62376552784545	1.57780652045293e-28	2.44485961988739e-26	THI1-2	thiamine thiazole synthase 2, chloroplastic-like [Glycine max]	Metabolism;Metabolism	Global and overview maps;Metabolism of cofactors and vitamins	ko01100//Metabolic pathways;ko00730//Thiamine metabolism	K03146;K03146	-	-	GO:0006950//response to stress;GO:0009228//thiamine biosynthetic process
MSTRG.6637	21	27	14	115	115	172	0.95	0.99	0.65	8.85	7.49	10.62	0.863333333333333	8.98666666666667	3.37979649349531	1.62063767474812e-28	2.50219461422802e-26	AHL15	PREDICTED: AT-hook motif nuclear-localized protein 15-like [Arachis duranensis]	-	-	-	-	-	-	-
arahy.Tifrunner.gnm1.ann1.UZSK02	1178	1229	901	123	157	163	88.67	74.85	68.97	15.71	16.94	16.69	77.4966666666667	16.4466666666667	-2.23633904273591	1.79546453107228e-28	2.76218382088475e-26	--	Histone H4 n=1 Tax=Ostreococcus tauri RepID=Q01FF9_OSTTA	-	-	-	-	-	-	-
arahy.Tifrunner.gnm1.ann1.0E9YFP	243	436	362	13	4	8	8.22	11.93	12.42	0.75	0.19	0.37	10.8566666666667	0.436666666666667	-4.63590500285846	1.87025704381336e-28	2.86697045837704e-26	INT2	Membrane transporter D1 n=3 Tax=Andropogoneae RepID=B6U4Q3_MAIZE	-	-	-	-	GO:0016020//membrane;GO:0016021//integral component of membrane	GO:0005215//transporter activity;GO:0022857//transmembrane transporter activity;GO:0022891//substrate-specific transmembrane transporter activity	GO:0006810//transport;GO:0055085//transmembrane transport
arahy.Tifrunner.gnm1.ann1.7J7FTE	334	541	437	3	6	22	8.01	10.48	10.65	0.13	0.22	0.70	9.71333333333333	0.35	-4.79453964439839	1.90263701797574e-28	2.90622726283112e-26	At1g11410	receptor-like serine/threonine kinase 2	-	-	-	-	-	GO:0004672//protein kinase activity;GO:0004674//protein serine/threonine kinase activity;GO:0005524//ATP binding	GO:0006468//protein phosphorylation;GO:0048544//recognition of pollen
arahy.Tifrunner.gnm1.ann1.T4QLFX	1034	1366	1497	42	61	122	21.93	23.45	32.27	1.52	1.87	3.54	25.8833333333333	2.31	-3.48605866713745	2.05971401666719e-28	3.13500159657408e-26	PMA4	plasma membrane H+-ATPase	Metabolism	Energy metabolism	ko00190//Oxidative phosphorylation	K01535	GO:0016021//integral component of membrane	GO:0000166//nucleotide binding;GO:0016887//ATPase activity;GO:0019829//cation-transporting ATPase activity;GO:0046872//metal ion binding	GO:0006754//ATP biosynthetic process;GO:0006812//cation transport
arahy.Tifrunner.gnm1.ann1.QS1SX0	2862	3971	2814	328	413	249	139.31	156.39	139.27	27.11	28.89	16.51	144.99	24.17	-2.5846640223833	2.08529072599776e-28	3.16271549615816e-26	D14	sigma factor sigb regulation protein rsbq protein, putative	-	-	-	-	-	-	-
arahy.Tifrunner.gnm1.ann1.QLUK9J	357	478	431	1174	943	1712	19.21	20.83	23.60	107.36	72.91	125.64	21.2133333333333	101.97	2.26510152765294	2.14184264130273e-28	3.23704823415478e-26	ATHB-16	DNA-binding protein n=1 Tax=Catharanthus roseus RepID=A1DR77_CATRO	-	-	-	-	GO:0005634//nucleus	GO:0000976//transcription regulatory region sequence-specific DNA binding;GO:0003677//DNA binding;GO:0003700//transcription factor activity, sequence-specific DNA binding;GO:0043565//sequence-specific DNA binding	-
arahy.Tifrunner.gnm1.ann1.Y2U02I	675	718	589	45	50	85	22.29	19.20	19.78	2.54	2.36	3.81	20.4233333333333	2.90333333333333	-2.81443622737846	2.31156842074357e-28	3.4813031493037e-26	HHO2	two-component response regulator-like APRR2-like isoform X2 [Glycine max]	-	-	-	-	-	GO:0003677//DNA binding;GO:0003682//chromatin binding	-
arahy.Tifrunner.gnm1.ann1.967JHU	850	1189	1075	112	89	81	17.82	20.27	22.84	4.01	2.69	2.32	20.31	3.00666666666667	-2.75595340176193	2.36435688866544e-28	3.54835406906636e-26	PPC2	phosphoenolpyruvate carboxylase 1	Metabolism;Metabolism;Metabolism;Metabolism	Global and overview maps;Global and overview maps;Carbohydrate metabolism;Energy metabolism	ko01100//Metabolic pathways;ko01200//Carbon metabolism;ko00620//Pyruvate metabolism;ko00710//Carbon fixation in photosynthetic organisms	K01595;K01595;K01595;K01595	-	GO:0003824//catalytic activity;GO:0008964//phosphoenolpyruvate carboxylase activity	GO:0006099//tricarboxylic acid cycle;GO:0015977//carbon fixation
arahy.Tifrunner.gnm1.ann1.9F3TVY	522	494	441	38	48	38	8.67	6.63	7.44	1.08	1.15	0.86	7.58	1.03	-2.87955351098787	2.39143084863593e-28	3.57648065801922e-26	UXS5	UDP-glucuronic acid decarboxylase 6-like [Glycine max]	-	-	-	-	-	GO:0003824//catalytic activity;GO:0050662//coenzyme binding	GO:0044237//cellular metabolic process
arahy.Tifrunner.gnm1.ann1.BLVJ4U	77	86	85	445	274	620	3.32	3.00	3.71	32.47	16.89	36.33	3.34333333333333	28.5633333333333	3.09480524608679	3.55982653395154e-28	5.30537758646763e-26	XTH23	xyloglucan endotransglucosylase/hydrolase 24	Environmental Information Processing	Signal transduction	ko04075//Plant hormone signal transduction	K14504	GO:0005618//cell wall;GO:0048046//apoplast	GO:0016762//xyloglucan:xyloglucosyl transferase activity	GO:0005975//carbohydrate metabolic process;GO:0006073//cellular glucan metabolic process
MSTRG.24417	442	609	436	957	915	1378	22.40	24.99	22.47	82.42	66.65	95.22	23.2866666666667	81.43	1.80605626031281	4.12712036909524e-28	6.12955918623896e-26	--	plant/F18G18-20 protein [Medicago truncatula]	-	-	-	-	-	-	-
arahy.Tifrunner.gnm1.ann1.069QKB	430	442	415	2	2	2	13.58	11.31	13.34	0.13	0.09	0.11	12.7433333333333	0.11	-6.85609536547619	5.10967481299689e-28	7.53668255407053e-26	PAH2	Lipin family protein	Metabolism;Metabolism;Metabolism;Metabolism	Global and overview maps;Global and overview maps;Lipid metabolism;Lipid metabolism	ko01100//Metabolic pathways;ko01110//Biosynthesis of secondary metabolites;ko00564//Glycerophospholipid metabolism;ko00561//Glycerolipid metabolism	K15728;K15728;K15728;K15728	-	-	-
arahy.Tifrunner.gnm1.ann1.5RL6NX	430	442	415	2	2	2	13.58	11.31	13.34	0.13	0.09	0.11	12.7433333333333	0.11	-6.85609536547619	5.10967481299689e-28	7.53668255407053e-26	PAH2	Lipin family protein	Metabolism;Metabolism;Metabolism;Metabolism	Global and overview maps;Global and overview maps;Lipid metabolism;Lipid metabolism	ko01100//Metabolic pathways;ko01110//Biosynthesis of secondary metabolites;ko00564//Glycerophospholipid metabolism;ko00561//Glycerolipid metabolism	K15728;K15728;K15728;K15728	-	-	-
MSTRG.39177	427	412	459	9	13	31	27.84	21.73	30.41	1.00	1.22	2.75	26.66	1.65666666666667	-4.00832152424784	7.59809263054442e-28	1.11686757495968e-25	ATL23	PREDICTED: E3 ubiquitin-protein ligase ATL23-like [Arachis duranensis]	-	-	-	-	-	GO:0003824//catalytic activity;GO:0046914//transition metal ion binding	-
arahy.Tifrunner.gnm1.ann1.QXM1B7	1731	2591	3048	125	259	186	161.98	196.12	289.90	19.86	34.84	23.71	216	26.1366666666667	-3.04688424816697	9.63394939480401e-28	1.41129138540538e-25	CAB3	chlorophyll A/B binding protein 1	Metabolism;Metabolism	Global and overview maps;Energy metabolism	ko01100//Metabolic pathways;ko00196//Photosynthesis - antenna proteins	K08912;K08912	GO:0016020//membrane	-	-
arahy.Tifrunner.gnm1.ann1.5EG1XI	134	110	110	273	355	430	3.09	2.04	2.56	10.68	11.73	13.47	2.56333333333333	11.96	2.22212438695744	9.73558287845629e-28	1.42132887179966e-25	At5g13980	lysosomal alpha-mannosidase-like [Glycine max]	Metabolism	Glycan biosynthesis and metabolism	ko00511//Other glycan degradation	K01191	-	GO:0003824//catalytic activity;GO:0004559//alpha-mannosidase activity;GO:0008270//zinc ion binding;GO:0015923//mannosidase activity;GO:0030246//carbohydrate binding	GO:0005975//carbohydrate metabolic process;GO:0006013//mannose metabolic process
MSTRG.28628	347	418	377	779	770	1234	14.36	14.01	15.87	54.78	45.80	69.64	14.7466666666667	56.74	1.9439772657608	1.08854347368292e-27	1.58381230431927e-25	At3g28850	PREDICTED: glutaredoxin domain-containing cysteine-rich protein 1 [Jatropha curcas]	-	-	-	-	-	-	-
MSTRG.20642	596	1237	662	38	12	30	62.26	104.58	70.29	6.74	1.87	4.27	79.0433333333333	4.29333333333333	-4.2024736953105	1.16102076475179e-27	1.68355855623907e-25	--	PREDICTED: vegetative cell wall protein gp1-like [Arachis duranensis]	-	-	-	-	-	-	-
arahy.Tifrunner.gnm1.ann1.3DL9ZJ	1044	1425	1082	140	126	195	44.56	49.25	46.97	10.15	7.70	11.33	46.9266666666667	9.72666666666667	-2.27039060277797	1.23236169104553e-27	1.78099085868877e-25	EXL3	GDSL-like Lipase/Acylhydrolase superfamily protein	-	-	-	-	-	GO:0016298//lipase activity;GO:0016787//hydrolase activity	GO:0006629//lipid metabolic process
arahy.Tifrunner.gnm1.ann1.512R9H	7214	5686	3089	20669	30676	22822	369.60	235.69	160.89	1797.98	2256.69	1593.09	255.393333333333	1882.58666666667	2.88192351104712	1.78634328005734e-27	2.57293376733628e-25	RRT15	senescence-associated protein	-	-	-	-	-	-	-
arahy.Tifrunner.gnm1.ann1.C3HPWP	13	15	13	232	108	469	0.39	0.36	0.39	11.71	4.62	19.03	0.38	11.7866666666667	4.95501254522669	2.27312167130674e-27	3.26310797243571e-25	LBD37	LOB domain-containing protein 39	-	-	-	-	-	-	-
arahy.Tifrunner.gnm1.ann1.IK43K5	1300	2129	1514	183	132	141	48.46	64.20	57.37	11.59	7.05	7.18	56.6766666666667	8.60666666666667	-2.71922841138628	2.4747110571768e-27	3.54065159987142e-25	--	O-acyltransferase (WSD1-like) family protein	-	-	-	-	-	GO:0004144//diacylglycerol O-acyltransferase activity	GO:0045017//glycerolipid biosynthetic process
arahy.Tifrunner.gnm1.ann1.DY7VNH	396	432	337	598	707	876	17.86	15.79	15.46	45.80	45.84	53.88	16.37	48.5066666666667	1.56712872045618	2.9594397591644e-27	4.22010210441377e-25	HDT1	histone deacetylase 2C	-	-	-	-	-	GO:0046872//metal ion binding	-
arahy.Tifrunner.gnm1.ann1.3YY713	796	1694	839	52	82	38	21.00	36.17	22.52	3.12	3.98	1.83	26.5633333333333	2.97666666666667	-3.15766661671065	3.54546316265627e-27	5.02238844447302e-25	PLP2	PATATIN-like protein 4	-	-	-	-	-	-	GO:0006629//lipid metabolic process;GO:0008152//metabolic process
arahy.Tifrunner.gnm1.ann1.MZ0BI4	796	1694	839	52	82	38	21.00	36.17	22.52	3.12	3.98	1.83	26.5633333333333	2.97666666666667	-3.15766661671065	3.54546316265627e-27	5.02238844447302e-25	PLP2	PATATIN-like protein 4	-	-	-	-	-	-	GO:0006629//lipid metabolic process;GO:0008152//metabolic process
arahy.Tifrunner.gnm1.ann1.B8DJ9W	579	742	414	47	45	38	25.61	26.55	18.64	3.50	2.83	2.30	23.6	2.87666666666667	-3.0363168957914	3.80889503737227e-27	5.37780897348989e-25	At3g47200	UPF0481 protein [Glycine max]	-	-	-	-	-	-	-
arahy.Tifrunner.gnm1.ann1.CM90T6	4427	5561	4154	1	0	0	179.64	181.62	171.62	0.07	0.00	0.00	177.626666666667	0.0233333333333333	-12.8941681445168	4.11281702762107e-27	5.78787975277218e-25	CHS	chalcone synthase-like [Glycine max]	Metabolism;Metabolism;Organismal Systems;Metabolism	Global and overview maps;Global and overview maps;Environmental adaptation;Biosynthesis of other secondary metabolites	ko01100//Metabolic pathways;ko01110//Biosynthesis of secondary metabolites;ko04712//Circadian rhythm - plant;ko00941//Flavonoid biosynthesis	K00660;K00660;K00660;K00660	-	GO:0003824//catalytic activity	GO:0008152//metabolic process;GO:0009058//biosynthetic process
arahy.Tifrunner.gnm1.ann1.00B185	13	27	31	296	159	573	0.29	0.49	0.69	11.08	5.03	17.24	0.49	11.1166666666667	4.50379870123559	5.2224910650948e-27	7.32548240183003e-25	BGAL1	beta galactosidase 1	-	-	-	-	-	GO:0030246//carbohydrate binding	GO:0005975//carbohydrate metabolic process
arahy.Tifrunner.gnm1.ann1.M5AJQH	697	764	632	57	100	98	23.33	20.69	21.49	3.22	4.79	4.49	21.8366666666667	4.16666666666667	-2.38978705373566	6.30401772737318e-27	8.81371494769745e-25	--	lipid-binding serum glycoprotein family protein	-	-	-	-	-	GO:0008289//lipid binding	-
arahy.Tifrunner.gnm1.ann1.XJ8JS0	191	268	215	343	557	576	6.65	7.55	7.62	20.35	27.90	27.37	7.27333333333333	25.2066666666667	1.79311674766363	6.45633642496924e-27	8.99736597508213e-25	PRCP	lysosomal pro-X carboxypeptidase-like protein	-	-	-	-	-	GO:0008236//serine-type peptidase activity	GO:0006508//proteolysis
arahy.Tifrunner.gnm1.ann1.GM7J7I	311	270	303	8	15	8	38.88	27.31	38.51	1.70	2.69	1.36	34.9	1.91666666666667	-4.18655567598643	6.71683213459992e-27	9.33009284405494e-25	--	Unknown protein	-	-	-	-	-	-	-
arahy.Tifrunner.gnm1.ann1.TC1G7F	711	368	426	16	11	14	187.56	78.54	114.24	7.17	4.17	5.03	126.78	5.45666666666667	-4.5381634469031	7.02115117501554e-27	9.72135002367796e-25	--	phloem specific protein	-	-	-	-	-	-	-
arahy.Tifrunner.gnm1.ann1.BW1AWE	293	643	478	14	2	14	6.12	10.86	10.16	0.51	0.05	0.39	9.04666666666667	0.316666666666667	-4.83634939708791	7.3494480210639e-27	1.01431835356947e-24	N	disease resistance protein (TIR-NBS-LRR class), putative	-	-	-	-	-	GO:0005515//protein binding;GO:0043531//ADP binding	GO:0006952//defense response;GO:0007165//signal transduction
arahy.Tifrunner.gnm1.ann1.081E2U	338	427	300	547	600	658	26.33	26.96	23.81	72.42	67.17	69.93	25.7	69.84	1.4422851995482	7.39659645998504e-27	1.01755356812653e-24	RPS14	40S ribosomal protein S14-like [Glycine max]	Genetic Information Processing	Translation	ko03010//Ribosome	K02955	GO:0005840//ribosome	GO:0003735//structural constituent of ribosome	GO:0006412//translation
arahy.Tifrunner.gnm1.ann1.11K8WE	549	512	541	31	52	59	19.23	14.52	19.29	1.84	2.63	2.80	17.68	2.42333333333333	-2.867053506193	7.74882296540923e-27	1.06260376779966e-24	--	putative glucose-6-phosphate 1-epimerase-like isoform X4 [Glycine max]	Metabolism;Metabolism;Metabolism	Global and overview maps;Global and overview maps;Carbohydrate metabolism	ko01100//Metabolic pathways;ko01110//Biosynthesis of secondary metabolites;ko00010//Glycolysis / Gluconeogenesis	K01792;K01792;K01792	-	GO:0003824//catalytic activity;GO:0016853//isomerase activity;GO:0030246//carbohydrate binding	GO:0005975//carbohydrate metabolic process
arahy.Tifrunner.gnm1.ann1.QV8INP	60	48	53	158	250	330	4.64	3.03	4.17	20.75	27.74	34.82	3.94666666666667	27.77	2.81482059691105	7.86933701658556e-27	1.07569325931811e-24	--	aldolase like	-	-	-	-	-	GO:0003824//catalytic activity;GO:0016830//carbon-carbon lyase activity	GO:0006725//cellular aromatic compound metabolic process
arahy.Tifrunner.gnm1.ann1.HZCB2X	1505	2110	1846	233	277	362	36.02	40.88	44.92	9.45	9.52	11.79	40.6066666666667	10.2533333333333	-1.98562360112186	7.90383947843654e-27	1.07697967648715e-24	DPE2	Starch-binding domain / 4-alpha-glucanotransferase multi-domain protein n=2 Tax=Prevotella RepID=I0TBC0_9BACT	Metabolism;Metabolism;Metabolism	Global and overview maps;Global and overview maps;Carbohydrate metabolism	ko01100//Metabolic pathways;ko01110//Biosynthesis of secondary metabolites;ko00500//Starch and sucrose metabolism	K00705;K00705;K00705	-	GO:0004134//4-alpha-glucanotransferase activity;GO:0030246//carbohydrate binding;GO:2001070//starch binding	GO:0005975//carbohydrate metabolic process
arahy.Tifrunner.gnm1.ann1.9242BG	674	633	743	63	51	68	17.79	13.52	19.94	2.81	1.95	2.44	17.0833333333333	2.4	-2.83148319295049	8.01757512915474e-27	1.08902012561259e-24	ASPG1	Eukaryotic aspartyl protease family protein	-	-	-	-	-	GO:0004190//aspartic-type endopeptidase activity	GO:0006508//proteolysis
arahy.Tifrunner.gnm1.ann1.4J5UF2	927	1246	947	112	189	153	17.19	18.71	17.85	3.54	5.03	3.87	17.9166666666667	4.14666666666667	-2.11127826923358	8.46563904330943e-27	1.14625286756129e-24	PUB33	protein kinase family protein	-	-	-	-	GO:0000151//ubiquitin ligase complex	GO:0004672//protein kinase activity;GO:0004674//protein serine/threonine kinase activity;GO:0004842//ubiquitin-protein transferase activity;GO:0005524//ATP binding	GO:0006468//protein phosphorylation;GO:0016567//protein ubiquitination
arahy.Tifrunner.gnm1.ann1.U3WWWH	1383	1242	820	1	1	1	67.80	49.25	40.83	0.08	0.07	0.07	52.6266666666667	0.0733333333333333	-9.48710918525581	1.07942082098929e-26	1.45694655592774e-24	At1g17710	2,3-diketo-5-methylthio-1-phosphopentane phosphatase	Metabolism;Metabolism	Global and overview maps;Metabolism of cofactors and vitamins	ko01100//Metabolic pathways;ko00750//Vitamin B6 metabolism	K13248;K13248	-	GO:0016791//phosphatase activity	GO:0008152//metabolic process
arahy.Tifrunner.gnm1.ann1.XX0MPJ	434	570	447	46	54	71	11.32	12.02	11.83	2.04	2.01	2.53	11.7233333333333	2.19333333333333	-2.41818584589006	1.09174734920477e-26	1.46896488158517e-24	PVA41	vesicle-associated protein 4-1-like [Glycine max]	-	-	-	-	-	GO:0005198//structural molecule activity	-
arahy.Tifrunner.gnm1.ann1.IATE2P	11	21	11	119	127	323	0.82	1.27	0.83	15.05	13.58	32.77	0.973333333333333	20.4666666666667	4.39419838137753	1.15726070083091e-26	1.55224824378326e-24	PGIP	receptor-like protein kinase 2	-	-	-	-	-	GO:0005515//protein binding	-
arahy.Tifrunner.gnm1.ann1.FH6P3F	7895	9329	7923	899	1628	1234	239.64	229.08	244.46	46.34	70.95	51.03	237.726666666667	56.1066666666667	-2.08305963569707	1.33771611446456e-26	1.7887056406557e-24	--	uncharacterized protein At3g61260-like isoform X1 [Glycine max]	-	-	-	-	-	-	-
arahy.Tifrunner.gnm1.ann1.W4Y87I	228	278	249	2	4	10	5.16	5.09	5.73	0.08	0.13	0.31	5.32666666666667	0.173333333333333	-4.94161197478689	1.69158442553483e-26	2.25485051903124e-24	SRF8	Protein kinase superfamily protein	-	-	-	-	-	GO:0004672//protein kinase activity;GO:0005515//protein binding;GO:0005524//ATP binding	GO:0006468//protein phosphorylation
arahy.Tifrunner.gnm1.ann1.1WCD0X	4	0	0	157	200	312	0.19	0.00	0.00	11.89	12.81	18.98	0.0633333333333333	14.56	7.84482962747627	2.03743594380397e-26	2.70745590030817e-24	At1g31830	Amino acid permease family protein	-	-	-	-	GO:0016020//membrane	GO:0015171//amino acid transmembrane transporter activity	GO:0003333//amino acid transmembrane transport
arahy.Tifrunner.gnm1.ann1.P2WQA7	2761	3436	2862	5152	4641	6566	98.23	98.89	103.51	311.23	237.10	318.28	100.21	288.87	1.52739390066451	2.0800614686054e-26	2.75556785047781e-24	AAC3	ADP/ATP carrier 3	-	-	-	-	GO:0005743//mitochondrial inner membrane	GO:0005215//transporter activity	GO:0006810//transport;GO:0055085//transmembrane transport
arahy.Tifrunner.gnm1.ann1.BBW5IA	45	80	43	150	199	235	2.12	3.07	2.10	12.08	13.53	15.21	2.43	13.6066666666667	2.48528546270579	2.13124075218722e-26	2.81468047893477e-24	At4g06744	Leucine-rich repeat receptor-like protein kinase family protein	-	-	-	-	-	GO:0005515//protein binding	-
arahy.Tifrunner.gnm1.ann1.0TL3A9	28395	26364	12920	68625	109270	87697	4456.40	3347.57	2061.37	18286.95	24624.22	18752.99	3288.44666666667	20554.72	2.643991542017	2.20370512183655e-26	2.90145494599596e-24	--	senescence-associated protein	-	-	-	-	-	-	-
arahy.Tifrunner.gnm1.ann1.BQSU07	51	93	74	278	214	334	3.40	5.04	5.05	31.47	20.52	30.36	4.49666666666667	27.45	2.60987830166545	2.48091198134756e-26	3.25644354933944e-24	AIRP2	RING-H2 finger protein ATL18-like [Glycine max]	-	-	-	-	-	GO:0005515//protein binding;GO:0008270//zinc ion binding	-
arahy.Tifrunner.gnm1.ann1.MEA9HI	293	341	257	1	12	2	9.75	9.16	8.70	0.06	0.57	0.09	9.20333333333333	0.24	-5.26105017114576	2.62061393941673e-26	3.42932900937941e-24	--	protein CHUP1, chloroplastic-like [Glycine max]	-	-	-	-	-	-	-
MSTRG.19136	4065	7736	2318	15792	27614	27500	175.39	270.05	101.67	1157.02	1710.90	1616.83	182.37	1494.91666666667	3.03512473466724	2.64594443814675e-26	3.4519521937427e-24	--	BnaC09g29270D [Brassica napus]	-	-	-	-	-	-	-
arahy.Tifrunner.gnm1.ann1.I4JYF5	376	314	236	10	9	5	38.26	25.85	24.42	1.73	1.32	0.69	29.51	1.24666666666667	-4.56505624626552	2.77425765236168e-26	3.60838445317176e-24	PP2A9	phloem protein 2-A9	-	-	-	-	-	-	-
arahy.Tifrunner.gnm1.ann1.P7D082	572	768	595	53	99	73	20.65	22.43	21.85	3.24	5.15	3.58	21.6433333333333	3.99	-2.43946205708367	3.10297497878514e-26	4.02374296191588e-24	UGD4	UDP-glucose 6-dehydrogenase family protein	Metabolism;Metabolism;Metabolism;Metabolism	Global and overview maps;Carbohydrate metabolism;Carbohydrate metabolism;Carbohydrate metabolism	ko01100//Metabolic pathways;ko00520//Amino sugar and nucleotide sugar metabolism;ko00040//Pentose and glucuronate interconversions;ko00053//Ascorbate and aldarate metabolism	K00012;K00012;K00012;K00012	-	GO:0003979//UDP-glucose 6-dehydrogenase activity;GO:0051287//NAD binding	GO:0055114//oxidation-reduction process
arahy.Tifrunner.gnm1.ann1.9PR62B	36	74	41	247	197	427	1.24	2.06	1.43	14.47	9.74	20.02	1.57666666666667	14.7433333333333	3.22511315355925	3.17608316102817e-26	4.10613980233889e-24	CPRF2	bZIP transcription factor family protein	-	-	-	-	-	GO:0003700//transcription factor activity, sequence-specific DNA binding;GO:0043565//sequence-specific DNA binding	-
arahy.Tifrunner.gnm1.ann1.6ZZ12G	3683	3895	1707	8666	12468	13710	634.14	542.70	298.78	2533.67	3082.87	3216.70	491.873333333333	2944.41333333333	2.58162146216593	3.19010038623756e-26	4.11187653988253e-24	--	hypothetical protein	-	-	-	-	-	-	-
arahy.Tifrunner.gnm1.ann1.79XMYU	78	127	80	189	273	301	1.93	2.57	2.03	7.98	9.76	10.22	2.17666666666667	9.32	2.098209463829	3.87027125974229e-26	4.97364619792391e-24	OFUT20	uncharacterized protein At1g04910-like [Glycine max]	-	-	-	-	-	-	-
arahy.Tifrunner.gnm1.ann1.K6QUG2	1190	1286	1019	175	192	206	36.99	32.34	32.21	9.24	8.57	8.73	33.8466666666667	8.84666666666667	-1.93580788935943	4.02703901789535e-26	5.15965876794341e-24	RAP2-7	ethylene-responsive transcription factor 3 [Glycine max]	-	-	-	-	-	GO:0003677//DNA binding;GO:0003700//transcription factor activity, sequence-specific DNA binding	-
arahy.Tifrunner.gnm1.ann1.A6N0MA	357	328	230	4	6	1	20.17	14.96	13.17	0.38	0.49	0.08	16.1	0.316666666666667	-5.66795186539219	4.4537678659704e-26	5.68942334354706e-24	PPA4	soluble inorganic pyrophosphatase	Metabolism	Energy metabolism	ko00190//Oxidative phosphorylation	K01507	GO:0005737//cytoplasm	GO:0000287//magnesium ion binding;GO:0004427//inorganic diphosphatase activity	GO:0006796//phosphate-containing compound metabolic process
arahy.Tifrunner.gnm1.ann1.B9PVT7	131	191	142	262	309	348	3.83	4.52	4.22	12.99	12.98	13.87	4.19	13.28	1.66423299764757	4.52098381610413e-26	5.75815036661191e-24	LOX5	seed linoleate 9S-lipoxygenase	Metabolism	Lipid metabolism	ko00591//Linoleic acid metabolism	K15718	-	GO:0005506//iron ion binding;GO:0005515//protein binding;GO:0016165//linoleate 13S-lipoxygenase activity;GO:0046872//metal ion binding	GO:0055114//oxidation-reduction process
arahy.Tifrunner.gnm1.ann1.3GQ9MB	725	1083	828	127	129	132	16.95	20.52	19.73	5.02	4.37	4.23	19.0666666666667	4.54	-2.07028844365368	5.30395809231021e-26	6.73539908988577e-24	BLH1	BEL1-like homeodomain protein 1-like isoform X3 [Glycine max]	-	-	-	-	-	GO:0003677//DNA binding;GO:0003700//transcription factor activity, sequence-specific DNA binding;GO:0043565//sequence-specific DNA binding	-
arahy.Tifrunner.gnm1.ann1.U9PSI8	1061	1017	434	2859	4760	3855	104.83	81.29	43.63	479.66	675.22	518.91	76.5833333333333	557.93	2.86498176665951	5.73735342172887e-26	7.26426795184208e-24	RRT15	senescence-associated protein, putative	-	-	-	-	-	-	-
arahy.Tifrunner.gnm1.ann1.P4M8HI	12	14	18	97	262	136	0.56	0.53	0.86	7.70	17.58	8.66	0.65	11.3133333333333	4.12144053579305	6.11717877828738e-26	7.72239845651914e-24	pod	peroxidase 2	Metabolism;Metabolism;Metabolism	Global and overview maps;Global and overview maps;Biosynthesis of other secondary metabolites	ko01100//Metabolic pathways;ko01110//Biosynthesis of secondary metabolites;ko00940//Phenylpropanoid biosynthesis	K00430;K00430;K00430	-	GO:0004601//peroxidase activity;GO:0020037//heme binding	GO:0006979//response to oxidative stress;GO:0055114//oxidation-reduction process
arahy.Tifrunner.gnm1.ann1.5666S0	427	1016	613	43	46	34	7.11	13.69	10.37	1.22	1.10	0.77	10.39	1.03	-3.33447941172099	6.16100554763971e-26	7.73224210864888e-24	ABCB2	ATP-binding ABC transporter	Environmental Information Processing	Membrane transport	ko02010//ABC transporters	K05658	GO:0016021//integral component of membrane	GO:0000166//nucleotide binding;GO:0005524//ATP binding;GO:0016887//ATPase activity;GO:0017111//nucleoside-triphosphatase activity	GO:0006810//transport;GO:0055085//transmembrane transport
arahy.Tifrunner.gnm1.ann1.GZ9SUQ	427	1016	613	43	46	34	7.11	13.69	10.37	1.22	1.10	0.77	10.39	1.03	-3.33447941172099	6.16100554763971e-26	7.73224210864888e-24	ABCB2	ATP-binding ABC transporter	Environmental Information Processing	Membrane transport	ko02010//ABC transporters	K05658	GO:0016021//integral component of membrane	GO:0000166//nucleotide binding;GO:0005524//ATP binding;GO:0016887//ATPase activity;GO:0017111//nucleoside-triphosphatase activity	GO:0006810//transport;GO:0055085//transmembrane transport
arahy.Tifrunner.gnm1.ann1.VEBE8E	319	327	257	5	10	20	18.59	15.45	15.22	0.50	0.87	1.57	16.42	0.98	-4.0665285676626	6.21622262416487e-26	7.77879613628002e-24	ephA	epoxide hydrolase	-	-	-	-	-	GO:0003824//catalytic activity	-
arahy.Tifrunner.gnm1.ann1.JNNM64	298	428	304	488	752	656	10.54	12.24	10.92	29.28	38.16	31.57	11.2333333333333	33.0033333333333	1.55482565319748	6.39398696704688e-26	7.97798571510425e-24	--	lysine ketoglutarate reductase trans-splicing protein	-	-	-	-	-	-	-
arahy.Tifrunner.gnm1.ann1.Q6VMSA	881	1075	897	1138	1751	1594	26.15	25.82	27.05	57.32	74.61	64.47	26.34	65.4666666666667	1.31350517822439	6.62352006121656e-26	8.24042690050833e-24	GID1B	probable carboxylesterase 18-like [Glycine max]	Environmental Information Processing	Signal transduction	ko04075//Plant hormone signal transduction	K14493	-	GO:0016787//hydrolase activity	GO:0008152//metabolic process
arahy.Tifrunner.gnm1.ann1.JE9L1P	245	258	241	6	14	11	8.94	7.61	8.92	0.37	0.74	0.55	8.49	0.553333333333333	-3.93954381292727	7.34380458978e-26	9.11013816770339e-24	--	Late embryogenesis abundant (LEA) protein	-	-	-	-	-	-	-
arahy.Tifrunner.gnm1.ann1.42CZAS	263	267	281	10	12	18	13.87	11.41	15.08	0.92	0.91	1.27	13.4533333333333	1.03333333333333	-3.70258605383212	8.46338413949665e-26	1.04687427675929e-23	FAD2-1	fatty acid desaturase 2	Metabolism;Metabolism	Global and overview maps;Lipid metabolism	ko01212//Fatty acid metabolism;ko01040//Biosynthesis of unsaturated fatty acids	K10256;K10256	-	-	GO:0006629//lipid metabolic process;GO:0055114//oxidation-reduction process
arahy.Tifrunner.gnm1.ann1.D9MA0I	269	261	236	5	5	2	12.14	9.53	10.83	0.38	0.32	0.12	10.8333333333333	0.273333333333333	-5.30867199818509	8.96369069695625e-26	1.10557336808838e-23	PP2A9	phloem protein 2-A9	-	-	-	-	-	-	-
arahy.Tifrunner.gnm1.ann1.EC4CEA	2760	4082	3260	461	442	647	63.79	77.22	78.52	17.23	13.15	18.46	73.1766666666667	16.28	-2.1682830001259	9.89342900355221e-26	1.21675002776638e-23	ERD4	ERD (early-responsive to dehydration stress) family protein	-	-	-	-	GO:0016020//membrane	-	-
MSTRG.34449	231	301	249	8	16	19	18.67	19.70	20.46	1.10	1.87	2.05	19.61	1.67333333333333	-3.55079276696254	1.2350620682421e-25	1.51460954551679e-23	--	PREDICTED: uncharacterized protein LOC107644499 [Arachis ipaensis]	-	-	-	-	-	-	-
arahy.Tifrunner.gnm1.ann1.DIS46Y	3555	4005	3187	648	820	772	121.80	111.03	111.01	37.72	40.36	36.04	114.613333333333	38.04	-1.59118573584606	1.2403350977556e-25	1.51674253748906e-23	TUBB	tubulin beta-1 chain	Cellular Processes	Transport and catabolism	ko04145//Phagosome	K07375	GO:0005874//microtubule;GO:0043234//protein complex	GO:0003924//GTPase activity;GO:0005200//structural constituent of cytoskeleton;GO:0005525//GTP binding	GO:0007017//microtubule-based process;GO:0051258//protein polymerization
arahy.Tifrunner.gnm1.ann1.XW2FM5	314	376	293	475	526	603	3.69	3.57	3.49	9.47	8.87	9.65	3.58333333333333	9.33	1.38057482709609	1.257683823632e-25	1.53358821244127e-23	--	Transcription initiation factor IIF, beta subunit	Genetic Information Processing	Transcription	ko03022//Basal transcription factors	K03139	GO:0005674//transcription factor TFIIF complex	GO:0003824//catalytic activity;GO:0005524//ATP binding	GO:0006367//transcription initiation from RNA polymerase II promoter
arahy.Tifrunner.gnm1.ann1.614TBX	379	397	379	36	29	33	10.63	9.01	10.80	1.71	1.17	1.26	10.1466666666667	1.38	-2.87826568600422	1.32233173824752e-25	1.60785050620567e-23	--	Unknown protein	-	-	-	-	-	-	-
arahy.Tifrunner.gnm1.ann1.M7A5MM	374	255	327	11	10	7	22.40	12.38	19.92	1.14	0.90	0.55	18.2333333333333	0.863333333333333	-4.40051682999336	1.47055537928234e-25	1.78302762682364e-23	PPCK1	Protein kinase superfamily protein	-	-	-	-	-	GO:0004672//protein kinase activity;GO:0004674//protein serine/threonine kinase activity;GO:0005524//ATP binding	GO:0006468//protein phosphorylation
arahy.Tifrunner.gnm1.ann1.H8JSRB	544	704	557	70	94	104	13.02	13.66	13.57	2.87	3.23	3.39	13.4166666666667	3.16333333333333	-2.08450879086824	1.55982283567897e-25	1.8806380829498e-23	--	Calcineurin-like metallo-phosphoesterase superfamily protein	-	-	-	-	-	GO:0016787//hydrolase activity	-
arahy.Tifrunner.gnm1.ann1.NP9S9N	544	704	557	70	94	104	13.02	13.66	13.57	2.87	3.23	3.39	13.4166666666667	3.16333333333333	-2.08450879086824	1.55982283567897e-25	1.8806380829498e-23	--	Calcineurin-like metallo-phosphoesterase superfamily protein	-	-	-	-	-	GO:0016787//hydrolase activity	-
arahy.Tifrunner.gnm1.ann1.0R479N	9941	8182	5158	20987	26863	23765	696.34	463.69	367.30	2496.12	2701.90	2268.17	509.11	2488.73	2.28936041358446	1.60060402188298e-25	1.92440128367678e-23	psbA	photosystem II protein D1 [Glycine max]	Metabolism;Metabolism	Global and overview maps;Energy metabolism	ko01100//Metabolic pathways;ko00195//Photosynthesis	K02703;K02703	-	GO:0009055//electron carrier activity	GO:0009772//photosynthetic electron transport in photosystem II
MSTRG.26746	659	780	793	96	106	109	61.28	58.68	74.96	15.16	14.15	13.81	64.9733333333333	14.3733333333333	-2.17645304443981	1.6602621808017e-25	1.99055232749638e-23	--	PREDICTED: uncharacterized protein LOC107463658 [Arachis duranensis]	-	-	-	-	-	-	-
arahy.Tifrunner.gnm1.ann1.K8H9R8	4070	4885	3661	23	52	9	152.45	148.03	139.41	1.48	2.80	0.46	146.63	1.58	-6.53611193554917	1.78005989474996e-25	2.12272945818991e-23	CYP75B2	Cytochrome P450 superfamily protein	Metabolism;Metabolism;Metabolism;Metabolism	Global and overview maps;Global and overview maps;Biosynthesis of other secondary metabolites;Biosynthesis of other secondary metabolites	ko01100//Metabolic pathways;ko01110//Biosynthesis of secondary metabolites;ko00941//Flavonoid biosynthesis;ko00944//Flavone and flavonol biosynthesis	K05280;K05280;K05280;K05280	-	GO:0005506//iron ion binding;GO:0020037//heme binding	GO:0055114//oxidation-reduction process
arahy.Tifrunner.gnm1.ann1.E8CC8A	957	1177	1034	71	148	81	20.24	20.15	22.25	2.56	4.51	2.35	20.88	3.14	-2.73328524767826	1.78039840862115e-25	2.12272945818991e-23	PPC1	phosphoenolpyruvate carboxylase 1	Metabolism;Metabolism;Metabolism;Metabolism	Global and overview maps;Global and overview maps;Carbohydrate metabolism;Energy metabolism	ko01100//Metabolic pathways;ko01200//Carbon metabolism;ko00620//Pyruvate metabolism;ko00710//Carbon fixation in photosynthetic organisms	K01595;K01595;K01595;K01595	-	GO:0003824//catalytic activity;GO:0008964//phosphoenolpyruvate carboxylase activity	GO:0006099//tricarboxylic acid cycle;GO:0015977//carbon fixation
arahy.Tifrunner.gnm1.ann1.11EUX6	512	603	524	35	11	31	28.03	26.72	29.14	3.24	0.83	2.29	27.9633333333333	2.12	-3.72140017567754	1.80389959055617e-25	2.13914083234505e-23	At5g10770	Eukaryotic aspartyl protease family protein	-	-	-	-	-	GO:0004190//aspartic-type endopeptidase activity	GO:0006508//proteolysis
arahy.Tifrunner.gnm1.ann1.2SN1MA	970	942	638	80	70	60	38.70	30.41	25.87	5.40	3.99	3.28	31.66	4.22333333333333	-2.90620723171753	1.80413070525351e-25	2.13914083234505e-23	AMY2	alpha-amylase-like 2	Metabolism;Metabolism	Global and overview maps;Carbohydrate metabolism	ko01100//Metabolic pathways;ko00500//Starch and sucrose metabolism	K01176;K01176	-	GO:0003824//catalytic activity;GO:0004556//alpha-amylase activity;GO:0005509//calcium ion binding;GO:0043169//cation binding	GO:0005975//carbohydrate metabolic process
arahy.Tifrunner.gnm1.ann1.6P73LQ	272	263	238	5	9	15	11.04	8.66	10.62	0.39	0.56	0.93	10.1066666666667	0.626666666666667	-4.01146518649346	1.83482397211994e-25	2.16954034521576e-23	gpmA	phosphoglycerate/bisphosphoglycerate mutase	Metabolism;Metabolism;Metabolism;Metabolism;Metabolism;Metabolism	Global and overview maps;Global and overview maps;Global and overview maps;Global and overview maps;Carbohydrate metabolism;Amino acid metabolism	ko01100//Metabolic pathways;ko01110//Biosynthesis of secondary metabolites;ko01200//Carbon metabolism;ko01230//Biosynthesis of amino acids;ko00010//Glycolysis / Gluconeogenesis;ko00260//Glycine, serine and threonine metabolism	K01834;K01834;K01834;K01834;K01834;K01834	-	GO:0003824//catalytic activity;GO:0004619//phosphoglycerate mutase activity	GO:0006096//glycolytic process;GO:0008152//metabolic process
arahy.Tifrunner.gnm1.ann1.6GZ8LR	476	523	429	16	48	25	20.31	18.06	18.61	1.14	2.91	1.48	18.9933333333333	1.84333333333333	-3.36510423608914	1.85752148634451e-25	2.19034442958459e-23	At3g57810	OTU-like cysteine protease	-	-	-	-	-	-	-
arahy.Tifrunner.gnm1.ann1.NG1HRH	232	299	266	3	1	5	9.93	10.34	11.56	0.22	0.06	0.29	10.61	0.19	-5.80328142747118	2.14908089654274e-25	2.52720137647691e-23	PP2C6	Protein phosphatase 2C family protein	-	-	-	-	-	GO:0003824//catalytic activity;GO:0004722//protein serine/threonine phosphatase activity	GO:0006470//protein dephosphorylation
arahy.Tifrunner.gnm1.ann1.1Q8FTJ	68	68	79	162	231	246	1.62	1.30	1.90	6.52	7.85	7.92	1.60666666666667	7.43	2.20929156502979	2.18961373962502e-25	2.56567693366057e-23	PHOT1	serine/threonine-protein kinase TIO-like [Glycine max]	-	-	-	-	-	GO:0000155//phosphorelay sensor kinase activity;GO:0004672//protein kinase activity;GO:0004674//protein serine/threonine kinase activity;GO:0004871//signal transducer activity;GO:0005524//ATP binding	GO:0000160//phosphorelay signal transduction system;GO:0006468//protein phosphorylation;GO:0007165//signal transduction
arahy.Tifrunner.gnm1.ann1.88XX4I	1096	1508	1324	2104	2002	2601	21.21	23.61	26.04	69.15	55.64	68.57	23.62	64.4533333333333	1.44824600764727	2.19375479859613e-25	2.56567693366057e-23	PSRP1	30S ribosomal protein, putative	-	-	-	-	-	-	GO:0044238//primary metabolic process
arahy.Tifrunner.gnm1.ann1.UBQ2DA	395	388	347	834	718	983	18.17	14.44	16.21	65.14	47.42	61.60	16.2733333333333	58.0533333333333	1.83486911240705	2.58162141266458e-25	3.01109658354319e-23	RPS7	Ribosomal protein S7e family protein	Genetic Information Processing	Translation	ko03010//Ribosome	K02993	GO:0005622//intracellular;GO:0005840//ribosome	GO:0003735//structural constituent of ribosome	GO:0006412//translation
arahy.Tifrunner.gnm1.ann1.LXC7UV	9	15	6	82	92	167	0.30	0.40	0.20	4.53	4.32	7.43	0.3	5.42666666666667	4.17703188793657	3.02555010531594e-25	3.51931332304528e-23	CSLE1	cellulose synthase like E1	-	-	-	-	GO:0016020//membrane	GO:0016760//cellulose synthase (UDP-forming) activity	GO:0030244//cellulose biosynthetic process
MSTRG.28724	330	399	409	17	2	11	12.78	12.56	16.10	1.12	0.11	0.58	13.8133333333333	0.603333333333333	-4.51696240060335	3.04201137426385e-25	3.52889762719332e-23	CYP86A22	PREDICTED: cytochrome P450 86A22 [Arachis ipaensis]	Metabolism;Metabolism	Global and overview maps;Lipid metabolism	ko01100//Metabolic pathways;ko00073//Cutin, suberine and wax biosynthesis	K15398;K15398	-	GO:0016491//oxidoreductase activity;GO:0046906//tetrapyrrole binding;GO:0046914//transition metal ion binding	GO:0044710//single-organism metabolic process
arahy.Tifrunner.gnm1.ann1.J7P0LQ	340	408	332	33	42	36	8.10	7.89	8.06	1.34	1.44	1.15	8.01666666666667	1.31	-2.6134356763988	3.06751676767931e-25	3.53935362103042e-23	ROC3	homeobox-leucine zipper protein ROC3-like [Glycine max]	-	-	-	-	GO:0005634//nucleus	GO:0003677//DNA binding;GO:0003700//transcription factor activity, sequence-specific DNA binding;GO:0008289//lipid binding;GO:0043565//sequence-specific DNA binding	-
arahy.Tifrunner.gnm1.ann1.UNKR58	340	408	332	33	42	36	8.10	7.89	8.06	1.34	1.44	1.15	8.01666666666667	1.31	-2.6134356763988	3.06751676767931e-25	3.53935362103042e-23	ROC3	homeobox-leucine zipper protein ROC3-like [Glycine max]	-	-	-	-	GO:0005634//nucleus	GO:0003677//DNA binding;GO:0003700//transcription factor activity, sequence-specific DNA binding;GO:0008289//lipid binding;GO:0043565//sequence-specific DNA binding	-
arahy.Tifrunner.gnm1.ann1.JTF09J	258	427	336	23	29	29	3.61	4.83	4.79	0.55	0.59	0.55	4.41	0.563333333333333	-2.96871790999649	3.49940688216103e-25	4.0268509972149e-23	glpV	glycogen phosphorylase 1-like isoform X1 [Glycine max]	Metabolism;Metabolism;Metabolism	Global and overview maps;Global and overview maps;Carbohydrate metabolism	ko01100//Metabolic pathways;ko01110//Biosynthesis of secondary metabolites;ko00500//Starch and sucrose metabolism	K00688;K00688;K00688	-	GO:0004645//phosphorylase activity;GO:0008184//glycogen phosphorylase activity;GO:0030170//pyridoxal phosphate binding	GO:0005975//carbohydrate metabolic process
arahy.Tifrunner.gnm1.ann1.AYAJ7Z	231	318	303	0	2	7	6.98	7.80	9.32	0.00	0.07	0.28	8.03333333333333	0.116666666666667	-6.10553441417235	3.71005387038121e-25	4.25783241241984e-23	KCS1	3-ketoacyl-CoA synthase 1	Metabolism;Metabolism;Organismal Systems;Metabolism	Global and overview maps;Global and overview maps;Environmental adaptation;Lipid metabolism	ko01100//Metabolic pathways;ko01110//Biosynthesis of secondary metabolites;ko04626//Plant-pathogen interaction;ko00062//Fatty acid elongation	K15397;K15397;K15397;K15397	GO:0016020//membrane	GO:0003824//catalytic activity	GO:0006633//fatty acid biosynthetic process;GO:0008152//metabolic process;GO:0008610//lipid biosynthetic process
arahy.Tifrunner.gnm1.ann1.6UA35R	390	398	272	11	18	29	28.18	23.29	20.02	1.36	1.89	2.83	23.83	2.02666666666667	-3.55559822346784	5.3068189713224e-25	6.07411423698934e-23	LTA3	Pyruvate dehydrogenase complex dihydrolipoamide acetyltransferase n=3 Tax=Bartonella RepID=J0YU40_9RHIZ	Metabolism;Metabolism;Metabolism;Metabolism;Metabolism;Metabolism	Global and overview maps;Global and overview maps;Global and overview maps;Carbohydrate metabolism;Carbohydrate metabolism;Carbohydrate metabolism	ko01100//Metabolic pathways;ko01110//Biosynthesis of secondary metabolites;ko01200//Carbon metabolism;ko00010//Glycolysis / Gluconeogenesis;ko00620//Pyruvate metabolism;ko00020//Citrate cycle (TCA cycle)	K00627;K00627;K00627;K00627;K00627;K00627	-	-	GO:0008152//metabolic process
arahy.Tifrunner.gnm1.ann1.WI2XKB	3500	4905	1835	8734	15274	15778	190.30	215.82	101.45	806.47	1192.61	1169.06	169.19	1056.04666666667	2.64195738336397	5.35328117338348e-25	6.11099825861611e-23	--	hypothetical protein	-	-	-	-	-	-	-
arahy.Tifrunner.gnm1.ann1.EWEX09	805	983	849	101	152	104	12.84	12.67	13.82	2.83	3.50	2.33	13.11	2.88666666666667	-2.18319125621618	6.01712538535115e-25	6.85058503421862e-23	SIS8	Protein kinase superfamily protein	-	-	-	-	-	GO:0004672//protein kinase activity;GO:0004674//protein serine/threonine kinase activity;GO:0005515//protein binding;GO:0005524//ATP binding	GO:0006468//protein phosphorylation
arahy.Tifrunner.gnm1.ann1.18QESW	81	57	84	215	323	285	2.69	1.53	2.83	12.11	15.36	12.87	2.35	13.4466666666667	2.51651592132681	8.15570748230692e-25	9.26082742210522e-23	GLK2	two-component response regulator-like APRR2-like isoform X2 [Glycine max]	-	-	-	-	-	GO:0003677//DNA binding;GO:0003682//chromatin binding	-
arahy.Tifrunner.gnm1.ann1.T25X4W	18	25	31	194	115	218	0.68	0.76	1.19	12.43	6.23	11.25	0.876666666666667	9.97	3.50749320582705	8.63776948598658e-25	9.78233092025108e-23	PHL5	myb family transcription factor APL-like isoform X1 [Glycine max]	-	-	-	-	-	GO:0003677//DNA binding;GO:0003682//chromatin binding	-
arahy.Tifrunner.gnm1.ann1.240DSL	213	248	196	5	6	4	7.09	6.68	6.62	0.28	0.30	0.19	6.79666666666667	0.256666666666667	-4.72685951932169	9.10755585775711e-25	1.02872240138592e-22	IRKI	uncharacterized protein LOC100789428 [Glycine max]	-	-	-	-	-	-	-
arahy.Tifrunner.gnm1.ann1.7X1NZD	1940	3322	2256	5009	4428	5205	113.11	156.69	133.68	495.84	370.69	413.48	134.493333333333	426.67	1.66558601344072	9.72840760994507e-25	1.09596512187418e-22	TSJT1	stem-specific protein TSJT1-like [Glycine max]	-	-	-	-	-	-	-
arahy.Tifrunner.gnm1.ann1.68RGHK	70	54	72	172	339	338	1.63	1.01	1.70	6.82	11.35	10.67	1.44666666666667	9.61333333333334	2.73230421679634	1.05052732200323e-24	1.18038569934614e-22	At5g13980	lysosomal alpha-mannosidase-like [Glycine max]	Metabolism	Glycan biosynthesis and metabolism	ko00511//Other glycan degradation	K01191	-	GO:0003824//catalytic activity;GO:0004559//alpha-mannosidase activity;GO:0008270//zinc ion binding;GO:0015923//mannosidase activity;GO:0030246//carbohydrate binding	GO:0005975//carbohydrate metabolic process;GO:0006013//mannose metabolic process
arahy.Tifrunner.gnm1.ann1.21R0E2	304	239	288	4	4	2	18.27	11.60	17.58	0.38	0.30	0.18	15.8166666666667	0.286666666666667	-5.78592761720637	1.13434447869577e-24	1.27123586722141e-22	PPCK1	Protein kinase superfamily protein	-	-	-	-	-	GO:0004672//protein kinase activity;GO:0004674//protein serine/threonine kinase activity;GO:0005524//ATP binding	GO:0006468//protein phosphorylation
arahy.Tifrunner.gnm1.ann1.0YB7S3	1117	1264	1103	182	180	228	33.92	31.06	34.05	9.38	7.85	9.43	33.01	8.88666666666667	-1.89318885885472	1.17649621607713e-24	1.31504090068913e-22	NPF6.3	peptide transporter 1	-	-	-	-	GO:0016020//membrane	GO:0005215//transporter activity	GO:0006810//transport;GO:0006857//oligopeptide transport
arahy.Tifrunner.gnm1.ann1.MID1KN	2704	4076	3062	596	729	752	88.30	107.68	101.67	33.07	34.18	33.45	99.2166666666667	33.5666666666667	-1.56355321102133	1.30314253126251e-24	1.45281775913895e-22	MODA	NAD-dependent malic enzyme 1	Metabolism;Metabolism;Metabolism;Metabolism	Global and overview maps;Global and overview maps;Carbohydrate metabolism;Energy metabolism	ko01100//Metabolic pathways;ko01200//Carbon metabolism;ko00620//Pyruvate metabolism;ko00710//Carbon fixation in photosynthetic organisms	K00029;K00029;K00029;K00029	-	GO:0004470//malic enzyme activity;GO:0004471//malate dehydrogenase (decarboxylating) (NAD+) activity;GO:0051287//NAD binding	GO:0006108//malate metabolic process;GO:0055114//oxidation-reduction process
arahy.Tifrunner.gnm1.ann1.A4439I	34	49	35	169	127	209	1.09	1.28	1.14	9.28	5.88	9.20	1.17	8.12	2.79497119760177	1.45290595050794e-24	1.6155862489042e-22	CLC-B	chloride channel B	-	-	-	-	GO:0016020//membrane	GO:0005216//ion channel activity;GO:0005247//voltage-gated chloride channel activity;GO:0030554//adenyl nucleotide binding	GO:0006821//chloride transport;GO:0055085//transmembrane transport
arahy.Tifrunner.gnm1.ann1.W9U8CY	5004	7255	6384	704	1223	998	92.10	108.03	119.44	22.00	32.32	25.03	106.523333333333	26.45	-2.00982985179904	1.49674842332448e-24	1.6600371014453e-22	GDCSP	Glycine dehydrogenase decarboxylating protein n=3 Tax=Rosaceae RepID=W8SQT8_9ROSA	Metabolism;Metabolism;Metabolism;Metabolism;Metabolism	Global and overview maps;Global and overview maps;Global and overview maps;Carbohydrate metabolism;Amino acid metabolism	ko01100//Metabolic pathways;ko01110//Biosynthesis of secondary metabolites;ko01200//Carbon metabolism;ko00630//Glyoxylate and dicarboxylate metabolism;ko00260//Glycine, serine and threonine metabolism	K00281;K00281;K00281;K00281;K00281	-	GO:0003824//catalytic activity;GO:0004375//glycine dehydrogenase (decarboxylating) activity;GO:0030170//pyridoxal phosphate binding	GO:0006544//glycine metabolic process;GO:0006546//glycine catabolic process;GO:0055114//oxidation-reduction process
arahy.Tifrunner.gnm1.ann1.Q3GMD8	116	137	141	497	339	727	2.33	2.22	2.87	16.91	9.75	19.84	2.47333333333333	15.5	2.64773962426196	1.62984712748312e-24	1.80299738159357e-22	TPS6	trehalose phosphate synthase	Metabolism;Metabolism	Global and overview maps;Carbohydrate metabolism	ko01100//Metabolic pathways;ko00500//Starch and sucrose metabolism	K16055;K16055	-	GO:0003824//catalytic activity	GO:0005992//trehalose biosynthetic process;GO:0008152//metabolic process
arahy.Tifrunner.gnm1.ann1.F3ECJ7	310	297	270	20	20	17	7.27	5.64	6.43	0.78	0.68	0.53	6.44666666666667	0.663333333333333	-3.28074745893319	1.71117620765061e-24	1.88810039035423e-22	FTSH6	ATP-dependent zinc metalloprotease FtsH-like [Glycine max]	-	-	-	-	GO:0005622//intracellular;GO:0016020//membrane	GO:0000166//nucleotide binding;GO:0004222//metalloendopeptidase activity;GO:0005515//protein binding;GO:0005524//ATP binding;GO:0017111//nucleoside-triphosphatase activity	GO:0006508//proteolysis;GO:0042981//regulation of apoptotic process
arahy.Tifrunner.gnm1.ann1.L82LDD	34	24	18	123	156	127	1.35	0.79	0.74	8.39	9.00	6.98	0.96	8.12333333333333	3.08096553428103	1.79420151952339e-24	1.97463378515341e-22	TAR1-A	senescence-associated protein	-	-	-	-	-	-	-
arahy.Tifrunner.gnm1.ann1.WYW97W	1069	1138	898	141	180	147	50.69	43.66	43.29	11.35	12.22	9.48	45.88	11.0166666666667	-2.05817762034192	2.24011077542531e-24	2.45908017142725e-22	CHI3	Chalcone-flavanone isomerase family protein	Metabolism;Metabolism;Metabolism	Global and overview maps;Global and overview maps;Biosynthesis of other secondary metabolites	ko01100//Metabolic pathways;ko01110//Biosynthesis of secondary metabolites;ko00941//Flavonoid biosynthesis	K01859;K01859;K01859	-	GO:0016872//intramolecular lyase activity;GO:0045430//chalcone isomerase activity	GO:0009813//flavonoid biosynthetic process
arahy.Tifrunner.gnm1.ann1.WUED23	1563	2285	1669	174	265	143	75.62	89.43	82.07	14.30	18.39	9.44	82.3733333333333	14.0433333333333	-2.55229195506539	2.32502054737602e-24	2.54577887587942e-22	D14	sigma factor sigb regulation protein rsbq protein, putative	-	-	-	-	-	-	-
arahy.Tifrunner.gnm1.ann1.AY8I6Y	1853	2642	2385	4731	4059	6739	81.78	94.30	107.00	354.43	257.18	405.16	94.36	338.923333333333	1.84471163955707	2.44960566372971e-24	2.67536830276353e-22	COL16	zinc finger protein CONSTANS-LIKE 16-like [Glycine max]	-	-	-	-	GO:0005622//intracellular	GO:0005515//protein binding;GO:0008270//zinc ion binding	-
arahy.Tifrunner.gnm1.ann1.UEEX8A	381	541	376	10	33	38	17.98	20.63	18.02	0.80	2.23	2.44	18.8766666666667	1.82333333333333	-3.37195379169503	2.57904999036579e-24	2.80959349458072e-22	BGLU12	beta glucosidase 15	Metabolism;Metabolism;Metabolism;Metabolism;Metabolism	Global and overview maps;Global and overview maps;Biosynthesis of other secondary metabolites;Carbohydrate metabolism;Metabolism of other amino acids	ko01100//Metabolic pathways;ko01110//Biosynthesis of secondary metabolites;ko00940//Phenylpropanoid biosynthesis;ko00500//Starch and sucrose metabolism;ko00460//Cyanoamino acid metabolism	K01188;K01188;K01188;K01188;K01188	-	-	GO:0005975//carbohydrate metabolic process
arahy.Tifrunner.gnm1.ann1.XNQ1FA	84	98	45	220	342	269	5.63	5.31	3.05	24.99	32.87	24.58	4.66333333333333	27.48	2.5589485423745	3.22163498920933e-24	3.50073460776817e-22	RRT15	senescence-associated protein	-	-	-	-	-	-	-
arahy.Tifrunner.gnm1.ann1.D9Q2X2	466	513	440	2	2	0	28.45	25.35	27.34	0.21	0.18	0.00	27.0466666666667	0.13	-7.70079536834403	3.53663895727645e-24	3.83332366980353e-22	GSTU17	Glutathione S-transferase family protein	Metabolism	Metabolism of other amino acids	ko00480//Glutathione metabolism	K00799	-	GO:0005515//protein binding	-
arahy.Tifrunner.gnm1.ann1.KXTN9G	642	624	513	47	80	54	22.44	17.63	18.21	2.78	4.03	2.56	19.4266666666667	3.12333333333333	-2.63687992440533	3.60474062523029e-24	3.89729665279936e-22	IFRD1	interferon-related developmental regulator family protein / IFRD protein family	-	-	-	-	-	GO:0005488//binding	-
arahy.Tifrunner.gnm1.ann1.V374FJ	448	460	895	17	27	32	14.89	12.38	30.29	0.94	1.29	1.44	19.1866666666667	1.22333333333333	-3.97121462389709	4.07251189602528e-24	4.39196873369842e-22	AGPS1	Glucose-1-phosphate adenylyltransferase family protein	Metabolism;Metabolism;Metabolism;Metabolism	Global and overview maps;Global and overview maps;Carbohydrate metabolism;Carbohydrate metabolism	ko01100//Metabolic pathways;ko01110//Biosynthesis of secondary metabolites;ko00500//Starch and sucrose metabolism;ko00520//Amino sugar and nucleotide sugar metabolism	K00975;K00975;K00975;K00975	-	GO:0008878//glucose-1-phosphate adenylyltransferase activity;GO:0016779//nucleotidyltransferase activity	GO:0005978//glycogen biosynthetic process;GO:0009058//biosynthetic process
arahy.Tifrunner.gnm1.ann1.R1695A	671	907	662	84	130	93	24.47	26.75	24.53	5.20	6.79	4.61	25.25	5.53333333333333	-2.19006264701339	4.09899382938825e-24	4.40944895100257e-22	ACR6	ACT domain repeat 6	-	-	-	-	-	GO:0016597//amino acid binding	GO:0008152//metabolic process
arahy.Tifrunner.gnm1.ann1.QZF0BL	240	319	217	417	852	720	23.78	25.58	21.93	70.27	121.30	97.36	23.7633333333333	96.31	2.01894838262322	4.48028773997e-24	4.8075727593748e-22	--	Mitochondrial protein, putative n=1 Tax=Medicago truncatula RepID=G7I9T8_MEDTR	-	-	-	-	-	-	-
arahy.Tifrunner.gnm1.ann1.N199JY	472	518	408	839	769	1014	18.65	16.57	16.39	56.28	43.62	54.59	17.2033333333333	51.4966666666667	1.58179092105317	4.60622443718802e-24	4.93038317438863e-22	RPS27B	ribosomal protein S27	Genetic Information Processing	Translation	ko03010//Ribosome	K02978	GO:0005622//intracellular;GO:0005840//ribosome	GO:0003735//structural constituent of ribosome	GO:0006412//translation
arahy.Tifrunner.gnm1.ann1.RQ5XX8	15112	21308	17253	19707	22699	26643	589.80	675.72	687.74	1284.21	1248.64	1389.72	651.086666666667	1307.52333333333	1.00591519265827	5.01830152011035e-24	5.35809795637254e-22	CAT1	catalase 2	Metabolism;Metabolism;Environmental Information Processing;Cellular Processes;Metabolism;Metabolism	Global and overview maps;Global and overview maps;Signal transduction;Transport and catabolism;Carbohydrate metabolism;Amino acid metabolism	ko01110//Biosynthesis of secondary metabolites;ko01200//Carbon metabolism;ko04016//MAPK signaling pathway - plant;ko04146//Peroxisome;ko00630//Glyoxylate and dicarboxylate metabolism;ko00380//Tryptophan metabolism	K03781;K03781;K03781;K03781;K03781;K03781	-	GO:0004096//catalase activity;GO:0020037//heme binding	GO:0006979//response to oxidative stress;GO:0055114//oxidation-reduction process
arahy.Tifrunner.gnm1.ann1.CDY1ZF	353	498	457	41	29	46	14.99	17.08	19.72	2.95	1.77	2.66	17.2633333333333	2.46	-2.81098083707045	5.12785884275385e-24	5.46148777292012e-22	APG	GDSL-like Lipase/Acylhydrolase superfamily protein	-	-	-	-	-	GO:0016787//hydrolase activity	GO:0006629//lipid metabolic process
arahy.Tifrunner.gnm1.ann1.XWYM96	343	489	360	32	41	55	11.79	13.59	12.59	1.87	2.04	2.57	12.6566666666667	2.16	-2.55079428073447	5.46081649917223e-24	5.80171202419481e-22	--	uncharacterized protein LOC100805767 isoform X5 [Glycine max]	-	-	-	-	-	-	-
arahy.Tifrunner.gnm1.ann1.AGD9YF	546	368	267	2	7	15	37.15	20.24	18.47	0.25	0.68	1.39	25.2866666666667	0.773333333333333	-5.03114266116667	5.72475839850209e-24	6.06711308593844e-22	MALD3	Non-specific lipid-transfer protein, putative	-	-	-	-	-	GO:0008289//lipid binding	GO:0006869//lipid transport
arahy.Tifrunner.gnm1.ann1.9IV7G6	4762	6478	6054	1007	1258	1138	87.90	96.74	113.61	31.56	33.34	28.61	99.4166666666667	31.17	-1.67332957712343	6.23745961451062e-24	6.59419314221736e-22	GDCSP	Glycine dehydrogenase decarboxylating protein n=3 Tax=Rosaceae RepID=W8SQT8_9ROSA	Metabolism;Metabolism;Metabolism;Metabolism;Metabolism	Global and overview maps;Global and overview maps;Global and overview maps;Carbohydrate metabolism;Amino acid metabolism	ko01100//Metabolic pathways;ko01110//Biosynthesis of secondary metabolites;ko01200//Carbon metabolism;ko00630//Glyoxylate and dicarboxylate metabolism;ko00260//Glycine, serine and threonine metabolism	K00281;K00281;K00281;K00281;K00281	-	GO:0003824//catalytic activity;GO:0004375//glycine dehydrogenase (decarboxylating) activity;GO:0030170//pyridoxal phosphate binding	GO:0006544//glycine metabolic process;GO:0006546//glycine catabolic process;GO:0055114//oxidation-reduction process
arahy.Tifrunner.gnm1.ann1.JL4UCB	25997	24904	10885	61406	103527	84084	988.73	766.29	420.83	3965.33	5653.61	4357.21	725.283333333333	4658.71666666667	2.68331598948745	6.68752721744487e-24	7.05263005472159e-22	TAR1-A	senescence-associated protein	-	-	-	-	-	-	-
arahy.Tifrunner.gnm1.ann1.JZ1PRS	767	812	616	0	0	3	42.80	36.63	34.95	0.00	0.00	0.23	38.1266666666667	0.0766666666666667	-8.95798523414628	7.19470239185511e-24	7.56889745252954e-22	ELIP1	early light-induced-like protein	-	-	-	-	-	-	-
arahy.Tifrunner.gnm1.ann1.V3B20E	711	1036	664	33	85	35	17.58	20.71	16.68	1.39	3.00	1.17	18.3233333333333	1.85333333333333	-3.30548769131425	7.96835668204221e-24	8.36229353316909e-22	At4g27290	receptor-like serine/threonine kinase 2	-	-	-	-	-	GO:0004672//protein kinase activity;GO:0004674//protein serine/threonine kinase activity;GO:0005524//ATP binding	GO:0006468//protein phosphorylation;GO:0048544//recognition of pollen
arahy.Tifrunner.gnm1.ann1.810EMS	851	1263	1097	1511	2044	1704	19.81	23.80	25.96	59.74	68.33	54.62	23.19	60.8966666666667	1.39286044074074	8.99675609316491e-24	9.41850646416644e-22	ABCG22	ATP-binding ABC transporter	-	-	-	-	GO:0016020//membrane	GO:0000166//nucleotide binding;GO:0005524//ATP binding;GO:0016887//ATPase activity;GO:0017111//nucleoside-triphosphatase activity	-
arahy.Tifrunner.gnm1.ann1.TNW0AK	264	298	259	14	5	3	6.10	5.63	6.09	0.59	0.16	0.11	5.94	0.286666666666667	-4.37301686681982	9.4260215873741e-24	9.84388561005526e-22	TTL3	TPR repeat-containing thioredoxin TTL1-like [Glycine max]	-	-	-	-	-	GO:0005515//protein binding	GO:0045454//cell redox homeostasis
arahy.Tifrunner.gnm1.ann1.0K8T2G	518	620	431	62	61	53	22.93	22.21	19.37	4.69	3.91	3.19	21.5033333333333	3.93	-2.45195909853071	9.63239874020644e-24	1.00349956001733e-21	At3g47200	UPF0481 protein [Glycine max]	-	-	-	-	-	-	-
arahy.Tifrunner.gnm1.ann1.6DQ39T	9637	12628	9443	1824	2449	1929	444.43	471.19	442.73	142.86	162.18	121.22	452.783333333333	142.086666666667	-1.6720496752232	1.05751370998125e-23	1.09904608861538e-21	LHCB4.1	light-harvesting chlorophyll B-binding protein 3	Metabolism;Metabolism	Global and overview maps;Energy metabolism	ko01100//Metabolic pathways;ko00196//Photosynthesis - antenna proteins	K08915;K08915	GO:0016020//membrane	-	-
arahy.Tifrunner.gnm1.ann1.T9R3PD	102	72	79	230	262	352	3.43	1.96	2.71	13.14	12.67	16.15	2.7	13.9866666666667	2.37302086480528	1.15695015224689e-23	1.19948344045268e-21	GLK2	two-component response regulator-like APRR2-like isoform X2 [Glycine max]	-	-	-	-	-	GO:0003677//DNA binding;GO:0003682//chromatin binding	-
arahy.Tifrunner.gnm1.ann1.AKG7GD	34889	30285	14441	88280	97838	109154	2909.63	2043.44	1224.29	12500.77	11716.11	12403.29	2059.12	12206.7233333333	2.56757617384459	1.29343448150409e-23	1.33453833690189e-21	--	signal anchor, putative	-	-	-	-	-	-	-
arahy.Tifrunner.gnm1.ann1.V5YKW3	34889	30285	14441	88280	97838	109154	2909.63	2043.44	1224.29	12500.77	11716.11	12403.29	2059.12	12206.7233333333	2.56757617384459	1.29343448150409e-23	1.33453833690189e-21	--	signal anchor, putative	-	-	-	-	-	-	-
arahy.Tifrunner.gnm1.ann1.D51UBJ	532	516	520	53	66	74	18.70	14.65	18.55	3.17	3.32	3.56	17.3	3.35	-2.36853903717895	1.41832067156323e-23	1.45988392961239e-21	--	putative glucose-6-phosphate 1-epimerase-like isoform X4 [Glycine max]	Metabolism;Metabolism;Metabolism	Global and overview maps;Global and overview maps;Carbohydrate metabolism	ko01100//Metabolic pathways;ko01110//Biosynthesis of secondary metabolites;ko00010//Glycolysis / Gluconeogenesis	K01792;K01792;K01792	-	GO:0003824//catalytic activity;GO:0016853//isomerase activity;GO:0030246//carbohydrate binding	GO:0005975//carbohydrate metabolic process
arahy.Tifrunner.gnm1.ann1.ABBA5Z	334	354	328	22	12	30	12.26	10.51	12.23	1.37	0.63	1.50	11.6666666666667	1.16666666666667	-3.32192809488736	1.44099035730583e-23	1.47966957215982e-21	HSF30	heat shock transcription factor A2	-	-	-	-	GO:0005634//nucleus	GO:0003700//transcription factor activity, sequence-specific DNA binding;GO:0043565//sequence-specific DNA binding	GO:0009408//response to heat
arahy.Tifrunner.gnm1.ann1.W106X3	155	197	181	385	338	418	11.20	11.52	13.27	47.26	35.09	41.19	11.9966666666667	41.18	1.77931022842868	1.47329344328496e-23	1.50922914493262e-21	--	HNH endonuclease	-	-	-	-	-	GO:0003676//nucleic acid binding;GO:0004519//endonuclease activity	-
arahy.Tifrunner.gnm1.ann1.ZZJI2X	883	1418	1152	169	171	191	31.83	41.33	42.23	10.38	8.78	9.32	38.4633333333333	9.49333333333333	-2.01849715024817	1.54068102142809e-23	1.57450263813659e-21	PAPS4	poly(A) polymerase 2	Genetic Information Processing	Translation	ko03015//mRNA surveillance pathway	K14376	GO:0005634//nucleus	GO:0003723//RNA binding;GO:0004652//polynucleotide adenylyltransferase activity;GO:0016779//nucleotidyltransferase activity	GO:0031123//RNA 3'-end processing;GO:0043631//RNA polyadenylation
arahy.Tifrunner.gnm1.ann1.51QFY3	226	248	188	4	6	2	12.31	10.97	10.46	0.32	0.47	0.15	11.2466666666667	0.313333333333333	-5.16565540660993	1.56696249925164e-23	1.5937716680777e-21	SGPP	Haloacid dehalogenase-like hydrolase (HAD) superfamily protein	-	-	-	-	-	GO:0016787//hydrolase activity	GO:0008152//metabolic process
arahy.Tifrunner.gnm1.ann1.A3E2K1	226	248	188	4	6	2	12.31	10.97	10.46	0.32	0.47	0.15	11.2466666666667	0.313333333333333	-5.16565540660993	1.56696249925164e-23	1.5937716680777e-21	SGPP	Haloacid dehalogenase-like hydrolase (HAD) superfamily protein	-	-	-	-	-	GO:0016787//hydrolase activity	GO:0008152//metabolic process
arahy.Tifrunner.gnm1.ann1.R7PSBK	262	234	194	6	3	7	8.08	5.85	6.10	0.31	0.13	0.29	6.67666666666667	0.243333333333333	-4.77812214693269	1.73837134350456e-23	1.76393321054144e-21	RAN1	GTP-binding nuclear protein Ran-3 [Glycine max]	Genetic Information Processing;Genetic Information Processing	Translation;Translation	ko03013//RNA transport;ko03008//Ribosome biogenesis in eukaryotes	K07936;K07936	GO:0005622//intracellular;GO:0016020//membrane	GO:0003924//GTPase activity;GO:0005525//GTP binding	GO:0006886//intracellular protein transport;GO:0006913//nucleocytoplasmic transport;GO:0007165//signal transduction;GO:0007264//small GTPase mediated signal transduction;GO:0015031//protein transport
MSTRG.3858	413	545	414	40	70	59	28.82	30.77	29.37	4.74	7.01	5.61	29.6533333333333	5.78666666666667	-2.35738984027903	1.88851187120565e-23	1.91176194660115e-21	CXE8	PREDICTED: probable carboxylesterase 8 [Arachis duranensis]	-	-	-	-	-	GO:0003824//catalytic activity	-
arahy.Tifrunner.gnm1.ann1.FN6SHM	623	858	743	68	126	106	7.65	8.51	9.27	1.42	2.22	1.78	8.47666666666667	1.80666666666667	-2.23016670533623	2.02274925421991e-23	2.04283396446181e-21	UPF1	DNA-binding protein SMUBP-2 n=4 Tax=Ustilaginaceae RepID=R9P8Y4_PSEHS	Genetic Information Processing;Genetic Information Processing	Translation;Translation	ko03013//RNA transport;ko03015//mRNA surveillance pathway	K14326;K14326	GO:0005737//cytoplasm	GO:0003677//DNA binding;GO:0004386//helicase activity;GO:0005524//ATP binding;GO:0008270//zinc ion binding	-
arahy.Tifrunner.gnm1.ann1.F7VFKS	635	726	402	2692	1483	2734	53.57	49.56	34.49	385.49	179.62	314.18	45.8733333333333	293.096666666667	2.67564891249348	2.43716520917552e-23	2.45558697437164e-21	--	Cell wall-associated hydrolase n=1 Tax=Medicago truncatula RepID=G8A317_MEDTR	-	-	-	-	-	-	-
arahy.Tifrunner.gnm1.ann1.6CSL00	148	172	155	405	417	328	14.77	13.90	15.73	68.67	59.79	44.63	14.8	57.6966666666667	1.96289079600817	2.87154808869067e-23	2.88647744877707e-21	--	uncharacterized protein LOC100795224 [Glycine max]	-	-	-	-	-	-	-
arahy.Tifrunner.gnm1.ann1.4LI2NJ	353	530	428	3	1	0	31.49	38.25	38.80	0.45	0.13	0.00	36.18	0.193333333333333	-7.54795819821483	2.9185385656611e-23	2.9268577643763e-21	--	Protein of unknown function (DUF688)	-	-	-	-	-	-	-
arahy.Tifrunner.gnm1.ann1.1T55P5	39	63	34	116	250	268	4.42	5.85	3.97	22.55	41.20	41.93	4.74666666666667	35.2266666666667	2.89168132028043	2.93686618623365e-23	2.93837227145736e-21	--	kunitz trypsin inhibitor 1	-	-	-	-	-	GO:0004866//endopeptidase inhibitor activity	-
arahy.Tifrunner.gnm1.ann1.5G8LZC	5382	5837	5202	1098	1279	1347	215.00	188.67	211.26	74.47	73.36	73.31	204.976666666667	73.7133333333333	-1.47546218719343	3.0678491269073e-23	3.06228419128175e-21	HOX16	DNA-binding protein n=1 Tax=Daucus carota RepID=Q43427_DAUCA	-	-	-	-	GO:0005634//nucleus	GO:0000976//transcription regulatory region sequence-specific DNA binding;GO:0003677//DNA binding;GO:0003700//transcription factor activity, sequence-specific DNA binding;GO:0043565//sequence-specific DNA binding	-
arahy.Tifrunner.gnm1.ann1.59H3M1	174	242	238	7	3	5	6.79	7.65	9.47	0.46	0.17	0.27	7.97	0.3	-4.73154531838195	3.94806629032223e-23	3.9317610513506e-21	UGT86A1	UDP-Glycosyltransferase superfamily protein	-	-	-	-	-	-	GO:0008152//metabolic process
arahy.Tifrunner.gnm1.ann1.E945XK	274	378	310	754	713	1456	10.73	12.03	12.27	50.27	40.27	77.82	11.6766666666667	56.12	2.26488652153899	3.98133224448023e-23	3.95571163420325e-21	XTH33	xyloglucan endotransglucosylase/hydrolase 28	-	-	-	-	GO:0005618//cell wall;GO:0048046//apoplast	GO:0016762//xyloglucan:xyloglucosyl transferase activity	GO:0005975//carbohydrate metabolic process;GO:0006073//cellular glucan metabolic process
arahy.Tifrunner.gnm1.ann1.4H3PV4	3	4	2	161	61	359	0.17	0.18	0.11	15.16	4.86	27.17	0.153333333333333	15.73	6.68070350007983	4.49803116269667e-23	4.45876428557197e-21	--	Protein of unknown function (DUF506)	-	-	-	-	-	-	-
arahy.Tifrunner.gnm1.ann1.3AH3YU	920	1148	1005	165	221	214	32.63	31.48	32.64	11.81	13.94	12.36	32.25	12.7033333333333	-1.34409205310697	4.72788145936973e-23	4.67580940090017e-21	spoIIIAA	Single-stranded nucleic acid binding R3H domain-containing protein n=1 Tax=Gloeocapsa sp. PCC 7428 RepID=K9XAA6_9CHRO	-	-	-	-	-	GO:0000166//nucleotide binding;GO:0017111//nucleoside-triphosphatase activity	-
MSTRG.3734	218	304	209	10	4	1	7.50	8.46	7.32	0.58	0.21	0.05	7.76	0.28	-4.79255792012952	5.03315249674539e-23	4.96627520609898e-21	CIPK2	PREDICTED: CBL-interacting protein kinase 2-like [Arachis duranensis]	-	-	-	-	-	GO:0004672//protein kinase activity;GO:0032550//purine ribonucleoside binding	GO:0006464//cellular protein modification process;GO:0006796//phosphate-containing compound metabolic process;GO:0050794//regulation of cellular process
arahy.Tifrunner.gnm1.ann1.9UA39Y	394	498	384	46	65	54	31.61	32.34	31.36	6.22	7.47	5.91	31.77	6.53333333333333	-2.28177393643208	5.15587549699225e-23	5.07433480768412e-21	--	R3H-associated amine-terminal domain protein	-	-	-	-	-	GO:0003676//nucleic acid binding	-
arahy.Tifrunner.gnm1.ann1.BD5KCN	42	43	49	288	154	416	1.72	1.43	2.04	19.97	9.03	23.15	1.73	17.3833333333333	3.32886080904925	5.16631170718503e-23	5.07433480768412e-21	TUBA1	tubulin alpha-4 chain	Cellular Processes	Transport and catabolism	ko04145//Phagosome	K07374	GO:0005874//microtubule;GO:0043234//protein complex	GO:0003924//GTPase activity;GO:0005200//structural constituent of cytoskeleton;GO:0005525//GTP binding	GO:0007017//microtubule-based process;GO:0051258//protein polymerization
arahy.Tifrunner.gnm1.ann1.ZUL46H	435	515	538	1772	1084	2380	12.56	12.01	15.78	86.80	44.93	93.58	13.45	75.1033333333333	2.48127076793699	5.1787147177484e-23	5.07490395240175e-21	COL16	zinc finger protein CONSTANS-LIKE 16-like [Glycine max]	-	-	-	-	GO:0005622//intracellular	GO:0005515//protein binding;GO:0008270//zinc ion binding	-
arahy.Tifrunner.gnm1.ann1.D67XK4	181	270	206	4	13	9	14.89	17.98	17.28	0.56	1.54	1.01	16.7166666666667	1.03666666666667	-4.01126321536894	5.20418270445548e-23	5.0882444200601e-21	ALDH2C4	aldehyde dehydrogenase family 2 member C4-like [Glycine max]	Metabolism	Biosynthesis of other secondary metabolites	ko00940//Phenylpropanoid biosynthesis	K12355	-	GO:0016491//oxidoreductase activity	GO:0008152//metabolic process;GO:0055114//oxidation-reduction process
arahy.Tifrunner.gnm1.ann1.ZLM6U3	3635	5058	3542	652	969	911	118.76	133.70	117.63	36.15	45.46	40.56	123.363333333333	40.7233333333333	-1.59898609266701	5.33202144275831e-23	5.20138691741074e-21	MODA	NAD-dependent malic enzyme 1	Metabolism;Metabolism;Metabolism;Metabolism	Global and overview maps;Global and overview maps;Carbohydrate metabolism;Energy metabolism	ko01100//Metabolic pathways;ko01200//Carbon metabolism;ko00620//Pyruvate metabolism;ko00710//Carbon fixation in photosynthetic organisms	K00029;K00029;K00029;K00029	-	GO:0004470//malic enzyme activity;GO:0004471//malate dehydrogenase (decarboxylating) (NAD+) activity;GO:0051287//NAD binding	GO:0006108//malate metabolic process;GO:0055114//oxidation-reduction process
arahy.Tifrunner.gnm1.ann1.R8PHGQ	520	760	651	85	99	83	19.22	22.75	24.47	5.34	5.23	4.16	22.1466666666667	4.91	-2.17329464292653	5.50003254662991e-23	5.3531155774705e-21	SPP1	sucrose-phosphatase 1	Metabolism	Carbohydrate metabolism	ko00500//Starch and sucrose metabolism	K07024	-	GO:0000287//magnesium ion binding;GO:0003824//catalytic activity;GO:0016791//phosphatase activity;GO:0050307//sucrose-phosphate phosphatase activity	GO:0005986//sucrose biosynthetic process;GO:0008152//metabolic process
arahy.Tifrunner.gnm1.ann1.R8DMLF	220	220	224	10	4	6	13.16	10.68	13.63	1.05	0.34	0.49	12.49	0.626666666666667	-4.31693141065148	6.00760408775546e-23	5.83390006005972e-21	SRK2E	serine/threonine protein kinase 1	Environmental Information Processing;Environmental Information Processing	Signal transduction;Signal transduction	ko04075//Plant hormone signal transduction;ko04016//MAPK signaling pathway - plant	K14498;K14498	-	GO:0004672//protein kinase activity;GO:0004674//protein serine/threonine kinase activity;GO:0005524//ATP binding	GO:0006468//protein phosphorylation
arahy.Tifrunner.gnm1.ann1.3JL12K	2206	2155	994	5410	5468	7119	210.41	166.30	96.38	876.13	748.83	925.08	157.696666666667	850.013333333333	2.43033330628235	6.93503132558072e-23	6.68911043947361e-21	--	signal anchor, putative	-	-	-	-	-	-	-
arahy.Tifrunner.gnm1.ann1.9ZA4TL	2206	2155	994	5410	5468	7119	210.41	166.30	96.38	876.13	748.83	925.08	157.696666666667	850.013333333333	2.43033330628235	6.93503132558072e-23	6.68911043947361e-21	--	signal anchor, putative	-	-	-	-	-	-	-
arahy.Tifrunner.gnm1.ann1.MCAP06	2206	2155	994	5410	5468	7119	210.41	166.30	96.38	876.13	748.83	925.08	157.696666666667	850.013333333333	2.43033330628235	6.93503132558072e-23	6.68911043947361e-21	--	signal anchor, putative	-	-	-	-	-	-	-
arahy.Tifrunner.gnm1.ann1.98HCYL	4	8	7	99	238	74	0.33	0.53	0.58	13.73	27.91	8.23	0.48	16.6233333333333	5.1140314862228	7.1475013908605e-23	6.87858867037027e-21	BCB	blue copper protein-like [Glycine max]	-	-	-	-	-	GO:0005507//copper ion binding;GO:0009055//electron carrier activity	-
arahy.Tifrunner.gnm1.ann1.26H0NE	1318	1632	1427	270	329	348	62.22	62.33	68.46	21.68	22.28	22.37	64.3366666666667	22.11	-1.54094216560732	7.22624286196624e-23	6.93880975662897e-21	htpX2	Peptidase family M48 family protein	-	-	-	-	GO:0016020//membrane	GO:0004222//metalloendopeptidase activity	GO:0006508//proteolysis
arahy.Tifrunner.gnm1.ann1.2GR8KM	571	908	528	47	81	42	13.30	16.30	10.91	6.19	9.51	3.36	13.5033333333333	6.35333333333333	-1.08772996577649	7.61654507296377e-23	7.29726222369979e-21	At4g27290	receptor-like serine/threonine kinase 2	-	-	-	-	-	GO:0004672//protein kinase activity;GO:0004674//protein serine/threonine kinase activity;GO:0005524//ATP binding	GO:0006468//protein phosphorylation;GO:0048544//recognition of pollen
arahy.Tifrunner.gnm1.ann1.HM0B14	402	461	312	35	45	33	25.56	23.71	20.17	3.78	4.11	2.86	23.1466666666667	3.58333333333333	-2.69143028796766	8.22752670023645e-23	7.86507574671601e-21	AKR4C10	aldo/keto reductase family oxidoreductase	Metabolism;Metabolism;Metabolism;Metabolism;Metabolism	Global and overview maps;Global and overview maps;Carbohydrate metabolism;Carbohydrate metabolism;Lipid metabolism	ko01100//Metabolic pathways;ko01110//Biosynthesis of secondary metabolites;ko00010//Glycolysis / Gluconeogenesis;ko00040//Pentose and glucuronate interconversions;ko00561//Glycerolipid metabolism	K00002;K00002;K00002;K00002;K00002	-	GO:0016491//oxidoreductase activity	GO:0055114//oxidation-reduction process
arahy.Tifrunner.gnm1.ann1.E0KVE0	209	295	194	9	15	6	6.99	8.06	6.66	0.50	0.71	0.29	7.23666666666667	0.5	-3.85532532011926	9.21460704190467e-23	8.78909696561405e-21	IREG2	iron regulated 2	-	-	-	-	GO:0016021//integral component of membrane	GO:0005381//iron ion transmembrane transporter activity	GO:0034755//iron ion transmembrane transport
arahy.Tifrunner.gnm1.ann1.HE9KP0	1388	1436	819	0	0	0	92.19	77.19	55.30	0.00	0.00	0.00	74.8933333333333	0.001	-16.1925496817448	1.06969961043767e-22	1.01804094632385e-20	SPX3	SPX domain gene 3	-	-	-	-	-	-	-
arahy.Tifrunner.gnm1.ann1.BAG535	222	245	220	3	6	0	10.54	9.41	10.64	0.24	0.41	0.00	10.1966666666667	0.216666666666667	-5.55647657852975	1.15155315420717e-22	1.0935169133823e-20	KUA1	MYB transcription factor MYB127 [Glycine max]	-	-	-	-	-	GO:0003676//nucleic acid binding;GO:0003677//DNA binding;GO:0003682//chromatin binding;GO:0008270//zinc ion binding	-
arahy.Tifrunner.gnm1.ann1.W35MPH	659	346	314	14	12	19	177.62	75.45	86.04	6.41	4.64	6.98	113.036666666667	6.01	-4.23328202667889	1.55663107913767e-22	1.47491653816218e-20	--	Unknown protein	-	-	-	-	-	-	-
arahy.Tifrunner.gnm1.ann1.790TYF	497	883	608	41	88	72	11.19	16.09	13.91	1.58	2.85	2.21	13.73	2.21333333333333	-2.63303897952133	1.60934784379818e-22	1.52150722800673e-20	At1g06840	ATP binding / kinase/ protein serine / threonine kinase n=3 Tax=Vitis vinifera RepID=C5DB47_VITVI	-	-	-	-	-	GO:0004672//protein kinase activity;GO:0004674//protein serine/threonine kinase activity;GO:0005515//protein binding;GO:0005524//ATP binding	GO:0006468//protein phosphorylation
arahy.Tifrunner.gnm1.ann1.LC98AP	2000	2068	2153	166	350	266	45.60	37.37	49.24	6.59	11.67	8.38	44.07	8.88	-2.31116531492733	1.62742732819678e-22	1.53521836881015e-20	SS	sucrose synthase 4	Metabolism;Metabolism	Global and overview maps;Carbohydrate metabolism	ko01100//Metabolic pathways;ko00500//Starch and sucrose metabolism	K00695;K00695	-	GO:0016157//sucrose synthase activity	GO:0005985//sucrose metabolic process;GO:0009058//biosynthetic process
MSTRG.34962	1022	600	580	1980	2717	2796	51.93	24.67	29.96	170.83	198.24	193.58	35.52	187.55	2.40057177619873	1.66401085182646e-22	1.56628670574771e-20	--	PREDICTED: repetitive proline-rich cell wall protein 2-like [Arachis ipaensis]	-	-	-	-	-	-	-
arahy.Tifrunner.gnm1.ann1.UU73T8	920	926	792	132	134	134	23.09	18.82	20.22	5.62	4.83	4.58	20.71	5.01	-2.0474450450253	1.73816348268581e-22	1.63250444209716e-20	BBX25	zinc finger protein CONSTANS-LIKE 2-like [Glycine max]	-	-	-	-	GO:0005622//intracellular	GO:0008270//zinc ion binding	-
arahy.Tifrunner.gnm1.ann1.JQ6XER	1023	1335	936	181	230	219	27.74	29.53	26.52	8.45	8.84	7.74	27.93	8.34333333333333	-1.74311978331277	1.78888320732103e-22	1.67647259879111e-20	LONRF2	zinc finger (C3HC4-type RING finger) family protein	-	-	-	-	-	GO:0004176//ATP-dependent peptidase activity;GO:0005515//protein binding;GO:0008270//zinc ion binding	GO:0006508//proteolysis
arahy.Tifrunner.gnm1.ann1.HE23UZ	102	199	158	856	437	1354	2.24	3.54	3.54	32.01	13.82	40.61	3.10666666666667	28.8133333333333	3.21329721220522	1.89636341023815e-22	1.77332702166104e-20	BGAL1	beta galactosidase 1	-	-	-	-	-	GO:0030246//carbohydrate binding	GO:0005975//carbohydrate metabolic process
arahy.Tifrunner.gnm1.ann1.R2E5NI	3512	2747	3187	248	121	118	116.74	73.87	107.68	13.99	5.76	5.36	99.43	8.37	-3.57038167924362	2.00472861819951e-22	1.87058612500781e-20	THI1	thiamine thiazole synthase 2, chloroplastic-like [Glycine max]	Metabolism;Metabolism	Global and overview maps;Metabolism of cofactors and vitamins	ko01100//Metabolic pathways;ko00730//Thiamine metabolism	K03146;K03146	-	-	GO:0006950//response to stress;GO:0009228//thiamine biosynthetic process
arahy.Tifrunner.gnm1.ann1.II8QNR	1203	1363	1104	49	146	66	37.19	62.78	51.97	2.04	15.97	2.21	50.6466666666667	6.74	-2.90964682400281	2.08680724158176e-22	1.94294881612087e-20	PAP3	purple acid phosphatase 3	Metabolism;Metabolism	Global and overview maps;Metabolism of cofactors and vitamins	ko01100//Metabolic pathways;ko00740//Riboflavin metabolism	K14379;K14379	-	GO:0003993//acid phosphatase activity;GO:0016787//hydrolase activity	-
arahy.Tifrunner.gnm1.ann1.V97YAG	52	66	62	164	168	293	1.66	1.71	2.02	8.95	7.76	12.82	1.79666666666667	9.84333333333333	2.45382417838145	2.17080870420564e-22	2.0167846580501e-20	--	uncharacterized protein LOC100788456 isoform X1 [Glycine max]	-	-	-	-	-	-	-
arahy.Tifrunner.gnm1.ann1.51DSAI	347	328	321	9	19	2	25.48	19.46	23.95	1.12	1.97	0.20	22.9633333333333	1.09666666666667	-4.3881350889586	2.36453979801058e-22	2.19202542570648e-20	At3g11320	probable sugar phosphate/phosphate translocator [Glycine max]	-	-	-	-	-	-	-
arahy.Tifrunner.gnm1.ann1.03CHBD	477	443	467	18	16	46	14.12	10.61	14.06	0.91	0.67	1.85	12.93	1.14333333333333	-3.4994042943586	2.38309135249113e-22	2.20446222050915e-20	IRKI	uncharacterized protein LOC100789428 [Glycine max]	-	-	-	-	-	-	-
arahy.Tifrunner.gnm1.ann1.9QT5JT	120	94	60	238	484	425	5.35	3.40	2.73	18.07	31.09	25.87	3.82666666666667	25.01	2.70834491622644	2.79932590730833e-22	2.58392831383846e-20	pod	peroxidase 2	Metabolism;Metabolism;Metabolism	Global and overview maps;Global and overview maps;Biosynthesis of other secondary metabolites	ko01100//Metabolic pathways;ko01110//Biosynthesis of secondary metabolites;ko00940//Phenylpropanoid biosynthesis	K00430;K00430;K00430	-	GO:0004601//peroxidase activity;GO:0020037//heme binding	GO:0006979//response to oxidative stress;GO:0055114//oxidation-reduction process
arahy.Tifrunner.gnm1.ann1.IS34PQ	90	102	93	171	215	270	2.03	2.01	2.27	6.17	6.56	7.81	2.10333333333333	6.84666666666667	1.70272427133565	2.88531260590256e-22	2.65758342640664e-20	CNX1	molybdopterin biosynthesis CNX1 protein / molybdenum cofactor biosynthesis enzyme CNX1 (CNX1)	Metabolism;Metabolism	Global and overview maps;Metabolism of cofactors and vitamins	ko01100//Metabolic pathways;ko00790//Folate biosynthesis	K15376;K15376	-	-	GO:0006777//Mo-molybdopterin cofactor biosynthetic process;GO:0032324//molybdopterin cofactor biosynthetic process
arahy.Tifrunner.gnm1.ann1.5GG3L5	669	977	868	111	150	122	25.09	29.64	33.11	7.06	8.09	6.22	29.28	7.12333333333333	-2.03929114634539	3.164964197415e-22	2.90892062701171e-20	--	arginine/serine-rich splicing factor	-	-	-	-	-	-	-
arahy.Tifrunner.gnm1.ann1.K7EZWZ	240	220	184	7	8	11	9.73	7.19	7.56	0.48	0.49	0.61	8.16	0.526666666666667	-3.95360709451555	3.47245891053095e-22	3.18471968713268e-20	gpmA	phosphoglycerate/bisphosphoglycerate mutase	Metabolism;Metabolism;Metabolism;Metabolism;Metabolism;Metabolism	Global and overview maps;Global and overview maps;Global and overview maps;Global and overview maps;Carbohydrate metabolism;Amino acid metabolism	ko01100//Metabolic pathways;ko01110//Biosynthesis of secondary metabolites;ko01200//Carbon metabolism;ko01230//Biosynthesis of amino acids;ko00010//Glycolysis / Gluconeogenesis;ko00260//Glycine, serine and threonine metabolism	K01834;K01834;K01834;K01834;K01834;K01834	-	GO:0003824//catalytic activity;GO:0004619//phosphoglycerate mutase activity	GO:0006096//glycolytic process;GO:0008152//metabolic process
arahy.Tifrunner.gnm1.ann1.9M7EI2	1474	1690	1483	297	342	331	37.74	35.01	38.60	12.91	12.57	11.57	37.1166666666667	12.35	-1.58755611048196	3.55690219769835e-22	3.25521015201724e-20	PSY	PHYTOENE SYNTHASE	Metabolism;Metabolism;Metabolism	Global and overview maps;Global and overview maps;Metabolism of terpenoids and polyketides	ko01100//Metabolic pathways;ko01110//Biosynthesis of secondary metabolites;ko00906//Carotenoid biosynthesis	K02291;K02291;K02291	-	GO:0016740//transferase activity	GO:0009058//biosynthetic process
arahy.Tifrunner.gnm1.ann1.F87Z6X	464	562	535	54	33	60	20.39	19.86	23.60	4.00	2.05	3.59	21.2833333333333	3.21333333333333	-2.72758156836012	3.68994234491285e-22	3.36978096443296e-20	endou-b	poly(U)-specific endoribonuclease-B-like protein	-	-	-	-	-	-	-
arahy.Tifrunner.gnm1.ann1.5H6YYL	1282	1495	1098	1832	1852	2485	87.33	82.38	76.07	211.91	181.16	230.66	81.9266666666667	207.91	1.34355412773177	3.76930470855253e-22	3.43494897453274e-20	At1g15670	Galactose oxidase/kelch repeat superfamily protein	-	-	-	-	-	GO:0005515//protein binding	-
arahy.Tifrunner.gnm1.ann1.DV8NTV	1700	1953	1641	89	251	166	125.81	116.98	123.51	11.19	26.72	16.73	122.1	18.2133333333333	-2.74499631230583	4.2036386144864e-22	3.8226393349785e-20	PAP3	purple acid phosphatase 3	Metabolism;Metabolism	Global and overview maps;Metabolism of cofactors and vitamins	ko01100//Metabolic pathways;ko00740//Riboflavin metabolism	K14379;K14379	-	GO:0003993//acid phosphatase activity;GO:0016787//hydrolase activity	-
arahy.Tifrunner.gnm1.ann1.LSA08Y	38	46	41	291	157	622	1.43	1.40	1.57	18.63	8.50	31.95	1.46666666666667	19.6933333333333	3.74709439724012	4.38454711289038e-22	3.9787215894182e-20	--	uncharacterized protein LOC100793067 isoform X4 [Glycine max]	-	-	-	-	-	-	-
arahy.Tifrunner.gnm1.ann1.F8NQNF	1114	1395	1093	225	274	273	22.04	22.34	22.03	7.54	7.67	7.26	22.1366666666667	7.49	-1.56340037404461	4.49672882540906e-22	4.07191127941367e-20	PAP18	purple acid phosphatase 18	-	-	-	-	-	GO:0003993//acid phosphatase activity;GO:0016787//hydrolase activity;GO:0046872//metal ion binding	-
arahy.Tifrunner.gnm1.ann1.ZWR48E	424	254	210	6	5	2	114.28	55.39	57.54	2.75	1.94	0.73	75.7366666666667	1.80666666666667	-5.38958967054224	4.54534186363568e-22	4.10726659938885e-20	--	Unknown protein	-	-	-	-	-	-	-
arahy.Tifrunner.gnm1.ann1.AQHB6D	268	494	288	13	27	9	8.06	12.03	8.33	0.90	1.80	0.53	9.47333333333333	1.07666666666667	-3.13730048454885	4.832787958457e-22	4.35069592413482e-20	--	Polyketide cyclase/dehydrase and lipid transport superfamily protein	-	-	-	-	-	-	-
arahy.Tifrunner.gnm1.ann1.D6QP22	290	347	251	26	26	18	15.50	14.98	13.62	2.31	2.03	1.35	14.7	1.89666666666667	-2.9542780981383	4.84514386966228e-22	4.35069592413482e-20	--	MtN26	-	-	-	-	-	-	-
arahy.Tifrunner.gnm1.ann1.KCS4U6	290	347	251	26	26	18	15.50	14.98	13.62	2.31	2.03	1.35	14.7	1.89666666666667	-2.9542780981383	4.84514386966228e-22	4.35069592413482e-20	--	MtN26	-	-	-	-	-	-	-
MSTRG.18167	186	388	172	5	7	6	8.12	13.70	7.63	0.37	0.44	0.36	9.81666666666667	0.39	-4.65368719913442	7.73261084939878e-22	6.92900047761784e-20	--	DUF668 family protein [Medicago truncatula]	-	-	-	-	-	-	-
arahy.Tifrunner.gnm1.ann1.31DU23	1258	1722	1268	2539	2132	3337	48.46	53.64	49.64	165.97	117.85	175.07	50.58	152.963333333333	1.59654692545892	7.97356748015556e-22	7.13003048715077e-20	RABE1A	GTP-binding nuclear protein Ran-3 [Glycine max]	Cellular Processes	Transport and catabolism	ko04144//Endocytosis	K07901	GO:0005622//intracellular;GO:0016020//membrane	GO:0003924//GTPase activity;GO:0005525//GTP binding	GO:0006886//intracellular protein transport;GO:0006913//nucleocytoplasmic transport;GO:0007165//signal transduction;GO:0007264//small GTPase mediated signal transduction;GO:0015031//protein transport
arahy.Tifrunner.gnm1.ann1.EAF0L1	369	450	358	40	57	60	12.68	12.51	12.52	2.36	2.83	2.79	12.57	2.66	-2.24048649891932	8.55723208609842e-22	7.63603982535377e-20	BPI	lipid-binding serum glycoprotein family protein	-	-	-	-	-	GO:0008289//lipid binding	-
arahy.Tifrunner.gnm1.ann1.W3GBX7	1572	1806	1459	218	359	302	46.90	43.58	44.25	11.04	15.38	12.25	44.91	12.89	-1.80078445841792	8.58694661512303e-22	7.64665814552512e-20	PSY	PHYTOENE SYNTHASE	Metabolism;Metabolism;Metabolism	Global and overview maps;Global and overview maps;Metabolism of terpenoids and polyketides	ko01100//Metabolic pathways;ko01110//Biosynthesis of secondary metabolites;ko00906//Carotenoid biosynthesis	K02291;K02291;K02291	-	GO:0016740//transferase activity	GO:0009058//biosynthetic process
arahy.Tifrunner.gnm1.ann1.37Y0UC	165	235	238	7	2	4	4.53	5.18	5.50	0.28	0.05	0.10	5.07	0.143333333333333	-5.1445396830224	9.03026498580734e-22	8.02478330684933e-20	--	Ulp1 protease family, carboxy-terminal domain protein	-	-	-	-	-	-	-
arahy.Tifrunner.gnm1.ann1.I4AHF2	41	75	41	169	244	518	2.03	3.00	2.06	14.18	17.32	34.89	2.36333333333333	22.13	3.22710841928265	9.49497575793615e-22	8.42031713806065e-20	XTH16	xyloglucan endotransglucosylase/hydrolase 16	-	-	-	-	GO:0005618//cell wall;GO:0048046//apoplast	GO:0016762//xyloglucan:xyloglucosyl transferase activity	GO:0005975//carbohydrate metabolic process;GO:0006073//cellular glucan metabolic process
arahy.Tifrunner.gnm1.ann1.0RJM1Q	875	882	787	97	127	78	31.59	25.76	28.87	5.96	6.57	3.84	28.74	5.45666666666667	-2.39696824070434	1.13261174260404e-21	1.00234971579485e-19	UGD4	UDP-glucose 6-dehydrogenase family protein	Metabolism;Metabolism;Metabolism;Metabolism	Global and overview maps;Carbohydrate metabolism;Carbohydrate metabolism;Carbohydrate metabolism	ko01100//Metabolic pathways;ko00520//Amino sugar and nucleotide sugar metabolism;ko00040//Pentose and glucuronate interconversions;ko00053//Ascorbate and aldarate metabolism	K00012;K00012;K00012;K00012	-	GO:0003979//UDP-glucose 6-dehydrogenase activity;GO:0051287//NAD binding	GO:0055114//oxidation-reduction process
arahy.Tifrunner.gnm1.ann1.TKQZ92	964	817	657	75	62	103	91.87	62.95	63.60	12.13	8.48	13.37	72.8066666666667	11.3266666666667	-2.68434720750463	1.2336570208957e-21	1.08952729734332e-19	MLP146	MLP-like protein 43	-	-	-	-	-	-	GO:0006952//defense response;GO:0009607//response to biotic stimulus
arahy.Tifrunner.gnm1.ann1.FTX6XU	1739	1914	1530	0	1	0	89.46	79.66	80.02	0.00	0.07	0.00	83.0466666666667	0.0233333333333333	-11.7973141256737	1.34008462310202e-21	1.18109059944117e-19	AS	UDP-Glycosyltransferase superfamily protein	-	-	-	-	-	-	GO:0008152//metabolic process
arahy.Tifrunner.gnm1.ann1.5BA4ES	18	19	33	200	108	282	0.91	0.77	1.69	17.15	7.83	19.40	1.12333333333333	14.7933333333333	3.71908917101515	1.60965792004711e-21	1.41336005290067e-19	BHLH63	transcription factor bHLH63-like [Glycine max]	-	-	-	-	-	GO:0046983//protein dimerization activity	-
arahy.Tifrunner.gnm1.ann1.4I2AVL	712	849	697	56	120	114	11.05	10.68	11.02	1.48	2.68	2.41	10.9166666666667	2.19	-2.31752963098985	1.6102070403719e-21	1.41336005290067e-19	Ibtk	Regulator of chromosome condensation (RCC1) family protein	-	-	-	-	-	GO:0005515//protein binding	-
arahy.Tifrunner.gnm1.ann1.5QD1DC	83	83	98	194	208	250	4.39	3.57	5.30	17.52	15.86	18.10	4.42	17.16	1.95693127810811	1.6801078968177e-21	1.47170594177978e-19	At1g12500	probable sugar phosphate/phosphate translocator [Glycine max]	-	-	-	-	GO:0016020//membrane	-	-
arahy.Tifrunner.gnm1.ann1.R0KKYG	227	258	192	6	13	2	9.18	8.44	7.91	0.41	0.75	0.11	8.51	0.423333333333333	-4.32929313563495	1.68428957215097e-21	1.47236409400945e-19	PPCK2	Protein kinase superfamily protein	-	-	-	-	-	GO:0004672//protein kinase activity;GO:0004674//protein serine/threonine kinase activity;GO:0005524//ATP binding	GO:0006468//protein phosphorylation
arahy.Tifrunner.gnm1.ann1.ICVP6R	10	14	20	264	80	454	0.43	0.49	0.87	19.32	4.95	26.66	0.596666666666667	16.9766666666667	4.83048422463328	1.82404892368393e-21	1.59129731508865e-19	PP2A13	F-box protein PP2-A13	-	-	-	-	-	GO:0005515//protein binding	-
arahy.Tifrunner.gnm1.ann1.B363MR	1655	2104	2162	195	93	176	31.41	32.28	41.67	6.35	2.51	4.59	35.12	4.48333333333333	-2.96964917281253	1.88605520909112e-21	1.64205398954582e-19	SPS3	sucrose phosphate synthase 3F	Metabolism;Metabolism	Global and overview maps;Carbohydrate metabolism	ko01100//Metabolic pathways;ko00500//Starch and sucrose metabolism	K00696;K00696	-	GO:0046524//sucrose-phosphate synthase activity	GO:0005985//sucrose metabolic process;GO:0009058//biosynthetic process
arahy.Tifrunner.gnm1.ann1.SVQ92W	306	387	403	0	2	2	25.80	26.42	34.58	0.00	0.24	0.23	28.9333333333333	0.156666666666667	-7.5288904756542	1.90631582903081e-21	1.65633376545872e-19	--	Unknown protein	-	-	-	-	-	-	-
arahy.Tifrunner.gnm1.ann1.2L2SJX	141	189	140	551	362	923	7.78	8.43	7.88	51.61	28.71	69.41	8.03	49.91	2.63585701098418	1.91212110364808e-21	1.65802145476329e-19	BCA5	carbonic anhydrase 1	Metabolism	Energy metabolism	ko00910//Nitrogen metabolism	K01673	-	GO:0004089//carbonate dehydratase activity;GO:0008270//zinc ion binding	GO:0015976//carbon utilization
arahy.Tifrunner.gnm1.ann1.PA77S2	38	38	41	101	194	263	1.61	1.30	1.76	7.25	11.78	15.15	1.55666666666667	11.3933333333333	2.87165794196647	2.05257093347707e-21	1.77621874207062e-19	SCPL33	serine carboxypeptidase-like 33	-	-	-	-	-	GO:0004185//serine-type carboxypeptidase activity	GO:0006508//proteolysis
arahy.Tifrunner.gnm1.ann1.HCT4KE	3570	4022	3352	616	736	556	58.79	53.58	56.12	17.24	17.39	12.47	56.1633333333333	15.7	-1.83886400403195	2.20064414241712e-21	1.89670778877164e-19	RBCS-1	Ribulose bisphosphate carboxylase (small chain) family protein	Metabolism;Metabolism;Metabolism;Metabolism	Global and overview maps;Global and overview maps;Energy metabolism;Carbohydrate metabolism	ko01100//Metabolic pathways;ko01200//Carbon metabolism;ko00710//Carbon fixation in photosynthetic organisms;ko00630//Glyoxylate and dicarboxylate metabolism	K01602;K01602;K01602;K01602	-	-	-
arahy.Tifrunner.gnm1.ann1.K6N5RU	3570	4022	3352	616	736	556	58.79	53.58	56.12	17.24	17.39	12.47	56.1633333333333	15.7	-1.83886400403195	2.20064414241712e-21	1.89670778877164e-19	RBCS-1	Ribulose bisphosphate carboxylase (small chain) family protein	Metabolism;Metabolism;Metabolism;Metabolism	Global and overview maps;Global and overview maps;Energy metabolism;Carbohydrate metabolism	ko01100//Metabolic pathways;ko01200//Carbon metabolism;ko00710//Carbon fixation in photosynthetic organisms;ko00630//Glyoxylate and dicarboxylate metabolism	K01602;K01602;K01602;K01602	-	-	-
arahy.Tifrunner.gnm1.ann1.P9WABM	804	1220	930	113	170	197	34.26	42.06	40.27	8.21	10.42	11.44	38.8633333333333	10.0233333333333	-1.95504727992985	2.23616618589194e-21	1.92346142346401e-19	At3g50690	acidic leucine-rich nuclear phosphoprotein 32-related protein-like [Glycine max]	-	-	-	-	-	GO:0005515//protein binding	-
arahy.Tifrunner.gnm1.ann1.YNH2A3	880	1186	1075	126	211	186	15.46	16.86	19.21	3.75	5.33	4.45	17.1766666666667	4.51	-1.92925075317649	2.39704881205922e-21	2.05772258222412e-19	TCP11	T-complex protein 11	-	-	-	-	-	-	-
arahy.Tifrunner.gnm1.ann1.ZE2CQ7	653	947	635	1203	1698	1190	17.24	20.22	17.04	53.88	64.35	42.79	18.1666666666667	53.6733333333333	1.5629117589824	2.43982016986269e-21	2.09025870919853e-19	LOX2.1	linoleate 13S-lipoxygenase 2-1, related protein	Metabolism;Metabolism;Metabolism;Metabolism	Global and overview maps;Global and overview maps;Lipid metabolism;Lipid metabolism	ko01100//Metabolic pathways;ko01110//Biosynthesis of secondary metabolites;ko00592//alpha-Linolenic acid metabolism;ko00591//Linoleic acid metabolism	K00454;K00454;K00454;K00454	-	GO:0005506//iron ion binding;GO:0005515//protein binding;GO:0016165//linoleate 13S-lipoxygenase activity;GO:0046872//metal ion binding	GO:0055114//oxidation-reduction process
arahy.Tifrunner.gnm1.ann1.P8AW7B	370	544	388	55	55	48	19.82	23.60	21.16	5.01	4.23	3.51	21.5266666666667	4.25	-2.34059019386776	2.52658691202244e-21	2.16028214019576e-19	WRKY4	WRKY family transcription factor family protein	-	-	-	-	-	GO:0003700//transcription factor activity, sequence-specific DNA binding;GO:0043565//sequence-specific DNA binding	-
MSTRG.41799	473	486	471	882	801	1260	55.32	45.98	56.01	175.16	134.51	200.81	52.4366666666667	170.16	1.69824405514389	2.70261862069962e-21	2.30619873633537e-19	--	PREDICTED: cell surface glycoprotein 1-like [Arachis duranensis]	-	-	-	-	-	-	-
arahy.Tifrunner.gnm1.ann1.0W708Z	941	932	577	1415	1701	2017	45.84	36.73	28.58	117.05	118.99	133.86	37.05	123.3	1.73462735209701	2.7204000100131e-21	2.31676605614648e-19	psbB	photosystem II CP47 chlorophyll A apoprotein	Metabolism;Metabolism	Global and overview maps;Energy metabolism	ko01100//Metabolic pathways;ko00195//Photosynthesis	K02704;K02704	GO:0009521//photosystem;GO:0009523//photosystem II;GO:0016020//membrane	GO:0016168//chlorophyll binding	GO:0009767//photosynthetic electron transport chain;GO:0015979//photosynthesis
arahy.Tifrunner.gnm1.ann1.1CQ2W9	222	303	293	18	26	15	6.16	6.80	8.26	0.87	1.04	0.57	7.07333333333333	0.826666666666667	-3.09701263052789	2.8397462558399e-21	2.41361561966654e-19	--	uncharacterized protein LOC100800721 [Glycine max]	-	-	-	-	-	-	-
arahy.Tifrunner.gnm1.ann1.I8FEWW	149	134	106	298	737	447	6.85	4.99	4.96	23.31	48.74	28.05	5.6	33.3666666666667	2.57490883605723	2.97832623497104e-21	2.52639760192543e-19	GSVIVT00023967001	Peroxidase superfamily protein	Metabolism;Metabolism;Metabolism	Global and overview maps;Global and overview maps;Biosynthesis of other secondary metabolites	ko01100//Metabolic pathways;ko01110//Biosynthesis of secondary metabolites;ko00940//Phenylpropanoid biosynthesis	K00430;K00430;K00430	-	GO:0004601//peroxidase activity;GO:0020037//heme binding	GO:0006979//response to oxidative stress;GO:0055114//oxidation-reduction process
arahy.Tifrunner.gnm1.ann1.ZU2VWU	6782	8732	7810	926	507	872	89.70	93.23	104.76	20.74	9.60	15.67	95.8966666666667	15.3366666666667	-2.64449571283886	2.98793732927616e-21	2.52955120408661e-19	UKL3	uridine kinase-like 3	Metabolism;Metabolism	Global and overview maps;Nucleotide metabolism	ko01100//Metabolic pathways;ko00240//Pyrimidine metabolism	K00876;K00876	-	GO:0004849//uridine kinase activity;GO:0005524//ATP binding;GO:0016301//kinase activity	GO:0008152//metabolic process
arahy.Tifrunner.gnm1.ann1.2861FR	61	55	38	215	1025	355	2.26	1.65	1.43	13.52	54.50	17.93	1.78	28.65	4.00858599267787	3.44702090192106e-21	2.91246124315464e-19	GA20OX1	gibberellin 20 oxidase 2-like [Glycine max]	Metabolism;Metabolism;Metabolism	Global and overview maps;Global and overview maps;Metabolism of terpenoids and polyketides	ko01100//Metabolic pathways;ko01110//Biosynthesis of secondary metabolites;ko00904//Diterpenoid biosynthesis	K05282;K05282;K05282	-	GO:0005506//iron ion binding;GO:0016491//oxidoreductase activity	GO:0055114//oxidation-reduction process
arahy.Tifrunner.gnm1.ann1.WG32WU	578	663	512	31	79	40	23.77	22.07	21.40	2.20	4.65	2.23	22.4133333333333	3.02666666666667	-2.88855552194525	3.51531332153625e-21	2.96432766968525e-19	Os02g0799000	Protein phosphatase 2C family protein	-	-	-	-	-	GO:0003824//catalytic activity;GO:0004722//protein serine/threonine phosphatase activity	GO:0006470//protein dephosphorylation
arahy.Tifrunner.gnm1.ann1.WS4P7I	452	537	524	0	2	1	12.87	12.37	15.18	0.00	0.08	0.04	13.4733333333333	0.04	-8.39589110565858	3.52671153657279e-21	2.9681080896623e-19	P5CS	delta-1-pyrroline-5-carboxylate synthetase	Metabolism;Metabolism;Metabolism;Metabolism	Global and overview maps;Global and overview maps;Global and overview maps;Amino acid metabolism	ko01100//Metabolic pathways;ko01110//Biosynthesis of secondary metabolites;ko01230//Biosynthesis of amino acids;ko00330//Arginine and proline metabolism	K12657;K12657;K12657;K12657	GO:0005737//cytoplasm	GO:0003824//catalytic activity;GO:0004349//glutamate 5-kinase activity;GO:0004350//glutamate-5-semialdehyde dehydrogenase activity;GO:0016491//oxidoreductase activity	GO:0006561//proline biosynthetic process;GO:0008152//metabolic process;GO:0055114//oxidation-reduction process
arahy.Tifrunner.gnm1.ann1.8MV22J	550	740	601	1630	1100	2124	15.90	17.33	17.68	80.10	45.68	83.73	16.97	69.8366666666667	2.04099813529189	4.65898462598078e-21	3.91336473808898e-19	COL16	zinc finger protein CONSTANS-LIKE 16-like [Glycine max]	-	-	-	-	GO:0005622//intracellular	GO:0005515//protein binding;GO:0008270//zinc ion binding	-
arahy.Tifrunner.gnm1.ann1.YJX7RI	298	342	273	8	26	7	11.92	11.06	11.09	0.54	1.49	0.38	11.3566666666667	0.803333333333333	-3.82139689586639	4.86991556141117e-21	4.07728652978717e-19	--	uncharacterized protein LOC100815203 [Glycine max]	-	-	-	-	-	-	-
arahy.Tifrunner.gnm1.ann1.2KYQ06	3929	4848	4348	908	978	1152	132.06	131.86	148.57	51.84	47.22	52.76	137.496666666667	50.6066666666667	-1.44199728787843	4.87313729504874e-21	4.07728652978717e-19	algC	Phosphoglucomutase/phosphomannomutase, alpha/beta/alpha domain II n=2 Tax=Clostridium RepID=A7VV21_9CLOT	-	-	-	-	-	-	GO:0005975//carbohydrate metabolic process
arahy.Tifrunner.gnm1.ann1.ARY3NI	866	654	420	44	50	39	104.73	64.00	51.68	9.04	8.77	6.43	73.47	8.08	-3.18472807653334	5.07096803788925e-21	4.23455428253468e-19	GRXC13	Glutaredoxin family protein	-	-	-	-	-	GO:0009055//electron carrier activity;GO:0015035//protein disulfide oxidoreductase activity	GO:0045454//cell redox homeostasis
arahy.Tifrunner.gnm1.ann1.0WF02T	1128	1328	1000	127	64	115	26.55	25.31	23.94	5.10	2.18	3.69	25.2666666666667	3.65666666666667	-2.78863432265526	5.34107282271847e-21	4.45144713974218e-19	UGP3	UDP-glucose pyrophosphorylase 3	-	-	-	-	-	GO:0016779//nucleotidyltransferase activity	GO:0008152//metabolic process
arahy.Tifrunner.gnm1.ann1.LMQR93	1144	1430	1239	99	204	215	72.70	73.49	80.03	10.66	18.62	18.62	75.4066666666667	15.9666666666667	-2.23962892185797	5.72723764633009e-21	4.76404058635233e-19	ATS3B	embryo-specific protein	-	-	-	-	-	GO:0005515//protein binding	-
arahy.Tifrunner.gnm1.ann1.F2XVK1	1714	2692	2022	152	239	89	141.70	180.02	169.94	21.36	28.40	10.07	163.886666666667	19.9433333333333	-3.0387200184359	6.67272173337177e-21	5.53977876672695e-19	CYP71D8	Cytochrome P450 superfamily protein	-	-	-	-	-	GO:0005506//iron ion binding;GO:0020037//heme binding	GO:0055114//oxidation-reduction process
arahy.Tifrunner.gnm1.ann1.7NC073	7	9	8	57	65	94	0.27	0.28	0.31	3.73	3.60	4.93	0.286666666666667	4.08666666666667	3.83347850898868	6.93777687276026e-21	5.74871156240571e-19	BAG7	calmodulin-binding protein-related	-	-	-	-	-	-	-
arahy.Tifrunner.gnm1.ann1.U93XWB	181	225	232	13	7	10	5.63	5.66	7.34	0.69	0.31	0.42	6.21	0.473333333333333	-3.71366483943696	7.48638670121757e-21	6.19134277436726e-19	GPAT1	glycerol-3-phosphate acyltransferase 1	Metabolism;Metabolism;Metabolism;Metabolism	Global and overview maps;Global and overview maps;Lipid metabolism;Lipid metabolism	ko01100//Metabolic pathways;ko01110//Biosynthesis of secondary metabolites;ko00564//Glycerophospholipid metabolism;ko00561//Glycerolipid metabolism	K13508;K13508;K13508;K13508	-	-	GO:0008152//metabolic process
arahy.Tifrunner.gnm1.ann1.LJDI86	493	488	463	60	63	51	39.44	31.58	37.62	8.20	7.26	5.56	36.2133333333333	7.00666666666667	-2.36972081028255	8.28870316322094e-21	6.84168686868787e-19	--	R3H-associated amine-terminal domain protein	-	-	-	-	-	GO:0003676//nucleic acid binding	-
arahy.Tifrunner.gnm1.ann1.BWTU0I	26	52	28	95	139	168	1.38	2.22	1.47	8.42	10.38	11.94	1.69	10.2466666666667	2.60005951268744	8.6892321241115e-21	7.15852631921524e-19	XTH23	Xyloglucan endotransglucosylase/hydrolase family protein	-	-	-	-	GO:0005618//cell wall;GO:0048046//apoplast	GO:0016762//xyloglucan:xyloglucosyl transferase activity	GO:0005975//carbohydrate metabolic process;GO:0006073//cellular glucan metabolic process
arahy.Tifrunner.gnm1.ann1.EMJ2JU	3336	4085	3462	207	524	239	49.06	48.61	51.77	5.18	11.06	4.79	49.8133333333333	7.01	-2.82904560497788	8.90019166051209e-21	7.31827636882184e-19	ACA12	calcium-transporting ATPase 8, plasma membrane-type protein	-	-	-	-	-	-	-
arahy.Tifrunner.gnm1.ann1.PUN2TH	44	39	26	165	119	210	1.83	1.33	1.10	11.72	7.17	11.98	1.42	10.29	2.85728014738929	8.99161138012728e-21	7.37931058619164e-19	At4g08290	nodulin MtN21 /EamA-like transporter family protein	-	-	-	-	GO:0016020//membrane	-	-
arahy.Tifrunner.gnm1.ann1.KDTA1N	262	386	304	23	42	33	14.38	17.15	16.96	2.17	3.31	2.47	16.1633333333333	2.65	-2.60866048822461	9.53252460437596e-21	7.80830192879819e-19	PLP7	patatin-like protein 6	-	-	-	-	-	-	GO:0006629//lipid metabolic process;GO:0008152//metabolic process
arahy.Tifrunner.gnm1.ann1.RPSG4N	990	1368	1086	211	236	273	24.90	27.83	27.75	9.01	8.52	9.34	26.8266666666667	8.95666666666667	-1.58263398379236	9.95786688705071e-21	8.14117261954268e-19	--	uncharacterized protein LOC100775751 [Glycine max]	-	-	-	-	-	-	-
arahy.Tifrunner.gnm1.ann1.B845YX	271	404	303	3	23	6	8.61	10.41	9.81	0.18	1.03	0.26	9.61	0.49	-4.29368277665854	1.01460355508184e-20	8.27924216563173e-19	DTX40	MATE efflux family protein	-	-	-	-	GO:0016020//membrane	GO:0015238//drug transmembrane transporter activity;GO:0015297//antiporter activity	GO:0006855//drug transmembrane transport;GO:0055085//transmembrane transport
arahy.Tifrunner.gnm1.ann1.04D7UL	5120	5621	3966	35	11	69	418.98	372.17	329.96	4.86	1.29	7.69	373.703333333333	4.61333333333333	-6.3399400848621	1.03907645887465e-20	8.46285384588574e-19	RD22	dehydration-responsive protein RD22	-	-	-	-	-	-	-
arahy.Tifrunner.gnm1.ann1.F7MUQP	7543	9664	8487	1700	2155	1800	167.12	171.44	190.70	62.36	67.07	51.64	176.42	60.3566666666667	-1.5474290854068	1.08759360126237e-20	8.841229650262e-19	THIC	phosphomethylpyrimidine synthase, chloroplastic-like isoform X2 [Glycine max]	Metabolism;Metabolism	Global and overview maps;Metabolism of cofactors and vitamins	ko01100//Metabolic pathways;ko00730//Thiamine metabolism	K03147;K03147	-	GO:0051536//iron-sulfur cluster binding	GO:0009228//thiamine biosynthetic process
arahy.Tifrunner.gnm1.ann1.W7ULQG	557	540	562	24	61	66	29.41	23.07	30.16	2.15	4.62	4.74	27.5466666666667	3.83666666666667	-2.84395242073283	1.13140411416503e-20	9.17998627376015e-19	UGT72B1	UDP-Glycosyltransferase superfamily protein	-	-	-	-	-	-	GO:0008152//metabolic process
arahy.Tifrunner.gnm1.ann1.704E4A	677	902	631	80	93	50	62.91	67.74	59.61	12.61	12.40	6.31	63.42	10.44	-2.60281616553395	1.17604039574855e-20	9.52415205024889e-19	--	protein E6-like isoform X2 [Glycine max]	-	-	-	-	-	-	-
arahy.Tifrunner.gnm1.ann1.V51227	117	114	50	251	559	457	16.86	13.26	7.26	61.46	115.81	89.69	12.46	88.9866666666667	2.83628511743716	1.19093230599949e-20	9.62659066631077e-19	--	senescence-associated protein	-	-	-	-	-	-	-
arahy.Tifrunner.gnm1.ann1.5IIL4Y	1807	2432	1851	374	426	348	336.90	366.77	350.83	118.24	113.91	88.40	351.5	106.85	-1.71793778130009	1.30606962110559e-20	1.0517658588573e-18	CP12-2	CP12 domain-containing protein 2	-	-	-	-	-	-	-
arahy.Tifrunner.gnm1.ann1.R19NAC	1807	2432	1851	374	426	348	336.90	366.77	350.83	118.24	113.91	88.40	351.5	106.85	-1.71793778130009	1.30606962110559e-20	1.0517658588573e-18	CP12-2	CP12 domain-containing protein 2	-	-	-	-	-	-	-
arahy.Tifrunner.gnm1.ann1.VS7SL0	579	817	676	760	956	1081	25.46	29.08	30.24	56.79	60.39	64.81	28.26	60.6633333333333	1.10206330778224	1.32682034027319e-20	1.06647533043457e-18	UTR2	UDP-galactose transporter 2	-	-	-	-	-	-	GO:0055085//transmembrane transport
arahy.Tifrunner.gnm1.ann1.964VMB	2517	4588	3017	533	579	537	40.69	60.00	49.57	14.63	13.45	11.82	50.0866666666667	13.3	-1.91300035581768	1.40223982978603e-20	1.12498949484255e-18	ABCG39	ATP-binding ABC transporter	-	-	-	-	GO:0016020//membrane	GO:0000166//nucleotide binding;GO:0005524//ATP binding;GO:0016887//ATPase activity;GO:0017111//nucleoside-triphosphatase activity	-
arahy.Tifrunner.gnm1.ann1.W17ZP3	340	331	295	32	30	37	10.27	8.11	9.07	1.66	1.32	1.54	9.15	1.50666666666667	-2.60241147147737	1.50973230880301e-20	1.2089688462396e-18	PECT1	ethanolamine-phosphate cytidylyltransferase	Metabolism;Metabolism;Metabolism	Global and overview maps;Lipid metabolism;Metabolism of other amino acids	ko01100//Metabolic pathways;ko00564//Glycerophospholipid metabolism;ko00440//Phosphonate and phosphinate metabolism	K00967;K00967;K00967	-	GO:0003824//catalytic activity	GO:0009058//biosynthetic process
arahy.Tifrunner.gnm1.ann1.WVH2H8	1678	2442	2196	3741	3219	5010	64.07	75.45	85.24	242.57	176.49	260.66	74.92	226.573333333333	1.59655526771085	1.5868481555902e-20	1.26743347274233e-18	COL16	zinc finger protein CONSTANS-LIKE 16-like [Glycine max]	-	-	-	-	GO:0005622//intracellular	GO:0005515//protein binding;GO:0008270//zinc ion binding	-
arahy.Tifrunner.gnm1.ann1.7K3ENV	168	295	213	332	535	621	4.07	5.76	5.23	13.64	18.58	20.45	5.02	17.5566666666667	1.80625968948203	1.5886473331517e-20	1.26743347274233e-18	OFUT20	uncharacterized protein At1g04910-like [Glycine max]	-	-	-	-	-	-	-
arahy.Tifrunner.gnm1.ann1.J3JZ4F	168	243	153	5	7	2	5.41	6.34	5.00	0.27	0.32	0.09	5.58333333333333	0.226666666666667	-4.62248253898215	1.60615043187832e-20	1.27902020105902e-18	PAP27	purple acid phosphatase 27	-	-	-	-	-	GO:0003993//acid phosphatase activity;GO:0016787//hydrolase activity;GO:0046872//metal ion binding	-
arahy.Tifrunner.gnm1.ann1.R3KIKB	538	521	415	60	56	64	23.22	18.20	18.19	4.40	3.49	3.75	19.87	3.88	-2.35646331506254	1.62149858439806e-20	1.28885115258396e-18	ACS1	1-aminocyclopropane-1-carboxylate synthase 11	Metabolism;Metabolism;Environmental Information Processing;Metabolism	Global and overview maps;Global and overview maps;Signal transduction;Amino acid metabolism	ko01100//Metabolic pathways;ko01110//Biosynthesis of secondary metabolites;ko04016//MAPK signaling pathway - plant;ko00270//Cysteine and methionine metabolism	K20772;K20772;K20772;K20772	-	GO:0003824//catalytic activity;GO:0030170//pyridoxal phosphate binding	GO:0009058//biosynthetic process
arahy.Tifrunner.gnm1.ann1.1EW4X0	652	855	690	102	157	132	16.36	17.36	17.59	4.32	5.67	4.51	17.1033333333333	4.83333333333333	-1.82318712528912	1.9191329813282e-20	1.52260676200682e-18	--	unknown protein; Has 50 Blast hits to 42 proteins in 12 species: Archae - 0; Bacteria - 0; Metazoa - 1; Fungi - 0; Plants - 49; Viruses - 0; Other Eukaryotes - 0 (source: NCBI BLink).	-	-	-	-	-	GO:0046872//metal ion binding	-
arahy.Tifrunner.gnm1.ann1.98EFWE	1674	1543	1257	219	196	239	34.54	25.76	26.36	7.69	5.81	6.71	28.8866666666667	6.73666666666667	-2.10029691489213	1.94109106340032e-20	1.53718654286473e-18	SAT5	serine acetyltransferase 1; 1	Metabolism;Metabolism;Metabolism;Metabolism;Metabolism;Metabolism	Global and overview maps;Global and overview maps;Global and overview maps;Global and overview maps;Amino acid metabolism;Energy metabolism	ko01100//Metabolic pathways;ko01110//Biosynthesis of secondary metabolites;ko01200//Carbon metabolism;ko01230//Biosynthesis of amino acids;ko00270//Cysteine and methionine metabolism;ko00920//Sulfur metabolism	K00640;K00640;K00640;K00640;K00640;K00640	GO:0005737//cytoplasm	GO:0009001//serine O-acetyltransferase activity;GO:0016740//transferase activity	GO:0006535//cysteine biosynthetic process from serine
arahy.Tifrunner.gnm1.ann1.71F8WW	390	494	364	47	61	40	19.22	19.68	18.22	3.93	4.31	2.69	19.04	3.64333333333333	-2.3857025783572	1.95734781668887e-20	1.54720594821215e-18	GIF1	GRF1-interacting factor 3	-	-	-	-	-	-	-
arahy.Tifrunner.gnm1.ann1.R5ZN5G	181	235	241	666	452	976	5.18	5.40	7.01	32.29	18.52	37.92	5.86333333333333	29.5766666666667	2.33466648568129	2.10666708573886e-20	1.66217582084712e-18	AMP1	glutamate carboxypeptidase, putative	-	-	-	-	-	GO:0008233//peptidase activity	GO:0006508//proteolysis
arahy.Tifrunner.gnm1.ann1.WFL6TQ	1156	1327	1051	158	155	245	32.24	29.95	29.80	7.50	6.22	9.32	30.6633333333333	7.68	-1.99733632118791	2.25427065115925e-20	1.7753725667717e-18	MED26C	probable mediator of RNA polymerase II transcription subunit 26c-like isoform X2 [Glycine max]	-	-	-	-	GO:0005634//nucleus	GO:0003677//DNA binding	-
arahy.Tifrunner.gnm1.ann1.ZA3USG	5483	5752	2328	11467	19006	15502	409.56	347.58	176.75	1454.26	2038.27	1577.60	311.296666666667	1690.04333333333	2.4406982044444	2.2670449479687e-20	1.78216306330976e-18	RRT15	senescence-associated protein, putative	-	-	-	-	-	-	-
MSTRG.8042	596	297	372	0	1	3	101.92	41.09	64.67	0.00	0.25	0.70	69.2266666666667	0.316666666666667	-7.77221905966819	2.32798238206968e-20	1.82672138579881e-18	--	-	-	-	-	-	-	-	-
arahy.Tifrunner.gnm1.ann1.FHBJ1H	505	486	515	53	56	79	13.87	10.79	14.38	2.45	2.21	2.96	13.0133333333333	2.54	-2.35709015006956	2.35809288747948e-20	1.84697195102909e-18	HMGR3	3-hydroxy-3-methylglutaryl-coenzyme A reductase-like protein	Metabolism;Metabolism;Metabolism	Global and overview maps;Global and overview maps;Metabolism of terpenoids and polyketides	ko01100//Metabolic pathways;ko01110//Biosynthesis of secondary metabolites;ko00900//Terpenoid backbone biosynthesis	K00021;K00021;K00021	GO:0016021//integral component of membrane	GO:0004420//hydroxymethylglutaryl-CoA reductase (NADPH) activity;GO:0050661//NADP binding;GO:0050662//coenzyme binding	GO:0008299//isoprenoid biosynthetic process;GO:0015936//coenzyme A metabolic process;GO:0055114//oxidation-reduction process
arahy.Tifrunner.gnm1.ann1.GG4XIK	8	10	16	146	69	133	0.48	0.48	0.97	14.75	5.90	10.78	0.643333333333333	10.4766666666667	4.02546951953068	2.61191466085514e-20	2.04205102137021e-18	POL2A	DNA polymerase epsilon catalytic subunit	Metabolism;Metabolism;Genetic Information Processing;Metabolism;Genetic Information Processing;Genetic Information Processing	Global and overview maps;Nucleotide metabolism;Replication and repair;Nucleotide metabolism;Replication and repair;Replication and repair	ko01100//Metabolic pathways;ko00230//Purine metabolism;ko03420//Nucleotide excision repair;ko00240//Pyrimidine metabolism;ko03030//DNA replication;ko03410//Base excision repair	K02324;K02324;K02324;K02324;K02324;K02324	-	-	-
arahy.Tifrunner.gnm1.ann1.VJD5NB	128	95	142	358	450	327	7.56	4.54	8.53	35.92	38.18	26.33	6.87666666666667	33.4766666666667	2.28337456273504	2.63257514506006e-20	2.05446164320487e-18	PARA	Glutathione S-transferase family protein	Metabolism	Metabolism of other amino acids	ko00480//Glutathione metabolism	K00799	-	GO:0005515//protein binding	-
MSTRG.2942	202	355	196	11	20	13	4.37	6.22	4.31	0.40	0.62	0.38	4.96666666666667	0.466666666666667	-3.41181359840456	2.74411989914344e-20	2.13762457914763e-18	RGA2	PREDICTED: putative disease resistance RPP13-like protein 1 [Arachis ipaensis]	-	-	-	-	-	-	-
arahy.Tifrunner.gnm1.ann1.98V0PV	3798	4347	3712	817	1035	1112	171.62	158.95	170.53	66.53	72.03	73.64	167.033333333333	70.7333333333333	-1.23967388151481	2.93017639811402e-20	2.2784244811567e-18	DSP4	ankyrin repeat-containing protein [Glycine max]	-	-	-	-	-	GO:0005515//protein binding;GO:0008138//protein tyrosine/serine/threonine phosphatase activity;GO:0016791//phosphatase activity	GO:0006470//protein dephosphorylation;GO:0016311//dephosphorylation
arahy.Tifrunner.gnm1.ann1.N1ZWYI	554	730	512	650	891	910	21.31	22.72	20.03	42.48	49.20	47.70	21.3533333333333	46.46	1.12152785675528	2.99586962415827e-20	2.32529323703655e-18	MTP4	cation diffusion facilitator family transporter	-	-	-	-	GO:0016021//integral component of membrane	GO:0008324//cation transmembrane transporter activity	GO:0006812//cation transport;GO:0055085//transmembrane transport
arahy.Tifrunner.gnm1.ann1.XGZP1J	1788	2140	1758	315	480	426	61.87	59.92	61.85	18.49	23.84	20.06	61.2133333333333	20.7966666666667	-1.55749362261881	3.00522658413499e-20	2.32834540513072e-18	AGAL3	alpha-galactosidase 2	Metabolism;Metabolism;Metabolism;Metabolism;Metabolism	Global and overview maps;Lipid metabolism;Carbohydrate metabolism;Lipid metabolism;Glycan biosynthesis and metabolism	ko01100//Metabolic pathways;ko00561//Glycerolipid metabolism;ko00052//Galactose metabolism;ko00600//Sphingolipid metabolism;ko00603//Glycosphingolipid biosynthesis - globo and isoglobo series	K07407;K07407;K07407;K07407;K07407	-	GO:0003824//catalytic activity	GO:0005975//carbohydrate metabolic process
arahy.Tifrunner.gnm1.ann1.39JB5J	203	220	187	1	4	2	17.81	15.61	16.68	0.15	0.50	0.24	16.7	0.296666666666667	-5.81486145711617	3.13442384663659e-20	2.41970756016791e-18	--	unknown protein; FUNCTIONS IN: molecular_function unknown; LOCATED IN: chloroplast; EXPRESSED IN: 22 plant structures; EXPRESSED DURING: 13 growth stages; Has 172 Blast hits to 172 proteins in 58 species: Archae - 0; Bacteria - 116; Metazoa - 0; Fungi - 0; Plants - 32; Viruses - 0; Other Eukaryotes - 24 (source: NCBI BLink).	-	-	-	-	-	-	-
arahy.Tifrunner.gnm1.ann1.C885SU	203	220	187	1	4	2	17.81	15.61	16.68	0.15	0.50	0.24	16.7	0.296666666666667	-5.81486145711617	3.13442384663659e-20	2.41970756016791e-18	--	unknown protein; FUNCTIONS IN: molecular_function unknown; LOCATED IN: chloroplast; EXPRESSED IN: 22 plant structures; EXPRESSED DURING: 13 growth stages; Has 172 Blast hits to 172 proteins in 58 species: Archae - 0; Bacteria - 116; Metazoa - 0; Fungi - 0; Plants - 32; Viruses - 0; Other Eukaryotes - 24 (source: NCBI BLink).	-	-	-	-	-	-	-
arahy.Tifrunner.gnm1.ann1.6J3MKV	601	694	659	73	55	103	13.98	13.06	15.60	2.89	1.85	3.25	14.2133333333333	2.66333333333333	-2.4159400298312	3.24852644351669e-20	2.5032899822015e-18	COL5	zinc finger protein CONSTANS-LIKE 5-like [Glycine max]	-	-	-	-	GO:0005622//intracellular	GO:0005515//protein binding;GO:0008270//zinc ion binding	-
arahy.Tifrunner.gnm1.ann1.VK2HD8	169	278	209	15	8	11	3.46	4.60	4.34	0.52	0.23	0.31	4.13333333333333	0.353333333333333	-3.54820395071104	3.78572771744577e-20	2.91202518079224e-18	HDG2	homeobox-leucine zipper protein ANTHOCYANINLESS 2-like isoform X1 [Glycine max]	-	-	-	-	GO:0005634//nucleus	GO:0003677//DNA binding;GO:0003700//transcription factor activity, sequence-specific DNA binding;GO:0008289//lipid binding;GO:0043565//sequence-specific DNA binding	-
MSTRG.19808	20	22	16	104	76	155	1.03	0.92	0.84	9.14	5.65	10.93	0.93	8.57333333333333	3.20455361549876	3.82697219153277e-20	2.93848480152002e-18	--	PREDICTED: uncharacterized protein LOC107615076 [Arachis ipaensis]	-	-	-	-	-	-	-
arahy.Tifrunner.gnm1.ann1.PEL1CD	355	669	420	30	21	53	10.75	16.38	12.92	1.54	0.91	2.18	13.35	1.54333333333333	-3.11271814403584	3.89540111838698e-20	2.9856858357751e-18	HSD7	short-chain dehydrogenase-reductase B	-	-	-	-	-	GO:0016491//oxidoreductase activity	GO:0008152//metabolic process
arahy.Tifrunner.gnm1.ann1.7RJD9X	50	16	22	147	257	281	1.38	0.35	0.62	6.88	10.21	10.56	0.783333333333333	9.21666666666667	3.55654681855707	3.92081223482704e-20	2.99980575299904e-18	BGLU44	beta glucosidase 43	Metabolism;Metabolism;Metabolism;Metabolism;Metabolism	Global and overview maps;Global and overview maps;Biosynthesis of other secondary metabolites;Carbohydrate metabolism;Metabolism of other amino acids	ko01100//Metabolic pathways;ko01110//Biosynthesis of secondary metabolites;ko00940//Phenylpropanoid biosynthesis;ko00500//Starch and sucrose metabolism;ko00460//Cyanoamino acid metabolism	K05350;K05350;K05350;K05350;K05350	-	-	GO:0005975//carbohydrate metabolic process
arahy.Tifrunner.gnm1.ann1.45B7J4	450	573	385	549	733	768	11.07	11.42	9.63	22.94	25.91	25.75	10.7066666666667	24.8666666666667	1.21570373762528	3.93502489705892e-20	3.0053227514513e-18	EBF2	EIN3-binding F box protein 1	Environmental Information Processing;Environmental Information Processing	Signal transduction;Signal transduction	ko04075//Plant hormone signal transduction;ko04016//MAPK signaling pathway - plant	K14515;K14515	-	GO:0005515//protein binding	-
arahy.Tifrunner.gnm1.ann1.T01IT8	162	205	149	2	6	6	3.36	3.45	3.14	0.07	0.18	0.17	3.31666666666667	0.14	-4.56623529265225	4.01802858134954e-20	3.06326505805835e-18	ABCG21	ATP-binding ABC transporter	-	-	-	-	GO:0016020//membrane	GO:0000166//nucleotide binding;GO:0005524//ATP binding;GO:0016887//ATPase activity;GO:0017111//nucleoside-triphosphatase activity	-
arahy.Tifrunner.gnm1.ann1.5PJB70	817	962	875	0	1	1	45.53	43.35	49.54	0.00	0.08	0.08	46.14	0.0533333333333333	-9.75676478940414	4.34741638260614e-20	3.30850719812448e-18	UFGT	UDP-Glycosyltransferase superfamily protein	-	-	-	-	-	-	GO:0008152//metabolic process
arahy.Tifrunner.gnm1.ann1.DGZF1S	1549	1915	1758	3612	2679	3726	119.93	119.93	138.37	474.78	297.75	393.00	126.076666666667	388.51	1.62365043607797	4.58160934510738e-20	3.48056347452565e-18	At1g56220	Dormancy/auxin associated family protein	-	-	-	-	-	-	-
arahy.Tifrunner.gnm1.ann1.NEY80F	535	721	725	1064	1593	1125	12.12	13.20	16.69	40.90	51.79	34.71	14.0033333333333	42.4666666666667	1.60056058665715	4.64931726211936e-20	3.52575963824535e-18	ABCG22	ATP-binding ABC transporter	-	-	-	-	GO:0016020//membrane	GO:0000166//nucleotide binding;GO:0005524//ATP binding;GO:0016887//ATPase activity;GO:0017111//nucleoside-triphosphatase activity	-
arahy.Tifrunner.gnm1.ann1.WG9HC3	643	970	824	123	154	133	22.54	27.53	29.39	7.30	7.75	6.35	26.4866666666667	7.13333333333333	-1.89261799679959	4.70731698402837e-20	3.56344725905583e-18	DTX40	MATE efflux family protein	-	-	-	-	GO:0016020//membrane	GO:0015238//drug transmembrane transporter activity;GO:0015297//antiporter activity	GO:0006855//drug transmembrane transport;GO:0055085//transmembrane transport
MSTRG.12666	681	768	670	111	96	129	70.36	64.20	70.37	19.47	14.24	18.16	68.31	17.29	-1.9821589232155	5.13253592725726e-20	3.8784983639038e-18	--	PREDICTED: cysteine-rich and transmembrane domain-containing protein A [Theobroma cacao]	-	-	-	-	-	-	-
arahy.Tifrunner.gnm1.ann1.SVU6LR	530	703	588	101	100	99	14.35	15.40	16.20	4.64	3.88	3.65	15.3166666666667	4.05666666666667	-1.91673569346267	5.25392781166669e-20	3.96325289160558e-18	SYNCRIP	RNA-binding protein 39-like isoform X1 [Glycine max]	-	-	-	-	-	GO:0000166//nucleotide binding;GO:0003676//nucleic acid binding	-
arahy.Tifrunner.gnm1.ann1.W6Q2IR	1253	829	624	55	19	41	342.69	183.38	173.60	25.54	7.46	15.28	233.223333333333	16.0933333333333	-3.85717705282369	5.74107072674693e-20	4.3231269777795e-18	pKIWI503	metallothionein 3	-	-	-	-	-	-	-
arahy.Tifrunner.gnm1.ann1.0THM7P	227	216	183	4	6	15	10.23	7.86	8.35	0.30	0.37	0.93	8.81333333333333	0.533333333333333	-4.04657836662033	6.17076411610681e-20	4.6385558212178e-18	Os01g0295700	Protein phosphatase 2C family protein	-	-	-	-	-	GO:0003824//catalytic activity;GO:0004722//protein serine/threonine phosphatase activity	GO:0006470//protein dephosphorylation
arahy.Tifrunner.gnm1.ann1.WYU9FD	160	237	199	0	6	2	6.12	7.33	7.72	0.00	0.33	0.10	7.05666666666667	0.143333333333333	-5.6215407993055	6.52695106848897e-20	4.8977236671623e-18	STY13	Protein kinase superfamily protein	-	-	-	-	-	GO:0004672//protein kinase activity;GO:0004674//protein serine/threonine kinase activity;GO:0005524//ATP binding	GO:0006468//protein phosphorylation
arahy.Tifrunner.gnm1.ann1.NX1DPE	891	1141	935	168	168	226	44.32	44.76	46.50	13.34	11.45	14.60	45.1933333333333	13.13	-1.78324305383668	6.67072224374501e-20	4.99687155577703e-18	CCDA2	cytochrome c biogenesis protein family	-	-	-	-	GO:0016020//membrane	-	GO:0017004//cytochrome complex assembly;GO:0055114//oxidation-reduction process
arahy.Tifrunner.gnm1.ann1.KTTP1X	543	308	304	21	18	13	145.30	66.73	82.59	9.54	6.92	4.74	98.2066666666667	7.06666666666667	-3.79671919978506	7.24952138324368e-20	5.42097485734469e-18	pKIWI503	metallothionein 3	-	-	-	-	-	-	-
arahy.Tifrunner.gnm1.ann1.5CG709	1437	1658	1324	288	355	332	27.58	25.75	25.84	9.40	9.80	8.68	26.39	9.29333333333333	-1.505723290179	7.46665973289687e-20	5.57363424444173e-18	PAP18	purple acid phosphatase 18	-	-	-	-	-	GO:0003993//acid phosphatase activity;GO:0016787//hydrolase activity;GO:0046872//metal ion binding	-
MSTRG.8141	193	233	204	1	3	2	12.39	12.08	13.29	0.11	0.28	0.17	12.5866666666667	0.186666666666667	-6.07528812730424	7.87797154414152e-20	5.87045650377851e-18	--	-	-	-	-	-	-	-	-
arahy.Tifrunner.gnm1.ann1.QP7RRL	5451	6587	5297	1316	1448	1407	241.53	236.69	238.35	105.55	98.54	93.50	238.856666666667	99.1966666666667	-1.26778159680505	8.06836174977922e-20	6.00191027771272e-18	PSBS	photosystem II 22 kDa protein, chloroplastic-like [Glycine max]	Metabolism;Metabolism	Global and overview maps;Energy metabolism	ko01100//Metabolic pathways;ko00195//Photosynthesis	K03542;K03542	-	-	-
arahy.Tifrunner.gnm1.ann1.TCQK5L	3207	3451	2711	613	668	750	305.88	266.30	262.82	99.32	91.54	97.43	278.333333333333	96.0966666666667	-1.53425540307306	8.4965374049548e-20	6.30948751722267e-18	RBG7	RNA-binding protein 1	-	-	-	-	-	GO:0000166//nucleotide binding;GO:0003676//nucleic acid binding	-
arahy.Tifrunner.gnm1.ann1.18GZJ3	246	372	270	2	0	2	9.09	11.12	10.14	0.13	0.00	0.10	10.1166666666667	0.0766666666666667	-7.04391884508604	8.7508364538809e-20	6.48710539332428e-18	KAN4	putative Myb family transcription factor At1g14600-like isoform X2 [Glycine max]	-	-	-	-	-	GO:0003677//DNA binding;GO:0003682//chromatin binding	-
arahy.Tifrunner.gnm1.ann1.296U9Y	61	94	65	182	175	173	2.05	2.56	2.22	10.39	8.45	7.92	2.27666666666667	8.92	1.97012063235137	8.90024036029605e-20	6.58648477145909e-18	PP2B1	phloem protein 2-B2	-	-	-	-	-	GO:0005515//protein binding	-
arahy.Tifrunner.gnm1.ann1.08FCR9	182	205	229	4	3	13	9.03	8.22	11.55	0.34	0.19	0.90	9.6	0.476666666666667	-4.33198175955128	8.96797616906639e-20	6.62518886624213e-18	GSVIVT00023967001	Peroxidase superfamily protein	Metabolism;Metabolism;Metabolism	Global and overview maps;Global and overview maps;Biosynthesis of other secondary metabolites	ko01100//Metabolic pathways;ko01110//Biosynthesis of secondary metabolites;ko00940//Phenylpropanoid biosynthesis	K00430;K00430;K00430	-	GO:0004601//peroxidase activity;GO:0020037//heme binding	GO:0006979//response to oxidative stress;GO:0055114//oxidation-reduction process
arahy.Tifrunner.gnm1.ann1.CZ9TB2	482	597	420	55	88	64	14.85	14.87	13.14	2.88	3.89	2.69	14.2866666666667	3.15333333333333	-2.17971976133716	9.39642015902334e-20	6.92977914202061e-18	--	Actin cross-linking protein	-	-	-	-	-	-	-
arahy.Tifrunner.gnm1.ann1.NQ82C2	158	200	142	4	6	4	9.89	10.13	9.04	0.43	0.54	0.34	9.68666666666667	0.436666666666667	-4.47139598609539	9.88328572161427e-20	7.27633601617715e-18	SCPL13	serine carboxypeptidase-like 13	-	-	-	-	-	GO:0004185//serine-type carboxypeptidase activity	GO:0006508//proteolysis
arahy.Tifrunner.gnm1.ann1.61PIUZ	977	1245	966	184	204	260	25.03	25.81	25.17	8.00	7.51	9.09	25.3366666666667	8.2	-1.62753091879896	9.91920583547434e-20	7.29027659024366e-18	--	uncharacterized protein LOC100775751 [Glycine max]	-	-	-	-	-	-	-
arahy.Tifrunner.gnm1.ann1.I8IQWM	845	550	666	9	52	24	57.16	30.08	45.75	1.03	5.08	2.24	44.33	2.78333333333333	-3.99339776052501	1.05356097297087e-19	7.73007591142835e-18	CCR1	cinnamoyl coa reductase 1	-	-	-	-	-	GO:0003824//catalytic activity;GO:0050662//coenzyme binding	GO:0044237//cellular metabolic process
arahy.Tifrunner.gnm1.ann1.AF3FG0	2251	2829	2410	420	550	671	40.02	40.71	43.55	12.68	14.04	16.26	41.4266666666667	14.3266666666667	-1.53185675869406	1.10720848448389e-19	8.109829790276e-18	GI	gigantea protein (GI)	Organismal Systems	Environmental adaptation	ko04712//Circadian rhythm - plant	K12124	-	-	-
arahy.Tifrunner.gnm1.ann1.F8T0MB	876	1086	797	163	204	195	20.27	20.33	18.75	6.42	6.77	6.15	19.7833333333333	6.44666666666667	-1.61766023505242	1.14786678697903e-19	8.39331145327327e-18	CYP97A3	Cytochrome P450 superfamily protein	Metabolism;Metabolism;Metabolism	Global and overview maps;Global and overview maps;Metabolism of terpenoids and polyketides	ko01100//Metabolic pathways;ko01110//Biosynthesis of secondary metabolites;ko00906//Carotenoid biosynthesis	K15747;K15747;K15747	-	GO:0005506//iron ion binding;GO:0020037//heme binding	GO:0055114//oxidation-reduction process
arahy.Tifrunner.gnm1.ann1.HE8J5U	3028	2968	2464	23	61	13	140.60	111.51	116.30	1.81	4.07	0.82	122.803333333333	2.23333333333333	-5.78100731620524	1.20493739997453e-19	8.79563317716103e-18	AN3	flavanone 3-hydroxylase [Glycine max]	Metabolism;Metabolism;Metabolism	Global and overview maps;Global and overview maps;Biosynthesis of other secondary metabolites	ko01100//Metabolic pathways;ko01110//Biosynthesis of secondary metabolites;ko00941//Flavonoid biosynthesis	K00475;K00475;K00475	-	GO:0016491//oxidoreductase activity	GO:0055114//oxidation-reduction process
arahy.Tifrunner.gnm1.ann1.Y36X99	387	469	386	60	52	55	14.84	14.55	15.06	3.91	2.88	2.86	14.8166666666667	3.21666666666667	-2.20358257156169	1.21043079438373e-19	8.82073184321534e-18	MYB306	myb transcription factor	Organismal Systems	Environmental adaptation	ko04626//Plant-pathogen interaction	K09422	-	GO:0003677//DNA binding;GO:0003682//chromatin binding	-
arahy.Tifrunner.gnm1.ann1.GA8N54	6576	7924	6385	1625	2023	2024	200.47	195.46	197.90	84.11	88.57	84.08	197.943333333333	85.5866666666667	-1.20962951330749	1.22321631175874e-19	8.8987950056455e-18	--	uncharacterized protein At3g61260-like isoform X1 [Glycine max]	-	-	-	-	-	-	-
arahy.Tifrunner.gnm1.ann1.DWP51K	6131	5967	2619	12175	15382	16179	439.42	345.96	190.84	1481.57	1582.93	1579.87	325.406666666667	1548.12333333333	2.25020469712055	1.24916672677149e-19	9.07220545625817e-18	--	ORF124 n=1 Tax=Pinus koraiensis RepID=A4QMB9_PINKO	Metabolism;Metabolism;Metabolism;Metabolism	Global and overview maps;Global and overview maps;Energy metabolism;Carbohydrate metabolism	ko01100//Metabolic pathways;ko01200//Carbon metabolism;ko00710//Carbon fixation in photosynthetic organisms;ko00630//Glyoxylate and dicarboxylate metabolism	K01601;K01601;K01601;K01601	-	-	-
arahy.Tifrunner.gnm1.ann1.11NDUV	260	327	311	22	39	23	6.97	7.09	8.46	1.02	1.50	0.84	7.50666666666667	1.12	-2.74467368930147	1.30134091090569e-19	9.4351612462659e-18	PPC6-1	Protein phosphatase 2C family protein	-	-	-	-	-	GO:0003824//catalytic activity	-
arahy.Tifrunner.gnm1.ann1.5EY78G	272	323	234	25	34	28	10.91	10.47	9.53	1.70	1.96	1.53	10.3033333333333	1.73	-2.57426721050034	1.31609812833673e-19	9.5260647326255e-18	GAD4	glutamate decarboxylase 4	Metabolism;Metabolism;Metabolism;Metabolism;Metabolism;Metabolism	Global and overview maps;Global and overview maps;Metabolism of other amino acids;Amino acid metabolism;Carbohydrate metabolism;Metabolism of other amino acids	ko01100//Metabolic pathways;ko01110//Biosynthesis of secondary metabolites;ko00410//beta-Alanine metabolism;ko00250//Alanine, aspartate and glutamate metabolism;ko00650//Butanoate metabolism;ko00430//Taurine and hypotaurine metabolism	K01580;K01580;K01580;K01580;K01580;K01580	-	GO:0003824//catalytic activity;GO:0004351//glutamate decarboxylase activity;GO:0016831//carboxy-lyase activity;GO:0030170//pyridoxal phosphate binding	GO:0006536//glutamate metabolic process;GO:0019752//carboxylic acid metabolic process
MSTRG.36527	10963	10844	8263	1440	1923	1340	997.01	797.88	763.92	222.31	251.13	166.00	852.936666666667	213.146666666667	-2.00059212707505	1.34125457950751e-19	9.69180623933022e-18	--	PREDICTED: protein SRC1-like [Arachis duranensis]	-	-	-	-	-	-	-
arahy.Tifrunner.gnm1.ann1.RI7QVZ	3193	4281	3868	669	623	863	107.39	116.47	132.25	38.19	30.07	39.54	118.703333333333	35.9333333333333	-1.72396577080304	1.41694338649316e-19	1.02215200058923e-17	algC	Phosphoglucomutase/phosphomannomutase, alpha/beta/alpha domain II n=2 Tax=Clostridium RepID=A7VV21_9CLOT	-	-	-	-	-	-	GO:0005975//carbohydrate metabolic process
arahy.Tifrunner.gnm1.ann1.L1V5WQ	263	466	281	18	23	40	5.78	8.30	6.30	0.66	0.72	1.19	6.79333333333333	0.856666666666667	-2.98731378697193	1.48034100389453e-19	1.06609390216713e-17	AKT2	cyclic nucleotide-gated ion channel 1-like isoform X4 [Glycine max]	-	-	-	-	GO:0016020//membrane	GO:0005216//ion channel activity;GO:0005249//voltage-gated potassium channel activity;GO:0005515//protein binding	GO:0006811//ion transport;GO:0006813//potassium ion transport;GO:0055085//transmembrane transport
MSTRG.34896	9	12	13	69	65	79	0.69	0.75	1.02	9.00	7.17	8.27	0.82	8.14666666666667	3.31251406447949	1.73070277203056e-19	1.24430861609876e-17	--	PREDICTED: uncharacterized protein LOC107488828 [Arachis duranensis]	-	-	-	-	-	-	-
MSTRG.35451	251	346	248	2	1	1	14.77	16.48	14.81	0.20	0.08	0.09	15.3533333333333	0.123333333333333	-6.9598453301639	1.76734197885912e-19	1.26852596014366e-17	PMEI6	PREDICTED: 21 kDa protein-like [Arachis ipaensis]	-	-	-	-	-	GO:0052689//carboxylic ester hydrolase activity	GO:0009892//negative regulation of metabolic process
arahy.Tifrunner.gnm1.ann1.V960AN	178	265	253	16	13	20	3.33	4.01	4.82	0.51	0.35	0.51	4.05333333333333	0.456666666666667	-3.14989543048306	2.01542223739352e-19	1.44417284262779e-17	APRR5	response regulator 12	Organismal Systems	Environmental adaptation	ko04712//Circadian rhythm - plant	K12130	-	GO:0000156//phosphorelay response regulator activity;GO:0005515//protein binding	GO:0000160//phosphorelay signal transduction system
arahy.Tifrunner.gnm1.ann1.9LU5BM	343	490	413	49	44	30	24.29	28.01	29.67	5.88	4.47	2.89	27.3233333333333	4.41333333333333	-2.6301928757516	2.18412831546159e-19	1.56245259260404e-17	--	Unknown protein	-	-	-	-	-	-	-
arahy.Tifrunner.gnm1.ann1.B2GHU0	165	92	68	382	429	599	8.77	3.96	3.68	34.48	32.75	43.43	5.47	36.8866666666667	2.75348668492911	2.34226374501766e-19	1.67278942535188e-17	PFE	ferritin 4	-	-	-	-	-	GO:0008199//ferric iron binding	GO:0006826//iron ion transport;GO:0006879//cellular iron ion homeostasis
arahy.Tifrunner.gnm1.ann1.RJMS64	522	824	548	77	93	59	20.04	25.62	21.40	5.01	5.15	3.09	22.3533333333333	4.41666666666667	-2.33946012345586	2.49805136722982e-19	1.78108572731293e-17	RPT2	BTB/POZ domain-containing protein [Glycine max]	-	-	-	-	-	GO:0005515//protein binding	-
arahy.Tifrunner.gnm1.ann1.QIF50Y	132	153	115	256	233	319	10.46	9.84	9.30	34.47	26.57	34.48	9.86666666666667	31.84	1.69020566074849	2.51747440019911e-19	1.79195748267572e-17	PARC	Glutathione S-transferase family protein	Metabolism	Metabolism of other amino acids	ko00480//Glutathione metabolism	K00799	-	GO:0005515//protein binding	-
arahy.Tifrunner.gnm1.ann1.H4HZRI	34	56	39	105	118	167	1.19	1.58	1.36	6.19	5.90	7.88	1.37666666666667	6.65666666666667	2.27362064602452	2.8123737840567e-19	1.99855476091526e-17	At4g06744	Leucine-rich repeat receptor-like protein kinase family protein	-	-	-	-	-	GO:0005515//protein binding	-
arahy.Tifrunner.gnm1.ann1.0UMA9Y	388	490	414	558	613	846	19.87	20.30	21.58	48.62	45.13	59.13	20.5833333333333	50.96	1.30788864161806	2.91133609223192e-19	2.06205227311515e-17	At2g33840	tyrosine-tRNA ligase-like protein	Genetic Information Processing	Translation	ko00970//Aminoacyl-tRNA biosynthesis	K01866	-	GO:0000166//nucleotide binding;GO:0004812//aminoacyl-tRNA ligase activity;GO:0004831//tyrosine-tRNA ligase activity;GO:0005524//ATP binding	GO:0006418//tRNA aminoacylation for protein translation
arahy.Tifrunner.gnm1.ann1.SSK3YK	388	490	414	558	613	846	19.87	20.30	21.58	48.62	45.13	59.13	20.5833333333333	50.96	1.30788864161806	2.91133609223192e-19	2.06205227311515e-17	At2g33840	tyrosine-tRNA ligase-like protein	Genetic Information Processing	Translation	ko00970//Aminoacyl-tRNA biosynthesis	K01866	-	GO:0000166//nucleotide binding;GO:0004812//aminoacyl-tRNA ligase activity;GO:0004831//tyrosine-tRNA ligase activity;GO:0005524//ATP binding	GO:0006418//tRNA aminoacylation for protein translation
arahy.Tifrunner.gnm1.ann1.0GE1ZU	641	587	424	56	65	43	71.28	52.81	47.93	10.57	10.38	6.51	57.34	9.15333333333333	-2.64717277981458	2.99680583974126e-19	2.11909226117586e-17	ATL8	RING-H2 finger protein 2B	-	-	-	-	-	GO:0005515//protein binding;GO:0008270//zinc ion binding	-
arahy.Tifrunner.gnm1.ann1.ARK6P9	2377	2515	2337	427	550	620	57.20	48.96	57.17	17.43	18.98	20.34	54.4433333333333	18.9166666666667	-1.52509750793412	3.00986091260068e-19	2.12482319228037e-17	--	Tetratricopeptide repeat (TPR)-like superfamily protein	-	-	-	-	GO:0005622//intracellular	GO:0005515//protein binding	GO:0006396//RNA processing
arahy.Tifrunner.gnm1.ann1.09V7NE	6852	7553	6828	1290	1366	1846	132.44	117.64	133.56	42.44	37.98	48.68	127.88	43.0333333333333	-1.57126414930712	3.04208498991652e-19	2.14404551621013e-17	PPC1	phosphoenolpyruvate carboxylase 1	Metabolism;Metabolism;Metabolism;Metabolism	Global and overview maps;Global and overview maps;Carbohydrate metabolism;Energy metabolism	ko01100//Metabolic pathways;ko01200//Carbon metabolism;ko00620//Pyruvate metabolism;ko00710//Carbon fixation in photosynthetic organisms	K01595;K01595;K01595;K01595	-	GO:0003824//catalytic activity;GO:0008964//phosphoenolpyruvate carboxylase activity	GO:0006099//tricarboxylic acid cycle;GO:0015977//carbon fixation
arahy.Tifrunner.gnm1.ann1.T6F2TX	894	1069	897	46	118	40	30.84	29.38	30.68	2.78	5.71	1.94	30.3	3.47666666666667	-3.1235411365617	3.26050534804702e-19	2.29421984506351e-17	RGLG2	E3 ubiquitin-protein ligase RGLG2 isoform X2 [Glycine max]	-	-	-	-	-	GO:0005515//protein binding;GO:0008270//zinc ion binding	-
arahy.Tifrunner.gnm1.ann1.YXV5G1	210	308	210	21	25	23	4.34	5.15	4.41	0.74	0.75	0.65	4.63333333333333	0.713333333333333	-2.69940218120972	3.87318321395958e-19	2.72086366464113e-17	CPR	NADPH-cytochrome P450 family 2 reductase	-	-	-	-	-	GO:0016491//oxidoreductase activity	GO:0055114//oxidation-reduction process
arahy.Tifrunner.gnm1.ann1.H3EIYM	39	63	31	1577	7197	1307	1.62	2.15	1.32	112.09	432.60	74.53	1.69666666666667	206.406666666667	6.92664260288056	3.89585108467438e-19	2.73231569046395e-17	GNS1	glucan endo-1,3-beta-glucosidase-like [Glycine max]	-	-	-	-	-	-	GO:0005975//carbohydrate metabolic process
arahy.Tifrunner.gnm1.ann1.3IGY6I	327	437	334	44	59	44	12.73	13.80	13.24	2.89	3.28	2.34	13.2566666666667	2.83666666666667	-2.22444952511925	4.06705128551085e-19	2.84773205997874e-17	--	Tryptophan/tyrosine permease	-	-	-	-	-	-	GO:0003333//amino acid transmembrane transport
arahy.Tifrunner.gnm1.ann1.B11B4G	61283	48873	23004	130321	178856	153279	2211.96	1427.18	844.10	7986.84	9269.66	7538.22	1494.41333333333	8264.90666666667	2.46741929553436	4.23674747773858e-19	2.96172109510579e-17	RRT15	senescence-associated protein	-	-	-	-	-	-	-
arahy.Tifrunner.gnm1.ann1.56MJ2J	794	1166	868	169	189	215	13.90	16.52	15.45	5.02	4.76	5.14	15.29	4.97333333333333	-1.62030337182672	4.33074157023169e-19	3.02250552321113e-17	ARF3	auxin response factor 4	Environmental Information Processing	Signal transduction	ko04075//Plant hormone signal transduction	K14486	GO:0005634//nucleus	GO:0003677//DNA binding	GO:0009725//response to hormone
arahy.Tifrunner.gnm1.ann1.BSUN0E	431	524	379	521	703	639	29.20	28.75	26.13	59.99	68.46	59.04	28.0266666666667	62.4966666666667	1.15697907540837	4.50908640490385e-19	3.14186699141693e-17	NQR	NADPH:quinone oxidoreductase	-	-	-	-	-	GO:0016491//oxidoreductase activity	-
arahy.Tifrunner.gnm1.ann1.3J1LPB	594	803	671	100	111	76	33.31	36.43	38.30	9.48	8.94	5.81	36.0133333333333	8.07666666666667	-2.15669923505762	4.57027095774467e-19	3.1793382503779e-17	D14	sigma factor sigb regulation protein rsbq protein, putative	-	-	-	-	-	-	-
arahy.Tifrunner.gnm1.ann1.CJMR3A	502	545	479	667	691	854	30.52	26.82	29.58	68.86	60.34	70.70	28.9733333333333	66.6333333333333	1.20151839245071	4.64297318779904e-19	3.2246876240568e-17	RPL7A-1	60S ribosomal protein L7a-like [Glycine max]	Genetic Information Processing	Translation	ko03010//Ribosome	K02936	GO:0030529//intracellular ribonucleoprotein complex	-	GO:0042254//ribosome biogenesis
arahy.Tifrunner.gnm1.ann1.24IXRB	28	59	32	1008	374	1580	1.04	1.75	1.20	63.14	19.80	79.46	1.33	54.1333333333333	5.34701907585019	4.77385772647627e-19	3.31023459347035e-17	TBL41	protein YLS7-like [Glycine max]	-	-	-	-	-	-	-
arahy.Tifrunner.gnm1.ann1.0FXL97	6351	5433	2803	13797	12877	15983	972.05	672.83	436.13	3585.74	2830.20	3333.34	693.67	3249.76	2.22801177969101	5.09345331626873e-19	3.52228447360451e-17	--	Cell wall-associated hydrolase n=1 Tax=Medicago truncatula RepID=G8A317_MEDTR	-	-	-	-	-	-	-
arahy.Tifrunner.gnm1.ann1.I2WYER	152	217	187	8	8	15	3.37	3.88	4.21	0.32	0.26	0.44	3.82	0.34	-3.48996598678541	5.09607813733843e-19	3.52228447360451e-17	LUG	transcriptional corepressor LEUNIG-like isoform X3 [Glycine max]	-	-	-	-	-	GO:0005515//protein binding	-
arahy.Tifrunner.gnm1.ann1.9BS001	1420	1801	1460	327	396	360	29.60	30.37	30.94	11.58	11.84	10.23	30.3033333333333	11.2166666666667	-1.4338324931801	5.66083479614228e-19	3.90634005016108e-17	SMAX1	Double Clp-N motif-containing P-loop nucleoside triphosphate hydrolases superfamily protein	-	-	-	-	-	-	-
arahy.Tifrunner.gnm1.ann1.1W3D05	400	402	348	31	58	51	15.41	12.55	13.63	2.05	3.20	2.66	13.8633333333333	2.63666666666667	-2.39448708517356	5.67426748610675e-19	3.90932438264324e-17	At1g18250	Pathogenesis-related thaumatin superfamily protein	-	-	-	-	-	-	-
arahy.Tifrunner.gnm1.ann1.4MRL1E	1754	2171	1722	361	498	423	62.61	62.68	62.47	21.91	25.55	20.58	62.5866666666667	22.68	-1.46443470085979	5.73167905497198e-19	3.94255013457544e-17	UGP	UTP-glucose-1-phosphate uridylyltransferase	Metabolism;Metabolism;Metabolism;Metabolism;Metabolism	Global and overview maps;Carbohydrate metabolism;Carbohydrate metabolism;Carbohydrate metabolism;Carbohydrate metabolism	ko01100//Metabolic pathways;ko00500//Starch and sucrose metabolism;ko00520//Amino sugar and nucleotide sugar metabolism;ko00040//Pentose and glucuronate interconversions;ko00052//Galactose metabolism	K00963;K00963;K00963;K00963;K00963	-	GO:0016779//nucleotidyltransferase activity	GO:0008152//metabolic process
arahy.Tifrunner.gnm1.ann1.L4R73E	61	32	57	225	180	247	2.62	1.11	2.49	16.40	11.09	14.45	2.07333333333333	13.98	2.75334037596599	5.76834229438917e-19	3.96142060735635e-17	At4g08290	nodulin MtN21 /EamA-like transporter family protein	-	-	-	-	GO:0016020//membrane	-	-
arahy.Tifrunner.gnm1.ann1.83Q9A2	207	373	350	14	19	32	7.36	10.73	12.65	0.85	0.97	1.55	10.2466666666667	1.12333333333333	-3.18929666850892	6.35703078171878e-19	4.35872963598935e-17	NAC035	putative NAC domain-containing protein 94-like [Glycine max]	-	-	-	-	-	GO:0003677//DNA binding	-
arahy.Tifrunner.gnm1.ann1.0SEA8T	108	136	99	174	212	249	17.24	17.50	15.97	46.83	48.28	53.93	16.9033333333333	49.68	1.55535739987501	6.74332773275427e-19	4.61622189705389e-17	BZIP53	TGACG-sequence-specific DNA-binding protein TGA-1B-like [Glycine max]	-	-	-	-	-	GO:0003700//transcription factor activity, sequence-specific DNA binding;GO:0043565//sequence-specific DNA binding	-
arahy.Tifrunner.gnm1.ann1.DJH8FA	472	462	403	662	674	896	37.72	29.88	32.81	89.97	77.46	97.64	33.47	88.3566666666667	1.40047044175	6.86873507054891e-19	4.69458354614809e-17	--	unknown protein; FUNCTIONS IN: molecular_function unknown; INVOLVED IN: biological_process unknown; LOCATED IN: chloroplast; EXPRESSED IN: 18 plant structures; EXPRESSED DURING: 12 growth stages	-	-	-	-	-	-	-
arahy.Tifrunner.gnm1.ann1.9Z13IR	252	347	232	12	31	13	9.87	10.98	9.24	0.80	1.74	0.69	10.03	1.07666666666667	-3.21967803663941	6.98210563741673e-19	4.76448232383467e-17	PORA	protochlorophyllide oxidoreductase A	Metabolism;Metabolism;Metabolism	Global and overview maps;Global and overview maps;Metabolism of cofactors and vitamins	ko01100//Metabolic pathways;ko01110//Biosynthesis of secondary metabolites;ko00860//Porphyrin and chlorophyll metabolism	K00218;K00218;K00218	-	GO:0016491//oxidoreductase activity;GO:0016630//protochlorophyllide reductase activity	GO:0008152//metabolic process;GO:0055114//oxidation-reduction process
arahy.Tifrunner.gnm1.ann1.EXJG55	674	864	712	1019	2070	1419	27.97	29.01	30.02	71.75	123.33	80.23	29	91.77	1.66196970737706	7.21822640647554e-19	4.91535583390517e-17	PER51	Peroxidase superfamily protein	Metabolism;Metabolism;Metabolism	Global and overview maps;Global and overview maps;Biosynthesis of other secondary metabolites	ko01100//Metabolic pathways;ko01110//Biosynthesis of secondary metabolites;ko00940//Phenylpropanoid biosynthesis	K00430;K00430;K00430	-	GO:0004601//peroxidase activity;GO:0020037//heme binding	GO:0006979//response to oxidative stress;GO:0055114//oxidation-reduction process
arahy.Tifrunner.gnm1.ann1.XJR2FV	20	8	22	108	95	138	2.05	0.70	2.26	18.82	13.97	19.23	1.67	17.34	3.37618389074778	7.22610673126639e-19	4.91535583390517e-17	--	uncharacterized protein LOC102667459 [Glycine max]	-	-	-	-	-	-	-
arahy.Tifrunner.gnm1.ann1.J9SV8Q	218	307	220	356	364	430	8.49	9.65	8.70	23.49	20.33	22.78	8.94666666666667	22.2	1.31113750575844	7.34773633494863e-19	4.99018257861812e-17	At1g51550	F-box/kelch-repeat protein At1g51550-like [Glycine max]	-	-	-	-	-	GO:0005515//protein binding	-
arahy.Tifrunner.gnm1.ann1.7LM4TU	319	352	256	388	497	533	31.16	27.82	25.43	64.28	69.61	70.88	28.1366666666667	68.2566666666667	1.27851853822581	7.89793599709533e-19	5.35537454766707e-17	RPS23	40S ribosomal protein S23-1	Genetic Information Processing	Translation	ko03010//Ribosome	K02973	GO:0005622//intracellular;GO:0005840//ribosome;GO:0015935//small ribosomal subunit	GO:0003735//structural constituent of ribosome	GO:0006412//translation
arahy.Tifrunner.gnm1.ann1.H1PZQD	220	252	216	425	393	695	8.42	7.77	8.37	27.53	21.54	36.19	8.18666666666667	28.42	1.79555849459376	9.45502864681606e-19	6.40108422048326e-17	At1g09660/At1g09670	RNA-binding KH domain-containing protein	-	-	-	-	-	GO:0003723//RNA binding	-
arahy.Tifrunner.gnm1.ann1.KXR240	2052	3213	2439	406	599	461	43.10	55.43	52.83	12.84	16.48	11.46	50.4533333333333	13.5933333333333	-1.8920503133228	9.8314986986599e-19	6.64547381328946e-17	At5g64030	probable methyltransferase PMT26-like [Glycine max]	-	-	-	-	-	GO:0008168//methyltransferase activity	-
arahy.Tifrunner.gnm1.ann1.GM71XY	2696	3212	2779	3683	3510	4531	93.33	89.96	97.80	216.46	174.45	213.71	93.6966666666667	201.54	1.10499657251807	1.03740495194073e-18	7.00117851371067e-17	AAC3	ADP/ATP carrier 3	-	-	-	-	GO:0005743//mitochondrial inner membrane	GO:0005215//transporter activity	GO:0006810//transport;GO:0055085//transmembrane transport
arahy.Tifrunner.gnm1.ann1.5SXX56	769	781	543	89	116	110	24.38	20.04	17.51	4.81	5.30	4.74	20.6433333333333	4.95	-2.0601755150294	1.0543846946548e-18	7.10459966467401e-17	AMY2	alpha-amylase-like 2	Metabolism;Metabolism	Global and overview maps;Carbohydrate metabolism	ko01100//Metabolic pathways;ko00500//Starch and sucrose metabolism	K01176;K01176	-	GO:0003824//catalytic activity;GO:0004556//alpha-amylase activity;GO:0005509//calcium ion binding;GO:0043169//cation binding	GO:0005975//carbohydrate metabolic process
arahy.Tifrunner.gnm1.ann1.IG3D37	26492	21502	11033	52690	57700	64660	1239.46	813.90	524.78	4185.76	3876.33	4121.96	859.38	4061.35	2.24059125417872	1.20666276098775e-18	8.10813831765889e-17	--	signal anchor, putative	Metabolism;Metabolism;Metabolism;Metabolism	Global and overview maps;Global and overview maps;Energy metabolism;Carbohydrate metabolism	ko01100//Metabolic pathways;ko01200//Carbon metabolism;ko00710//Carbon fixation in photosynthetic organisms;ko00630//Glyoxylate and dicarboxylate metabolism	K01601;K01601;K01601;K01601	-	-	-
arahy.Tifrunner.gnm1.ann1.BJPQ64	120	236	220	5	2	6	1.83	2.92	3.43	0.13	0.05	0.13	2.72666666666667	0.103333333333333	-4.72176072255488	1.20709668351522e-18	8.10813831765889e-17	ABCG32	ATP-binding ABC transporter	-	-	-	-	GO:0016020//membrane	GO:0000166//nucleotide binding;GO:0005524//ATP binding;GO:0016887//ATPase activity;GO:0017111//nucleoside-triphosphatase activity	-
arahy.Tifrunner.gnm1.ann1.S2YQMD	218	261	170	10	21	14	5.98	5.68	4.68	0.47	0.84	0.53	5.44666666666667	0.613333333333333	-3.15063031208867	1.26060981385464e-18	8.45435850472954e-17	PAP23	purple acid phosphatase 23	-	-	-	-	-	GO:0003993//acid phosphatase activity;GO:0016787//hydrolase activity;GO:0046872//metal ion binding	-
arahy.Tifrunner.gnm1.ann1.0M27V0	655	679	550	766	882	1039	52.39	43.91	44.74	104.07	101.29	113.19	47.0133333333333	106.183333333333	1.17541545767338	1.33480789208587e-18	8.93800691795781e-17	RPS11	40S ribosomal protein S11 [Glycine max]	Genetic Information Processing	Translation	ko03010//Ribosome	K02949	GO:0005622//intracellular;GO:0005840//ribosome	GO:0003735//structural constituent of ribosome	GO:0006412//translation
arahy.Tifrunner.gnm1.ann1.PNL0JR	218	246	236	19	9	20	10.59	9.66	11.64	1.57	0.63	1.32	10.63	1.17333333333333	-3.17945676361497	1.37806460416403e-18	9.2132848816088e-17	SCPL2	serine carboxypeptidase-like 2	-	-	-	-	-	GO:0004185//serine-type carboxypeptidase activity	GO:0006508//proteolysis
arahy.Tifrunner.gnm1.ann1.2TEC20	659	1059	662	54	127	74	15.04	19.56	15.36	2.09	4.15	2.29	16.6533333333333	2.84333333333333	-2.55015583028967	1.56081278352008e-18	1.04188501235224e-16	EIX2	receptor-like protein kinase 2	-	-	-	-	-	GO:0005515//protein binding	-
arahy.Tifrunner.gnm1.ann1.CVJ130	8629	9367	8051	1917	2326	2178	334.17	293.47	316.95	126.03	129.34	114.92	314.863333333333	123.43	-1.35103267351371	1.57047673933771e-18	1.04670811499772e-16	LHCB4.1	light-harvesting chlorophyll B-binding protein 3	Metabolism;Metabolism	Global and overview maps;Energy metabolism	ko01100//Metabolic pathways;ko00196//Photosynthesis - antenna proteins	K08915;K08915	GO:0016020//membrane	-	-
arahy.Tifrunner.gnm1.ann1.V872M0	1	2	1	54	329	118	0.07	0.11	0.07	6.16	31.74	10.80	0.0833333333333333	16.2333333333333	7.60584986719498	1.69888257282755e-18	1.13053391923882e-16	HEL	Chitinase / Hevein / PR-4 / Wheatwin2	-	-	-	-	-	GO:0008061//chitin binding	GO:0042742//defense response to bacterium;GO:0050832//defense response to fungus
MSTRG.39753	237	223	170	9	4	15	34.19	26.01	24.92	2.20	0.83	3.02	28.3733333333333	2.01666666666667	-3.81449110333923	1.78988669304469e-18	1.18924948357375e-16	--	hypothetical protein glysoja_017708 [Glycine soja]	-	-	-	-	-	-	-
arahy.Tifrunner.gnm1.ann1.FH2JLQ	135	245	181	3	12	7	2.87	4.24	3.91	0.11	0.36	0.20	3.67333333333333	0.223333333333333	-4.03981931811339	1.89588183672843e-18	1.25772859653876e-16	RGA2	LRR and NB-ARC domain disease resistance protein	-	-	-	-	-	GO:0043531//ADP binding	GO:0006952//defense response
arahy.Tifrunner.gnm1.ann1.7UA8HU	60	95	53	178	273	164	3.40	4.36	3.05	17.14	22.20	12.67	3.60333333333333	17.3366666666667	2.26642251486155	1.92777881591293e-18	1.27691546815764e-16	At4g37220	Cold acclimation protein WCOR413 family	-	-	-	-	-	-	-
arahy.Tifrunner.gnm1.ann1.56VNU4	57748	48067	22858	109483	166671	137369	5169.52	3481.28	2080.17	16641.20	21423.86	16755.25	3576.99	18273.4366666667	2.35292999548717	1.99755151087577e-18	1.31906009153553e-16	RRT15	senescence-associated protein	-	-	-	-	-	-	-
arahy.Tifrunner.gnm1.ann1.Z41C2X	57748	48067	22858	109483	166671	137369	5169.52	3481.28	2080.17	16641.20	21423.86	16755.25	3576.99	18273.4366666667	2.35292999548717	1.99755151087577e-18	1.31906009153553e-16	RRT15	senescence-associated protein	-	-	-	-	-	-	-
arahy.Tifrunner.gnm1.ann1.JG44AF	407	488	438	36	66	77	11.05	10.73	12.10	1.66	2.56	2.86	11.2933333333333	2.36	-2.2586126092492	2.11629048048029e-18	1.39532135181528e-16	IREG3	iron-regulated protein 3	-	-	-	-	GO:0016021//integral component of membrane	GO:0005381//iron ion transmembrane transporter activity	GO:0034755//iron ion transmembrane transport
MSTRG.26626	329	340	217	27	25	27	21.95	18.35	14.72	3.06	2.39	2.45	18.34	2.63333333333333	-2.80003158125175	2.32672404779535e-18	1.53171241686307e-16	--	PREDICTED: ras guanine nucleotide exchange factor P-like [Lupinus angustifolius]	-	-	-	-	-	-	-
arahy.Tifrunner.gnm1.ann1.SZC25R	30	46	39	137	107	128	2.23	2.76	2.94	17.24	11.38	12.92	2.64333333333333	13.8466666666667	2.38910844514067	2.36938176221154e-18	1.55740588051522e-16	--	uncharacterized protein LOC100795224 [Glycine max]	-	-	-	-	-	-	-
MSTRG.45835	64	35	66	160	240	333	3.51	1.58	3.71	14.95	18.98	25.04	2.93333333333333	19.6566666666667	2.74440576529726	2.62720701359322e-18	1.72423515959401e-16	--	PREDICTED: uncharacterized protein LOC107614929 [Arachis ipaensis]	-	-	-	-	-	-	-
arahy.Tifrunner.gnm1.ann1.ZN7Y7A	283	347	293	29	45	48	6.08	6.02	6.40	1.06	1.39	1.39	6.16666666666667	1.28	-2.26834705468252	2.79572730353123e-18	1.83203369957507e-16	WRKY11	WRKY family transcription factor	-	-	-	-	-	GO:0003700//transcription factor activity, sequence-specific DNA binding;GO:0043565//sequence-specific DNA binding	-
arahy.Tifrunner.gnm1.ann1.X9M6WH	277	267	251	356	690	659	33.51	26.13	30.86	73.12	119.84	108.61	30.1666666666667	100.523333333333	1.73650322001184	3.21258161908788e-18	2.10198823558674e-16	ERF023	ethylene-responsive transcription factor 3 [Glycine max]	-	-	-	-	-	GO:0003677//DNA binding;GO:0003700//transcription factor activity, sequence-specific DNA binding	-
arahy.Tifrunner.gnm1.ann1.QU1D1P	1509	1080	1262	75	154	59	103.35	59.86	87.92	8.73	15.12	5.47	83.71	9.77333333333333	-3.09847737472819	3.38873965286126e-18	2.21387341522239e-16	CCR1	cinnamoyl coa reductase 1	-	-	-	-	-	GO:0003824//catalytic activity;GO:0050662//coenzyme binding	GO:0044237//cellular metabolic process
arahy.Tifrunner.gnm1.ann1.VI8BIT	578	736	580	1	1	0	23.36	24.06	23.79	0.07	0.06	0.00	23.7366666666667	0.0433333333333333	-9.09742441919266	3.39830505556315e-18	2.21674847408635e-16	DTX35	MATE efflux family protein	-	-	-	-	GO:0016020//membrane	GO:0015238//drug transmembrane transporter activity;GO:0015297//antiporter activity	GO:0006855//drug transmembrane transport;GO:0055085//transmembrane transport
arahy.Tifrunner.gnm1.ann1.MR7UVE	548	751	610	104	131	142	9.44	10.47	10.67	3.05	3.25	3.33	10.1933333333333	3.21	-1.66698070351734	3.4088697077697e-18	2.22026563879956e-16	MTERF18	LETM1 and EF-hand domain-containing protein 1, mitochondrial-like [Glycine max]	-	-	-	-	-	GO:0005509//calcium ion binding	-
arahy.Tifrunner.gnm1.ann1.C7Z6YQ	232	276	202	24	21	17	12.90	13.69	12.95	2.05	1.69	1.12	13.18	1.62	-3.02428465212343	3.63853362478972e-18	2.36625970065491e-16	Lonrf1	zinc finger (C3HC4-type RING finger) family protein	-	-	-	-	-	GO:0004176//ATP-dependent peptidase activity;GO:0005515//protein binding;GO:0008270//zinc ion binding	GO:0006508//proteolysis
arahy.Tifrunner.gnm1.ann1.3WFA2L	427	688	686	72	68	88	12.87	16.76	20.99	3.68	2.94	3.61	16.8733333333333	3.41	-2.30690136236535	3.66792151698226e-18	2.37892555342024e-16	LACS1	long-chain acyl-CoA synthetase 2	Metabolism;Cellular Processes;Metabolism;Metabolism;Metabolism	Global and overview maps;Transport and catabolism;Global and overview maps;Lipid metabolism;Lipid metabolism	ko01100//Metabolic pathways;ko04146//Peroxisome;ko01212//Fatty acid metabolism;ko00071//Fatty acid degradation;ko00061//Fatty acid biosynthesis	K01897;K01897;K01897;K01897;K01897	-	GO:0003824//catalytic activity	GO:0008152//metabolic process
arahy.Tifrunner.gnm1.ann1.08H2K0	447	202	388	14	14	18	14.09	5.15	12.46	0.74	0.64	0.78	10.5666666666667	0.72	-3.87537962286331	3.66909444192769e-18	2.37892555342024e-16	AS2	asparagine synthetase 3	Metabolism;Metabolism;Metabolism	Global and overview maps;Global and overview maps;Amino acid metabolism	ko01100//Metabolic pathways;ko01110//Biosynthesis of secondary metabolites;ko00250//Alanine, aspartate and glutamate metabolism	K01953;K01953;K01953	-	GO:0004066//asparagine synthase (glutamine-hydrolyzing) activity	GO:0006529//asparagine biosynthetic process;GO:0008152//metabolic process
arahy.Tifrunner.gnm1.ann1.J4U887	1376	1440	1583	129	178	70	35.81	30.32	41.89	5.69	6.67	2.49	36.0066666666667	4.95	-2.86276361726386	3.80400865948969e-18	2.46267963322197e-16	APS1	ATP sulfurylase 1	Metabolism;Metabolism;Metabolism;Metabolism;Metabolism	Global and overview maps;Nucleotide metabolism;Energy metabolism;Metabolism of other amino acids;Biosynthesis of other secondary metabolites	ko01100//Metabolic pathways;ko00230//Purine metabolism;ko00920//Sulfur metabolism;ko00450//Selenocompound metabolism;ko00261//Monobactam biosynthesis	K13811;K13811;K13811;K13811;K13811	-	GO:0004781//sulfate adenylyltransferase (ATP) activity	GO:0000103//sulfate assimilation
arahy.Tifrunner.gnm1.ann1.PU063R	20	30	18	118	74	167	0.67	0.82	0.61	6.73	3.57	7.65	0.7	5.98333333333333	3.09552261104429	3.88521223434669e-18	2.51146204100344e-16	--	uncharacterized protein LOC100794621 [Glycine max]	-	-	-	-	-	-	-
arahy.Tifrunner.gnm1.ann1.5X4IC8	24	26	31	89	88	110	1.03	0.91	1.36	6.51	5.45	6.43	1.1	6.13	2.47838355016612	4.0211521668514e-18	2.59542696700144e-16	SWEET10	Sugar transporter SWEET n=2 Tax=Phaseoleae RepID=I1KC00_SOYBN	-	-	-	-	GO:0016021//integral component of membrane	-	-
arahy.Tifrunner.gnm1.ann1.Q13VIF	164	241	190	446	326	524	7.47	8.86	8.77	34.46	21.29	32.50	8.36666666666667	29.4166666666667	1.81390891420777	4.20807519602155e-18	2.71199705050506e-16	At1g51550	F-box/kelch-repeat protein At1g51550-like [Glycine max]	-	-	-	-	-	GO:0005515//protein binding	-
arahy.Tifrunner.gnm1.ann1.5B8V9J	155	174	196	4	10	11	11.40	10.37	14.66	0.50	1.06	1.10	12.1433333333333	0.886666666666667	-3.77562884424159	4.22280138576842e-18	2.71740751244306e-16	HIPP24	Heavy metal transport/detoxification superfamily protein	-	-	-	-	-	GO:0046872//metal ion binding	GO:0030001//metal ion transport
arahy.Tifrunner.gnm1.ann1.S7AN2D	1219	1551	1325	271	362	344	33.70	34.70	37.24	12.71	14.37	12.97	35.2133333333333	13.35	-1.39928205887102	4.4480285766055e-18	2.85805812223146e-16	CGS1	cystathionine gamma-synthase	Metabolism;Metabolism;Metabolism;Metabolism;Metabolism;Metabolism	Global and overview maps;Global and overview maps;Global and overview maps;Amino acid metabolism;Energy metabolism;Metabolism of other amino acids	ko01100//Metabolic pathways;ko01110//Biosynthesis of secondary metabolites;ko01230//Biosynthesis of amino acids;ko00270//Cysteine and methionine metabolism;ko00920//Sulfur metabolism;ko00450//Selenocompound metabolism	K01739;K01739;K01739;K01739;K01739;K01739	-	GO:0003824//catalytic activity;GO:0030170//pyridoxal phosphate binding	-
arahy.Tifrunner.gnm1.ann1.LH0XEN	683	775	688	722	993	1018	24.93	22.89	25.52	44.72	52.06	50.62	24.4466666666667	49.1333333333333	1.00706435327076	4.46690850257441e-18	2.86589905452166e-16	MTP4	cation diffusion facilitator family transporter	-	-	-	-	GO:0016021//integral component of membrane	GO:0008324//cation transmembrane transporter activity	GO:0006812//cation transport;GO:0055085//transmembrane transport
arahy.Tifrunner.gnm1.ann1.MGS08G	137	248	202	9	6	14	1.85	2.70	2.77	0.21	0.12	0.26	2.44	0.196666666666667	-3.6330567889222	4.58387066552702e-18	2.93655069710076e-16	RPP2A	Disease resistance protein (TIR-NBS-LRR class) family	-	-	-	-	-	GO:0000166//nucleotide binding;GO:0005515//protein binding;GO:0017111//nucleoside-triphosphatase activity;GO:0043531//ADP binding	GO:0006952//defense response;GO:0007165//signal transduction
arahy.Tifrunner.gnm1.ann1.JBC01Z	1387	1718	1411	202	340	222	44.04	44.12	45.55	10.89	15.50	9.60	44.57	11.9966666666667	-1.89343935940908	4.77570094389666e-18	3.0548828005057e-16	--	Major facilitator superfamily protein	-	-	-	-	-	-	-
arahy.Tifrunner.gnm1.ann1.HWY8JN	313	571	265	1154	2586	964	10.28	15.18	8.84	64.41	122.02	43.15	11.4333333333333	76.5266666666667	2.74271648472939	4.79786245910408e-18	3.06449185222716e-16	PLT5	Plasma membrane mannitol transporter n=1 Tax=Arachis hypogaea RepID=B2Z3Y4_ARAHY	-	-	-	-	GO:0016020//membrane;GO:0016021//integral component of membrane	GO:0005215//transporter activity;GO:0022857//transmembrane transporter activity;GO:0022891//substrate-specific transmembrane transporter activity	GO:0006810//transport;GO:0055085//transmembrane transport
arahy.Tifrunner.gnm1.ann1.D1YJVB	206	240	140	9	14	11	9.68	9.13	6.67	0.72	0.95	0.70	8.49333333333333	0.79	-3.42640631335804	5.16701793847966e-18	3.29537509592012e-16	KUA1	MYB transcription factor MYB127 [Glycine max]	-	-	-	-	-	GO:0003676//nucleic acid binding;GO:0003677//DNA binding;GO:0003682//chromatin binding;GO:0008270//zinc ion binding	-
arahy.Tifrunner.gnm1.ann1.DS0JBP	33	47	52	158	121	269	0.68	0.78	1.09	5.54	3.58	7.55	0.85	5.55666666666667	2.70868495212756	5.21205817160748e-18	3.31916855848273e-16	SRF3	Protein kinase superfamily protein	-	-	-	-	-	GO:0004672//protein kinase activity;GO:0005515//protein binding;GO:0005524//ATP binding	GO:0006468//protein phosphorylation
arahy.Tifrunner.gnm1.ann1.E110XT	184	256	210	15	22	25	9.91	11.15	11.51	1.37	1.73	1.83	10.8566666666667	1.64333333333333	-2.723884168018	5.39838419669403e-18	3.43273254060002e-16	GDPD1	Glycerophosphodiester phosphodiesterase GDE1 n=2 Tax=Triticeae RepID=M8BLH1_AEGTA	Metabolism	Lipid metabolism	ko00564//Glycerophospholipid metabolism	K18696	-	GO:0008081//phosphoric diester hydrolase activity;GO:0008889//glycerophosphodiester phosphodiesterase activity	GO:0006071//glycerol metabolic process;GO:0006629//lipid metabolic process
arahy.Tifrunner.gnm1.ann1.DEE7JK	582	721	635	93	114	148	14.56	14.58	16.16	3.97	4.08	5.04	15.1	4.36333333333333	-1.79104595298836	5.41428116096607e-18	3.43774816554713e-16	--	unknown protein; Has 50 Blast hits to 42 proteins in 12 species: Archae - 0; Bacteria - 0; Metazoa - 1; Fungi - 0; Plants - 49; Viruses - 0; Other Eukaryotes - 0 (source: NCBI BLink).	-	-	-	-	-	GO:0046872//metal ion binding	-
arahy.Tifrunner.gnm1.ann1.FP7P7G	227	240	255	701	453	1060	4.10	3.54	4.78	21.25	11.70	25.96	4.14	19.6366666666667	2.24584737944215	5.61886166063988e-18	3.56237489214158e-16	TPS6	trehalose phosphate synthase	Metabolism;Metabolism	Global and overview maps;Carbohydrate metabolism	ko01100//Metabolic pathways;ko00500//Starch and sucrose metabolism	K16055;K16055	-	GO:0003824//catalytic activity	GO:0005992//trehalose biosynthetic process;GO:0008152//metabolic process
arahy.Tifrunner.gnm1.ann1.CYY94F	35	31	40	107	103	142	1.49	1.05	1.72	7.68	6.22	8.16	1.42	7.35333333333333	2.37250745536554	5.67677943258066e-18	3.59378653105055e-16	At4g08290	nodulin MtN21 /EamA-like transporter family protein	-	-	-	-	GO:0016020//membrane	-	-
arahy.Tifrunner.gnm1.ann1.I6VHAV	1049	1283	1046	134	245	159	34.59	34.21	35.04	7.51	11.58	7.14	34.6133333333333	8.74333333333333	-1.98507257573415	5.80956079302598e-18	3.67242957817763e-16	PAO4	polyamine oxidase 4	Metabolism;Metabolism	Amino acid metabolism;Metabolism of other amino acids	ko00330//Arginine and proline metabolism;ko00410//beta-Alanine metabolism	K17839;K17839	-	GO:0016491//oxidoreductase activity	GO:0055114//oxidation-reduction process
arahy.Tifrunner.gnm1.ann1.5EYH1D	386	399	434	48	33	53	19.19	16.02	21.89	4.05	2.35	3.55	19.0333333333333	3.31666666666667	-2.52072231481919	5.85458426535105e-18	3.69544802702055e-16	PIP2-7	plasma membrane intrinsic protein 2	-	-	-	-	GO:0016020//membrane	GO:0005215//transporter activity	GO:0006810//transport
arahy.Tifrunner.gnm1.ann1.DW64SD	933	1403	1102	2900	1840	4010	44.22	53.81	53.12	233.44	125.24	259.03	50.3833333333333	205.903333333333	2.03094870745442	6.25793965637117e-18	3.9442479578673e-16	--	unknown protein	-	-	-	-	-	-	-
arahy.Tifrunner.gnm1.ann1.JQ72AY	192	249	164	17	14	15	18.92	19.84	16.43	2.92	2.02	1.99	18.3966666666667	2.31	-2.99347962805449	6.69784297231399e-18	4.21531988354342e-16	At1g32780	alcohol dehydrogenase 1	Metabolism;Metabolism;Metabolism;Metabolism;Metabolism	Global and overview maps;Global and overview maps;Carbohydrate metabolism;Lipid metabolism;Amino acid metabolism	ko01100//Metabolic pathways;ko01110//Biosynthesis of secondary metabolites;ko00010//Glycolysis / Gluconeogenesis;ko00071//Fatty acid degradation;ko00350//Tyrosine metabolism	K00001;K00001;K00001;K00001;K00001	-	GO:0008270//zinc ion binding;GO:0016491//oxidoreductase activity	GO:0055114//oxidation-reduction process
arahy.Tifrunner.gnm1.ann1.P45MK1	1469	1758	1343	327	370	375	71.93	69.65	66.84	27.20	26.04	25.04	69.4733333333333	26.0933333333333	-1.41277806431432	6.83098797251596e-18	4.29282087490967e-16	At4g27700	Rhodanese/Cell cycle control phosphatase superfamily protein	-	-	-	-	-	-	-
arahy.Tifrunner.gnm1.ann1.6XGZ20	657	726	564	48	87	32	21.02	18.75	18.31	2.62	4.02	1.38	19.36	2.67333333333333	-2.85636731154083	7.65256368459756e-18	4.802095591671e-16	ADH1	alcohol dehydrogenase 1	Metabolism;Metabolism;Metabolism;Metabolism;Metabolism;Metabolism	Global and overview maps;Global and overview maps;Carbohydrate metabolism;Lipid metabolism;Amino acid metabolism;Lipid metabolism	ko01100//Metabolic pathways;ko01110//Biosynthesis of secondary metabolites;ko00010//Glycolysis / Gluconeogenesis;ko00071//Fatty acid degradation;ko00350//Tyrosine metabolism;ko00592//alpha-Linolenic acid metabolism	K18857;K18857;K18857;K18857;K18857;K18857	-	GO:0008270//zinc ion binding;GO:0016491//oxidoreductase activity	GO:0055114//oxidation-reduction process
arahy.Tifrunner.gnm1.ann1.FF7FBD	1016	977	827	1276	1356	1487	40.14	31.22	33.20	85.59	76.91	80.03	34.8533333333333	80.8433333333333	1.21383216775185	7.66513601584003e-18	4.80296303754578e-16	At5g08100	N-terminal nucleophile aminohydrolases (Ntn hydrolases) superfamily protein	-	-	-	-	-	GO:0016787//hydrolase activity	-
arahy.Tifrunner.gnm1.ann1.MW3SQS	131	203	164	7	11	10	4.55	5.71	5.81	0.41	0.55	0.47	5.35666666666667	0.476666666666667	-3.4902828768967	8.64253645203489e-18	5.40750655385192e-16	SCRM	basic helix-loop-helix (bHLH) DNA-binding superfamily protein	-	-	-	-	-	GO:0046983//protein dimerization activity	-
arahy.Tifrunner.gnm1.ann1.7Y3RHD	415	546	487	60	64	37	8.38	8.92	10.00	2.06	1.86	1.02	9.1	1.64666666666667	-2.46631800422253	8.99746816768457e-18	5.62138760834581e-16	spoIIIAA	Single-stranded nucleic acid binding R3H domain-containing protein n=1 Tax=Calothrix sp. PCC 7507 RepID=K9PMH9_9CYAN	-	-	-	-	-	GO:0000166//nucleotide binding;GO:0017111//nucleoside-triphosphatase activity	-
arahy.Tifrunner.gnm1.ann1.4KJ373	312	365	273	388	535	464	17.49	16.03	15.32	35.63	41.19	32.19	16.28	36.3366666666667	1.15832538083638	9.22877842136982e-18	5.75752365409935e-16	RPS24A	40S ribosomal protein S24-2	Genetic Information Processing	Translation	ko03010//Ribosome	K02974	GO:0005622//intracellular;GO:0005840//ribosome	GO:0000166//nucleotide binding;GO:0003735//structural constituent of ribosome	GO:0006412//translation
arahy.Tifrunner.gnm1.ann1.2W47TI	134	132	193	347	348	560	8.29	6.62	12.13	36.40	30.90	47.15	9.01333333333333	38.15	2.08155040616086	9.27976428890849e-18	5.78092950375225e-16	RMA1H1	E3 ubiquitin-protein ligase RMA1H1-like isoform X2 [Glycine max]	Genetic Information Processing	Folding, sorting and degradation	ko04141//Protein processing in endoplasmic reticulum	K10666	-	GO:0005515//protein binding;GO:0008270//zinc ion binding	-
arahy.Tifrunner.gnm1.ann1.3IE9NB	601	831	694	38	88	112	17.65	19.74	20.72	1.88	3.70	4.47	19.37	3.35	-2.53159095325812	9.39540298358745e-18	5.84448531683392e-16	LOS1	GTP binding Elongation factor Tu family protein	-	-	-	-	-	GO:0003924//GTPase activity;GO:0005525//GTP binding	-
arahy.Tifrunner.gnm1.ann1.Y6LS2L	15	35	30	93	101	187	0.62	1.14	1.22	6.31	5.79	10.16	0.993333333333334	7.42	2.9010693568798	9.63786885899428e-18	5.98663686202247e-16	UGT85K5	UDP-Glycosyltransferase superfamily protein	Metabolism;Metabolism	Global and overview maps;Global and overview maps	ko01100//Metabolic pathways;ko01110//Biosynthesis of secondary metabolites	K21374;K21374	-	-	GO:0008152//metabolic process
arahy.Tifrunner.gnm1.ann1.NJ5037	602	742	623	99	146	146	34.16	34.04	35.94	9.54	11.94	11.29	34.7133333333333	10.9233333333333	-1.66807673384749	9.84124315431374e-18	6.10413061661061e-16	--	Tetratricopeptide repeat (TPR)-like superfamily protein	-	-	-	-	GO:0005622//intracellular	GO:0005515//protein binding	GO:0006396//RNA processing
arahy.Tifrunner.gnm1.ann1.G79KWN	2128	2506	2198	361	507	611	54.47	51.44	56.32	15.52	19.25	21.38	54.0766666666667	18.7166666666667	-1.53068270346387	9.86828057351649e-18	6.11206838061291e-16	STP-1	glycogen/starch/alpha-glucan phosphorylase family protein	Metabolism;Metabolism;Metabolism	Global and overview maps;Global and overview maps;Carbohydrate metabolism	ko01100//Metabolic pathways;ko01110//Biosynthesis of secondary metabolites;ko00500//Starch and sucrose metabolism	K00688;K00688;K00688	-	GO:0008184//glycogen phosphorylase activity	GO:0005975//carbohydrate metabolic process
arahy.Tifrunner.gnm1.ann1.3R4QA9	1019	1068	1019	1262	1401	1867	29.48	24.99	29.99	62.02	58.20	73.60	28.1533333333333	64.6066666666667	1.19837729575641	9.94433257716497e-18	6.15029744779647e-16	PGAAIR	ketol-acid reductoisomerase	Metabolism;Metabolism;Metabolism;Metabolism;Metabolism;Metabolism	Global and overview maps;Global and overview maps;Global and overview maps;Global and overview maps;Metabolism of cofactors and vitamins;Amino acid metabolism	ko01100//Metabolic pathways;ko01110//Biosynthesis of secondary metabolites;ko01230//Biosynthesis of amino acids;ko01210//2-Oxocarboxylic acid metabolism;ko00770//Pantothenate and CoA biosynthesis;ko00290//Valine, leucine and isoleucine biosynthesis	K00053;K00053;K00053;K00053;K00053;K00053	-	GO:0004455//ketol-acid reductoisomerase activity;GO:0016491//oxidoreductase activity;GO:0050662//coenzyme binding	GO:0008652//cellular amino acid biosynthetic process;GO:0009082//branched-chain amino acid biosynthetic process;GO:0055114//oxidation-reduction process
arahy.Tifrunner.gnm1.ann1.86F2TK	3117	3946	3626	762	758	910	59.87	61.32	70.80	24.85	20.90	23.82	63.9966666666667	23.19	-1.46449394280516	1.00781318670383e-17	6.22408023017292e-16	CAB8	light-harvesting chlorophyll B-binding protein 3	Metabolism	Energy metabolism	ko00196//Photosynthesis - antenna proteins	K08909	GO:0016020//membrane	-	-
arahy.Tifrunner.gnm1.ann1.1YV20X	945	1519	1168	149	261	220	24.09	31.33	30.27	6.43	9.57	7.62	28.5633333333333	7.87333333333333	-1.85911788730181	1.02940470763539e-17	6.34829150303536e-16	CLC-C	chloride channel C	-	-	-	-	GO:0016020//membrane	GO:0005216//ion channel activity;GO:0005247//voltage-gated chloride channel activity;GO:0030554//adenyl nucleotide binding	GO:0006821//chloride transport;GO:0055085//transmembrane transport
arahy.Tifrunner.gnm1.ann1.D6EEK4	808	1002	728	162	159	170	10.24	10.23	9.33	3.49	2.89	2.89	9.93333333333333	3.09	-1.68467108672399	1.05684608452263e-17	6.50817039309617e-16	--	Outer arm dynein light chain 1 protein	-	-	-	-	-	GO:0005515//protein binding	-
arahy.Tifrunner.gnm1.ann1.NG6CAB	2074	2231	2368	245	456	432	48.95	42.61	56.82	9.84	15.47	13.89	49.46	13.0666666666667	-1.92037108610852	1.09340522797724e-17	6.72365891049271e-16	--	Tetratricopeptide repeat (TPR)-like superfamily protein	-	-	-	-	GO:0005622//intracellular	GO:0005515//protein binding	GO:0006396//RNA processing
arahy.Tifrunner.gnm1.ann1.I5UYY8	0	0	0	88	140	209	0.00	0.00	0.00	6.07	8.16	11.56	0.001	8.59666666666667	13.0695616519554	1.09826464510572e-17	6.74387912692813e-16	CYP76B6	Cytochrome P450 superfamily protein	-	-	-	-	-	GO:0005506//iron ion binding;GO:0020037//heme binding	GO:0055114//oxidation-reduction process
arahy.Tifrunner.gnm1.ann1.Y2LWD9	355	539	480	51	54	81	18.54	22.78	25.45	4.48	4.05	5.76	22.2566666666667	4.76333333333333	-2.22419412379717	1.19557888054328e-17	7.33094810152551e-16	ACBP1	acyl-CoA-binding domain 3	-	-	-	-	-	GO:0000062//fatty-acyl-CoA binding	-
arahy.Tifrunner.gnm1.ann1.VTP83K	859	934	776	100	185	144	29.24	25.74	26.87	5.79	9.03	6.69	27.2833333333333	7.17	-1.92797489193845	1.20889586600547e-17	7.40202972335048e-16	IFRD1	interferon-related developmental regulator family protein / IFRD protein family	-	-	-	-	-	GO:0005488//binding	-
arahy.Tifrunner.gnm1.ann1.MXC4QP	1256	1350	1085	218	215	285	38.85	33.80	34.12	11.44	9.54	12.00	35.59	10.9933333333333	-1.69484303479348	1.3234592405815e-17	8.08473906055769e-16	PLC2	phospholipase C 2	Metabolism;Metabolism;Environmental Information Processing	Global and overview maps;Carbohydrate metabolism;Signal transduction	ko01100//Metabolic pathways;ko00562//Inositol phosphate metabolism;ko04070//Phosphatidylinositol signaling system	K05857;K05857;K05857	-	GO:0004435//phosphatidylinositol phospholipase C activity;GO:0005509//calcium ion binding;GO:0005515//protein binding;GO:0008081//phosphoric diester hydrolase activity	GO:0006629//lipid metabolic process;GO:0007165//signal transduction;GO:0035556//intracellular signal transduction
arahy.Tifrunner.gnm1.ann1.3A06QA	146	234	209	14	9	6	12.95	16.76	18.82	2.11	1.15	0.74	16.1766666666667	1.33333333333333	-3.60080495498948	1.32416279753321e-17	8.08473906055769e-16	BTS	uncharacterized protein LOC100803002 isoform X1 [Glycine max]	-	-	-	-	-	-	-
arahy.Tifrunner.gnm1.ann1.E3SGTC	480	797	624	84	105	125	4.93	6.63	6.52	1.46	1.55	1.75	6.02666666666667	1.58666666666667	-1.92536119910724	1.447380217908e-17	8.82449626605785e-16	FAB1B	phosphatidylinositol-4-phosphate 5-kinase family protein	Metabolism;Cellular Processes;Metabolism;Environmental Information Processing	Global and overview maps;Transport and catabolism;Carbohydrate metabolism;Signal transduction	ko01100//Metabolic pathways;ko04145//Phagosome;ko00562//Inositol phosphate metabolism;ko04070//Phosphatidylinositol signaling system	K00921;K00921;K00921;K00921	-	GO:0005524//ATP binding;GO:0016307//phosphatidylinositol phosphate kinase activity;GO:0046872//metal ion binding	GO:0044267//cellular protein metabolic process;GO:0046488//phosphatidylinositol metabolic process
MSTRG.6108	206	277	245	22	8	17	7.84	8.54	9.46	1.42	0.44	0.86	8.61333333333333	0.906666666666667	-3.24792751344358	1.62998838189345e-17	9.9237391954086e-16	CYP86A22	PREDICTED: cytochrome P450 86A22 [Arachis duranensis]	Metabolism;Metabolism	Global and overview maps;Lipid metabolism	ko01100//Metabolic pathways;ko00073//Cutin, suberine and wax biosynthesis	K15398;K15398	-	GO:0016491//oxidoreductase activity;GO:0046906//tetrapyrrole binding;GO:0046914//transition metal ion binding	GO:0044710//single-organism metabolic process
arahy.Tifrunner.gnm1.ann1.YPZ0ZF	218	286	149	14	5	11	11.75	12.47	8.17	1.28	0.39	0.81	10.7966666666667	0.826666666666667	-3.70713644240832	1.6403069634236e-17	9.97241579094444e-16	UGT1	UDP-Glycosyltransferase superfamily protein	-	-	-	-	-	-	GO:0008152//metabolic process
arahy.Tifrunner.gnm1.ann1.XFI0LW	119	151	49	276	551	410	16.66	17.15	6.96	65.73	110.90	78.20	13.59	84.9433333333333	2.64395526770965	1.71294401707454e-17	1.03992903961632e-15	RRT15	senescence-associated protein	-	-	-	-	-	-	-
arahy.Tifrunner.gnm1.ann1.5FT6EN	141	222	164	12	11	7	2.70	3.41	3.15	0.39	0.30	0.19	3.08666666666667	0.293333333333333	-3.39543676462294	1.73379491018806e-17	1.05110091998717e-15	UBP13	ubiquitin carboxyl-terminal hydrolase-like protein	-	-	-	-	-	GO:0005515//protein binding	GO:0006511//ubiquitin-dependent protein catabolic process
arahy.Tifrunner.gnm1.ann1.M3XDKU	125	249	173	0	8	7	4.38	7.06	6.16	0.00	0.39	0.36	5.86666666666667	0.25	-4.55254102302878	1.95180316208196e-17	1.18159795942006e-15	--	Endosomal targeting BRO1-like domain-containing protein	-	-	-	-	-	-	-
arahy.Tifrunner.gnm1.ann1.SLB9HH	294	302	303	2	1	0	11.95	9.93	12.52	0.14	0.06	0.00	11.4666666666667	0.0666666666666667	-7.4262647547021	1.99932408070695e-17	1.20866180552259e-15	At1g29660	GDSL-like Lipase/Acylhydrolase superfamily protein	-	-	-	-	-	GO:0016787//hydrolase activity	GO:0006629//lipid metabolic process
arahy.Tifrunner.gnm1.ann1.3K94ST	326	609	341	15	36	7	9.40	14.21	10.01	0.73	1.51	0.28	11.2066666666667	0.84	-3.73782408573626	2.00272141332621e-17	1.20901277781698e-15	CRK10	receptor kinase 1	-	-	-	-	-	GO:0004672//protein kinase activity;GO:0004674//protein serine/threonine kinase activity;GO:0005524//ATP binding	GO:0006468//protein phosphorylation
arahy.Tifrunner.gnm1.ann1.N2JMJ4	15	9	3	51	132	104	0.46	0.23	0.10	2.73	5.96	4.47	0.263333333333333	4.38666666666667	4.05816302555814	2.121232883227e-17	1.27875783446446e-15	--	lysine-rich arabinogalactan protein 18-like [Glycine max]	-	-	-	-	-	-	-
arahy.Tifrunner.gnm1.ann1.5AS0RC	1686	2050	1659	1999	2218	3047	62.73	61.69	62.73	126.24	118.45	154.42	62.3833333333333	133.036666666667	1.09259137886907	2.16901386251989e-17	1.3057280926659e-15	--	unknown protein; LOCATED IN: chloroplast; EXPRESSED IN: 24 plant structures; EXPRESSED DURING: 15 growth stages	-	-	-	-	-	-	-
arahy.Tifrunner.gnm1.ann1.XWP5FV	2202	2524	2105	459	531	650	69.19	64.14	67.24	24.50	23.97	27.82	66.8566666666667	25.43	-1.39453996496812	2.18694286764779e-17	1.31467733564676e-15	AFC2	Protein kinase superfamily protein	-	-	-	-	-	GO:0004672//protein kinase activity;GO:0004674//protein serine/threonine kinase activity;GO:0005524//ATP binding	GO:0006468//protein phosphorylation
arahy.Tifrunner.gnm1.ann1.TUBV7Y	1579	1559	1434	115	264	250	76.25	60.93	70.41	9.43	18.31	16.45	69.1966666666667	14.73	-2.23194511183366	2.19712208944063e-17	1.31894929123036e-15	RPL4	Ribosomal protein L4/L1 family	Genetic Information Processing	Translation	ko03010//Ribosome	K02930	GO:0005840//ribosome	GO:0003735//structural constituent of ribosome	GO:0006412//translation
arahy.Tifrunner.gnm1.ann1.JF12SQ	169	236	115	5	1	4	5.17	5.83	3.57	0.26	0.04	0.17	4.85666666666667	0.156666666666667	-4.95419631038687	2.20747761600309e-17	1.32331500326934e-15	ABCG11	ATP-binding ABC transporter	-	-	-	-	GO:0016020//membrane	GO:0000166//nucleotide binding;GO:0005524//ATP binding;GO:0016887//ATPase activity;GO:0017111//nucleoside-triphosphatase activity	-
arahy.Tifrunner.gnm1.ann1.SF2YP5	1545	1597	1317	242	307	218	52.35	43.79	45.37	13.92	14.93	10.04	47.17	12.9633333333333	-1.86343286681655	2.29003692353687e-17	1.37089211760181e-15	At4g26390	Pyruvate kinase family protein	Metabolism;Metabolism;Metabolism;Metabolism;Metabolism;Metabolism;Metabolism	Global and overview maps;Global and overview maps;Global and overview maps;Global and overview maps;Nucleotide metabolism;Carbohydrate metabolism;Carbohydrate metabolism	ko01100//Metabolic pathways;ko01110//Biosynthesis of secondary metabolites;ko01200//Carbon metabolism;ko01230//Biosynthesis of amino acids;ko00230//Purine metabolism;ko00010//Glycolysis / Gluconeogenesis;ko00620//Pyruvate metabolism	K00873;K00873;K00873;K00873;K00873;K00873;K00873	-	GO:0000287//magnesium ion binding;GO:0003824//catalytic activity;GO:0004743//pyruvate kinase activity;GO:0030955//potassium ion binding	GO:0006096//glycolytic process
arahy.Tifrunner.gnm1.ann1.PZQY06	476	498	504	36	9	37	58.45	49.42	62.90	7.50	1.67	6.19	56.9233333333333	5.12	-3.47480443076162	2.31078599878427e-17	1.38138658272728e-15	PMEI6	Plant invertase/pectin methylesterase inhibitor superfamily protein	-	-	-	-	-	GO:0004857//enzyme inhibitor activity;GO:0030599//pectinesterase activity	-
arahy.Tifrunner.gnm1.ann1.02J1VT	716	512	365	44	48	51	213.05	123.26	110.41	22.23	20.51	20.68	148.906666666667	21.14	-2.81636106410582	2.35520494360377e-17	1.4059820109786e-15	MTI	metallothionein 2A	-	-	-	-	-	GO:0046872//metal ion binding	-
arahy.Tifrunner.gnm1.ann1.BKBP00	547	687	557	971	833	1410	34.22	34.77	35.46	103.20	74.82	120.17	34.8166666666667	99.3966666666667	1.51341938428972	2.4463603896556e-17	1.45837056451108e-15	--	HR-like lesion-inducing protein-related	-	-	-	-	-	-	-
arahy.Tifrunner.gnm1.ann1.E356RC	37667	45731	39945	9011	8291	10506	2413.48	2370.65	2601.95	980.35	762.83	917.23	2462.02666666667	886.803333333333	-1.47316028984633	2.55764403344351e-17	1.52259635511043e-15	UBQ10	ubiquitin 4	-	-	-	-	-	GO:0005515//protein binding	-
arahy.Tifrunner.gnm1.ann1.2Q4I06	333	296	288	11	35	14	24.40	17.58	21.47	1.37	3.72	1.40	21.15	2.16333333333333	-3.28932978072933	3.31058104110685e-17	1.96809916130731e-15	At3g11320	probable sugar phosphate/phosphate translocator [Glycine max]	-	-	-	-	-	-	-
arahy.Tifrunner.gnm1.ann1.16PD77	134	168	179	5	2	1	5.22	5.29	7.08	0.33	0.11	0.05	5.86333333333333	0.163333333333333	-5.16582992335676	3.31695125558703e-17	1.96915880763909e-15	AS1	polyphenol oxidase, chloroplastic-like [Glycine max]	Metabolism;Metabolism;Metabolism;Metabolism	Global and overview maps;Global and overview maps;Amino acid metabolism;Biosynthesis of other secondary metabolites	ko01100//Metabolic pathways;ko01110//Biosynthesis of secondary metabolites;ko00350//Tyrosine metabolism;ko00950//Isoquinoline alkaloid biosynthesis	K00422;K00422;K00422;K00422	-	GO:0004097//catechol oxidase activity;GO:0016491//oxidoreductase activity	GO:0008152//metabolic process;GO:0055114//oxidation-reduction process
arahy.Tifrunner.gnm1.ann1.5RT47R	237	354	248	334	418	511	7.12	8.60	7.55	16.99	18.02	20.89	7.75666666666667	18.6333333333333	1.2643770723252	3.51323760414294e-17	2.08280641498651e-15	FUT11	glycoprotein 3-alpha-L-fucosyltransferase A-like [Glycine max]	Metabolism	Global and overview maps	ko01100//Metabolic pathways	K00753	GO:0016020//membrane	GO:0008417//fucosyltransferase activity	GO:0006486//protein glycosylation
arahy.Tifrunner.gnm1.ann1.HQA8FP	543	564	425	58	95	79	20.61	17.31	16.40	3.73	5.19	4.08	18.1066666666667	4.33333333333333	-2.06297185632892	3.53981126083899e-17	2.0956659163825e-15	--	calmodulin-binding heat-shock protein	-	-	-	-	-	GO:0004806//triglyceride lipase activity	GO:0006629//lipid metabolic process;GO:0016042//lipid catabolic process
arahy.Tifrunner.gnm1.ann1.TTE3SB	970	1238	1216	2937	1825	2767	75.06	77.53	95.67	386.00	202.88	291.83	82.7533333333333	293.57	1.82681521583991	3.61870502451972e-17	2.13942227358726e-15	At1g56220	Dormancy/auxin associated family protein	-	-	-	-	-	-	-
arahy.Tifrunner.gnm1.ann1.3RY6J8	1265	1672	1071	221	296	229	34.07	36.41	29.32	10.12	11.46	8.39	33.2666666666667	9.99	-1.73552073171105	3.75161793098436e-17	2.21495109812532e-15	WRKY11	WRKY family transcription factor	-	-	-	-	-	GO:0003700//transcription factor activity, sequence-specific DNA binding;GO:0043565//sequence-specific DNA binding	-
arahy.Tifrunner.gnm1.ann1.733TCI	527	698	514	88	110	133	9.06	9.71	8.98	2.87	3.19	3.63	9.25	3.23	-1.51791920070975	3.79779065238652e-17	2.23913146128756e-15	SS1	starch synthase 2	Metabolism;Metabolism;Metabolism	Global and overview maps;Global and overview maps;Carbohydrate metabolism	ko01100//Metabolic pathways;ko01110//Biosynthesis of secondary metabolites;ko00500//Starch and sucrose metabolism	K00703;K00703;K00703	-	GO:0009011//starch synthase activity	GO:0009058//biosynthetic process;GO:0009250//glucan biosynthetic process
arahy.Tifrunner.gnm1.ann1.985SC4	294	306	311	360	514	532	15.48	13.04	16.62	32.17	38.85	38.13	15.0466666666667	36.3833333333333	1.27383380668631	3.80921493805875e-17	2.24278633156869e-15	GA2OX8	probable 2-oxoglutarate/Fe(II)-dependent dioxygenase-like [Glycine max]	-	-	-	-	-	GO:0016491//oxidoreductase activity	GO:0055114//oxidation-reduction process
arahy.Tifrunner.gnm1.ann1.0NK0N0	325	253	233	8	19	27	14.95	9.41	10.89	0.62	1.26	1.69	11.75	1.19	-3.30362727814442	3.87207695032559e-17	2.27667516249144e-15	PHT1-4	phosphate transporter 1; 4	-	-	-	-	GO:0016021//integral component of membrane	GO:0005315//inorganic phosphate transmembrane transporter activity;GO:0022857//transmembrane transporter activity	GO:0006817//phosphate ion transport;GO:0055085//transmembrane transport
arahy.Tifrunner.gnm1.ann1.QWH41Z	130	194	235	3	1	9	5.81	7.01	10.65	0.23	0.06	0.55	7.82333333333333	0.28	-4.80428470374441	3.99544941915118e-17	2.34600109396453e-15	--	Protein of unknown function (DUF3537)	-	-	-	-	-	-	-
arahy.Tifrunner.gnm1.ann1.466BBY	2008	2465	2200	444	576	645	54.16	53.78	60.31	20.31	22.29	23.69	56.0833333333333	22.0966666666667	-1.34374334685905	4.14110691642293e-17	2.42820479599324e-15	CBSX1	CBS domain-containing protein CBSX1, chloroplastic [Glycine max]	-	-	-	-	-	GO:0030554//adenyl nucleotide binding	-
arahy.Tifrunner.gnm1.ann1.8LQR2U	4673	6456	5138	1052	861	1202	130.29	145.77	145.82	49.87	34.47	45.72	140.626666666667	43.3533333333333	-1.6976553666666	4.25281397116789e-17	2.49030397367623e-15	LHCB5	light-harvesting chlorophyll B-binding protein 3	Metabolism;Metabolism	Global and overview maps;Energy metabolism	ko01100//Metabolic pathways;ko00196//Photosynthesis - antenna proteins	K08916;K08916	GO:0016020//membrane	-	-
arahy.Tifrunner.gnm1.ann1.LS0J2N	429	605	401	76	79	74	17.87	20.39	16.96	5.37	4.74	4.22	18.4066666666667	4.77666666666667	-1.94615227832593	4.42127381256089e-17	2.58542117960134e-15	GLCAT14A	Core-2/I-branching beta-1,6-N-acetylglucosaminyltransferase family protein	-	-	-	-	GO:0016020//membrane	GO:0008375//acetylglucosaminyltransferase activity	-
arahy.Tifrunner.gnm1.ann1.XZH3XT	141	172	125	1	7	4	7.24	7.13	6.49	0.09	0.51	0.28	6.95333333333333	0.293333333333333	-4.56709182388247	4.67478277538953e-17	2.72994593585401e-15	ORP4C	Oxysterol-binding family protein	-	-	-	-	-	-	-
arahy.Tifrunner.gnm1.ann1.RPA6KE	609	512	477	702	1004	1054	38.68	26.31	30.79	75.71	91.55	91.20	31.9266666666667	86.1533333333333	1.43214468156771	5.03030700821104e-17	2.93357116041351e-15	RPS15AA	ribosomal protein S15A	Genetic Information Processing	Translation	ko03010//Ribosome	K02957	GO:0005840//ribosome	GO:0003735//structural constituent of ribosome	GO:0006412//translation
arahy.Tifrunner.gnm1.ann1.ZU3KY9	192	278	188	271	358	343	7.13	8.34	7.08	17.06	19.10	17.35	7.51666666666667	17.8366666666667	1.24668109545862	5.28482188965312e-17	3.07781716618305e-15	LRK10L-1.1	Protein kinase superfamily protein	-	-	-	-	-	GO:0004672//protein kinase activity;GO:0004674//protein serine/threonine kinase activity;GO:0005524//ATP binding	GO:0006468//protein phosphorylation
arahy.Tifrunner.gnm1.ann1.PN14H9	278	280	201	15	31	22	10.33	8.42	7.58	0.95	1.65	1.12	8.77666666666667	1.24	-2.82333299493803	5.32714489098026e-17	3.09826169391131e-15	RPT3	BTB/POZ domain-containing protein [Glycine max]	-	-	-	-	-	-	-
arahy.Tifrunner.gnm1.ann1.GAW0T6	122	234	181	8	12	6	3.57	5.76	5.79	0.39	0.41	0.22	5.04	0.34	-3.88981708224958	5.55692717737345e-17	3.22752947641709e-15	KAN4	putative Myb family transcription factor At1g14600-like isoform X2 [Glycine max]	-	-	-	-	-	GO:0003677//DNA binding;GO:0003682//chromatin binding	-
arahy.Tifrunner.gnm1.ann1.XVCK9B	15	24	24	63	86	130	0.68	0.88	1.10	4.84	5.59	8.02	0.886666666666667	6.15	2.79412266544657	5.82490478360822e-17	3.37860220435178e-15	RLP51	receptor-like kinase 1	-	-	-	-	-	GO:0005515//protein binding	-
arahy.Tifrunner.gnm1.ann1.WV775P	147	277	231	11	20	16	3.77	5.75	6.02	0.48	0.74	0.56	5.18	0.593333333333333	-3.12603735744131	5.85471947192414e-17	3.39131267441198e-15	NPF5.4	peptide transporter 5	-	-	-	-	GO:0016020//membrane	GO:0005215//transporter activity	GO:0006810//transport
arahy.Tifrunner.gnm1.ann1.ZYC5JB	449	582	509	745	1121	742	14.76	15.50	17.01	41.62	52.98	33.25	15.7566666666667	42.6166666666667	1.43545539077036	5.97098981938149e-17	3.45400033729774e-15	NPF5.2	peptide transporter 3	-	-	-	-	GO:0016020//membrane	GO:0005215//transporter activity	GO:0006810//transport
arahy.Tifrunner.gnm1.ann1.TXA0XA	200	180	166	330	347	326	41.55	30.18	35.07	115.93	103.25	92.18	35.6	103.786666666667	1.5436719682062	6.11434369193332e-17	3.52741747238121e-15	--	unknown protein; Has 19 Blast hits to 19 proteins in 8 species: Archae - 0; Bacteria - 0; Metazoa - 0; Fungi - 0; Plants - 19; Viruses - 0; Other Eukaryotes - 0 (source: NCBI BLink).	-	-	-	-	-	-	-
arahy.Tifrunner.gnm1.ann1.XHE4AQ	200	180	166	330	347	326	41.55	30.18	35.07	115.93	103.25	92.18	35.6	103.786666666667	1.5436719682062	6.11434369193332e-17	3.52741747238121e-15	--	unknown protein; Has 19 Blast hits to 19 proteins in 8 species: Archae - 0; Bacteria - 0; Metazoa - 0; Fungi - 0; Plants - 19; Viruses - 0; Other Eukaryotes - 0 (source: NCBI BLink).	-	-	-	-	-	-	-
arahy.Tifrunner.gnm1.ann1.L9FPHH	10905	14556	11470	2749	3271	2734	583.02	643.90	621.03	264.82	264.91	216.46	615.983333333333	248.73	-1.30831079102365	6.23790658676601e-17	3.59387149687477e-15	PSBS	photosystem II 22 kDa protein, chloroplastic-like [Glycine max]	Metabolism;Metabolism	Global and overview maps;Energy metabolism	ko01100//Metabolic pathways;ko00195//Photosynthesis	K03542;K03542	-	-	-
arahy.Tifrunner.gnm1.ann1.6JCP40	26	24	31	104	93	227	1.12	0.84	1.37	7.68	5.77	13.39	1.11	8.94666666666667	3.01079058912892	6.34422804334887e-17	3.65022729325228e-15	WAT1	nodulin MtN21 /EamA-like transporter family protein	-	-	-	-	GO:0016020//membrane	-	-
arahy.Tifrunner.gnm1.ann1.A9G6ZW	225	279	275	6	19	29	4.22	4.23	5.23	0.19	0.51	0.74	4.56	0.48	-3.24792751344359	6.51614845045776e-17	3.7441248164732e-15	APRR5	response regulator 12	Organismal Systems	Environmental adaptation	ko04712//Circadian rhythm - plant	K12130	-	GO:0000156//phosphorelay response regulator activity;GO:0005515//protein binding	GO:0000160//phosphorelay signal transduction system
arahy.Tifrunner.gnm1.ann1.W8TIS9	91	111	73	406	314	209	17.04	16.76	13.92	128.60	84.17	53.09	15.9066666666667	88.62	2.47800078451187	6.70144594148737e-17	3.84544736230643e-15	GRXC9	Glutaredoxin family protein	-	-	-	-	-	GO:0009055//electron carrier activity;GO:0015035//protein disulfide oxidoreductase activity	GO:0045454//cell redox homeostasis
arahy.Tifrunner.gnm1.ann1.E6SYR7	142	173	114	279	302	246	9.79	9.65	7.99	32.66	29.90	23.11	9.14333333333333	28.5566666666667	1.64303546630087	7.12022086550047e-17	4.08029532695609e-15	--	Unknown protein	-	-	-	-	-	-	-
MSTRG.341	191	273	196	16	4	16	17.41	20.14	18.16	2.48	0.52	1.99	18.57	1.66333333333333	-3.48082459531932	7.38689672425591e-17	4.2274717493135e-15	--	-	-	-	-	-	-	-	-
arahy.Tifrunner.gnm1.ann1.VZ3VQN	468	494	565	0	2	0	13.67	11.67	16.78	0.00	0.08	0.00	14.04	0.0266666666666667	-9.04028972102572	8.1575431871089e-17	4.66229119410237e-15	LOX1.3	seed linoleate 9S-lipoxygenase	Metabolism	Lipid metabolism	ko00591//Linoleic acid metabolism	K15718	-	GO:0005506//iron ion binding;GO:0005515//protein binding;GO:0016165//linoleate 13S-lipoxygenase activity;GO:0046872//metal ion binding	GO:0055114//oxidation-reduction process
arahy.Tifrunner.gnm1.ann1.XZ22FX	391	619	484	71	95	81	10.09	12.91	12.68	3.10	3.51	2.84	11.8933333333333	3.15	-1.91672938081187	8.32174204813901e-17	4.74981133231679e-15	LNK2	uncharacterized protein LOC100812174 isoform X6 [Glycine max]	-	-	-	-	-	-	-
arahy.Tifrunner.gnm1.ann1.2C1RPT	211	323	339	2	1	0	6.44	7.97	10.50	0.10	0.05	0.00	8.30333333333333	0.05	-7.37561871063232	8.33532309977927e-17	4.75124486173607e-15	SLAC1	C4-dicarboxylate transporter/malic acid transport protein	-	-	-	-	GO:0016021//integral component of membrane	-	GO:0055085//transmembrane transport
arahy.Tifrunner.gnm1.ann1.FTVA6C	121	173	135	5	1	5	10.99	12.77	12.51	0.77	0.13	0.62	12.09	0.506666666666667	-4.57663351652669	9.18264621598576e-17	5.22728834061725e-15	--	Sec14p-like phosphatidylinositol transfer family protein	-	-	-	-	-	-	-
arahy.Tifrunner.gnm1.ann1.M3PRP5	233	352	263	28	44	34	3.92	4.79	4.50	0.81	1.05	0.78	4.40333333333333	0.88	-2.32302063188837	9.35361124699967e-17	5.31755896614198e-15	TPP2	tripeptidyl peptidase ii	-	-	-	-	-	GO:0004252//serine-type endopeptidase activity	GO:0006508//proteolysis
arahy.Tifrunner.gnm1.ann1.Q6P5E1	2322	2181	925	4143	5367	5780	449.88	341.79	182.12	1362.80	1492.87	1525.70	324.596666666667	1460.45666666667	2.16969946265924	9.54145967460421e-17	5.41717635123495e-15	--	hypothetical protein	-	-	-	-	-	-	-
MSTRG.23994	346	374	285	29	42	17	17.37	15.19	14.54	2.47	3.03	1.16	15.7	2.22	-2.82213297742888	1.10983832375113e-16	6.28449611240712e-15	ASAT1	PREDICTED: acyl-CoA--sterol O-acyltransferase 1-like [Arachis ipaensis]	-	-	-	-	-	-	-
arahy.Tifrunner.gnm1.ann1.8VCQ03	343	683	508	1291	918	2114	10.26	16.74	15.39	67.33	40.58	88.90	14.13	65.6033333333333	2.21500765498392	1.13059257698139e-16	6.39358294982812e-15	WNK4	Protein kinase superfamily protein	-	-	-	-	-	GO:0004672//protein kinase activity;GO:0004674//protein serine/threonine kinase activity;GO:0005524//ATP binding	GO:0006468//protein phosphorylation
arahy.Tifrunner.gnm1.ann1.J24SNI	83	180	80	459	254	647	1.61	2.81	1.57	15.00	7.02	16.97	1.99666666666667	12.9966666666667	2.70247624660885	1.19636331315302e-16	6.75661922725708e-15	At4g20930	3-hydroxyisobutyrate dehydrogenase	Metabolism;Metabolism	Global and overview maps;Amino acid metabolism	ko01100//Metabolic pathways;ko00280//Valine, leucine and isoleucine degradation	K00020;K00020	-	GO:0004616//phosphogluconate dehydrogenase (decarboxylating) activity;GO:0008442//3-hydroxyisobutyrate dehydrogenase activity;GO:0016491//oxidoreductase activity;GO:0050662//coenzyme binding;GO:0051287//NAD binding	GO:0006098//pentose-phosphate shunt;GO:0006573//valine metabolic process;GO:0055114//oxidation-reduction process
arahy.Tifrunner.gnm1.ann1.VY5ZYI	564	919	746	901	1370	1826	11.18	15.64	16.09	34.05	44.22	57.67	14.3033333333333	45.3133333333333	1.66358422172841	1.27196789675785e-16	7.17416636854672e-15	LOX2.1	linoleate 13S-lipoxygenase 2-1, chloroplastic-like [Glycine max]	Metabolism;Metabolism;Metabolism;Metabolism	Global and overview maps;Global and overview maps;Lipid metabolism;Lipid metabolism	ko01100//Metabolic pathways;ko01110//Biosynthesis of secondary metabolites;ko00592//alpha-Linolenic acid metabolism;ko00591//Linoleic acid metabolism	K00454;K00454;K00454;K00454	-	GO:0005506//iron ion binding;GO:0005515//protein binding;GO:0016165//linoleate 13S-lipoxygenase activity;GO:0046872//metal ion binding	GO:0055114//oxidation-reduction process
arahy.Tifrunner.gnm1.ann1.6CD4KH	560	813	509	105	94	99	17.01	19.98	15.70	5.41	4.09	4.10	17.5633333333333	4.53333333333333	-1.95392252823577	1.28722084411552e-16	7.24383908205242e-15	STP5	sugar transport protein 5-like [Glycine max]	-	-	-	-	GO:0016020//membrane;GO:0016021//integral component of membrane	GO:0005215//transporter activity;GO:0022857//transmembrane transporter activity;GO:0022891//substrate-specific transmembrane transporter activity	GO:0006810//transport;GO:0055085//transmembrane transport
arahy.Tifrunner.gnm1.ann1.LE4XQH	275	347	415	0	0	0	11.67	12.02	18.04	0.00	0.00	0.00	13.91	0.001	-13.7638347994296	1.28769610446997e-16	7.24383908205242e-15	FAMA	basic helix-loop-helix (bHLH) DNA-binding superfamily protein	-	-	-	-	-	GO:0046983//protein dimerization activity	-
arahy.Tifrunner.gnm1.ann1.H5WC3R	29394	27510	12131	49273	66010	69956	1959.32	1483.60	822.05	5576.79	6318.12	6353.66	1421.65666666667	6082.85666666667	2.09717591680682	1.2987666218568e-16	7.29655247949447e-15	--	hypothetical protein	-	-	-	-	-	-	-
arahy.Tifrunner.gnm1.ann1.QV02Z8	91	96	56	186	808	381	3.38	2.89	2.12	11.74	43.11	19.27	2.79666666666667	24.7066666666667	3.14312016558744	1.37911875200989e-16	7.73784772206123e-15	GA20OX2	gibberellin 20 oxidase 2-like [Glycine max]	Metabolism;Metabolism;Metabolism	Global and overview maps;Global and overview maps;Metabolism of terpenoids and polyketides	ko01100//Metabolic pathways;ko01110//Biosynthesis of secondary metabolites;ko00904//Diterpenoid biosynthesis	K05282;K05282;K05282	-	GO:0005506//iron ion binding;GO:0016491//oxidoreductase activity	GO:0055114//oxidation-reduction process
arahy.Tifrunner.gnm1.ann1.FVW9RW	163	191	166	8	16	5	5.99	5.68	6.24	0.51	0.87	0.27	5.97	0.55	-3.44022740774015	1.39301480977391e-16	7.8056111834355e-15	ERD7	Senescence/dehydration-associated protein-related	Cellular Processes	Transport and catabolism	ko04144//Endocytosis	K19366	-	-	-
arahy.Tifrunner.gnm1.ann1.4XM3SI	558	702	654	106	142	120	8.58	8.73	10.22	2.77	3.12	2.51	9.17666666666667	2.8	-1.71254337692944	1.45097695319282e-16	8.11979566948401e-15	SEC16B	RGPR-related	-	-	-	-	-	-	GO:0048208//COPII vesicle coating
arahy.Tifrunner.gnm1.ann1.6U9S6T	567	631	421	24	77	39	29.62	26.65	22.36	2.13	5.79	2.77	26.21	3.56333333333333	-2.87881800132908	1.51762448308593e-16	8.48170287278834e-15	DBR	NADP-dependent alkenal double bond reductase	-	-	-	-	-	GO:0008270//zinc ion binding;GO:0016491//oxidoreductase activity	GO:0055114//oxidation-reduction process
arahy.Tifrunner.gnm1.ann1.KINP4N	296	354	317	0	0	0	14.40	13.94	15.68	0.00	0.00	0.00	14.6733333333333	0.001	-13.8409090240578	1.53943906944495e-16	8.59243221569783e-15	UGT92A1	UDP-Glycosyltransferase superfamily protein	-	-	-	-	-	-	GO:0008152//metabolic process
arahy.Tifrunner.gnm1.ann1.YR3A5K	176	154	165	7	7	13	9.55	6.76	9.10	0.64	0.55	0.96	8.47	0.716666666666667	-3.56298781046389	1.60580916007652e-16	8.95123906088368e-15	GMGT1	Galactosyl transferase GMA12/MNN10 family protein	-	-	-	-	GO:0016021//integral component of membrane	-	-
arahy.Tifrunner.gnm1.ann1.QEK7F9	603	718	533	67	93	134	18.71	18.02	16.80	3.53	4.15	5.66	17.8433333333333	4.44666666666667	-2.0045889861304	1.63909040390336e-16	9.12490769342931e-15	RAP2-7	ethylene-responsive transcription factor 3 [Glycine max]	-	-	-	-	-	GO:0003677//DNA binding;GO:0003700//transcription factor activity, sequence-specific DNA binding	-
arahy.Tifrunner.gnm1.ann1.ZB5YIW	160	170	121	306	347	259	14.96	12.90	11.55	48.62	46.69	33.09	13.1366666666667	42.8	1.70401154787183	1.74271368822378e-16	9.68921721838615e-15	SPAPJ696.02	receptor-like protein kinase 2-like [Glycine max]	-	-	-	-	GO:0005783//endoplasmic reticulum	-	-
arahy.Tifrunner.gnm1.ann1.U90T8C	153	192	78	281	370	412	34.70	35.29	18.00	108.49	120.72	127.62	29.33	118.943333333333	2.01982543606438	1.90514385161597e-16	1.05786008278216e-14	--	Unknown protein	-	-	-	-	-	-	-
arahy.Tifrunner.gnm1.ann1.Y6FWJK	4	6	5	30	77	90	0.18	0.22	0.23	2.26	4.90	5.44	0.21	4.2	4.32192809488736	1.96641088013882e-16	1.09046883459068e-14	--	transmembrane protein, putative	-	-	-	-	-	-	-
arahy.Tifrunner.gnm1.ann1.EM7V1A	573	760	552	104	140	109	18.09	19.42	17.73	5.56	6.36	4.70	18.4133333333333	5.54	-1.7327929374877	2.07520764873439e-16	1.14931693805132e-14	PAO4	polyamine oxidase 4	Metabolism;Metabolism	Amino acid metabolism;Metabolism of other amino acids	ko00330//Arginine and proline metabolism;ko00410//beta-Alanine metabolism	K17839;K17839	-	GO:0016491//oxidoreductase activity	GO:0055114//oxidation-reduction process
MSTRG.43714	107	117	111	193	192	216	15.10	13.38	15.95	46.36	39.05	41.63	14.81	42.3466666666667	1.51567677113295	2.24272092664799e-16	1.24049056203073e-14	--	PREDICTED: uncharacterized protein LOC107641309 [Arachis ipaensis]	Metabolism;Metabolism;Metabolism;Metabolism;Metabolism;Metabolism	Global and overview maps;Global and overview maps;Global and overview maps;Lipid metabolism;Carbohydrate metabolism;Amino acid metabolism	ko01100//Metabolic pathways;ko01110//Biosynthesis of secondary metabolites;ko01200//Carbon metabolism;ko00561//Glycerolipid metabolism;ko00630//Glyoxylate and dicarboxylate metabolism;ko00260//Glycine, serine and threonine metabolism	K15918;K15918;K15918;K15918;K15918;K15918	-	-	-
arahy.Tifrunner.gnm1.ann1.YX4IN3	193	226	221	5	23	11	5.01	4.74	5.80	0.22	0.85	0.37	5.18333333333333	0.48	-3.43277386357565	2.24730676645548e-16	1.24142729768085e-14	POX2	Cyclopropane-fatty-acyl-phospholipid synthase	-	-	-	-	-	-	GO:0008610//lipid biosynthetic process
arahy.Tifrunner.gnm1.ann1.YS4IQ1	163	252	222	16	20	25	6.91	8.67	9.60	1.13	1.25	1.43	8.39333333333333	1.27	-2.72441538022569	2.410728868188e-16	1.32999106015893e-14	INT1	Membrane transporter D1 n=3 Tax=Andropogoneae RepID=B6U4Q3_MAIZE	-	-	-	-	GO:0016020//membrane;GO:0016021//integral component of membrane	GO:0005215//transporter activity;GO:0022857//transmembrane transporter activity;GO:0022891//substrate-specific transmembrane transporter activity	GO:0006810//transport;GO:0055085//transmembrane transport
arahy.Tifrunner.gnm1.ann1.92DGJ8	731	1313	868	64	151	66	26.03	37.81	31.42	3.84	7.73	3.18	31.7533333333333	4.91666666666667	-2.69115559422745	2.42492886246017e-16	1.33610778734936e-14	UGT85A24	UDP-Glycosyltransferase superfamily protein	Metabolism;Metabolism	Global and overview maps;Global and overview maps	ko01100//Metabolic pathways;ko01110//Biosynthesis of secondary metabolites	K21374;K21374	-	-	GO:0008152//metabolic process
MSTRG.30803	429	365	310	34	54	44	25.92	16.88	18.54	3.61	3.93	3.47	20.4466666666667	3.67	-2.47801369770265	2.50576865918734e-16	1.37887951781588e-14	MAIL3	PREDICTED: serine/threonine-protein phosphatase 7 long form homolog [Arachis duranensis]	-	-	-	-	-	-	-
arahy.Tifrunner.gnm1.ann1.R2H4JL	815	732	609	90	136	124	85.03	61.79	64.58	15.94	20.37	17.63	70.4666666666667	17.98	-1.97054795003444	2.51437841681619e-16	1.38184571583335e-14	MLP146	MLP-like protein 43	-	-	-	-	-	-	GO:0006952//defense response;GO:0009607//response to biotic stimulus
arahy.Tifrunner.gnm1.ann1.S65KYS	21	26	26	61	162	111	0.81	0.81	1.00	3.98	8.96	5.84	0.873333333333333	6.26	2.84155834611632	2.61146839343584e-16	1.43336887957869e-14	SRO5	probable inactive poly [ADP-ribose] polymerase SRO5-like isoform X1 [Glycine max]	-	-	-	-	-	GO:0003950//NAD+ ADP-ribosyltransferase activity	-
arahy.Tifrunner.gnm1.ann1.3DS1LI	191	235	94	328	564	517	8.60	8.56	4.31	25.08	36.42	31.70	7.15666666666667	31.0666666666667	2.11800776368287	2.62083859965881e-16	1.43484227518566e-14	matK	Maturase K n=6 Tax=Dalbergieae RepID=MATK_STYHA	-	-	-	-	-	-	GO:0006397//mRNA processing
arahy.Tifrunner.gnm1.ann1.SGP77C	191	235	94	328	564	517	8.60	8.56	4.31	25.08	36.42	31.70	7.15666666666667	31.0666666666667	2.11800776368287	2.62083859965881e-16	1.43484227518566e-14	matK	Maturase K n=6 Tax=Dalbergieae RepID=MATK_STYHA	-	-	-	-	-	-	GO:0006397//mRNA processing
arahy.Tifrunner.gnm1.ann1.QVT58A	113	194	122	214	260	360	2.91	4.03	3.19	9.36	9.62	12.64	3.37666666666667	10.54	1.64220319355723	2.75140072417633e-16	1.50314157164042e-14	CNGC20	cyclic nucleotide gated channel 19	Organismal Systems	Environmental adaptation	ko04626//Plant-pathogen interaction	K05391	-	-	-
arahy.Tifrunner.gnm1.ann1.R434E2	832	965	857	145	210	152	14.00	13.14	14.66	4.15	5.07	3.47	13.9333333333333	4.23	-1.71981087312714	2.75259604703735e-16	1.50314157164042e-14	--	late embryogenesis abundant protein	-	-	-	-	-	-	GO:0009269//response to desiccation
arahy.Tifrunner.gnm1.ann1.AXQD4Y	381	432	332	476	508	674	13.78	12.65	12.20	29.23	26.41	33.21	12.8766666666667	29.6166666666667	1.20165009868411	2.76242428873362e-16	1.5065918083993e-14	NIR1	nitrite reductase 1	Metabolism	Energy metabolism	ko00910//Nitrogen metabolism	K00366	-	GO:0016491//oxidoreductase activity;GO:0020037//heme binding;GO:0051536//iron-sulfur cluster binding	GO:0055114//oxidation-reduction process
arahy.Tifrunner.gnm1.ann1.WVV8YX	29	36	36	77	95	111	0.67	0.68	0.85	3.01	3.15	3.50	0.733333333333333	3.22	2.13451966531111	2.91495955567689e-16	1.58776515290309e-14	At1g07650	ATP-binding/protein serine/threonine kinase [Glycine max]	-	-	-	-	-	GO:0004672//protein kinase activity;GO:0004674//protein serine/threonine kinase activity;GO:0005524//ATP binding	GO:0006468//protein phosphorylation
arahy.Tifrunner.gnm1.ann1.F6Z6ZJ	1828	3198	1876	225	351	155	61.96	87.69	64.64	12.97	17.08	7.16	71.43	12.4033333333333	-2.52580223158688	2.9603753099209e-16	1.60874236236672e-14	CYP71D8	Cytochrome P450 superfamily protein	-	-	-	-	-	GO:0005506//iron ion binding;GO:0020037//heme binding	GO:0055114//oxidation-reduction process
arahy.Tifrunner.gnm1.ann1.U05H3U	173	239	193	14	21	26	2.16	2.42	2.45	0.31	0.37	0.44	2.34333333333333	0.373333333333333	-2.65002595701493	2.9609674904937e-16	1.60874236236672e-14	ABCC14	ATP-binding ABC transporter	Environmental Information Processing	Membrane transport	ko02010//ABC transporters	K05666	GO:0016021//integral component of membrane	GO:0000166//nucleotide binding;GO:0005524//ATP binding;GO:0016887//ATPase activity;GO:0017111//nucleoside-triphosphatase activity	GO:0006810//transport;GO:0055085//transmembrane transport
arahy.Tifrunner.gnm1.ann1.VSM3NT	9094	12582	7726	689	1076	303	533.12	596.75	460.41	68.56	90.58	24.21	530.093333333333	61.1166666666667	-3.11660863148408	3.07435345690622e-16	1.66823513372097e-14	PNC1	Peroxidase superfamily protein	Metabolism;Metabolism;Metabolism	Global and overview maps;Global and overview maps;Biosynthesis of other secondary metabolites	ko01100//Metabolic pathways;ko01110//Biosynthesis of secondary metabolites;ko00940//Phenylpropanoid biosynthesis	K00430;K00430;K00430	-	GO:0004601//peroxidase activity;GO:0020037//heme binding	GO:0006979//response to oxidative stress;GO:0055114//oxidation-reduction process
arahy.Tifrunner.gnm1.ann1.I61FSR	124	95	83	221	226	386	3.05	1.78	1.95	9.24	7.78	12.99	2.26	10.0033333333333	2.14608614046194	3.08809680518684e-16	1.67357690747765e-14	CRK25	receptor kinase 2	-	-	-	-	-	GO:0004672//protein kinase activity;GO:0004674//protein serine/threonine kinase activity;GO:0005524//ATP binding	GO:0006468//protein phosphorylation
arahy.Tifrunner.gnm1.ann1.Q9WW27	140	162	166	4	0	2	5.04	4.72	6.08	0.28	0.03	0.10	5.28	0.136666666666667	-5.27180461546152	3.18217554349078e-16	1.72021837125581e-14	CNGC15A	cyclic nucleotide-gated ion channel-like protein	Organismal Systems	Environmental adaptation	ko04626//Plant-pathogen interaction	K05391	GO:0016020//membrane	GO:0005216//ion channel activity	GO:0006811//ion transport;GO:0055085//transmembrane transport
arahy.Tifrunner.gnm1.ann1.Z95P5D	140	162	166	4	0	2	5.04	4.72	6.08	0.28	0.03	0.10	5.28	0.136666666666667	-5.27180461546152	3.18217554349078e-16	1.72021837125581e-14	CNGC15A	cyclic nucleotide-gated ion channel-like protein	Organismal Systems	Environmental adaptation	ko04626//Plant-pathogen interaction	K05391	GO:0016020//membrane	GO:0005216//ion channel activity	GO:0006811//ion transport;GO:0055085//transmembrane transport
arahy.Tifrunner.gnm1.ann1.W0U6J5	92	94	96	156	173	214	4.89	4.09	5.19	14.12	13.51	15.13	4.72333333333333	14.2533333333333	1.59342209480247	3.20273946257438e-16	1.72915702154236e-14	CXXS1	thioredoxin 2	-	-	-	-	-	GO:0015035//protein disulfide oxidoreductase activity	GO:0006662//glycerol ether metabolic process;GO:0045454//cell redox homeostasis
arahy.Tifrunner.gnm1.ann1.AFZN0R	764	833	899	109	83	153	40.44	35.67	48.35	9.80	6.32	11.05	41.4866666666667	9.05666666666667	-2.1955956806654	3.33415590322926e-16	1.79784723214078e-14	CAB13	light-harvesting chlorophyll B-binding protein 3	Metabolism;Metabolism	Global and overview maps;Energy metabolism	ko01100//Metabolic pathways;ko00196//Photosynthesis - antenna proteins	K08914;K08914	GO:0016020//membrane	-	-
arahy.Tifrunner.gnm1.ann1.I2HAHG	53	128	68	355	507	194	1.95	3.84	2.54	22.30	26.92	9.76	2.77666666666667	19.66	2.82383742169619	3.35932024283121e-16	1.80914358171645e-14	HEX6	sugar transport protein 13-like [Glycine max]	-	-	-	-	GO:0016020//membrane;GO:0016021//integral component of membrane	GO:0005215//transporter activity;GO:0022857//transmembrane transporter activity;GO:0022891//substrate-specific transmembrane transporter activity	GO:0006810//transport;GO:0055085//transmembrane transport
arahy.Tifrunner.gnm1.ann1.HCVK6G	1388	1657	1447	318	363	308	91.91	87.89	96.94	35.94	34.77	27.78	92.2466666666667	32.83	-1.49048203041819	3.43214928984594e-16	1.84604902028531e-14	AKR4C9	aldo/keto reductase family oxidoreductase	-	-	-	-	-	GO:0016491//oxidoreductase activity	GO:0055114//oxidation-reduction process
arahy.Tifrunner.gnm1.ann1.K5F7Q0	389	468	596	50	24	47	16.98	16.52	26.45	3.73	1.51	2.80	19.9833333333333	2.68	-2.89849234712265	3.4524808209967e-16	1.85466059823304e-14	CER26L	spermidine hydroxycinnamoyl transferase-like [Glycine max]	-	-	-	-	-	-	-
MSTRG.3908	462	614	370	32	74	34	17.44	18.75	14.18	2.07	3.99	1.75	16.79	2.60333333333333	-2.68917027751621	3.68617534195384e-16	1.97772522534178e-14	--	protein CELLULOSE SYNTHASE INTERACTIVE 1-like [Cajanus cajan]	-	-	-	-	-	-	-
arahy.Tifrunner.gnm1.ann1.KJI0IH	222	365	294	29	43	40	5.24	6.90	7.10	1.24	1.53	1.36	6.41333333333333	1.37666666666667	-2.21989511235059	3.74434411661023e-16	2.00642619442128e-14	VLN1	villin-1-like isoform X2 [Glycine max]	-	-	-	-	-	GO:0003779//actin binding	GO:0007010//cytoskeleton organization
arahy.Tifrunner.gnm1.ann1.8D5WLD	148	150	123	2	8	3	4.48	3.68	3.80	0.10	0.35	0.12	3.98666666666667	0.19	-4.39111166003337	3.87730850348021e-16	2.07508523175035e-14	TDL1	uncharacterized protein LOC100792919 isoform X4 [Glycine max]	-	-	-	-	-	-	-
arahy.Tifrunner.gnm1.ann1.P1VEPT	16	26	9	59	99	82	2.27	2.90	1.28	13.91	19.72	15.56	2.15	16.3966666666667	2.93099398941271	3.94807486520634e-16	2.11032714027878e-14	TAR1-A	hypothetical protein	-	-	-	-	-	-	-
MSTRG.16796	138	181	175	8	14	14	9.50	10.04	12.22	0.97	1.36	1.32	10.5866666666667	1.21666666666667	-3.12124254337558	4.0094463192021e-16	2.14046585712429e-14	MAA3	PREDICTED: probable helicase MAGATAMA 3 isoform X2 [Arachis ipaensis]	-	-	-	-	-	-	-
arahy.Tifrunner.gnm1.ann1.E35BH4	8	5	11	71	49	159	0.37	0.19	0.52	5.56	3.24	9.99	0.36	6.26333333333333	4.12086184925659	4.41600611921221e-16	2.35458154843263e-14	At2g30550	alpha/beta-Hydrolases superfamily protein	-	-	-	-	-	GO:0004806//triglyceride lipase activity	GO:0006629//lipid metabolic process
arahy.Tifrunner.gnm1.ann1.7GP1JW	4984	6780	5755	812	409	772	51.62	56.81	60.59	14.28	6.09	10.90	56.34	10.4233333333333	-2.43434284517105	4.55510873167276e-16	2.42573668710742e-14	UKL3	uridine kinase-like 3	Metabolism;Metabolism	Global and overview maps;Nucleotide metabolism	ko01100//Metabolic pathways;ko00240//Pyrimidine metabolism	K00876;K00876	-	GO:0004849//uridine kinase activity;GO:0005524//ATP binding;GO:0016301//kinase activity	GO:0008152//metabolic process
arahy.Tifrunner.gnm1.ann1.H9I2X3	3090	3706	3230	9381	5099	13365	141.12	136.92	149.94	727.40	334.37	831.60	142.66	631.123333333333	2.14534108374714	4.59416081003707e-16	2.44350149056272e-14	SKP2A	F-box family protein	Genetic Information Processing	Folding, sorting and degradation	ko04120//Ubiquitin mediated proteolysis	K03875	-	GO:0005515//protein binding	-
arahy.Tifrunner.gnm1.ann1.FX3851	328	233	232	17	28	18	10.22	5.88	7.35	0.90	1.25	0.75	7.81666666666667	0.966666666666667	-3.0154631173878	5.00072368630604e-16	2.65644878791618e-14	VTC4	Inositol monophosphatase family protein	Metabolism;Metabolism;Metabolism;Environmental Information Processing;Metabolism	Global and overview maps;Global and overview maps;Carbohydrate metabolism;Signal transduction;Carbohydrate metabolism	ko01100//Metabolic pathways;ko01110//Biosynthesis of secondary metabolites;ko00562//Inositol phosphate metabolism;ko04070//Phosphatidylinositol signaling system;ko00053//Ascorbate and aldarate metabolism	K10047;K10047;K10047;K10047;K10047	-	-	GO:0046854//phosphatidylinositol phosphorylation
arahy.Tifrunner.gnm1.ann1.EHT4FZ	218	189	166	289	332	405	18.45	12.99	14.29	41.57	40.48	46.81	15.2433333333333	42.9533333333333	1.49459167561447	5.07347075306033e-16	2.69176157803282e-14	ORRM2	RNA-binding protein 1	-	-	-	-	-	GO:0000166//nucleotide binding;GO:0003676//nucleic acid binding	-
arahy.Tifrunner.gnm1.ann1.EQ2CTR	216	257	283	0	0	3	5.30	5.10	7.06	0.00	0.00	0.10	5.82	0.0333333333333333	-7.44790974874208	5.1726923985878e-16	2.74101608805168e-14	CSLA2	xyloglucan glycosyltransferase 4-like [Glycine max]	-	-	-	-	-	-	-
arahy.Tifrunner.gnm1.ann1.IT7G4I	606	856	656	131	154	126	32.54	37.19	35.79	11.97	11.90	9.21	35.1733333333333	11.0266666666667	-1.67348533008026	5.2147449411674e-16	2.75989250758061e-14	TPP2	Peptidase/ serine-type peptidase n=2 Tax=Andropogoneae RepID=B6TSU6_MAIZE	Genetic Information Processing	Folding, sorting and degradation	ko03060//Protein export	K03100	GO:0016020//membrane;GO:0016021//integral component of membrane	GO:0008236//serine-type peptidase activity	GO:0006508//proteolysis
arahy.Tifrunner.gnm1.ann1.TW0Q69	243	252	188	16	24	30	10.04	8.43	7.89	1.13	1.41	1.70	8.78666666666667	1.41333333333333	-2.63621420044486	5.49857908000566e-16	2.90652723241383e-14	--	calmodulin-binding heat-shock protein	-	-	-	-	-	GO:0004806//triglyceride lipase activity	GO:0006629//lipid metabolic process;GO:0016042//lipid catabolic process
arahy.Tifrunner.gnm1.ann1.J2TPJU	277	431	347	47	59	48	5.09	6.47	6.51	1.49	1.56	1.23	6.02333333333333	1.42666666666667	-2.07791380446345	5.55505431756303e-16	2.93276803712719e-14	SPA1	E3 ubiquitin-protein ligase COP1-like [Glycine max]	Organismal Systems	Environmental adaptation	ko04712//Circadian rhythm - plant	K16240	-	GO:0004672//protein kinase activity;GO:0005515//protein binding;GO:0005524//ATP binding	GO:0006468//protein phosphorylation
arahy.Tifrunner.gnm1.ann1.JUK473	2426	3044	2670	548	712	548	54.95	55.80	61.50	21.10	23.14	16.93	57.4166666666667	20.39	-1.49360780174126	5.6014113751392e-16	2.94998501894141e-14	PLD1	phospholipase D P2	Metabolism;Metabolism;Cellular Processes;Metabolism;Metabolism	Global and overview maps;Global and overview maps;Transport and catabolism;Lipid metabolism;Lipid metabolism	ko01100//Metabolic pathways;ko01110//Biosynthesis of secondary metabolites;ko04144//Endocytosis;ko00564//Glycerophospholipid metabolism;ko00565//Ether lipid metabolism	K01115;K01115;K01115;K01115;K01115	GO:0016020//membrane	GO:0003824//catalytic activity;GO:0004630//phospholipase D activity;GO:0005509//calcium ion binding;GO:0005515//protein binding	GO:0008152//metabolic process;GO:0046470//phosphatidylcholine metabolic process
arahy.Tifrunner.gnm1.ann1.PYKR9B	2426	3044	2670	548	712	548	54.95	55.80	61.50	21.10	23.14	16.93	57.4166666666667	20.39	-1.49360780174126	5.6014113751392e-16	2.94998501894141e-14	PLD1	phospholipase D P2	Metabolism;Metabolism;Cellular Processes;Metabolism;Metabolism	Global and overview maps;Global and overview maps;Transport and catabolism;Lipid metabolism;Lipid metabolism	ko01100//Metabolic pathways;ko01110//Biosynthesis of secondary metabolites;ko04144//Endocytosis;ko00564//Glycerophospholipid metabolism;ko00565//Ether lipid metabolism	K01115;K01115;K01115;K01115;K01115	GO:0016020//membrane	GO:0003824//catalytic activity;GO:0004630//phospholipase D activity;GO:0005509//calcium ion binding;GO:0005515//protein binding	GO:0008152//metabolic process;GO:0046470//phosphatidylcholine metabolic process
arahy.Tifrunner.gnm1.ann1.77ZW6W	1907	1600	786	2950	4309	4222	328.41	222.95	137.54	862.46	1065.45	990.53	229.633333333333	972.813333333333	2.0828309251161	5.63201655641438e-16	2.958842284387e-14	--	hypothetical protein	-	-	-	-	-	-	-
arahy.Tifrunner.gnm1.ann1.EGZ6K4	1907	1600	786	2950	4309	4222	328.41	222.95	137.54	862.46	1065.45	990.53	229.633333333333	972.813333333333	2.0828309251161	5.63201655641438e-16	2.958842284387e-14	--	hypothetical protein	-	-	-	-	-	-	-
arahy.Tifrunner.gnm1.ann1.R6L1G9	272	347	246	0	0	0	10.34	10.68	9.51	0.00	0.00	0.00	10.1766666666667	0.001	-13.312977468373	5.66656100466257e-16	2.9733512401238e-14	CHR27	chromodomain-helicase-DNA-binding protein 1-like isoform X2 [Glycine max]	-	-	-	-	-	GO:0003676//nucleic acid binding;GO:0003677//DNA binding;GO:0004386//helicase activity;GO:0005524//ATP binding	-
arahy.Tifrunner.gnm1.ann1.U6SX92	23	38	49	148	109	275	1.06	1.40	2.27	11.47	7.17	17.09	1.57666666666667	11.91	2.91722382524587	5.91925923511982e-16	3.10215439425901e-14	RMS3	sigma factor sigb regulation rsbq-like protein	-	-	-	-	-	-	-
arahy.Tifrunner.gnm1.ann1.H1BIFD	147	196	158	306	280	546	4.48	4.83	4.88	15.82	12.24	22.67	4.73	16.91	1.83796457107059	6.56766775814278e-16	3.43777360384152e-14	RNP1	RNA-binding protein 1-like [Glycine max]	Genetic Information Processing	Translation	ko03015//mRNA surveillance pathway	K14411	-	GO:0000166//nucleotide binding;GO:0003676//nucleic acid binding	-
arahy.Tifrunner.gnm1.ann1.G28WYQ	137	211	220	10	11	18	4.11	5.13	6.70	0.50	0.49	0.74	5.31333333333333	0.576666666666667	-3.20380768635375	6.74318600345037e-16	3.52534749866135e-14	--	unknown protein; EXPRESSED IN: 16 plant structures; EXPRESSED DURING: 10 growth stages	-	-	-	-	-	-	-
arahy.Tifrunner.gnm1.ann1.LV620I	336	517	419	0	2	0	5.87	7.30	7.44	0.00	0.05	0.00	6.87	0.0166666666666667	-8.68720069465189	6.77058704099781e-16	3.53136483740636e-14	CTR1	Protein kinase superfamily protein	-	-	-	-	-	GO:0004672//protein kinase activity;GO:0004674//protein serine/threonine kinase activity;GO:0005524//ATP binding	GO:0006468//protein phosphorylation
arahy.Tifrunner.gnm1.ann1.76SLUU	17	130	78	11102	2264	19420	0.74	4.49	3.39	801.41	138.40	1128.03	2.87333333333333	689.28	7.90622097617627	6.77115060152237e-16	3.53136483740636e-14	MAN4	mannan endo-1,4-beta-mannosidase 4-like [Glycine max]	Metabolism	Carbohydrate metabolism	ko00051//Fructose and mannose metabolism	K19355	-	-	GO:0005975//carbohydrate metabolic process
arahy.Tifrunner.gnm1.ann1.2MB6KR	1819	2291	2070	409	579	490	300.68	306.43	347.80	114.80	137.52	110.37	318.303333333333	120.896666666667	-1.39662779773062	7.28259134790395e-16	3.79348769216909e-14	HIS2B	Histone superfamily protein	-	-	-	-	GO:0000786//nucleosome;GO:0005634//nucleus	GO:0003677//DNA binding;GO:0046982//protein heterodimerization activity	GO:0006334//nucleosome assembly
arahy.Tifrunner.gnm1.ann1.05YYMQ	2198	2539	2131	416	567	397	43.09	40.27	42.48	13.85	15.96	10.62	41.9466666666667	13.4766666666667	-1.63809246714399	7.33864319049292e-16	3.81805143057378e-14	DURF2	RING/U-box superfamily protein	-	-	-	-	-	GO:0005515//protein binding;GO:0008270//zinc ion binding	-
arahy.Tifrunner.gnm1.ann1.V9ZFVL	182	284	284	2	1	0	6.20	7.84	9.86	0.12	0.05	0.00	7.96666666666667	0.0566666666666667	-7.13533206161777	7.45120507054464e-16	3.87192038786824e-14	ALMT12	aluminum-activated, malate transporter 12	-	-	-	-	-	-	GO:0015743//malate transport
arahy.Tifrunner.gnm1.ann1.A37Y50	135	93	144	3549	16551	2841	6.51	3.61	7.05	289.96	1143.57	186.28	5.72333333333333	539.936666666667	6.55979074864736	7.80279123341671e-16	4.04482373575739e-14	GNS1	glucan endo-1,3-beta-glucosidase-like [Glycine max]	-	-	-	-	-	-	GO:0005975//carbohydrate metabolic process
arahy.Tifrunner.gnm1.ann1.146QCX	155	207	137	283	257	414	4.64	4.95	4.13	14.18	10.89	16.66	4.57333333333333	13.91	1.60480443909058	8.05058585514852e-16	4.16824181030983e-14	RNP1	RNA-binding protein 1-like [Glycine max]	Genetic Information Processing	Translation	ko03015//mRNA surveillance pathway	K14411	-	GO:0000166//nucleotide binding;GO:0003676//nucleic acid binding	-
arahy.Tifrunner.gnm1.ann1.W4CKNF	306	318	228	0	0	0	15.71	13.21	11.90	0.00	0.00	0.00	13.6066666666667	0.001	-13.7320260611989	8.11539257115963e-16	4.19673349324474e-14	RNS3	ribonuclease 3	-	-	-	-	-	GO:0003723//RNA binding;GO:0033897//ribonuclease T2 activity	-
arahy.Tifrunner.gnm1.ann1.GVDE30	278	249	362	0	0	0	12.63	9.15	16.72	0.00	0.00	0.00	12.8333333333333	0.001	-13.6476083246358	8.17031619033003e-16	4.22005188353003e-14	Y1	PHYTOENE SYNTHASE	Metabolism;Metabolism;Metabolism	Global and overview maps;Global and overview maps;Metabolism of terpenoids and polyketides	ko01100//Metabolic pathways;ko01110//Biosynthesis of secondary metabolites;ko00906//Carotenoid biosynthesis	K02291;K02291;K02291	-	GO:0016740//transferase activity	GO:0009058//biosynthetic process
arahy.Tifrunner.gnm1.ann1.PX90TP	0	0	0	90	127	71	0.00	0.00	0.00	2.54	3.05	1.61	0.001	2.4	11.2288186904959	8.1813429221273e-16	4.22066828009072e-14	PLDBETA1	phospholipase D P1	Metabolism;Metabolism;Cellular Processes;Metabolism;Metabolism	Global and overview maps;Global and overview maps;Transport and catabolism;Lipid metabolism;Lipid metabolism	ko01100//Metabolic pathways;ko01110//Biosynthesis of secondary metabolites;ko04144//Endocytosis;ko00564//Glycerophospholipid metabolism;ko00565//Ether lipid metabolism	K01115;K01115;K01115;K01115;K01115	GO:0016020//membrane	GO:0003824//catalytic activity;GO:0004630//phospholipase D activity;GO:0005509//calcium ion binding;GO:0005515//protein binding	GO:0008152//metabolic process;GO:0046470//phosphatidylcholine metabolic process
arahy.Tifrunner.gnm1.ann1.54B16H	556	792	532	71	80	134	8.97	10.34	8.72	1.95	1.84	2.94	9.34333333333333	2.24333333333333	-2.05829333442218	8.28095633261532e-16	4.26692926420786e-14	BOR1	Anion exchange family protein n=2 Tax=Populus trichocarpa RepID=B9GSX6_POPTR	-	-	-	-	GO:0016020//membrane;GO:0016021//integral component of membrane	GO:0005452//inorganic anion exchanger activity	GO:0006820//anion transport
arahy.Tifrunner.gnm1.ann1.N1L3G9	423	494	455	45	92	64	26.33	24.89	28.83	4.76	8.23	5.43	26.6833333333333	6.14	-2.11962834131228	8.37347937844136e-16	4.30943023838681e-14	--	hypothetical protein	-	-	-	-	-	GO:0005488//binding	-
arahy.Tifrunner.gnm1.ann1.H39Q46	956	1293	753	102	118	203	28.79	31.49	23.06	5.21	5.10	8.33	27.78	6.21333333333333	-2.16060724004827	8.53004365441036e-16	4.38474890700122e-14	NPF3.1	peptide transporter 5	-	-	-	-	GO:0016020//membrane	GO:0005215//transporter activity	GO:0006810//transport
arahy.Tifrunner.gnm1.ann1.WK148I	266	385	319	434	457	690	22.22	25.97	27.41	61.28	54.90	79.72	25.2	65.3	1.37365925804651	8.5811082684928e-16	4.40572163995512e-14	Apmap	strictosidine synthase-like 4	-	-	-	-	-	GO:0016844//strictosidine synthase activity	GO:0009058//biosynthetic process
arahy.Tifrunner.gnm1.ann1.XWZ74Q	248	327	294	363	383	476	14.04	14.97	16.88	34.83	31.12	36.72	15.2966666666667	34.2233333333333	1.16176297832389	8.96280368067005e-16	4.5961942602356e-14	--	HR-like lesion-inducing protein-related	-	-	-	-	-	-	-
arahy.Tifrunner.gnm1.ann1.181IYB	2929	3391	2522	672	714	711	79.38	74.35	69.48	30.92	27.78	26.25	74.4033333333333	28.3166666666667	-1.39371581007164	8.99748563017249e-16	4.60847348709145e-14	HIPP26	Heavy metal transport/detoxification superfamily protein	-	-	-	-	-	GO:0046872//metal ion binding	GO:0030001//metal ion transport
arahy.Tifrunner.gnm1.ann1.S0X7MM	694	1050	711	87	175	121	12.64	15.47	13.17	2.68	4.57	3.00	13.76	3.41666666666667	-2.00981906103044	9.35350143312588e-16	4.78511309311835e-14	ACA4	calcium-transporting ATPase 4, plasma membrane-type protein	-	-	-	-	GO:0016020//membrane;GO:0016021//integral component of membrane	GO:0000166//nucleotide binding;GO:0005388//calcium-transporting ATPase activity;GO:0005516//calmodulin binding;GO:0005524//ATP binding;GO:0019829//cation-transporting ATPase activity;GO:0046872//metal ion binding	GO:0006812//cation transport;GO:0070588//calcium ion transmembrane transport
arahy.Tifrunner.gnm1.ann1.R25D28	145	99	63	233	439	349	6.74	3.72	2.99	18.39	29.33	22.10	4.48333333333333	23.2733333333333	2.37603418410877	9.38537249046099e-16	4.79570188137579e-14	TAR1-A	senescence-associated protein, putative	-	-	-	-	-	-	-
MSTRG.31016	383	527	428	67	79	99	15.33	16.98	17.41	4.56	4.49	5.41	16.5733333333333	4.82	-1.78175874410136	9.52927554963642e-16	4.86344310513073e-14	--	PREDICTED: uncharacterized protein LOC107621465 [Arachis ipaensis]	-	-	-	-	-	-	-
MSTRG.19137	26191	21384	10022	54363	50758	59256	1172.30	774.36	456.03	4131.56	3262.21	3613.81	800.896666666667	3669.19333333333	2.19577490330597	1.01543573162278e-15	5.17631026991839e-14	--	BnaC09g29270D [Brassica napus]	-	-	-	-	-	-	-
MSTRG.26682	434	297	206	0	0	0	108.34	59.98	52.28	0.00	0.00	0.00	73.5333333333333	0.001	-16.166110764645	1.05835567697887e-15	5.38870016219299e-14	--	-	-	-	-	-	-	-	-
arahy.Tifrunner.gnm1.ann1.IKG909	7939	13291	8210	876	1525	593	274.81	372.22	288.92	51.46	75.79	27.96	311.983333333333	51.7366666666667	-2.59220994902229	1.07854860325596e-15	5.48500748210333e-14	CYP71D8	Cytochrome P450 superfamily protein	-	-	-	-	-	GO:0005506//iron ion binding;GO:0020037//heme binding	GO:0055114//oxidation-reduction process
arahy.Tifrunner.gnm1.ann1.C5JAZI	198	192	224	14	23	19	10.51	8.28	12.10	1.26	1.76	1.38	10.2966666666667	1.46666666666667	-2.81156444210298	1.21985826197188e-15	6.19630252311919e-14	At1g06620	1-aminocyclopropane-1-carboxylate oxidase homolog 1-like [Glycine max]	-	-	-	-	-	GO:0016491//oxidoreductase activity	GO:0055114//oxidation-reduction process
arahy.Tifrunner.gnm1.ann1.6X9KLT	73	110	78	146	155	223	5.82	7.10	6.32	19.77	17.75	24.23	6.41333333333333	20.5833333333333	1.68233033758936	1.35905481721544e-15	6.89519513765023e-14	AHL17	putative DNA-binding protein ESCAROLA-like [Glycine max]	-	-	-	-	-	-	-
arahy.Tifrunner.gnm1.ann1.MWX9J5	167	206	162	4	0	0	5.76	5.75	5.66	0.23	0.00	0.00	5.72333333333333	0.0766666666666667	-6.22211236794512	1.40971518975602e-15	7.14377749406234e-14	ALMT12	aluminum-activated, malate transporter 12	-	-	-	-	-	-	GO:0015743//malate transport
arahy.Tifrunner.gnm1.ann1.8W2D3B	429	492	388	478	560	703	15.18	14.07	14.13	26.96	27.98	33.20	14.46	29.38	1.02276684360516	1.4393847276936e-15	7.28343534688871e-14	IDD7	zinc finger protein MAGPIE-like [Glycine max]	-	-	-	-	-	GO:0003676//nucleic acid binding;GO:0046872//metal ion binding	-
arahy.Tifrunner.gnm1.ann1.B8JBQ4	154	182	130	2	0	3	5.96	5.70	5.13	0.13	0.00	0.16	5.59666666666667	0.0966666666666667	-5.85540551980946	1.44066833081136e-15	7.28343534688871e-14	STY13	Protein kinase superfamily protein	-	-	-	-	-	GO:0004672//protein kinase activity;GO:0004674//protein serine/threonine kinase activity;GO:0005524//ATP binding	GO:0006468//protein phosphorylation
arahy.Tifrunner.gnm1.ann1.YWUF76	510	813	621	113	133	117	5.25	6.77	6.49	1.98	1.97	1.65	6.17	1.86666666666667	-1.72480616292561	1.47225469715007e-15	7.43436660130297e-14	FAB1B	phosphatidylinositol-4-phosphate 5-kinase family protein	Metabolism;Cellular Processes;Metabolism;Environmental Information Processing	Global and overview maps;Transport and catabolism;Carbohydrate metabolism;Signal transduction	ko01100//Metabolic pathways;ko04145//Phagosome;ko00562//Inositol phosphate metabolism;ko04070//Phosphatidylinositol signaling system	K00921;K00921;K00921;K00921	-	GO:0005524//ATP binding;GO:0016307//phosphatidylinositol phosphate kinase activity;GO:0046872//metal ion binding	GO:0044267//cellular protein metabolic process;GO:0046488//phosphatidylinositol metabolic process
arahy.Tifrunner.gnm1.ann1.FR25D6	1037	1256	1044	209	286	313	23.56	23.08	24.09	8.07	9.33	9.70	23.5766666666667	9.03333333333333	-1.38402940972401	1.47962366063339e-15	7.46279750431331e-14	rnf10	RING finger protein	-	-	-	-	-	GO:0005515//protein binding;GO:0008270//zinc ion binding	-
arahy.Tifrunner.gnm1.ann1.F5MDAV	1062	1114	980	197	169	232	42.64	36.18	39.98	13.42	9.72	12.72	39.6	11.9533333333333	-1.72808744281976	1.52525266810017e-15	7.68390786622014e-14	--	unknown protein; FUNCTIONS IN: molecular_function unknown; INVOLVED IN: biological_process unknown; LOCATED IN: chloroplast; EXPRESSED IN: 21 plant structures; EXPRESSED DURING: 13 growth stages; Has 35333 Blast hits to 34131 proteins in 2444 species: Archae - 798; Bacteria - 22429; Metazoa - 974; Fungi - 991; Plants - 531; Viruses - 0; Other Eukaryotes - 9610 (source: NCBI BLink).	-	-	-	-	-	-	-
arahy.Tifrunner.gnm1.ann1.T9ZPF9	129	156	117	194	209	288	11.67	11.42	10.76	29.81	27.16	35.57	11.2833333333333	30.8466666666667	1.45092126510294	1.53654283472829e-15	7.73171061573358e-14	--	DUF1685 family protein	-	-	-	-	-	-	-
arahy.Tifrunner.gnm1.ann1.7DG6XK	849	809	739	130	89	97	102.74	79.14	90.92	26.62	15.53	16.06	90.9333333333333	19.4033333333333	-2.22850472166362	1.54020113231178e-15	7.7410436769422e-14	SEP2	stress enhanced protein 2, chloroplastic-like [Glycine max]	-	-	-	-	-	-	-
arahy.Tifrunner.gnm1.ann1.8D2970	848	855	785	155	168	144	58.93	48.09	55.51	18.35	16.80	13.66	54.1766666666667	16.27	-1.73545738041417	1.588798505265e-15	7.97595432081688e-14	yjbQ	secondary thiamine-phosphate synthase enzyme	-	-	-	-	-	-	-
arahy.Tifrunner.gnm1.ann1.4ZN4QC	1904	2724	1971	455	462	606	76.25	88.29	80.25	30.95	26.55	33.10	81.5966666666667	30.2	-1.43396166782172	1.6965869341889e-15	8.50711499874488e-14	PAE8	protein notum homolog isoform X2 [Glycine max]	-	-	-	-	-	-	-
arahy.Tifrunner.gnm1.ann1.P6VCNZ	598	736	457	53	112	90	15.30	15.23	11.87	2.28	4.13	3.13	14.1333333333333	3.18	-2.15200309344505	1.7338413493531e-15	8.67365249381515e-14	STP13	sugar porter (SP) family MFS transporter	-	-	-	-	GO:0016020//membrane;GO:0016021//integral component of membrane	GO:0005215//transporter activity;GO:0022857//transmembrane transporter activity;GO:0022891//substrate-specific transmembrane transporter activity	GO:0006810//transport;GO:0055085//transmembrane transport
arahy.Tifrunner.gnm1.ann1.G529J0	167	210	174	15	19	8	8.10	8.24	8.56	1.24	1.32	0.53	8.3	1.03	-3.01046699905107	1.76935316559039e-15	8.84099843695815e-14	At3g14260	protein LURP-one-related 11-like [Glycine max]	-	-	-	-	-	-	-
arahy.Tifrunner.gnm1.ann1.4I7PBY	148	189	180	13	13	19	7.54	7.79	9.29	1.12	0.95	1.32	8.20666666666667	1.13	-2.86047358334811	1.8360297880204e-15	9.16349657690831e-14	--	Uncharacterized conserved protein (DUF2215)	-	-	-	-	-	-	-
arahy.Tifrunner.gnm1.ann1.VAE62H	167	154	152	0	4	1	7.40	5.53	6.85	0.00	0.25	0.06	6.59333333333333	0.103333333333333	-5.99563040037224	1.93022864940852e-15	9.62244762949041e-14	EXL3	GDSL-like Lipase/Acylhydrolase superfamily protein	-	-	-	-	-	GO:0016787//hydrolase activity	GO:0006629//lipid metabolic process
arahy.Tifrunner.gnm1.ann1.FM2N1A	219	280	273	0	0	0	11.19	11.56	14.18	0.00	0.00	0.00	12.31	0.001	-13.5875431413718	1.94080274000891e-15	9.66393679891676e-14	BLUS1	Protein kinase superfamily protein	-	-	-	-	-	GO:0004672//protein kinase activity;GO:0005524//ATP binding	GO:0006468//protein phosphorylation
arahy.Tifrunner.gnm1.ann1.DM1378	184	150	112	4	7	7	27.88	18.36	17.26	0.99	1.52	1.34	21.1666666666667	1.28333333333333	-4.04382624096463	2.00812518652299e-15	9.9875723355666e-14	--	Protein of unknown function (DUF581)	-	-	-	-	-	-	-
arahy.Tifrunner.gnm1.ann1.3U4A0B	236	277	244	33	35	38	11.75	11.13	12.35	2.83	2.50	2.58	11.7433333333333	2.63666666666667	-2.15505487502217	2.05485579830506e-15	1.02081621035706e-13	ANN5	annexin 5	-	-	-	-	-	GO:0005509//calcium ion binding;GO:0005544//calcium-dependent phospholipid binding	-
arahy.Tifrunner.gnm1.ann1.2LQ1ZN	78	95	92	137	176	253	2.80	2.76	3.36	8.34	9.09	12.41	2.97333333333333	9.94666666666667	1.74213192033494	2.1952572036863e-15	1.08804653229357e-13	--	Major facilitator superfamily protein	-	-	-	-	-	-	-
arahy.Tifrunner.gnm1.ann1.6NE2BQ	797	1199	902	1231	1221	1871	21.72	26.42	24.98	56.94	47.74	69.44	24.3733333333333	58.04	1.25174394972983	2.20181549736824e-15	1.09003834807428e-13	--	Octicosapeptide/Phox/Bem1p family protein	-	-	-	-	-	GO:0005515//protein binding	-
arahy.Tifrunner.gnm1.ann1.SFYR1S	11	18	19	71	65	177	0.47	0.60	0.80	5.00	3.91	10.08	0.623333333333333	6.33	3.34412973026186	2.21312255731363e-15	1.0943738065094e-13	WAT1	nodulin MtN21 /EamA-like transporter family protein	-	-	-	-	GO:0016020//membrane	-	-
arahy.Tifrunner.gnm1.ann1.6KF2EM	367	744	620	44	89	52	14.25	23.36	24.48	2.90	4.96	2.75	20.6966666666667	3.53666666666667	-2.5489362754439	2.23223219259134e-15	1.1025531665179e-13	At1g05700	receptor protein kinase-related	-	-	-	-	-	GO:0005515//protein binding;GO:0005524//ATP binding	-
arahy.Tifrunner.gnm1.ann1.ISYP38	3	3	3	88	25	172	0.12	0.10	0.12	5.91	1.42	9.26	0.113333333333333	5.53	5.60863532970553	2.25726883980711e-15	1.1136378522092e-13	LBD39	LOB domain-containing protein 39	-	-	-	-	-	-	-
arahy.Tifrunner.gnm1.ann1.N9MUEN	138	174	157	0	0	5	5.16	5.24	5.94	0.00	0.00	0.25	5.44666666666667	0.0833333333333333	-6.03033607837096	2.28274198713836e-15	1.12491218796731e-13	LUS1	beta-amyrin synthase isoform X1 [Glycine max]	Metabolism;Metabolism	Global and overview maps;Metabolism of terpenoids and polyketides	ko01110//Biosynthesis of secondary metabolites;ko00909//Sesquiterpenoid and triterpenoid biosynthesis	K20659;K20659	-	GO:0003824//catalytic activity;GO:0016866//intramolecular transferase activity	-
arahy.Tifrunner.gnm1.ann1.VX60JM	754	942	638	910	1141	1661	27.08	27.37	23.30	55.50	58.88	81.31	25.9166666666667	65.23	1.33165545399913	2.28840463859515e-15	1.12640944836905e-13	ATHB-6	DNA-binding protein n=1 Tax=Daucus carota RepID=Q43429_DAUCA	-	-	-	-	GO:0005634//nucleus	GO:0000976//transcription regulatory region sequence-specific DNA binding;GO:0003677//DNA binding;GO:0003700//transcription factor activity, sequence-specific DNA binding;GO:0043565//sequence-specific DNA binding	-
arahy.Tifrunner.gnm1.ann1.I3LLGY	206	258	159	295	353	532	12.76	12.93	10.04	31.09	31.40	44.95	11.91	35.8133333333333	1.58832339084217	2.36684786367354e-15	1.1636866438098e-13	--	transmembrane protein, putative	-	-	-	-	-	-	-
arahy.Tifrunner.gnm1.ann1.F0M84G	144	203	184	4	0	0	3.52	4.03	4.59	0.17	0.00	0.00	4.04666666666667	0.0566666666666667	-6.15808986500534	2.39082403663017e-15	1.17412985469382e-13	CHX20	cation/H+ exchanger 20	-	-	-	-	GO:0016021//integral component of membrane	GO:0015299//solute:proton antiporter activity	GO:0006812//cation transport;GO:0055085//transmembrane transport
arahy.Tifrunner.gnm1.ann1.8IP2CM	123	154	142	177	229	247	9.55	9.65	11.20	23.29	25.47	26.11	10.1333333333333	24.9566666666667	1.30031643077927	2.47217998667195e-15	1.21269610729067e-13	ORRM2	RNA-binding protein 1	-	-	-	-	-	GO:0000166//nucleotide binding;GO:0003676//nucleic acid binding	-
arahy.Tifrunner.gnm1.ann1.YA5RRX	780	1016	816	1156	1255	2191	20.20	21.29	21.48	50.86	46.69	77.37	20.99	58.3066666666667	1.4739586810679	2.56344599393474e-15	1.25603001086378e-13	CNGC2	cyclic nucleotide-gated channel 14	Organismal Systems	Environmental adaptation	ko04626//Plant-pathogen interaction	K05391	-	-	-
arahy.Tifrunner.gnm1.ann1.YUGK7S	361	494	373	59	81	55	14.60	16.14	15.31	4.03	4.70	3.05	15.35	3.92666666666667	-1.96686161714824	2.64242157644209e-15	1.29177698068391e-13	--	uncharacterized protein LOC100799131 isoform X1 [Glycine max]	-	-	-	-	-	-	-
arahy.Tifrunner.gnm1.ann1.949I90	298	322	254	320	451	445	20.62	18.00	17.84	37.59	44.73	41.88	18.82	41.4	1.13736413965815	2.65430480103789e-15	1.29611001900055e-13	RPS15AA	ribosomal protein S15A	Genetic Information Processing	Translation	ko03010//Ribosome	K02957	GO:0005840//ribosome	GO:0003735//structural constituent of ribosome	GO:0006412//translation
arahy.Tifrunner.gnm1.ann1.M1JQVE	188	213	180	13	24	24	7.42	6.76	7.22	0.84	1.38	1.27	7.13333333333333	1.16333333333333	-2.61631185507886	2.79092800266112e-15	1.36078758199528e-13	--	Core-2/I-branching beta-1,6-N-acetylglucosaminyltransferase family protein	-	-	-	-	GO:0016020//membrane	GO:0008375//acetylglucosaminyltransferase activity	-
arahy.Tifrunner.gnm1.ann1.F85LVX	1146	1134	1071	1401	1395	1735	45.29	36.27	43.05	94.03	79.18	93.45	41.5366666666667	88.8866666666667	1.09758158161727	2.79309878322968e-15	1.36078758199528e-13	At5g08100	N-terminal nucleophile aminohydrolases (Ntn hydrolases) superfamily protein	-	-	-	-	-	GO:0016787//hydrolase activity	-
arahy.Tifrunner.gnm1.ann1.CT84XJ	2227	3210	2646	517	369	455	101.15	109.94	116.31	23.81	8.12	9.52	109.133333333333	13.8166666666667	-2.9816103149784	2.7980887895135e-15	1.36167309550452e-13	GAD	glutamate decarboxylase	Metabolism;Metabolism;Metabolism;Metabolism;Metabolism;Metabolism	Global and overview maps;Global and overview maps;Metabolism of other amino acids;Amino acid metabolism;Carbohydrate metabolism;Metabolism of other amino acids	ko01100//Metabolic pathways;ko01110//Biosynthesis of secondary metabolites;ko00410//beta-Alanine metabolism;ko00250//Alanine, aspartate and glutamate metabolism;ko00650//Butanoate metabolism;ko00430//Taurine and hypotaurine metabolism	K01580;K01580;K01580;K01580;K01580;K01580	-	GO:0003824//catalytic activity;GO:0004351//glutamate decarboxylase activity;GO:0016831//carboxy-lyase activity;GO:0030170//pyridoxal phosphate binding	GO:0006536//glutamate metabolic process;GO:0019752//carboxylic acid metabolic process
MSTRG.24461	91	205	78	272	776	410	6.58	12.01	5.71	33.47	80.67	40.43	8.1	51.5233333333333	2.6692321193936	2.87823108969974e-15	1.39908759719244e-13	TIL	PREDICTED: temperature-induced lipocalin-1-like [Arachis ipaensis]	-	-	-	-	-	-	GO:0051234//establishment of localization
MSTRG.3537	25	10	18	79	114	82	2.90	0.91	2.15	15.70	19.27	13.14	1.98666666666667	16.0366666666667	3.01295256362006	2.89181125391912e-15	1.40354591168638e-13	yos1	PREDICTED: protein transport protein yos1-like [Arachis duranensis]	-	-	-	-	-	-	-
arahy.Tifrunner.gnm1.ann1.7A5VUD	290	407	351	381	458	494	14.88	16.92	18.34	33.20	33.75	34.56	16.7133333333333	33.8366666666667	1.01758795656703	2.89394280751699e-15	1.40354591168638e-13	COL13	zinc finger protein CONSTANS-LIKE 13-like [Glycine max]	-	-	-	-	GO:0005622//intracellular	GO:0005515//protein binding;GO:0008270//zinc ion binding	-
arahy.Tifrunner.gnm1.ann1.P3EBPK	247	279	199	23	36	30	8.34	7.63	6.83	1.30	1.74	1.38	7.6	1.47333333333333	-2.36691554966068	3.19009970430763e-15	1.54369176446778e-13	UXS5	UDP-glucuronic acid decarboxylase 3	Metabolism;Metabolism	Global and overview maps;Carbohydrate metabolism	ko01100//Metabolic pathways;ko00520//Amino sugar and nucleotide sugar metabolism	K08678;K08678	-	GO:0003824//catalytic activity;GO:0050662//coenzyme binding	GO:0044237//cellular metabolic process
arahy.Tifrunner.gnm1.ann1.5ZNX8B	189	202	205	391	306	560	17.97	15.56	19.81	63.01	41.78	72.52	17.78	59.1033333333333	1.73298417421918	3.27016065947439e-15	1.58065130434639e-13	ZFP8	zinc finger protein 8	-	-	-	-	-	GO:0046872//metal ion binding	-
arahy.Tifrunner.gnm1.ann1.Q4PIE3	370	527	478	1	0	0	45.89	52.86	60.25	0.21	0.00	0.00	53	0.07	-9.56442172228032	3.28618534289191e-15	1.58661020570986e-13	--	uncharacterized protein LOC100785884 [Glycine max]	-	-	-	-	-	-	-
arahy.Tifrunner.gnm1.ann1.22MEII	4	9	4	56	37	102	0.30	0.55	0.31	7.22	4.04	10.56	0.386666666666667	7.27333333333333	4.23345439119603	3.33817828125902e-15	1.60872870595903e-13	Os05g0344400	CASP ARALYDRAFT-like protein	-	-	-	-	-	-	-
arahy.Tifrunner.gnm1.ann1.KRA1N7	107	153	142	8	5	5	3.09	3.58	4.18	0.39	0.21	0.20	3.61666666666667	0.266666666666667	-3.76155123244448	3.33949321329271e-15	1.60872870595903e-13	FAAH	fatty acid amide hydrolase-like [Glycine max]	-	-	-	-	-	-	-
arahy.Tifrunner.gnm1.ann1.URY1CV	2591	2176	1012	4829	4979	5558	199.55	135.55	79.23	631.37	550.61	583.22	138.11	588.4	2.09097946336103	3.47981539127933e-15	1.67444659444497e-13	ndhH	NAD(P)H-quinone oxidoreductase subunit H	Metabolism;Metabolism	Global and overview maps;Energy metabolism	ko01100//Metabolic pathways;ko00190//Oxidative phosphorylation	K05579;K05579	-	GO:0048038//quinone binding;GO:0051287//NAD binding	GO:0055114//oxidation-reduction process
arahy.Tifrunner.gnm1.ann1.0U01EG	184	221	209	245	296	329	3.17	3.07	3.66	7.15	7.30	7.70	3.3	7.38333333333333	1.16180626847541	3.54995403002218e-15	1.70628361563955e-13	APUM24	Pumilio/Puf RNA-binding domain-containing family protein n=1 Tax=Populus trichocarpa RepID=B9N014_POPTR	-	-	-	-	-	GO:0003723//RNA binding;GO:0005488//binding	-
arahy.Tifrunner.gnm1.ann1.7Q0HRU	729	867	888	128	113	77	24.59	23.67	30.47	7.35	5.46	3.56	26.2433333333333	5.45666666666667	-2.2658591564126	3.60258971861658e-15	1.72964603917742e-13	PGMP	phosphoglucomutase	Metabolism;Metabolism;Metabolism;Metabolism;Metabolism;Metabolism;Metabolism;Metabolism	Global and overview maps;Global and overview maps;Nucleotide metabolism;Carbohydrate metabolism;Carbohydrate metabolism;Carbohydrate metabolism;Carbohydrate metabolism;Carbohydrate metabolism	ko01100//Metabolic pathways;ko01110//Biosynthesis of secondary metabolites;ko00230//Purine metabolism;ko00500//Starch and sucrose metabolism;ko00010//Glycolysis / Gluconeogenesis;ko00520//Amino sugar and nucleotide sugar metabolism;ko00052//Galactose metabolism;ko00030//Pentose phosphate pathway	K01835;K01835;K01835;K01835;K01835;K01835;K01835;K01835	-	GO:0000287//magnesium ion binding	GO:0005975//carbohydrate metabolic process
arahy.Tifrunner.gnm1.ann1.HY7WV5	315	371	431	2	0	0	37.54	35.78	52.23	0.40	0.00	0.00	41.85	0.133333333333333	-8.2940463132715	3.63620784706641e-15	1.74383590180765e-13	--	uncharacterized protein LOC100816162 [Glycine max]	-	-	-	-	-	-	-
arahy.Tifrunner.gnm1.ann1.69AYC6	183	226	158	288	359	276	6.49	6.49	5.70	17.36	18.28	13.36	6.22666666666667	16.3333333333333	1.39128729418027	3.68017827622051e-15	1.76295325861537e-13	LYM2	LysM domain GPI-anchored protein	-	-	-	-	-	-	GO:0016998//cell wall macromolecule catabolic process
arahy.Tifrunner.gnm1.ann1.J4K9CJ	83	74	86	193	156	281	2.15	1.56	2.28	8.51	5.84	9.98	1.99666666666667	8.11	2.02210841214964	3.75878173893958e-15	1.79494152090824e-13	ABCF4	ATP-binding ABC transporter	-	-	-	-	-	GO:0000166//nucleotide binding;GO:0005524//ATP binding;GO:0016887//ATPase activity;GO:0017111//nucleoside-triphosphatase activity	-
arahy.Tifrunner.gnm1.ann1.27RHGS	222	263	231	0	0	0	25.02	23.96	26.48	0.00	0.00	0.00	25.1533333333333	0.001	-14.6184619789763	3.75918034612241e-15	1.79494152090824e-13	--	Protein of unknown function (DUF506)	-	-	-	-	-	-	-
arahy.Tifrunner.gnm1.ann1.680Z4Y	47	70	54	115	111	163	2.56	3.09	2.96	10.59	8.60	12.05	2.87	10.4133333333333	1.85930931074513	3.75949962093217e-15	1.79494152090824e-13	LSF2	dual specificity protein phosphatase (DsPTP1) family protein	-	-	-	-	-	-	-
arahy.Tifrunner.gnm1.ann1.GMDI7B	2242	2979	2559	3114	2950	4174	78.02	83.75	90.41	247.58	188.43	283.52	84.06	239.843333333333	1.51260097745487	3.86590092861378e-15	1.84369110731067e-13	--	uncharacterized protein LOC100807902 [Glycine max]	-	-	-	-	-	-	-
arahy.Tifrunner.gnm1.ann1.XK2NFV	83	196	93	214	308	382	3.16	6.60	3.47	13.60	16.50	20.43	4.41	16.8433333333333	1.93332711833927	3.92680633871632e-15	1.87065906404419e-13	PAE8	protein notum homolog isoform X2 [Glycine max]	-	-	-	-	-	-	-
arahy.Tifrunner.gnm1.ann1.V9BYJB	9158	9380	7549	1556	2216	1611	387.54	321.13	324.75	111.79	134.64	92.87	344.473333333333	113.1	-1.60679337477214	4.01223978935253e-15	1.90923898268946e-13	TPIP1	triosephosphate isomerase	Metabolism;Metabolism;Metabolism;Metabolism;Metabolism;Metabolism;Metabolism;Metabolism	Global and overview maps;Global and overview maps;Global and overview maps;Global and overview maps;Carbohydrate metabolism;Energy metabolism;Carbohydrate metabolism;Carbohydrate metabolism	ko01100//Metabolic pathways;ko01110//Biosynthesis of secondary metabolites;ko01200//Carbon metabolism;ko01230//Biosynthesis of amino acids;ko00010//Glycolysis / Gluconeogenesis;ko00710//Carbon fixation in photosynthetic organisms;ko00051//Fructose and mannose metabolism;ko00562//Inositol phosphate metabolism	K01803;K01803;K01803;K01803;K01803;K01803;K01803;K01803	-	GO:0003824//catalytic activity;GO:0004807//triose-phosphate isomerase activity	GO:0006096//glycolytic process;GO:0008152//metabolic process
arahy.Tifrunner.gnm1.ann1.TB34C2	5	2	7	83	33	177	0.23	0.07	0.33	6.47	2.18	11.09	0.21	6.58	4.96962635095648	4.11099200463766e-15	1.95406421730961e-13	PP2A13	F-box protein PP2-A13	-	-	-	-	-	GO:0005515//protein binding	-
arahy.Tifrunner.gnm1.ann1.K0TKFM	190	340	266	24	16	34	10.39	15.06	14.78	2.27	1.24	2.50	13.41	2.00333333333333	-2.74283484191445	4.29823822321299e-15	2.03882535323606e-13	CYCT1-1	Cyclin-dependent protein kinase n=5 Tax=Andropogoneae RepID=B6SH69_MAIZE	-	-	-	-	-	GO:0019901//protein kinase binding	GO:0000079//regulation of cyclin-dependent protein serine/threonine kinase activity
arahy.Tifrunner.gnm1.ann1.MX0VEQ	103	136	158	3	5	2	4.10	4.38	6.39	0.20	0.29	0.11	4.95666666666667	0.2	-4.6312983364439	4.29881399906489e-15	2.03882535323606e-13	DEFA	MADS-box transcription factor family protein	-	-	-	-	GO:0005634//nucleus	GO:0003677//DNA binding;GO:0003700//transcription factor activity, sequence-specific DNA binding;GO:0046983//protein dimerization activity	-
arahy.Tifrunner.gnm1.ann1.NY6I93	1306	1671	1463	282	399	305	56.24	58.22	64.04	20.62	24.65	17.88	59.5	21.05	-1.49906943512891	4.36885101542277e-15	2.06975522388495e-13	GONST5	probable sugar phosphate/phosphate translocator [Glycine max]	-	-	-	-	GO:0016020//membrane	-	-
arahy.Tifrunner.gnm1.ann1.F3K4LC	210	333	177	17	30	24	9.24	13.36	9.21	1.41	2.08	1.44	10.6033333333333	1.64333333333333	-2.6898208201616	4.43087029977329e-15	2.09682265718709e-13	--	Transducin/WD40 repeat-like superfamily protein	-	-	-	-	-	GO:0005515//protein binding	-
arahy.Tifrunner.gnm1.ann1.78HSHP	32	54	27	91	102	107	2.09	2.83	1.76	10.11	9.54	9.52	2.22666666666667	9.72333333333333	2.12656537842412	4.48872071924952e-15	2.12185980959943e-13	AIRP2	RING-H2 finger protein ATL18-like [Glycine max]	-	-	-	-	-	GO:0005515//protein binding;GO:0008270//zinc ion binding	-
arahy.Tifrunner.gnm1.ann1.5NG4EY	456	495	621	42	87	46	20.69	18.17	28.66	3.25	5.66	2.83	22.5066666666667	3.91333333333333	-2.52388249559714	4.77369623014379e-15	2.25408789428198e-13	VTE4	gamma-tocopherol methyltransferase	Metabolism;Metabolism;Metabolism	Global and overview maps;Global and overview maps;Metabolism of cofactors and vitamins	ko01100//Metabolic pathways;ko01110//Biosynthesis of secondary metabolites;ko00130//Ubiquinone and other terpenoid-quinone biosynthesis	K05928;K05928;K05928	-	GO:0008168//methyltransferase activity	GO:0008152//metabolic process
arahy.Tifrunner.gnm1.ann1.I255AM	157	255	191	10	23	23	4.23	5.57	5.24	0.47	0.88	0.85	5.01333333333333	0.733333333333333	-2.77322913815298	4.80885061376627e-15	2.2681921543305e-13	ufaA1	Cyclopropane-fatty-acyl-phospholipid synthase	-	-	-	-	-	-	GO:0008610//lipid biosynthetic process
arahy.Tifrunner.gnm1.ann1.N938ZP	384	482	436	64	92	91	8.95	9.11	10.34	2.52	3.07	2.90	9.46666666666667	2.83	-1.74205447083901	4.88089349479345e-15	2.29712401955619e-13	PIRL4	probable leucine-rich repeat receptor-like protein kinase At1g35710-like [Glycine max]	-	-	-	-	-	GO:0005515//protein binding	-
arahy.Tifrunner.gnm1.ann1.SZ6KWI	384	482	436	64	92	91	8.95	9.11	10.34	2.52	3.07	2.90	9.46666666666667	2.83	-1.74205447083901	4.88089349479345e-15	2.29712401955619e-13	PIRL4	probable leucine-rich repeat receptor-like protein kinase At1g35710-like [Glycine max]	-	-	-	-	-	GO:0005515//protein binding	-
arahy.Tifrunner.gnm1.ann1.96C52J	170	136	120	4	4	0	9.35	6.07	6.75	0.37	0.32	0.00	7.39	0.23	-5.00586859808914	5.03096171026108e-15	2.3651581437878e-13	MYB48	myb transcription factor	Organismal Systems	Environmental adaptation	ko04626//Plant-pathogen interaction	K09422	-	GO:0003677//DNA binding;GO:0003682//chromatin binding	-
arahy.Tifrunner.gnm1.ann1.RB932S	393	475	390	57	81	48	17.55	17.16	17.71	4.30	5.16	2.93	17.4733333333333	4.13	-2.08094116618781	5.40259969010255e-15	2.5370939157394e-13	NRS/ER	probable rhamnose biosynthetic enzyme 1-like isoform X3 [Glycine max]	Metabolism	Carbohydrate metabolism	ko00520//Amino sugar and nucleotide sugar metabolism	K12451	-	GO:0008831//dTDP-4-dehydrorhamnose reductase activity	GO:0045226//extracellular polysaccharide biosynthetic process
arahy.Tifrunner.gnm1.ann1.BW5VY7	808	1292	924	187	181	238	69.45	89.93	80.78	27.31	22.35	27.89	80.0533333333333	25.85	-1.63079719569723	5.70821500775125e-15	2.67184301595092e-13	HIPP05	Heavy metal transport/detoxification superfamily protein	-	-	-	-	-	GO:0046872//metal ion binding	GO:0030001//metal ion transport
arahy.Tifrunner.gnm1.ann1.ZXD8B5	808	1292	924	187	181	238	69.45	89.93	80.78	27.31	22.35	27.89	80.0533333333333	25.85	-1.63079719569723	5.70821500775125e-15	2.67184301595092e-13	HIPP05	Heavy metal transport/detoxification superfamily protein	-	-	-	-	-	GO:0046872//metal ion binding	GO:0030001//metal ion transport
arahy.Tifrunner.gnm1.ann1.463IUL	98	174	158	3	7	9	2.91	4.18	4.79	0.15	0.30	0.35	3.96	0.266666666666667	-3.8923910259134	5.8113717719842e-15	2.71716447927131e-13	--	uncharacterized protein LOC100796420 isoform X2 [Glycine max]	-	-	-	-	-	-	-
MSTRG.26155	179	228	191	17	12	27	6.11	6.30	6.62	0.98	0.57	1.25	6.34333333333333	0.933333333333333	-2.76477682932906	6.03465487420943e-15	2.81849245387179e-13	CIPK2	PREDICTED: CBL-interacting protein kinase 2-like [Arachis ipaensis]	-	-	-	-	-	-	-
arahy.Tifrunner.gnm1.ann1.0JX5VM	473	488	444	525	731	627	27.93	23.31	26.64	52.63	61.97	50.44	25.96	55.0133333333333	1.08349093716619	6.11314108632793e-15	2.85204610551486e-13	FKBP15	FKBP-like peptidyl-prolyl cis-trans isomerase family protein	-	-	-	-	-	-	GO:0006457//protein folding
arahy.Tifrunner.gnm1.ann1.LD4CGC	425	578	460	515	588	754	8.88	9.78	9.78	18.29	17.65	21.47	9.48	19.1366666666667	1.01338059065186	6.45912960167796e-15	3.00692799092431e-13	HSP70-14	heat shock protein 91	-	-	-	-	-	-	-
arahy.Tifrunner.gnm1.ann1.5H4H17	4162	4534	4460	742	953	596	124.38	109.62	135.50	37.63	40.90	24.27	123.166666666667	34.2666666666667	-1.84573409983964	6.63487284197265e-15	3.07872445538541e-13	PAL17.1	phenylalanine ammonia-lyase 2	Metabolism;Metabolism;Metabolism;Metabolism	Global and overview maps;Global and overview maps;Biosynthesis of other secondary metabolites;Amino acid metabolism	ko01100//Metabolic pathways;ko01110//Biosynthesis of secondary metabolites;ko00940//Phenylpropanoid biosynthesis;ko00360//Phenylalanine metabolism	K10775;K10775;K10775;K10775	GO:0005737//cytoplasm	GO:0003824//catalytic activity;GO:0016841//ammonia-lyase activity	GO:0006559//L-phenylalanine catabolic process;GO:0009058//biosynthetic process
arahy.Tifrunner.gnm1.ann1.FI9C9D	4162	4534	4460	742	953	596	124.38	109.62	135.50	37.63	40.90	24.27	123.166666666667	34.2666666666667	-1.84573409983964	6.63487284197265e-15	3.07872445538541e-13	PAL17.1	phenylalanine ammonia-lyase 2	Metabolism;Metabolism;Metabolism;Metabolism	Global and overview maps;Global and overview maps;Biosynthesis of other secondary metabolites;Amino acid metabolism	ko01100//Metabolic pathways;ko01110//Biosynthesis of secondary metabolites;ko00940//Phenylpropanoid biosynthesis;ko00360//Phenylalanine metabolism	K10775;K10775;K10775;K10775	GO:0005737//cytoplasm	GO:0003824//catalytic activity;GO:0016841//ammonia-lyase activity	GO:0006559//L-phenylalanine catabolic process;GO:0009058//biosynthetic process
arahy.Tifrunner.gnm1.ann1.57CZ3J	678	1066	613	73	140	68	29.25	37.25	26.89	5.35	8.68	4.00	31.13	6.01	-2.37286868075799	6.74616807923853e-15	3.12698732502242e-13	UPS1	ureide permease 1	-	-	-	-	-	-	-
arahy.Tifrunner.gnm1.ann1.VWTL5B	827	1004	722	1521	1181	2418	36.28	35.62	32.20	113.31	74.39	144.49	34.7	110.73	1.67403857550114	6.77187630211351e-15	3.13551752577472e-13	XTH28	xyloglucan endotransglucosylase/hydrolase 28	-	-	-	-	GO:0005618//cell wall;GO:0048046//apoplast	GO:0016762//xyloglucan:xyloglucosyl transferase activity	GO:0005975//carbohydrate metabolic process;GO:0006073//cellular glucan metabolic process
arahy.Tifrunner.gnm1.ann1.5148EJ	105	142	139	5	3	8	5.53	6.05	7.46	0.45	0.23	0.58	6.34666666666667	0.42	-3.91753783980803	6.92815858385138e-15	3.20442265879385e-13	D14L	sigma factor sigb regulation rsbq-like protein	-	-	-	-	-	-	-
arahy.Tifrunner.gnm1.ann1.A6HILS	1774	1928	1530	352	456	489	67.65	59.46	59.29	22.77	24.95	25.42	62.1333333333333	24.38	-1.34966932820027	6.99477833218669e-15	3.23175323545874e-13	FER2	ferritin 4	-	-	-	-	-	GO:0008199//ferric iron binding	GO:0006826//iron ion transport;GO:0006879//cellular iron ion homeostasis
arahy.Tifrunner.gnm1.ann1.4TV6QC	437	509	435	68	100	103	11.33	10.66	11.45	3.01	3.72	3.65	11.1466666666667	3.46	-1.68776840372301	7.34998449031872e-15	3.39221542251033e-13	At3g53170	Pentatricopeptide repeat (PPR) superfamily protein	-	-	-	-	-	-	-
arahy.Tifrunner.gnm1.ann1.ZU6JE3	707	932	772	123	207	177	26.18	27.90	29.06	7.73	11.00	8.93	27.7133333333333	9.22	-1.58774159147388	7.38323153041985e-15	3.40389971803094e-13	CHLP	geranylgeranyl diphosphate reductase, chloroplastic [Glycine max]	Metabolism;Metabolism;Metabolism;Metabolism	Global and overview maps;Global and overview maps;Metabolism of terpenoids and polyketides;Metabolism of cofactors and vitamins	ko01100//Metabolic pathways;ko01110//Biosynthesis of secondary metabolites;ko00900//Terpenoid backbone biosynthesis;ko00860//Porphyrin and chlorophyll metabolism	K10960;K10960;K10960;K10960	-	GO:0016491//oxidoreductase activity;GO:0045550//geranylgeranyl reductase activity	GO:0008152//metabolic process;GO:0015979//photosynthesis;GO:0015995//chlorophyll biosynthetic process;GO:0051188//cofactor biosynthetic process;GO:0055114//oxidation-reduction process
arahy.Tifrunner.gnm1.ann1.4U2MDP	220	214	258	0	0	0	8.70	6.82	10.33	0.00	0.00	0.00	8.61666666666667	0.001	-13.0729141593685	7.48978342683294e-15	3.44931850049918e-13	DTX35	MATE efflux family protein	-	-	-	-	GO:0016020//membrane	GO:0015238//drug transmembrane transporter activity;GO:0015297//antiporter activity	GO:0006855//drug transmembrane transport;GO:0055085//transmembrane transport
arahy.Tifrunner.gnm1.ann1.LT1NG7	1306	1562	1372	1656	1605	2243	46.19	44.71	49.35	99.45	81.54	108.09	46.75	96.36	1.04346802857611	7.52424435846183e-15	3.46147498771595e-13	PAP29	purple acid phosphatase 29	-	-	-	-	-	GO:0016787//hydrolase activity	-
arahy.Tifrunner.gnm1.ann1.H9ZQVQ	361	434	485	0	1	0	31.19	30.34	42.60	0.00	0.12	0.00	34.71	0.04	-9.76113564982865	7.58368388770248e-15	3.48508436646645e-13	--	Unknown protein	-	-	-	-	-	-	-
arahy.Tifrunner.gnm1.ann1.4Y7SWW	438	574	559	91	103	91	59.18	62.71	76.72	20.86	19.97	16.74	66.2033333333333	19.19	-1.78654914692521	7.86759754599372e-15	3.61169007346677e-13	At5g58770	Undecaprenyl pyrophosphate synthetase family protein	Metabolism;Metabolism	Global and overview maps;Metabolism of terpenoids and polyketides	ko01110//Biosynthesis of secondary metabolites;ko00900//Terpenoid backbone biosynthesis	K11778;K11778	-	-	-
arahy.Tifrunner.gnm1.ann1.7LJM3H	0	0	0	53	73	104	0.00	0.00	0.00	2.30	2.67	3.64	0.001	2.87	11.486835021563	7.97818537354891e-15	3.65463898189398e-13	VPS52	Vps52 / Sac2 family	-	-	-	-	-	-	-
arahy.Tifrunner.gnm1.ann1.GADS7N	108	163	125	3	10	4	6.70	8.18	7.88	0.32	0.89	0.34	7.58666666666667	0.516666666666667	-3.87616043703234	8.08965421832563e-15	3.70174987589523e-13	--	Pollen Ole e 1 allergen and extensin family protein	-	-	-	-	-	-	-
arahy.Tifrunner.gnm1.ann1.2EE7P6	0	0	0	76	72	71	0.00	0.00	0.00	7.42	5.98	5.58	0.001	6.32666666666667	12.6272298711873	8.10346140969855e-15	3.70411896301471e-13	--	pre-rRNA-processing protein TSR2	-	-	-	-	-	-	-
arahy.Tifrunner.gnm1.ann1.8UC4TV	311	466	329	46	73	52	6.22	7.53	6.67	1.56	2.09	1.42	6.80666666666667	1.69	-2.00992521387446	8.1302550007801e-15	3.70961564739838e-13	CIP7	COP1-interacting protein 7	-	-	-	-	-	-	-
arahy.Tifrunner.gnm1.ann1.RR78P6	3188	3095	1198	5485	8793	6887	119.78	94.07	45.75	349.91	474.39	352.56	86.5333333333333	392.286666666667	2.18058041823175	8.14141451900954e-15	3.70961564739838e-13	TAR1-A	senescence-associated protein	-	-	-	-	-	-	-
arahy.Tifrunner.gnm1.ann1.U7YCKB	3188	3095	1198	5485	8793	6887	119.78	94.07	45.75	349.91	474.39	352.56	86.5333333333333	392.286666666667	2.18058041823175	8.14141451900954e-15	3.70961564739838e-13	TAR1-A	senescence-associated protein	-	-	-	-	-	-	-
arahy.Tifrunner.gnm1.ann1.MP36QT	1	2	3	49	35	104	0.04	0.06	0.12	3.24	1.96	5.52	0.0733333333333333	3.57333333333333	5.60665757182047	8.21931366418237e-15	3.74113871785828e-13	--	uncharacterized protein LOC100793067 isoform X3 [Glycine max]	-	-	-	-	-	-	-
arahy.Tifrunner.gnm1.ann1.EQ1KI9	557	767	610	88	41	82	15.24	16.98	16.99	4.09	1.61	3.06	16.4033333333333	2.92	-2.48994874152896	8.37965877811037e-15	3.80604988438152e-13	RBK1	Protein kinase superfamily protein	-	-	-	-	-	GO:0004672//protein kinase activity;GO:0005524//ATP binding	GO:0006468//protein phosphorylation
arahy.Tifrunner.gnm1.ann1.IBRI16	557	767	610	88	41	82	15.24	16.98	16.99	4.09	1.61	3.06	16.4033333333333	2.92	-2.48994874152896	8.37965877811037e-15	3.80604988438152e-13	RBK1	Protein kinase superfamily protein	-	-	-	-	-	GO:0004672//protein kinase activity;GO:0005524//ATP binding	GO:0006468//protein phosphorylation
arahy.Tifrunner.gnm1.ann1.KPH33C	57	62	38	104	120	178	2.99	2.63	2.01	9.30	9.04	12.80	2.54333333333333	10.38	2.02901398224451	8.46406816431155e-15	3.84032488106322e-13	atpI	ATP synthase subunit A	Metabolism;Metabolism;Metabolism	Global and overview maps;Energy metabolism;Energy metabolism	ko01100//Metabolic pathways;ko00190//Oxidative phosphorylation;ko00195//Photosynthesis	K02108;K02108;K02108	GO:0005622//intracellular;GO:0005840//ribosome;GO:0015935//small ribosomal subunit	GO:0003735//structural constituent of ribosome;GO:0015078//hydrogen ion transmembrane transporter activity	GO:0006412//translation;GO:0015986//ATP synthesis coupled proton transport
arahy.Tifrunner.gnm1.ann1.EG9R7Q	21	16	11	141	50	237	1.90	1.17	1.01	21.69	6.51	29.26	1.36	19.1533333333333	3.81591693556103	1.03970576400135e-14	4.71238128853919e-13	--	Unknown protein	-	-	-	-	-	-	-
arahy.Tifrunner.gnm1.ann1.EMW6AM	129	173	150	3	1	12	4.70	5.10	5.56	0.19	0.05	0.60	5.12	0.28	-4.1926450779424	1.04915498933396e-14	4.75019308567427e-13	SBP1	selenium-binding protein 2	-	-	-	-	-	GO:0005515//protein binding;GO:0008430//selenium binding	-
arahy.Tifrunner.gnm1.ann1.WMSV6U	208	410	166	6	24	12	10.44	16.63	8.43	0.51	1.73	0.82	11.8333333333333	1.02	-3.53621546658675	1.05587756356272e-14	4.77559291709577e-13	F6'H2	2-oxoglutarate (2OG) and Fe(II)-dependent oxygenase superfamily protein	Metabolism;Metabolism	Global and overview maps;Biosynthesis of other secondary metabolites	ko01110//Biosynthesis of secondary metabolites;ko00940//Phenylpropanoid biosynthesis	K06892;K06892	-	GO:0016491//oxidoreductase activity	GO:0055114//oxidation-reduction process
arahy.Tifrunner.gnm1.ann1.S3RVS3	37	22	25	133	80	203	1.82	0.87	1.25	11.11	5.64	13.60	1.31333333333333	10.1166666666667	2.94542898168668	1.09087054824867e-14	4.92866796546627e-13	AS	UDP-Glycosyltransferase superfamily protein	-	-	-	-	-	-	GO:0008152//metabolic process
arahy.Tifrunner.gnm1.ann1.6X8TD8	1200	2102	1287	242	293	366	10.61	14.97	11.51	3.64	3.70	4.33	12.3633333333333	3.89	-1.66822570679566	1.11192681485669e-14	5.01324818773936e-13	At4g27190	ATP binding; GTP binding; nucleotide binding; nucleoside-triphosphatases	-	-	-	-	-	GO:0000166//nucleotide binding;GO:0017111//nucleoside-triphosphatase activity;GO:0043531//ADP binding	GO:0006952//defense response
arahy.Tifrunner.gnm1.ann1.BHNX0U	122	205	186	0	4	0	1.81	2.46	2.80	0.00	0.09	0.00	2.35666666666667	0.03	-6.29564140336709	1.11460597349732e-14	5.0200543121146e-13	--	Myosin heavy chain-related protein	-	-	-	-	-	-	-
arahy.Tifrunner.gnm1.ann1.EC4LZV	680	1089	904	168	144	159	11.24	14.58	15.21	4.73	3.42	3.58	13.6766666666667	3.91	-1.80647614086403	1.12068937768549e-14	5.04216241813592e-13	AGPS1	Glucose-1-phosphate adenylyltransferase family protein	Metabolism;Metabolism;Metabolism;Metabolism	Global and overview maps;Global and overview maps;Carbohydrate metabolism;Carbohydrate metabolism	ko01100//Metabolic pathways;ko01110//Biosynthesis of secondary metabolites;ko00500//Starch and sucrose metabolism;ko00520//Amino sugar and nucleotide sugar metabolism	K00975;K00975;K00975;K00975	-	-	-
arahy.Tifrunner.gnm1.ann1.9BGX48	146	197	150	11	15	4	11.50	12.51	11.95	1.47	1.69	0.43	11.9866666666667	1.19666666666667	-3.3243372716914	1.1323628461927e-14	5.08934849050084e-13	KAB1	voltage-gated potassium channel subunit beta	-	-	-	-	-	-	-
arahy.Tifrunner.gnm1.ann1.UM7XUK	252	390	396	0	2	0	4.56	5.71	7.28	0.00	0.05	0.00	5.85	0.0166666666666667	-8.45532722030456	1.15734835349923e-14	5.19620355950775e-13	CTR1	Protein kinase superfamily protein	-	-	-	-	-	GO:0004672//protein kinase activity;GO:0004674//protein serine/threonine kinase activity;GO:0005524//ATP binding	GO:0006468//protein phosphorylation
arahy.Tifrunner.gnm1.ann1.YG8T0S	1195	1145	984	1398	1426	1632	55.10	42.69	46.12	109.41	94.35	102.48	47.97	102.08	1.08949588956338	1.17516287226336e-14	5.27067302019729e-13	RPL5	ribosomal protein L5	Genetic Information Processing	Translation	ko03010//Ribosome	K02932	GO:0005622//intracellular;GO:0005840//ribosome	GO:0003735//structural constituent of ribosome;GO:0008097//5S rRNA binding	GO:0006412//translation
arahy.Tifrunner.gnm1.ann1.72Q128	172	285	197	309	305	410	9.49	12.73	11.08	29.00	24.18	30.87	11.1	28.0166666666667	1.33572564216491	1.20155782950583e-14	5.38343060104899e-13	NAC029	NAC domain protein,	-	-	-	-	-	GO:0003677//DNA binding	-
arahy.Tifrunner.gnm1.ann1.F2RES5	177	222	183	343	539	298	5.73	5.80	6.01	18.85	25.03	13.15	5.84666666666667	19.01	1.70107228492497	1.20790484164132e-14	5.40622436005512e-13	UNE10	transcription factor UNE10-like [Glycine max]	-	-	-	-	-	GO:0046983//protein dimerization activity	-
arahy.Tifrunner.gnm1.ann1.UA24XB	540	799	717	107	66	106	10.87	13.01	14.67	3.66	1.90	2.91	12.85	2.82333333333333	-2.1862969854702	1.2195125888325e-14	5.45249159769466e-13	VAB	uncharacterized protein LOC100814874 isoform X2 [Glycine max]	-	-	-	-	-	-	-
arahy.Tifrunner.gnm1.ann1.K2SWWG	12	24	4	53	114	96	1.47	2.37	0.50	10.99	19.99	15.98	1.44666666666667	15.6533333333333	3.43566546066557	1.23143918277757e-14	5.50008663924858e-13	KTI2	kunitz trypsin inhibitor 1	-	-	-	-	-	GO:0004866//endopeptidase inhibitor activity	-
arahy.Tifrunner.gnm1.ann1.NWH0QG	129	166	140	7	15	7	4.83	5.05	5.34	0.45	0.81	0.36	5.07333333333333	0.54	-3.23190264061892	1.30072145946713e-14	5.80348923942289e-13	CYP82G1	Cytochrome P450 superfamily protein	Metabolism	Metabolism of terpenoids and polyketides	ko00904//Diterpenoid biosynthesis	K17961	-	GO:0005506//iron ion binding;GO:0020037//heme binding	GO:0055114//oxidation-reduction process
arahy.Tifrunner.gnm1.ann1.T8CK68	139	196	137	1	3	0	7.83	8.94	7.88	0.10	0.24	0.00	8.21666666666667	0.113333333333333	-6.17990909001494	1.30890175659369e-14	5.8339232810503e-13	HSP26-A	Glutathione S-transferase family protein	Metabolism	Metabolism of other amino acids	ko00480//Glutathione metabolism	K00799	-	GO:0005515//protein binding	-
arahy.Tifrunner.gnm1.ann1.NDI7S1	387	518	402	60	74	40	13.74	14.87	14.52	3.62	3.75	1.91	14.3766666666667	3.09333333333333	-2.21649500560693	1.32074911732649e-14	5.87452783563601e-13	ACR10	ACT domain-containing protein	-	-	-	-	-	GO:0016597//amino acid binding	GO:0008152//metabolic process
arahy.Tifrunner.gnm1.ann1.QCL9IC	387	518	402	60	74	40	13.74	14.87	14.52	3.62	3.75	1.91	14.3766666666667	3.09333333333333	-2.21649500560693	1.32074911732649e-14	5.87452783563601e-13	ACR10	ACT domain-containing protein	-	-	-	-	-	GO:0016597//amino acid binding	GO:0008152//metabolic process
arahy.Tifrunner.gnm1.ann1.T0DAJU	4097	4700	3598	1007	1055	1117	389.27	361.25	347.54	162.50	143.96	144.62	366.02	150.36	-1.28350166165643	1.33424793768382e-14	5.92842546389905e-13	RBG7	RNA-binding protein 1	-	-	-	-	-	GO:0000166//nucleotide binding;GO:0003676//nucleic acid binding	-
arahy.Tifrunner.gnm1.ann1.31L8TN	1906	2446	2294	66	15	49	58.01	60.23	70.98	3.41	0.66	2.03	63.0733333333333	2.03333333333333	-4.95511153247777	1.37133637233636e-14	6.08691828060198e-13	--	acyl-CoA-binding domain-containing protein 4-like isoform X2 [Glycine max]	-	-	-	-	-	GO:0005515//protein binding	-
arahy.Tifrunner.gnm1.ann1.L0RB90	39	17	12	109	104	162	2.88	1.02	0.90	13.66	11.02	16.29	1.6	13.6566666666667	3.09346158187179	1.3970356044754e-14	6.18819011509735e-13	pgip	receptor-like kinase	-	-	-	-	-	GO:0005515//protein binding	-
arahy.Tifrunner.gnm1.ann1.AH9G4E	4501	5126	4781	1131	1462	1424	107.20	98.19	115.46	46.46	50.33	46.72	106.95	47.8366666666667	-1.16074771358621	1.42033605478989e-14	6.28491382924657e-13	LOS1	GTP binding Elongation factor Tu family protein	-	-	-	-	-	GO:0003924//GTPase activity;GO:0005525//GTP binding	-
arahy.Tifrunner.gnm1.ann1.61ZXLU	842	1237	974	2579	1423	3428	39.94	47.46	46.94	207.64	96.90	221.47	44.78	175.336666666667	1.96920129289493	1.46388171341032e-14	6.47093006210072e-13	--	hypothetical protein	-	-	-	-	-	-	-
arahy.Tifrunner.gnm1.ann1.T92ZT6	280	392	271	25	53	25	7.60	8.60	7.47	1.16	2.08	0.91	7.89	1.38333333333333	-2.51187646450033	1.49949613531464e-14	6.62154044444188e-13	IREG3	iron-regulated protein 3	-	-	-	-	GO:0016021//integral component of membrane	GO:0005381//iron ion transmembrane transporter activity	GO:0034755//iron ion transmembrane transport
arahy.Tifrunner.gnm1.ann1.H38MEV	751	796	320	1181	1554	1882	88.26	75.66	38.23	235.73	262.20	301.38	67.3833333333333	266.436666666667	1.98332893499395	1.51209020120708e-14	6.67029143023745e-13	--	Cell wall-associated hydrolase n=1 Tax=Medicago truncatula RepID=G8A317_MEDTR	-	-	-	-	-	-	-
arahy.Tifrunner.gnm1.ann1.2R4S5U	516	590	542	92	131	122	44.59	41.26	47.60	13.57	16.23	14.34	44.4833333333333	14.7133333333333	-1.59614077074972	1.54020196974386e-14	6.78732535373163e-13	At5g16400	thioredoxin F2	-	-	-	-	-	GO:0015035//protein disulfide oxidoreductase activity	GO:0006662//glycerol ether metabolic process;GO:0045454//cell redox homeostasis
arahy.Tifrunner.gnm1.ann1.ZDDP39	181	135	117	3	9	6	15.58	9.40	10.24	0.44	1.11	0.70	11.74	0.75	-3.96839800261417	1.55713812137095e-14	6.85492127645989e-13	--	uncharacterized protein LOC102667538 [Glycine max]	-	-	-	-	-	-	-
arahy.Tifrunner.gnm1.ann1.Z62C6M	10	8	15	102	45	297	0.30	0.19	0.45	5.17	1.92	12.04	0.313333333333333	6.37666666666667	4.34703230666848	1.58870663185013e-14	6.98672807912617e-13	LBD39	LOB domain-containing protein 39	-	-	-	-	-	-	-
MSTRG.42634	206	288	202	664	374	1156	14.36	16.28	14.31	78.70	37.51	110.03	14.9833333333333	75.4133333333333	2.33146100440759	1.66204783188515e-14	7.30178270626147e-13	--	DUF1677 family protein [Medicago truncatula]	-	-	-	-	-	-	-
arahy.Tifrunner.gnm1.ann1.P30B2B	4146	5428	5121	589	1164	690	105.04	111.28	131.91	25.36	42.33	23.81	116.076666666667	30.5	-1.92819684795142	1.66917826976883e-14	7.31812765015503e-13	FTSH	ATP-dependent zinc metalloprotease FTSH protein	-	-	-	-	GO:0016020//membrane	GO:0000166//nucleotide binding;GO:0004222//metalloendopeptidase activity;GO:0005524//ATP binding;GO:0017111//nucleoside-triphosphatase activity	GO:0006508//proteolysis
arahy.Tifrunner.gnm1.ann1.VZ61JB	4146	5428	5121	589	1164	690	105.04	111.28	131.91	25.36	42.33	23.81	116.076666666667	30.5	-1.92819684795142	1.66917826976883e-14	7.31812765015503e-13	FTSH	ATP-dependent zinc metalloprotease FTSH protein	-	-	-	-	GO:0016020//membrane	GO:0000166//nucleotide binding;GO:0004222//metalloendopeptidase activity;GO:0005524//ATP binding;GO:0017111//nucleoside-triphosphatase activity	GO:0006508//proteolysis
arahy.Tifrunner.gnm1.ann1.CAZ0UP	8934	6396	3040	15824	23707	17663	1476.82	855.50	510.90	4441.56	5627.26	3978.39	947.74	4682.40333333333	2.30468597670245	1.70963659285485e-14	7.48785937127714e-13	--	senescence-associated protein	-	-	-	-	-	-	-
arahy.Tifrunner.gnm1.ann1.2L3ISV	166	168	144	221	335	254	3.63	2.96	3.19	8.21	10.50	7.55	3.26	8.75333333333333	1.42496054594065	1.74175463381222e-14	7.62075355682855e-13	VIT1	vacuolar iron transporter 1	-	-	-	-	-	-	-
arahy.Tifrunner.gnm1.ann1.M1PYQ3	119	216	140	10	14	11	9.37	13.74	11.18	1.35	1.58	1.18	11.43	1.37	-3.06057760525395	1.8112584097309e-14	7.91678548497655e-13	GGPPS1	geranylgeranyl pyrophosphate synthase 1	Metabolism;Metabolism;Metabolism	Global and overview maps;Global and overview maps;Metabolism of terpenoids and polyketides	ko01100//Metabolic pathways;ko01110//Biosynthesis of secondary metabolites;ko00900//Terpenoid backbone biosynthesis	K13789;K13789;K13789	-	-	-
arahy.Tifrunner.gnm1.ann1.018Q39	38	55	59	169	112	316	0.81	0.99	1.33	6.35	3.57	9.53	1.04333333333333	6.48333333333333	2.63553559294094	1.82558330012672e-14	7.97128040773543e-13	SRF3	Protein kinase superfamily protein	-	-	-	-	-	GO:0004672//protein kinase activity;GO:0005515//protein binding;GO:0005524//ATP binding	GO:0006468//protein phosphorylation
arahy.Tifrunner.gnm1.ann1.GAN3W4	183	262	218	19	25	36	2.85	3.30	3.44	0.51	0.55	0.76	3.19666666666667	0.606666666666667	-2.39759236481944	1.84526660978086e-14	8.04903794969656e-13	At4g18820	DNA polymerase III subunit gamma/tau	-	-	-	-	GO:0009360//DNA polymerase III complex	GO:0000166//nucleotide binding;GO:0003677//DNA binding;GO:0003887//DNA-directed DNA polymerase activity;GO:0005515//protein binding;GO:0005524//ATP binding;GO:0017111//nucleoside-triphosphatase activity	GO:0006260//DNA replication
arahy.Tifrunner.gnm1.ann1.0MH239	149	276	224	21	22	22	3.91	5.87	5.97	0.94	0.81	0.79	5.25	0.846666666666667	-2.63245142650247	1.8575271063215e-14	8.08608300786324e-13	RPM1	disease resistance protein	Organismal Systems	Environmental adaptation	ko04626//Plant-pathogen interaction	K13457	-	GO:0043531//ADP binding	GO:0006952//defense response
arahy.Tifrunner.gnm1.ann1.WIN0ZV	149	276	224	21	22	22	3.91	5.87	5.97	0.94	0.81	0.79	5.25	0.846666666666667	-2.63245142650247	1.8575271063215e-14	8.08608300786324e-13	RPM1	disease resistance protein	Organismal Systems	Environmental adaptation	ko04626//Plant-pathogen interaction	K13457	-	GO:0043531//ADP binding	GO:0006952//defense response
arahy.Tifrunner.gnm1.ann1.8WSJ5E	236	271	244	316	341	491	9.35	8.68	9.83	21.24	19.38	26.47	9.28666666666667	22.3633333333333	1.26790248575083	1.90617909242681e-14	8.28946494479673e-13	CID9	polyadenylate-binding protein 7-like isoform X2 [Glycine max]	-	-	-	-	-	GO:0000166//nucleotide binding;GO:0003676//nucleic acid binding	-
arahy.Tifrunner.gnm1.ann1.L2R3EE	211	182	180	284	316	331	14.49	10.10	12.54	33.14	31.17	30.97	12.3766666666667	31.76	1.35958809800937	1.97321324912171e-14	8.57229342902855e-13	RPL30	60S ribosomal protein L30-like [Glycine max]	Genetic Information Processing	Translation	ko03010//Ribosome	K02908	GO:0005622//intracellular;GO:0005840//ribosome	GO:0003735//structural constituent of ribosome	GO:0006412//translation
arahy.Tifrunner.gnm1.ann1.Q6RBV6	333	363	529	1	0	0	16.13	14.22	26.04	0.08	0.00	0.00	18.7966666666667	0.0266666666666667	-9.46122362761337	1.97910629041661e-14	8.58920123329238e-13	--	Dehydrin family protein	-	-	-	-	-	-	GO:0006950//response to stress;GO:0009415//response to water
arahy.Tifrunner.gnm1.ann1.I5HCXG	534	550	454	737	653	857	10.66	8.37	8.68	23.54	17.63	21.97	9.23666666666667	21.0466666666667	1.18814754983157	2.03753861385838e-14	8.83386185697265e-13	MRTO4	Ribosomal protein L10 family protein	-	-	-	-	GO:0005622//intracellular	-	GO:0042254//ribosome biogenesis
arahy.Tifrunner.gnm1.ann1.J2FWCG	100	153	140	4	6	10	3.55	4.39	5.03	0.24	0.30	0.48	4.32333333333333	0.34	-3.6685374222802	2.0594567692071e-14	8.91987925811375e-13	SCRM	transcription factor ICE1-like [Glycine max]	-	-	-	-	-	GO:0046983//protein dimerization activity	-
arahy.Tifrunner.gnm1.ann1.N9KEBQ	780	1363	936	192	192	221	21.94	30.83	26.93	9.08	7.67	8.42	26.5666666666667	8.39	-1.66287450771686	2.06473654068533e-14	8.93373203621933e-13	At1g62810	Copper amine oxidase family protein	Metabolism;Metabolism;Metabolism;Metabolism;Metabolism;Metabolism;Metabolism;Metabolism	Global and overview maps;Global and overview maps;Amino acid metabolism;Amino acid metabolism;Amino acid metabolism;Metabolism of other amino acids;Biosynthesis of other secondary metabolites;Biosynthesis of other secondary metabolites	ko01100//Metabolic pathways;ko01110//Biosynthesis of secondary metabolites;ko00260//Glycine, serine and threonine metabolism;ko00350//Tyrosine metabolism;ko00360//Phenylalanine metabolism;ko00410//beta-Alanine metabolism;ko00950//Isoquinoline alkaloid biosynthesis;ko00960//Tropane, piperidine and pyridine alkaloid biosynthesis	K00276;K00276;K00276;K00276;K00276;K00276;K00276;K00276	-	GO:0005507//copper ion binding;GO:0008131//primary amine oxidase activity;GO:0048038//quinone binding	GO:0009308//amine metabolic process;GO:0055114//oxidation-reduction process
arahy.Tifrunner.gnm1.ann1.QJLN12	1587	1782	1404	3900	2278	6118	75.28	68.41	67.73	314.16	155.16	395.47	70.4733333333333	288.263333333333	2.03223798070192	2.06804431950554e-14	8.93903305959885e-13	SKP2A	F-box family protein	Genetic Information Processing	Folding, sorting and degradation	ko04120//Ubiquitin mediated proteolysis	K03875	-	GO:0005515//protein binding	-
arahy.Tifrunner.gnm1.ann1.NBP004	94	69	57	157	167	264	8.45	5.02	5.21	23.95	21.54	32.32	6.22666666666667	25.9366666666667	2.05846112462799	2.07829640066376e-14	8.97430966894264e-13	--	Unknown protein	-	-	-	-	-	-	-
MSTRG.18657	145	224	167	474	315	996	9.52	11.87	11.15	52.75	29.62	88.86	10.8466666666667	57.0766666666667	2.39564933217871	2.10786885840238e-14	9.09285900908008e-13	--	DUF1677 family protein [Medicago truncatula]	-	-	-	-	-	-	-
arahy.Tifrunner.gnm1.ann1.91Z2HD	116	172	163	8	13	13	2.10	2.52	3.00	0.25	0.34	0.33	2.54	0.306666666666667	-3.05008523143631	2.14306698254921e-14	9.23541375752784e-13	--	uncharacterized protein LOC100796503 isoform X5 [Glycine max]	-	-	-	-	-	-	-
arahy.Tifrunner.gnm1.ann1.W7LA7X	420	675	519	84	118	105	13.96	18.15	17.54	4.72	5.63	4.76	16.55	5.03666666666667	-1.71629005725091	2.17420325588463e-14	9.36019580231493e-13	PLP7	patatin-like protein 6	-	-	-	-	-	-	GO:0006629//lipid metabolic process;GO:0008152//metabolic process
arahy.Tifrunner.gnm1.ann1.UM0YXB	198	247	205	344	290	458	5.11	5.15	5.38	15.05	10.75	16.09	5.21333333333333	13.9633333333333	1.42136537155917	2.1764181331066e-14	9.36034259611237e-13	CLC-B	chloride channel A	-	-	-	-	GO:0016020//membrane	GO:0005216//ion channel activity;GO:0005247//voltage-gated chloride channel activity;GO:0030554//adenyl nucleotide binding	GO:0006821//chloride transport;GO:0055085//transmembrane transport
arahy.Tifrunner.gnm1.ann1.RBAX1J	123	119	143	0	6	3	2.84	2.12	3.22	0.00	0.20	0.09	2.72666666666667	0.0966666666666667	-4.81797603781418	2.18675889356292e-14	9.39540192487563e-13	ABCG21	ATP-binding ABC transporter	-	-	-	-	GO:0016020//membrane	GO:0000166//nucleotide binding;GO:0005524//ATP binding;GO:0016887//ATPase activity;GO:0017111//nucleoside-triphosphatase activity	-
arahy.Tifrunner.gnm1.ann1.NWD6TW	101	121	138	4	3	5	3.02	2.92	4.18	0.20	0.13	0.20	3.37333333333333	0.176666666666667	-4.25507312013111	2.19434488478907e-14	9.41856711449165e-13	FAAH	fatty acid amide hydrolase-like [Glycine max]	-	-	-	-	-	-	-
arahy.Tifrunner.gnm1.ann1.C8YHPQ	91	145	144	2	3	2	2.03	2.62	3.26	0.08	0.10	0.06	2.63666666666667	0.08	-5.04257138375164	2.28091425590231e-14	9.78035980937451e-13	N	disease resistance protein (TIR-NBS-LRR class), putative	-	-	-	-	-	GO:0005515//protein binding;GO:0043531//ADP binding	GO:0006952//defense response;GO:0007165//signal transduction
arahy.Tifrunner.gnm1.ann1.JE1LMX	164	220	154	17	22	14	21.56	23.34	20.49	3.83	4.17	2.50	21.7966666666667	3.5	-2.63868069539314	2.33220666297404e-14	9.98035636970806e-13	RSZ21	Arginine/serine-rich splicing factor, putative n=5 Tax=rosids RepID=B9T7V5_RICCO	Genetic Information Processing	Transcription	ko03040//Spliceosome	K12896	-	GO:0000166//nucleotide binding;GO:0003676//nucleic acid binding;GO:0008270//zinc ion binding	-
arahy.Tifrunner.gnm1.ann1.66SDN0	2228	2746	2533	549	502	661	202.34	201.81	233.87	84.63	65.48	81.80	212.673333333333	77.3033333333333	-1.460036618242	2.37626225673614e-14	1.01587578270546e-12	CAB8	light-harvesting chlorophyll B-binding protein 3	Metabolism	Energy metabolism	ko00196//Photosynthesis - antenna proteins	K08909	GO:0016020//membrane	-	-
arahy.Tifrunner.gnm1.ann1.J9AJ01	5757	7961	6961	1491	1336	1811	160.93	180.07	197.85	70.79	53.64	69.00	179.616666666667	64.4766666666667	-1.47807215821205	2.39564306096425e-14	1.02269997963448e-12	LHCB5	light-harvesting chlorophyll B-binding protein 3	Metabolism;Metabolism	Global and overview maps;Energy metabolism	ko01100//Metabolic pathways;ko00196//Photosynthesis - antenna proteins	K08916;K08916	GO:0016020//membrane	-	-
arahy.Tifrunner.gnm1.ann1.7R86JN	1331	1427	1446	283	317	258	95.32	82.67	105.23	34.46	32.56	25.20	94.4066666666667	30.74	-1.61877157620396	2.39699030686428e-14	1.02269997963448e-12	--	post-illumination chlorophyll fluorescence increase	-	-	-	-	-	-	-
MSTRG.38468	1016	1131	838	182	154	128	87.58	78.88	73.43	26.64	19.06	15.03	79.9633333333333	20.2433333333333	-1.98189174472671	2.40005906539043e-14	1.02299240521041e-12	CML23	PREDICTED: probable calcium-binding protein CML18 [Arachis duranensis]	Organismal Systems	Environmental adaptation	ko04626//Plant-pathogen interaction	K13448	-	-	-
arahy.Tifrunner.gnm1.ann1.FD543A	37	67	50	263	102	364	1.92	2.81	2.63	23.05	7.54	25.55	2.45333333333333	18.7133333333333	2.93125139245551	2.4220158625468e-14	1.03132703226422e-12	ephA	epoxide hydrolase	-	-	-	-	-	GO:0003824//catalytic activity	-
arahy.Tifrunner.gnm1.ann1.CY8ETB	518	548	446	667	635	926	24.42	20.92	21.39	53.40	42.97	59.47	22.2433333333333	51.9466666666667	1.22365817356933	2.48245081955813e-14	1.05601341999082e-12	CPP1	molecular chaperone DnaJ n=1 Tax=Anabaena sp. PCC 7108 RepID=UPI0003473ED6	-	-	-	-	-	-	-
arahy.Tifrunner.gnm1.ann1.CFM630	349	214	238	11	28	11	14.36	7.15	9.98	0.77	1.67	0.60	10.4966666666667	1.01333333333333	-3.37275052869183	2.49766389636041e-14	1.06143296791665e-12	At3g16150	N-terminal nucleophile aminohydrolases (Ntn hydrolases) superfamily protein	-	-	-	-	-	GO:0016787//hydrolase activity	-
arahy.Tifrunner.gnm1.ann1.U5JCUP	1953	2036	1732	340	514	504	99.02	83.54	89.28	29.25	37.42	34.81	90.6133333333333	33.8266666666667	-1.42156233312028	2.60295680737496e-14	1.10399320243229e-12	CCR1	NAD(P)-binding Rossmann-fold superfamily protein	-	-	-	-	-	GO:0003824//catalytic activity;GO:0050662//coenzyme binding	GO:0044237//cellular metabolic process
arahy.Tifrunner.gnm1.ann1.0QCF99	1261	1289	540	1871	2640	2737	141.53	117.00	61.54	356.54	425.37	418.48	106.69	400.13	1.90704384029336	2.61946029652884e-14	1.10770911179912e-12	--	signal anchor, putative	-	-	-	-	-	-	-
arahy.Tifrunner.gnm1.ann1.6K111H	1261	1289	540	1871	2640	2737	141.53	117.00	61.54	356.54	425.37	418.48	106.69	400.13	1.90704384029336	2.61946029652884e-14	1.10770911179912e-12	--	signal anchor, putative	-	-	-	-	-	-	-
arahy.Tifrunner.gnm1.ann1.QIDR5S	1261	1289	540	1871	2640	2737	141.53	117.00	61.54	356.54	425.37	418.48	106.69	400.13	1.90704384029336	2.61946029652884e-14	1.10770911179912e-12	--	signal anchor, putative	-	-	-	-	-	-	-
arahy.Tifrunner.gnm1.ann1.IFN97P	252	328	190	16	38	25	8.04	8.49	6.18	0.86	1.76	1.10	7.57	1.24	-2.60995317959886	2.68614664824977e-14	1.13479120508048e-12	GPT2	glucose-6-phosphate/phosphate translocator 2	-	-	-	-	GO:0016020//membrane;GO:0016021//integral component of membrane	GO:0005215//transporter activity	GO:0006810//transport
MSTRG.16903	694	706	679	1334	966	2010	36.72	30.22	36.52	119.84	73.39	144.90	34.4866666666667	112.71	1.70850492588033	2.69403018254765e-14	1.13700259090767e-12	IDD7	PREDICTED: protein indeterminate-domain 9 [Arachis duranensis]	-	-	-	-	-	GO:0043169//cation binding	-
arahy.Tifrunner.gnm1.ann1.W56I62	2264	3284	2332	364	681	589	48.56	56.97	50.84	13.27	20.97	17.22	52.1233333333333	17.1533333333333	-1.60344039213141	2.9604350050641e-14	1.24821013052418e-12	WRKY6	WRKY family transcription factor	-	-	-	-	-	GO:0003700//transcription factor activity, sequence-specific DNA binding;GO:0043565//sequence-specific DNA binding	-
arahy.Tifrunner.gnm1.ann1.974NLB	867	1207	1040	206	181	250	24.09	27.14	29.39	9.74	7.22	9.48	26.8733333333333	8.81333333333333	-1.60841560634339	3.00436219167917e-14	1.26548806664625e-12	LAX2	auxin transporter-like protein 2-like isoform X1 [Glycine max]	Environmental Information Processing	Signal transduction	ko04075//Plant hormone signal transduction	K13946	-	-	-
arahy.Tifrunner.gnm1.ann1.L2AMHL	732	933	658	132	191	197	13.92	14.26	12.75	4.15	4.67	4.83	13.6433333333333	4.55	-1.58425771563587	3.04636765685095e-14	1.28192345654271e-12	PAH1	phosphatidate phosphatase LPIN3-like [Glycine max]	Metabolism;Metabolism;Metabolism;Metabolism	Global and overview maps;Global and overview maps;Lipid metabolism;Lipid metabolism	ko01100//Metabolic pathways;ko01110//Biosynthesis of secondary metabolites;ko00564//Glycerophospholipid metabolism;ko00561//Glycerolipid metabolism	K15728;K15728;K15728;K15728	-	-	-
arahy.Tifrunner.gnm1.ann1.Q1TGGH	324	345	308	525	427	588	6.64	5.72	6.42	18.28	12.56	16.43	6.26	15.7566666666667	1.33172780170488	3.38035956537713e-14	1.42107535029498e-12	APS1	HAD superfamily, subfamily IIIB acid phosphatase	-	-	-	-	-	GO:0003993//acid phosphatase activity	-
arahy.Tifrunner.gnm1.ann1.9X74ZG	99	226	157	3	10	1	2.95	5.45	4.77	0.16	0.44	0.04	4.39	0.213333333333333	-4.36303963025652	3.42382731813975e-14	1.43794047112715e-12	NPF4.6	nitrate transporter 1:2	-	-	-	-	GO:0016020//membrane	GO:0005215//transporter activity	GO:0006810//transport
arahy.Tifrunner.gnm1.ann1.VWE764	823	845	760	41	138	63	23.30	19.34	22.05	1.98	5.29	2.32	21.5633333333333	3.19666666666667	-2.75393999239597	3.48436474154848e-14	1.46193453994862e-12	PDC1	pyruvate decarboxylase-2	Metabolism;Metabolism;Metabolism	Global and overview maps;Global and overview maps;Carbohydrate metabolism	ko01100//Metabolic pathways;ko01110//Biosynthesis of secondary metabolites;ko00010//Glycolysis / Gluconeogenesis	K01568;K01568;K01568	-	GO:0000287//magnesium ion binding;GO:0003824//catalytic activity;GO:0030976//thiamine pyrophosphate binding	-
MSTRG.17100	540	617	638	94	116	143	12.98	12.01	15.59	3.82	4.02	4.69	13.5266666666667	4.17666666666667	-1.6953824504348	3.53429552551523e-14	1.48143586470864e-12	At2g19130	PREDICTED: G-type lectin S-receptor-like serine/threonine-protein kinase At2g19130 [Arachis duranensis]	-	-	-	-	-	GO:0004672//protein kinase activity;GO:0032550//purine ribonucleoside binding	GO:0006464//cellular protein modification process;GO:0006796//phosphate-containing compound metabolic process;GO:0008037//cell recognition
arahy.Tifrunner.gnm1.ann1.AINH12	1692	1703	1340	324	291	339	119.06	96.96	95.86	38.68	29.44	32.53	103.96	33.55	-1.63164386738465	3.6243088883734e-14	1.51768376689525e-12	--	Protein of unknown function (DUF1685)	-	-	-	-	-	-	-
arahy.Tifrunner.gnm1.ann1.8LR0MX	477	435	322	517	694	711	12.31	9.09	8.45	22.66	25.71	25.01	9.95	24.46	1.29765597309638	3.63241599498392e-14	1.51959609489961e-12	RPP2B	60S acidic ribosomal protein family	Genetic Information Processing	Translation	ko03010//Ribosome	K02943	GO:0005622//intracellular;GO:0005840//ribosome	GO:0003735//structural constituent of ribosome	GO:0006412//translation;GO:0006414//translational elongation
arahy.Tifrunner.gnm1.ann1.ESW0GN	58	48	22	105	195	154	8.34	5.61	3.23	25.60	40.39	30.32	5.72666666666667	32.1033333333333	2.48695556638361	3.67528464650579e-14	1.53603279062631e-12	--	senescence-associated protein	-	-	-	-	-	-	-
arahy.Tifrunner.gnm1.ann1.UG6CYA	114	153	124	6	7	0	3.99	4.35	4.42	0.35	0.36	0.00	4.25333333333333	0.236666666666667	-4.16766549426018	3.70790439267949e-14	1.54815829127032e-12	GAPN	aldehyde dehydrogenase family 2 member C4-like [Glycine max]	Metabolism;Metabolism;Metabolism;Metabolism	Global and overview maps;Global and overview maps;Carbohydrate metabolism;Carbohydrate metabolism	ko01100//Metabolic pathways;ko01200//Carbon metabolism;ko00010//Glycolysis / Gluconeogenesis;ko00030//Pentose phosphate pathway	K00131;K00131;K00131;K00131	-	GO:0016491//oxidoreductase activity	GO:0008152//metabolic process;GO:0055114//oxidation-reduction process
arahy.Tifrunner.gnm1.ann1.J4CT7A	5	6	5	41	38	53	0.23	0.24	0.13	2.99	2.45	3.24	0.2	2.89333333333333	3.85466063683596	3.7376896747693e-14	1.55907790301698e-12	BPC4	GAGA-binding protein isoform X3 [Glycine max]	-	-	-	-	-	-	-
MSTRG.36268	241	328	166	315	525	625	8.12	8.95	5.71	18.05	25.42	28.71	7.59333333333333	24.06	1.66383139618912	3.74801650016038e-14	1.56186761378528e-12	atpA	ATP synthase CF1 alpha subunit (chloroplast) [Arachis hypogaea]	Metabolism;Metabolism;Metabolism	Global and overview maps;Energy metabolism;Energy metabolism	ko01100//Metabolic pathways;ko00190//Oxidative phosphorylation;ko00195//Photosynthesis	K02111;K02111;K02111	-	-	-
arahy.Tifrunner.gnm1.ann1.8Q0NML	442	440	390	477	551	619	42.58	34.21	38.21	78.35	76.60	81.56	38.3333333333333	78.8366666666667	1.04026732300985	3.75907332079392e-14	1.56495582032121e-12	RPL17B	Ribosomal protein L17 component of cytosolic 80S ribosome and 60S large subunit n=1 Tax=Coccomyxa subellipsoidea C-169 RepID=I0YUE4_9CHLO	Genetic Information Processing	Translation	ko03010//Ribosome	K02880	GO:0005622//intracellular;GO:0005840//ribosome;GO:0015934//large ribosomal subunit	GO:0003735//structural constituent of ribosome	GO:0006412//translation
arahy.Tifrunner.gnm1.ann1.67WLF9	249	334	278	42	36	52	6.17	6.71	7.02	1.77	1.30	1.75	6.63333333333333	1.60666666666667	-2.04566337920105	3.79838202493801e-14	1.57978830692238e-12	PVA41	Structural molecule, putative n=1 Tax=Ricinus communis RepID=B9SFC3_RICCO	-	-	-	-	-	GO:0005198//structural molecule activity	-
arahy.Tifrunner.gnm1.ann1.KM5KAV	833	1689	1200	169	217	133	45.80	75.15	67.05	15.74	17.16	9.94	62.6666666666667	14.28	-2.13370227670211	3.8405594160086e-14	1.59578403924415e-12	At2g41040	S-adenosyl-methionine-sterol-C-methyltransferase	-	-	-	-	-	GO:0008168//methyltransferase activity	GO:0008152//metabolic process
arahy.Tifrunner.gnm1.ann1.V45V7K	93	55	70	183	174	310	3.47	1.67	2.68	11.66	9.38	15.81	2.60666666666667	12.2833333333333	2.23642410667507	3.84898518467586e-14	1.59773831814949e-12	At2g37460	nodulin MtN21 /EamA-like transporter family protein	-	-	-	-	GO:0016020//membrane	-	-
arahy.Tifrunner.gnm1.ann1.SHNW9G	430	539	417	39	94	55	11.65	11.69	11.35	1.75	3.67	2.04	11.5633333333333	2.48666666666667	-2.21727230503114	3.89351746394384e-14	1.61466238248693e-12	PPC6-1	Protein phosphatase 2C family protein	-	-	-	-	-	GO:0003824//catalytic activity	-
arahy.Tifrunner.gnm1.ann1.H4N6W2	304	366	417	1	0	0	8.36	8.14	11.65	0.05	0.00	0.00	9.38333333333333	0.0166666666666667	-9.13699111208023	3.95717899691899e-14	1.63947912071194e-12	LACS2	long-chain acyl-CoA synthetase 2	Metabolism;Cellular Processes;Metabolism;Metabolism;Metabolism	Global and overview maps;Transport and catabolism;Global and overview maps;Lipid metabolism;Lipid metabolism	ko01100//Metabolic pathways;ko04146//Peroxisome;ko01212//Fatty acid metabolism;ko00071//Fatty acid degradation;ko00061//Fatty acid biosynthesis	K01897;K01897;K01897;K01897;K01897	-	GO:0003824//catalytic activity	GO:0008152//metabolic process
arahy.Tifrunner.gnm1.ann1.PB1D04	1277	2041	1415	155	315	146	41.99	54.29	47.28	8.65	14.87	6.54	47.8533333333333	10.02	-2.25573691389971	3.98777685045575e-14	1.65056275771709e-12	KCS12	3-ketoacyl-CoA synthase 12	Metabolism;Metabolism;Organismal Systems;Metabolism	Global and overview maps;Global and overview maps;Environmental adaptation;Lipid metabolism	ko01100//Metabolic pathways;ko01110//Biosynthesis of secondary metabolites;ko04626//Plant-pathogen interaction;ko00062//Fatty acid elongation	K15397;K15397;K15397;K15397	GO:0016020//membrane	GO:0003824//catalytic activity	GO:0006633//fatty acid biosynthetic process;GO:0008152//metabolic process;GO:0008610//lipid biosynthetic process
arahy.Tifrunner.gnm1.ann1.UE00R2	51	56	50	81	133	157	2.94	2.59	2.93	7.93	11.03	12.30	2.82	10.42	1.88558820987971	4.05574437788494e-14	1.67707765113273e-12	--	aldolase like	-	-	-	-	-	GO:0003824//catalytic activity;GO:0016830//carbon-carbon lyase activity	GO:0006725//cellular aromatic compound metabolic process
arahy.Tifrunner.gnm1.ann1.M6UBQE	1602	2075	1757	380	547	524	43.19	45.27	48.16	17.38	21.19	19.25	45.54	19.2733333333333	-1.24052818338073	4.07573319922745e-14	1.68372108159038e-12	CBSX1	CBS domain-containing protein CBSX1, chloroplastic [Glycine max]	-	-	-	-	-	GO:0030554//adenyl nucleotide binding	-
arahy.Tifrunner.gnm1.ann1.E0BZDJ	1606	1714	1390	290	434	362	117.11	101.12	103.05	35.95	45.50	36.00	107.093333333333	39.15	-1.45178446105121	4.09879275558098e-14	1.69161906399084e-12	CEQORH	Oxidoreductase, zinc-binding dehydrogenase family protein	-	-	-	-	-	GO:0008270//zinc ion binding;GO:0016491//oxidoreductase activity	GO:0055114//oxidation-reduction process
arahy.Tifrunner.gnm1.ann1.QEW08J	270	288	254	522	372	578	11.70	10.08	11.16	38.30	23.08	34.06	10.98	31.8133333333333	1.53475348796887	4.13362297691461e-14	1.70435509524619e-12	COV1	like COV 1	-	-	-	-	-	-	-
arahy.Tifrunner.gnm1.ann1.TGUH8U	333	451	382	54	73	88	15.48	16.94	18.07	4.26	4.90	5.59	16.83	4.91666666666667	-1.77528272291454	4.16069878336007e-14	1.71387248732611e-12	LAMP1	putative chromatin-remodeling complex ATPase chain-like [Glycine max]	-	-	-	-	-	GO:0008168//methyltransferase activity	GO:0032259//methylation
arahy.Tifrunner.gnm1.ann1.PHCS62	418	414	366	53	83	67	16.93	13.56	15.08	3.65	4.85	3.70	15.19	4.06666666666667	-1.90120322277299	4.35310722266588e-14	1.79141004996419e-12	PSY	PHYTOENE SYNTHASE	Metabolism;Metabolism;Metabolism	Global and overview maps;Global and overview maps;Metabolism of terpenoids and polyketides	ko01100//Metabolic pathways;ko01110//Biosynthesis of secondary metabolites;ko00906//Carotenoid biosynthesis	K02291;K02291;K02291	-	GO:0016740//transferase activity	GO:0009058//biosynthetic process
arahy.Tifrunner.gnm1.ann1.R5CNPB	678	743	653	99	88	159	42.70	37.84	41.77	10.58	7.97	13.60	40.77	10.7166666666667	-1.92765171999439	4.38017698712845e-14	1.80082333947823e-12	RD19A	Papain family cysteine protease	Organismal Systems	Environmental adaptation	ko04626//Plant-pathogen interaction	K01373	-	GO:0008234//cysteine-type peptidase activity	GO:0006508//proteolysis
arahy.Tifrunner.gnm1.ann1.AMV68J	340	366	339	1	0	0	12.80	11.15	12.97	0.06	0.00	0.00	12.3066666666667	0.02	-9.26522433692462	4.39984880080264e-14	1.80718000218231e-12	SDT	HXXXD-type acyl-transferase family protein	-	-	-	-	-	-	-
arahy.Tifrunner.gnm1.ann1.GWIQ86	1718	1841	1781	360	383	502	48.17	41.76	50.77	17.13	15.41	19.17	46.9	17.2366666666667	-1.4441071186405	4.50337611730862e-14	1.84793412721912e-12	MED26C	probable mediator of RNA polymerase II transcription subunit 26c-like isoform X2 [Glycine max]	-	-	-	-	GO:0005634//nucleus	GO:0003677//DNA binding	-
arahy.Tifrunner.gnm1.ann1.XSQK7Q	153	233	138	9	17	4	1.94	2.40	1.79	0.19	0.31	0.06	2.04333333333333	0.186666666666667	-3.45238834163317	4.58104788232026e-14	1.87621886645945e-12	ABCC5	ATP-binding ABC transporter	-	-	-	-	GO:0016021//integral component of membrane	GO:0000166//nucleotide binding;GO:0005524//ATP binding;GO:0016887//ATPase activity;GO:0017111//nucleoside-triphosphatase activity	GO:0006810//transport;GO:0055085//transmembrane transport
arahy.Tifrunner.gnm1.ann1.31JHKV	33	50	26	77	92	115	0.77	0.96	0.62	3.10	3.13	3.72	0.783333333333333	3.31666666666667	2.08203576886601	4.62723861248148e-14	1.89333017850267e-12	SRF1	Protein kinase superfamily protein	-	-	-	-	-	GO:0004672//protein kinase activity;GO:0005515//protein binding;GO:0005524//ATP binding	GO:0006468//protein phosphorylation
arahy.Tifrunner.gnm1.ann1.Z0BJS7	62	83	53	97	147	177	2.68	2.90	2.33	7.12	9.12	10.42	2.63666666666667	8.88666666666666	1.75292718061618	4.65254990807841e-14	1.9018737824242e-12	petA	chloroplast envelope membrane protein-like isoform X2 [Glycine max]	Metabolism;Metabolism	Global and overview maps;Energy metabolism	ko01100//Metabolic pathways;ko00195//Photosynthesis	K02634;K02634	GO:0016021//integral component of membrane;GO:0031361//integral component of thylakoid membrane	GO:0005506//iron ion binding;GO:0009055//electron carrier activity;GO:0020037//heme binding	GO:0015979//photosynthesis
arahy.Tifrunner.gnm1.ann1.2E9LMX	64	71	63	109	125	137	3.13	2.81	3.13	9.05	8.78	9.15	3.02333333333333	8.99333333333333	1.57271589241975	4.7548863753984e-14	1.94185759281494e-12	AHP1	histidine phosphotransfer protein 6	Environmental Information Processing	Signal transduction	ko04075//Plant hormone signal transduction	K14490	-	GO:0004871//signal transducer activity	GO:0000160//phosphorelay signal transduction system
arahy.Tifrunner.gnm1.ann1.F0BU8J	368	431	423	748	585	1254	44.05	41.79	51.51	152.06	100.59	204.71	45.7833333333333	152.453333333333	1.73547328497053	4.81181587494049e-14	1.96323917285357e-12	ERF3	ethylene-responsive transcription factor 3 [Glycine max]	-	-	-	-	-	GO:0003677//DNA binding;GO:0003700//transcription factor activity, sequence-specific DNA binding	-
arahy.Tifrunner.gnm1.ann1.AWX4M7	93	142	139	3	6	8	6.55	8.09	9.91	0.36	0.61	0.77	8.18333333333333	0.58	-3.81856381335333	4.91052397404037e-14	2.00160978170713e-12	ALDH2C4	aldehyde dehydrogenase family 2 member C4-like [Glycine max]	Metabolism	Biosynthesis of other secondary metabolites	ko00940//Phenylpropanoid biosynthesis	K12355	-	GO:0016491//oxidoreductase activity	GO:0008152//metabolic process;GO:0055114//oxidation-reduction process
arahy.Tifrunner.gnm1.ann1.30VNIJ	765	1040	824	987	1021	1502	20.94	23.10	22.94	46.11	40.31	56.36	22.3266666666667	47.5933333333333	1.09199162592972	5.01631831131051e-14	2.04279330700256e-12	SGS3	protein SUPPRESSOR OF GENE SILENCING 3-like isoform X2 [Glycine max]	-	-	-	-	-	-	GO:0031047//gene silencing by RNA
arahy.Tifrunner.gnm1.ann1.V3A3J9	255	331	230	294	357	405	25.67	27.03	23.54	50.33	51.67	55.58	25.4133333333333	52.5266666666667	1.04746441568885	5.02146059759987e-14	2.04294911630504e-12	RPS25B	Ribosomal protein S25 family protein	Genetic Information Processing	Translation	ko03010//Ribosome	K02975	-	-	-
arahy.Tifrunner.gnm1.ann1.6KR03J	177	206	176	13	27	22	5.94	5.59	6.01	0.74	1.30	0.99	5.84666666666667	1.01	-2.53325904897178	5.06888675750958e-14	2.06029126331275e-12	PFK2	phosphofructokinase 2	Metabolism;Metabolism;Metabolism;Metabolism;Metabolism;Genetic Information Processing;Metabolism;Metabolism;Metabolism	Global and overview maps;Global and overview maps;Global and overview maps;Global and overview maps;Carbohydrate metabolism;Folding, sorting and degradation;Carbohydrate metabolism;Carbohydrate metabolism;Carbohydrate metabolism	ko01100//Metabolic pathways;ko01110//Biosynthesis of secondary metabolites;ko01200//Carbon metabolism;ko01230//Biosynthesis of amino acids;ko00010//Glycolysis / Gluconeogenesis;ko03018//RNA degradation;ko00051//Fructose and mannose metabolism;ko00052//Galactose metabolism;ko00030//Pentose phosphate pathway	K00850;K00850;K00850;K00850;K00850;K00850;K00850;K00850;K00850	GO:0005945//6-phosphofructokinase complex	GO:0003872//6-phosphofructokinase activity;GO:0005524//ATP binding	GO:0006002//fructose 6-phosphate metabolic process;GO:0006096//glycolytic process
arahy.Tifrunner.gnm1.ann1.DP35X1	430	715	565	99	96	81	15.91	21.40	21.23	6.22	5.08	4.10	19.5133333333333	5.13333333333333	-1.92649239482649	5.15762121512182e-14	2.0943748135805e-12	MYB94	myb transcription factor	Organismal Systems	Environmental adaptation	ko04626//Plant-pathogen interaction	K09422	-	GO:0003677//DNA binding;GO:0003682//chromatin binding	-
arahy.Tifrunner.gnm1.ann1.1T0QE3	1052	1489	1084	128	258	127	27.93	31.98	29.27	5.77	9.84	4.59	29.7266666666667	6.73333333333333	-2.14236490667475	5.21349635133912e-14	2.11506323622096e-12	PFK3	phosphofructokinase 3	Metabolism;Metabolism;Metabolism;Metabolism;Metabolism;Genetic Information Processing;Metabolism;Metabolism;Metabolism	Global and overview maps;Global and overview maps;Global and overview maps;Global and overview maps;Carbohydrate metabolism;Folding, sorting and degradation;Carbohydrate metabolism;Carbohydrate metabolism;Carbohydrate metabolism	ko01100//Metabolic pathways;ko01110//Biosynthesis of secondary metabolites;ko01200//Carbon metabolism;ko01230//Biosynthesis of amino acids;ko00010//Glycolysis / Gluconeogenesis;ko03018//RNA degradation;ko00051//Fructose and mannose metabolism;ko00052//Galactose metabolism;ko00030//Pentose phosphate pathway	K00850;K00850;K00850;K00850;K00850;K00850;K00850;K00850;K00850	GO:0005945//6-phosphofructokinase complex	GO:0003872//6-phosphofructokinase activity;GO:0005524//ATP binding	GO:0006002//fructose 6-phosphate metabolic process;GO:0006096//glycolytic process
arahy.Tifrunner.gnm1.ann1.4IR4XJ	170	267	182	8	23	5	3.85	4.92	4.21	0.30	0.75	0.16	4.32666666666667	0.403333333333333	-3.42321143072455	5.29859239126939e-14	2.1475560209449e-12	WRKY6	WRKY family transcription factor	-	-	-	-	-	GO:0003700//transcription factor activity, sequence-specific DNA binding;GO:0043565//sequence-specific DNA binding	-
arahy.Tifrunner.gnm1.ann1.K93IDN	197	196	168	0	0	0	9.13	7.37	7.97	0.00	0.00	0.00	8.15666666666667	0.001	-12.9937639802456	5.31123628036891e-14	2.15064984552825e-12	At4g28780	GDSL-like Lipase/Acylhydrolase superfamily protein	-	-	-	-	-	GO:0016787//hydrolase activity	GO:0006629//lipid metabolic process
arahy.Tifrunner.gnm1.ann1.MHEL4J	1938	2005	816	2954	3934	4105	237.85	199.10	101.85	615.74	693.51	686.56	179.6	665.27	1.88915262753536	5.40465460537416e-14	2.18641456146908e-12	--	RNAase n=1 Tax=Streptococcus thermophilus M17PTZA496 RepID=W4KSI5_STRTR	-	-	-	-	-	-	-
arahy.Tifrunner.gnm1.ann1.820J93	128	155	107	1	10	6	7.49	7.34	6.38	0.10	0.84	0.47	7.07	0.47	-3.91097755313176	5.64645786925787e-14	2.27993663842226e-12	JGB	Transducin/WD40 repeat-like superfamily protein	-	-	-	-	-	GO:0005515//protein binding	-
arahy.Tifrunner.gnm1.ann1.3INE6D	107	135	102	5	1	5	16.48	16.82	15.97	1.31	0.22	1.05	16.4233333333333	0.86	-4.25526650088893	5.69173556646059e-14	2.29605896601148e-12	TSPO	TSPO(outer membrane tryptophan-rich sensory protein)-related	-	-	-	-	GO:0016021//integral component of membrane	-	-
arahy.Tifrunner.gnm1.ann1.31BJ59	172	176	227	0	0	0	6.60	5.48	8.88	0.00	0.00	0.00	6.98666666666667	0.001	-12.7703885957037	5.70791049675247e-14	2.30042191870056e-12	UFGT	UDP-Glycosyltransferase superfamily protein	-	-	-	-	-	-	GO:0008152//metabolic process
arahy.Tifrunner.gnm1.ann1.0NW365	139	157	122	6	14	5	8.34	7.61	7.41	0.61	1.21	0.41	7.78666666666667	0.743333333333333	-3.38892465895971	5.73448572499463e-14	2.30896431790075e-12	GSTU17	Glutathione S-transferase family protein	Metabolism	Metabolism of other amino acids	ko00480//Glutathione metabolism	K00799	-	GO:0005515//protein binding	-
arahy.Tifrunner.gnm1.ann1.W39MEW	1970	2219	1841	365	489	318	36.68	33.43	34.84	11.54	13.08	8.05	34.9833333333333	10.89	-1.68366380674145	5.79494313144953e-14	2.33112042256867e-12	DURF2	RING/U-box superfamily protein	-	-	-	-	-	GO:0005515//protein binding;GO:0008270//zinc ion binding	-
arahy.Tifrunner.gnm1.ann1.1WJI3I	285	182	206	6	8	23	11.90	6.15	8.74	0.43	0.48	1.31	8.93	0.74	-3.59306299949227	5.82706943977099e-14	2.34184901211471e-12	CYP716A12	cytochrome P450, family 718	-	-	-	-	-	GO:0005506//iron ion binding;GO:0020037//heme binding	GO:0055114//oxidation-reduction process
arahy.Tifrunner.gnm1.ann1.TW0DHY	382	600	411	81	75	93	21.74	27.62	23.76	7.79	6.12	7.19	24.3733333333333	7.03333333333333	-1.79302307146352	5.97948251387392e-14	2.40085452254908e-12	VIT_11s0052g01140	CASP-like protein 3 [Glycine max]	-	-	-	-	-	-	-
arahy.Tifrunner.gnm1.ann1.8T1UF6	326	407	297	55	59	71	8.20	8.29	7.60	2.37	2.13	2.43	8.03	2.31	-1.79750713610126	6.15797822590552e-14	2.47021253656371e-12	HMGR3	3-hydroxy-3-methylglutaryl-coenzyme A reductase-like protein	Metabolism;Metabolism;Metabolism	Global and overview maps;Global and overview maps;Metabolism of terpenoids and polyketides	ko01100//Metabolic pathways;ko01110//Biosynthesis of secondary metabolites;ko00900//Terpenoid backbone biosynthesis	K00021;K00021;K00021	GO:0016021//integral component of membrane	GO:0004420//hydroxymethylglutaryl-CoA reductase (NADPH) activity;GO:0050661//NADP binding;GO:0050662//coenzyme binding	GO:0008299//isoprenoid biosynthetic process;GO:0015936//coenzyme A metabolic process;GO:0055114//oxidation-reduction process
arahy.Tifrunner.gnm1.ann1.A15TPK	5694	6622	5702	1247	1835	1444	141.17	132.00	142.13	52.37	65.72	49.11	138.433333333333	55.7333333333333	-1.31257902434391	6.27417775832962e-14	2.51447486221311e-12	LOS1	GTP binding Elongation factor Tu family protein	-	-	-	-	-	GO:0003924//GTPase activity;GO:0005525//GTP binding	-
arahy.Tifrunner.gnm1.ann1.AGF01G	453	707	545	80	95	136	15.76	19.91	19.29	4.73	4.76	6.44	18.32	5.31	-1.78663573729279	6.2871439972851e-14	2.5173208456294e-12	NPF5.6	peptide transporter 1	-	-	-	-	GO:0016020//membrane	GO:0005215//transporter activity	GO:0006810//transport
arahy.Tifrunner.gnm1.ann1.XG4VM3	210	293	205	260	314	354	11.53	13.02	11.46	24.21	24.71	26.43	12.0033333333333	25.1166666666667	1.06520991229491	6.29595797686233e-14	2.51850054317693e-12	--	hypothetical protein	-	-	-	-	-	-	-
arahy.Tifrunner.gnm1.ann1.N7IX60	161	259	222	25	24	26	8.67	11.34	12.08	2.30	1.86	1.92	10.6966666666667	2.02666666666667	-2.39998056083822	6.31436526459692e-14	2.52351197287737e-12	--	nucleobase-ascorbate transporter-like protein	-	-	-	-	-	-	-
arahy.Tifrunner.gnm1.ann1.40BNNI	1594	2097	1616	388	542	525	76.99	82.10	79.40	31.87	37.75	34.80	79.4966666666667	34.8066666666667	-1.19153071080602	6.32886596669266e-14	2.52695427927798e-12	htpX2	Peptidase family M48 family protein	-	-	-	-	GO:0016020//membrane	GO:0004222//metalloendopeptidase activity	GO:0006508//proteolysis
arahy.Tifrunner.gnm1.ann1.TPV64N	107	143	156	4	11	8	3.41	3.66	5.00	0.22	0.49	0.36	4.02333333333333	0.356666666666667	-3.49574297435387	6.35622827209001e-14	2.53552072392795e-12	HSD1	Oxidoreductase, short chain dehydrogenase/reductase family protein, expressed n=5 Tax=Oryza RepID=Q2QRE6_ORYSJ	-	-	-	-	-	GO:0016491//oxidoreductase activity	GO:0008152//metabolic process
[truncated: 6,177 more rows]
