# Supplementary material for: Shade Effects on Peanut Yield Associate with Physiological and Expressional Regulation on Photosynthesis and Sucrose Metabolism
Source: Int J Mol Sci. 2020 Jul 25;21(15):5284. doi: 10.3390/ijms21155284 (PMC7432592; doi:10.3390/ijms21155284)
Supplement: Supplementary file 1 [file ijms-21-05284-s001.zip › Supplementary information/CK-vs-FS40.DEG_FPKM.xls]

id	CK-1_count	CK-2_count	CK-3_count	S40-1_count	S40-2_count	S40-3_count	CK-1_fpkm	CK-2_fpkm	CK-3_fpkm	S40-1_fpkm	S40-2_fpkm	S40-3_fpkm	CK_mean	S40_mean	log2(fc)	PValue	FDR	Symbol	Description	KEGG_A_class	KEGG_B_class	Pathway	K_ID	GO Component	GO Function	GO Process
arahy.Tifrunner.gnm1.ann1.JZ1PRS	767	812	616	124	136	144	42.80	36.63	34.95	6.13	7.18	6.15	38.1266666666667	6.48666666666667	-2.55525119542218	4.40626014092581e-54	1.74778714749963e-49	ELIP1	early light-induced-like protein	-	-	-	-	-	-	-
arahy.Tifrunner.gnm1.ann1.GMWG2V	694	880	784	189	175	260	16.14	16.55	18.52	3.88	3.85	4.61	17.07	4.11333333333333	-2.05308316459948	5.70806023904689e-48	1.13207958721017e-43	COL5	zinc finger protein CONSTANS-LIKE 5-like [Glycine max]	-	-	-	-	GO:0005622//intracellular	GO:0005515//protein binding;GO:0008270//zinc ion binding	-
arahy.Tifrunner.gnm1.ann1.W4CKNF	306	318	228	24	29	26	15.71	13.21	11.90	1.09	1.41	1.02	13.6066666666667	1.17333333333333	-3.53562884839543	1.52554491325734e-43	2.01707548430885e-39	RNS3	ribonuclease 3	-	-	-	-	-	GO:0003723//RNA binding;GO:0033897//ribonuclease T2 activity	-
arahy.Tifrunner.gnm1.ann1.0C8NZA	629	701	514	163	125	154	14.05	12.80	12.08	3.42	2.90	2.70	12.9766666666667	3.00666666666667	-2.1096830060919	2.08608782978638e-39	2.06866899640767e-35	AKR1	aldo/keto reductase family oxidoreductase	-	-	-	-	-	-	-
arahy.Tifrunner.gnm1.ann1.B9PVT7	131	191	142	653	629	811	3.83	4.52	4.22	16.88	17.38	18.12	4.19	17.46	2.05903140993009	3.8244647310738e-39	3.03402436045547e-35	LOX5	seed linoleate 9S-lipoxygenase	Metabolism	Lipid metabolism	ko00591//Linoleic acid metabolism	K15718	-	GO:0005506//iron ion binding;GO:0005515//protein binding;GO:0016165//linoleate 13S-lipoxygenase activity;GO:0046872//metal ion binding	GO:0055114//oxidation-reduction process
arahy.Tifrunner.gnm1.ann1.GVDE30	278	249	362	31	14	20	12.63	9.15	16.72	1.25	0.60	0.69	12.8333333333333	0.846666666666667	-3.92195804369746	2.85889088623925e-38	1.89001276489277e-34	Y1	PHYTOENE SYNTHASE	Metabolism;Metabolism;Metabolism	Global and overview maps;Global and overview maps;Metabolism of terpenoids and polyketides	ko01100//Metabolic pathways;ko01110//Biosynthesis of secondary metabolites;ko00906//Carotenoid biosynthesis	K02291;K02291;K02291	-	GO:0016740//transferase activity	GO:0009058//biosynthetic process
arahy.Tifrunner.gnm1.ann1.45B7J4	450	573	385	1582	1570	2297	11.07	11.42	9.63	34.45	36.54	43.19	10.7066666666667	38.06	1.82976616947786	3.79854293378817e-38	2.15247148588059e-34	EBF2	EIN3-binding F box protein 1	Environmental Information Processing;Environmental Information Processing	Signal transduction;Signal transduction	ko04075//Plant hormone signal transduction;ko04016//MAPK signaling pathway - plant	K14515;K14515	-	GO:0005515//protein binding	-
arahy.Tifrunner.gnm1.ann1.U3WWWH	1383	1242	820	199	225	195	67.80	49.25	40.83	8.64	10.43	7.31	52.6266666666667	8.79333333333333	-2.58131195464156	1.67974696689428e-37	8.32860539860358e-34	At1g17710	2,3-diketo-5-methylthio-1-phosphopentane phosphatase	Metabolism;Metabolism	Global and overview maps;Metabolism of cofactors and vitamins	ko01100//Metabolic pathways;ko00750//Vitamin B6 metabolism	K13248;K13248	-	GO:0016791//phosphatase activity	GO:0008152//metabolic process
arahy.Tifrunner.gnm1.ann1.ALW2B1	18421	21978	16984	6765	6985	6722	763.42	736.92	715.53	247.91	273.65	212.73	738.623333333333	244.763333333333	-1.59345138653157	2.18528364613491e-37	9.63127345639859e-34	CHS	chalcone synthase-like [Glycine max]	Metabolism;Metabolism;Organismal Systems;Metabolism	Global and overview maps;Global and overview maps;Environmental adaptation;Biosynthesis of other secondary metabolites	ko01100//Metabolic pathways;ko01110//Biosynthesis of secondary metabolites;ko04712//Circadian rhythm - plant;ko00941//Flavonoid biosynthesis	K00660;K00660;K00660;K00660	-	GO:0003824//catalytic activity	GO:0008152//metabolic process;GO:0009058//biosynthetic process
arahy.Tifrunner.gnm1.ann1.JGYC2J	20456	23111	19314	8264	8567	8992	705.15	644.56	676.86	251.88	279.16	236.72	675.523333333333	255.92	-1.40031270514966	1.40668694149274e-35	5.57976442212511e-32	GDPD1	Glycerophosphodiester phosphodiesterase GDE1 n=2 Tax=Triticeae RepID=M8BLH1_AEGTA	-	-	-	-	-	GO:0008081//phosphoric diester hydrolase activity;GO:0008889//glycerophosphodiester phosphodiesterase activity	GO:0006071//glycerol metabolic process;GO:0006629//lipid metabolic process
arahy.Tifrunner.gnm1.ann1.6J3MKV	601	694	659	211	168	201	13.98	13.06	15.60	4.35	3.69	3.58	14.2133333333333	3.87333333333333	-1.87559736935464	2.43818021441009e-34	8.79207785316279e-31	COL5	zinc finger protein CONSTANS-LIKE 5-like [Glycine max]	-	-	-	-	GO:0005622//intracellular	GO:0005515//protein binding;GO:0008270//zinc ion binding	-
arahy.Tifrunner.gnm1.ann1.H9ZQVQ	361	434	485	65	63	116	31.19	30.34	42.60	4.97	5.15	7.65	34.71	5.92333333333333	-2.55087018452112	4.68824792852637e-34	1.54970035277439e-30	--	Unknown protein	-	-	-	-	-	-	-
arahy.Tifrunner.gnm1.ann1.EY5UDZ	3101	3115	2595	1218	1101	1310	142.60	115.87	121.29	49.51	47.84	46.00	126.586666666667	47.7833333333333	-1.40554605030155	7.14546908285401e-30	2.18024751261913e-26	--	unknown protein; FUNCTIONS IN: molecular_function unknown; LOCATED IN: chloroplast	-	-	-	-	-	-	-
arahy.Tifrunner.gnm1.ann1.VZ3VQN	468	494	565	92	132	134	13.67	11.67	16.78	2.38	3.64	2.99	14.04	3.00333333333333	-2.22490642521218	1.39960671974588e-29	3.9654857246743e-26	LOX1.3	seed linoleate 9S-lipoxygenase	Metabolism	Lipid metabolism	ko00591//Linoleic acid metabolism	K15718	-	GO:0005506//iron ion binding;GO:0005515//protein binding;GO:0016165//linoleate 13S-lipoxygenase activity;GO:0046872//metal ion binding	GO:0055114//oxidation-reduction process
arahy.Tifrunner.gnm1.ann1.Q36S6K	463	562	433	1607	1776	1707	56.00	55.00	53.25	171.87	203.08	157.68	54.75	177.543333333333	1.69724031904546	1.71749880957397e-29	4.54175385203742e-26	KTI3	kunitz trypsin inhibitor 1	-	-	-	-	-	GO:0004866//endopeptidase inhibitor activity	-
arahy.Tifrunner.gnm1.ann1.M2PBL6	1274	1658	1094	438	477	632	20.87	21.97	18.22	6.34	7.39	7.91	20.3533333333333	7.21333333333333	-1.49652709037996	6.36937670781769e-29	1.57904810307685e-25	BOR1	Anion exchange family protein n=2 Tax=Populus trichocarpa RepID=B9GSX6_POPTR	-	-	-	-	GO:0016020//membrane;GO:0016021//integral component of membrane	GO:0005452//inorganic anion exchanger activity	GO:0006820//anion transport
arahy.Tifrunner.gnm1.ann1.ZE0PKC	1560	2118	1531	757	529	798	54.29	59.62	54.16	23.30	17.38	21.20	56.0233333333333	20.6266666666667	-1.44151712883898	7.86181659884532e-29	1.83439304241058e-25	ALDH2C4	aldehyde dehydrogenase family 2 member C4-like [Glycine max]	Metabolism	Biosynthesis of other secondary metabolites	ko00940//Phenylpropanoid biosynthesis	K12355	-	GO:0016491//oxidoreductase activity	GO:0008152//metabolic process;GO:0055114//oxidation-reduction process
arahy.Tifrunner.gnm1.ann1.B1GHBY	443	519	383	82	94	162	22.18	21.02	19.49	3.63	4.45	6.19	20.8966666666667	4.75666666666667	-2.13524999495996	1.85443024394299e-28	4.04972201104511e-25	GOLS2	galactinol synthase 1	Metabolism	Carbohydrate metabolism	ko00052//Galactose metabolism	K18819	-	-	-
arahy.Tifrunner.gnm1.ann1.S82084	1245	1362	953	165	305	186	70.11	62.03	54.55	8.22	16.26	8.01	62.23	10.83	-2.52257700327905	1.93981541395293e-28	4.04972201104511e-25	SPX3	SPX domain gene 3	-	-	-	-	-	-	-
arahy.Tifrunner.gnm1.ann1.FH6P3F	7895	9329	7923	3886	2635	3370	239.64	229.08	244.46	104.28	75.60	78.11	237.726666666667	85.9966666666667	-1.46695109928755	3.4696571249645e-28	6.88137097594209e-25	--	uncharacterized protein At3g61260-like isoform X1 [Glycine max]	-	-	-	-	-	-	-
arahy.Tifrunner.gnm1.ann1.YSVF0U	408	661	419	153	104	145	7.23	9.47	7.55	2.40	1.74	1.96	8.08333333333333	2.03333333333333	-1.99110359951161	6.49031150453327e-28	1.22592712447056e-24	BAG6	BAG family molecular chaperone regulator 6-like [Glycine max]	-	-	-	-	-	GO:0005515//protein binding;GO:0051087//chaperone binding	-
arahy.Tifrunner.gnm1.ann1.M8S3TB	1132	1429	953	483	382	488	55.48	56.68	47.49	20.92	17.68	18.26	53.2166666666667	18.9533333333333	-1.48942654877993	1.32060295303393e-27	2.38104712432018e-24	BGLU12	beta glucosidase 16	Metabolism;Metabolism;Metabolism;Metabolism;Metabolism	Global and overview maps;Global and overview maps;Biosynthesis of other secondary metabolites;Carbohydrate metabolism;Metabolism of other amino acids	ko01100//Metabolic pathways;ko01110//Biosynthesis of secondary metabolites;ko00940//Phenylpropanoid biosynthesis;ko00500//Starch and sucrose metabolism;ko00460//Cyanoamino acid metabolism	K01188;K01188;K01188;K01188;K01188	-	-	GO:0005975//carbohydrate metabolic process
arahy.Tifrunner.gnm1.ann1.JA012F	965	801	629	170	211	183	46.78	31.42	31.03	7.27	9.67	6.77	36.41	7.90333333333333	-2.20380157868366	1.59405055249683e-27	2.74911344414518e-24	At1g17710	2,3-diketo-5-methylthio-1-phosphopentane phosphatase	Metabolism;Metabolism	Global and overview maps;Metabolism of cofactors and vitamins	ko01100//Metabolic pathways;ko00750//Vitamin B6 metabolism	K13248;K13248	-	GO:0016791//phosphatase activity	GO:0008152//metabolic process
arahy.Tifrunner.gnm1.ann1.M6NE4G	5586	6170	4600	1747	1979	1604	192.92	172.39	161.49	53.36	64.62	42.29	175.6	53.4233333333333	-1.71675094444207	2.05283592503792e-27	3.39282457510642e-24	GDPD1	Glycerophosphodiester phosphodiesterase GDE1 n=2 Tax=Triticeae RepID=M8BLH1_AEGTA	-	-	-	-	-	GO:0008081//phosphoric diester hydrolase activity;GO:0008889//glycerophosphodiester phosphodiesterase activity	GO:0006071//glycerol metabolic process;GO:0006629//lipid metabolic process
arahy.Tifrunner.gnm1.ann1.VT3Q0W	254	263	344	46	38	72	32.63	27.33	44.93	5.23	4.62	7.06	34.9633333333333	5.63666666666667	-2.63292857598977	4.02839332598641e-27	6.39160998674307e-24	--	uncharacterized protein LOC100785884 [Glycine max]	-	-	-	-	-	-	-
arahy.Tifrunner.gnm1.ann1.ZU9B18	220	217	212	804	644	893	9.91	7.91	9.73	32.06	27.46	30.74	9.18333333333333	30.0866666666667	1.71203445975397	2.33610865934686e-26	3.56400331083279e-23	PER51	Peroxidase superfamily protein	Metabolism;Metabolism;Metabolism	Global and overview maps;Global and overview maps;Biosynthesis of other secondary metabolites	ko01100//Metabolic pathways;ko01110//Biosynthesis of secondary metabolites;ko00940//Phenylpropanoid biosynthesis	K00430;K00430;K00430	-	GO:0004601//peroxidase activity;GO:0020037//heme binding	GO:0006979//response to oxidative stress;GO:0055114//oxidation-reduction process
arahy.Tifrunner.gnm1.ann1.EXJG55	674	864	712	1920	1886	2179	27.97	29.01	30.02	70.42	73.96	69.04	29	71.14	1.29460807415955	2.7680473721407e-26	4.06656915049382e-23	PER51	Peroxidase superfamily protein	Metabolism;Metabolism;Metabolism	Global and overview maps;Global and overview maps;Biosynthesis of other secondary metabolites	ko01100//Metabolic pathways;ko01110//Biosynthesis of secondary metabolites;ko00940//Phenylpropanoid biosynthesis	K00430;K00430;K00430	-	GO:0004601//peroxidase activity;GO:0020037//heme binding	GO:0006979//response to oxidative stress;GO:0055114//oxidation-reduction process
MSTRG.34279	4474	4503	5016	1149	740	1943	250.04	203.63	285.01	56.77	39.09	82.94	246.226666666667	59.6	-2.04660278022378	6.29130476442206e-26	8.91253195662734e-23	--	PREDICTED: dehydrin DHN3-like [Arachis ipaensis]	-	-	-	-	-	-	-
arahy.Tifrunner.gnm1.ann1.B60I9T	114	99	81	578	490	1420	6.09	4.27	4.38	27.30	24.73	57.97	4.91333333333333	36.6666666666667	2.89969509420432	1.91702296821133e-25	2.62209079507139e-22	AS	UDP-Glycosyltransferase superfamily protein	-	-	-	-	-	-	GO:0008152//metabolic process
arahy.Tifrunner.gnm1.ann1.LR2QH7	104	160	94	6	6	7	5.31	6.61	4.88	0.27	0.29	0.27	5.6	0.276666666666667	-4.3392060863192	1.41853132722916e-24	1.87558212086239e-21	RNS3	ribonuclease 3	-	-	-	-	-	GO:0003723//RNA binding;GO:0033897//ribonuclease T2 activity	-
arahy.Tifrunner.gnm1.ann1.WS4P7I	452	537	524	118	97	212	12.87	12.37	15.18	2.98	2.61	4.61	13.4733333333333	3.4	-1.98650016952087	1.52980300310621e-24	1.95745696520035e-21	P5CS	delta-1-pyrroline-5-carboxylate synthetase	Metabolism;Metabolism;Metabolism;Metabolism	Global and overview maps;Global and overview maps;Global and overview maps;Amino acid metabolism	ko01100//Metabolic pathways;ko01110//Biosynthesis of secondary metabolites;ko01230//Biosynthesis of amino acids;ko00330//Arginine and proline metabolism	K12657;K12657;K12657;K12657	GO:0005737//cytoplasm	GO:0003824//catalytic activity;GO:0004349//glutamate 5-kinase activity;GO:0004350//glutamate-5-semialdehyde dehydrogenase activity;GO:0016491//oxidoreductase activity	GO:0006561//proline biosynthetic process;GO:0008152//metabolic process;GO:0055114//oxidation-reduction process
arahy.Tifrunner.gnm1.ann1.MQY6TT	888	1119	838	331	376	337	37.40	38.11	35.87	12.26	14.97	10.77	37.1266666666667	12.6666666666667	-1.5514188740787	1.67140848923933e-24	2.07181528544272e-21	HHO2	two-component response regulator-like APRR2-like isoform X2 [Glycine max]	-	-	-	-	-	GO:0003677//DNA binding;GO:0003682//chromatin binding	-
arahy.Tifrunner.gnm1.ann1.79B99S	1748	1832	1606	803	686	982	91.39	77.48	85.37	37.12	33.92	39.21	84.7466666666667	36.75	-1.20541237401627	1.90585297423351e-24	2.29083527502868e-21	AN3	flavanone 3-hydroxylase [Glycine max]	Metabolism;Metabolism;Metabolism	Global and overview maps;Global and overview maps;Biosynthesis of other secondary metabolites	ko01100//Metabolic pathways;ko01110//Biosynthesis of secondary metabolites;ko00941//Flavonoid biosynthesis	K00475;K00475;K00475	-	GO:0016491//oxidoreductase activity	GO:0055114//oxidation-reduction process
arahy.Tifrunner.gnm1.ann1.QU2PQ7	42	49	43	497	516	257	0.94	0.88	0.97	9.76	10.83	4.36	0.93	8.31666666666667	3.16070278839544	2.40430501045703e-24	2.80497536896436e-21	atad1a	P-loop containing nucleoside triphosphate hydrolases superfamily protein	-	-	-	-	-	GO:0000166//nucleotide binding;GO:0005524//ATP binding;GO:0017111//nucleoside-triphosphatase activity	-
arahy.Tifrunner.gnm1.ann1.NDX0CI	1269	1564	1209	612	605	662	28.55	28.47	27.61	12.17	12.89	11.37	28.21	12.1433333333333	-1.21604217156395	2.67314491249888e-24	3.02951331711944e-21	--	alpha/beta-Hydrolases superfamily protein	-	-	-	-	-	-	-
arahy.Tifrunner.gnm1.ann1.N8DZQ8	1608	2329	2100	872	685	735	72.51	84.97	96.26	34.77	29.21	25.31	84.58	29.7633333333333	-1.50678045078336	3.13673345722914e-24	3.45615748095698e-21	lhcA-P4	light-harvesting chlorophyll B-binding protein 3	Metabolism	Energy metabolism	ko00196//Photosynthesis - antenna proteins	K08910	GO:0016020//membrane	-	-
arahy.Tifrunner.gnm1.ann1.7A9T8X	150	208	172	33	31	38	4.50	5.05	5.25	0.88	0.88	0.87	4.93333333333333	0.876666666666667	-2.49246247122401	4.63028360761163e-24	4.96391431296007e-21	SUC1	sucrose transporter 4	-	-	-	-	GO:0005887//integral component of plasma membrane;GO:0016021//integral component of membrane	GO:0008515//sucrose transmembrane transporter activity;GO:0022857//transmembrane transporter activity	GO:0015770//sucrose transport;GO:0055085//transmembrane transport
arahy.Tifrunner.gnm1.ann1.LH9WUE	1366	1534	1137	563	572	717	48.02	43.62	40.65	17.51	19.00	19.25	44.0966666666667	18.5866666666667	-1.24640154393199	1.33636281625164e-23	1.39495177551151e-20	--	alpha/beta-Hydrolases superfamily protein	-	-	-	-	-	-	-
arahy.Tifrunner.gnm1.ann1.JBC01Z	1387	1718	1411	726	536	625	44.04	44.12	45.55	20.39	16.07	15.14	44.57	17.2	-1.37366439602319	1.50221748864361e-23	1.52787074114199e-20	--	Major facilitator superfamily protein	-	-	-	-	-	-	-
arahy.Tifrunner.gnm1.ann1.4TV0N2	1096	1367	994	528	345	504	103.34	104.28	95.27	44.01	30.75	36.29	100.963333333333	37.0166666666667	-1.44758455504515	2.12392541393229e-23	2.10619063672595e-20	SCPL19	serine carboxypeptidase-like 19	-	-	-	-	-	GO:0004185//serine-type carboxypeptidase activity	GO:0006508//proteolysis
MSTRG.34280	2066	1839	2021	598	292	738	177.71	127.94	176.67	45.49	23.75	48.46	160.773333333333	39.2333333333333	-2.03487631411196	2.7989937577399e-23	2.66203242939569e-20	--	PREDICTED: dehydrin DHN3-like [Arachis ipaensis]	-	-	-	-	-	-	-
arahy.Tifrunner.gnm1.ann1.V0UCAK	154	191	127	27	23	26	7.52	7.52	6.30	1.17	1.06	0.97	7.11333333333333	1.06666666666667	-2.73741636593706	2.81866994490543e-23	2.66203242939569e-20	MYB11	myb transcription factor	Organismal Systems	Environmental adaptation	ko04626//Plant-pathogen interaction	K09422	-	GO:0003677//DNA binding;GO:0003682//chromatin binding	-
arahy.Tifrunner.gnm1.ann1.II6FYR	233	352	210	71	54	69	3.87	4.72	3.54	1.04	0.85	0.88	4.04333333333333	0.923333333333333	-2.13062166907132	3.6183284232091e-23	3.33778174965145e-20	BAG6	BAG family molecular chaperone regulator 6-like [Glycine max]	-	-	-	-	-	GO:0005515//protein binding;GO:0051087//chaperone binding	-
arahy.Tifrunner.gnm1.ann1.B8KEMK	2355	3258	2244	1264	1156	1625	91.56	102.33	88.65	43.41	42.54	48.17	94.18	44.7066666666667	-1.0749307402269	5.14671846309775e-23	4.63976669448262e-20	SPBC2A9.03	Transducin/WD40 repeat-like superfamily protein	-	-	-	-	-	GO:0005515//protein binding	-
arahy.Tifrunner.gnm1.ann1.CM90T6	4427	5561	4154	1259	1951	2009	179.64	181.62	171.62	44.92	74.68	62.10	177.626666666667	60.5666666666667	-1.55225226745296	5.51081999714557e-23	4.85760413348391e-20	CHS	chalcone synthase-like [Glycine max]	Metabolism;Metabolism;Organismal Systems;Metabolism	Global and overview maps;Global and overview maps;Environmental adaptation;Biosynthesis of other secondary metabolites	ko01100//Metabolic pathways;ko01110//Biosynthesis of secondary metabolites;ko04712//Circadian rhythm - plant;ko00941//Flavonoid biosynthesis	K00660;K00660;K00660;K00660	-	GO:0003824//catalytic activity	GO:0008152//metabolic process;GO:0009058//biosynthetic process
arahy.Tifrunner.gnm1.ann1.Q4PIE3	370	527	478	96	69	180	45.89	52.86	60.25	10.52	8.09	17.04	53	11.8833333333333	-2.15705278372783	7.37175951877847e-23	6.35670028417102e-20	--	uncharacterized protein LOC100785884 [Glycine max]	-	-	-	-	-	-	-
arahy.Tifrunner.gnm1.ann1.HAI9AH	1397	1495	1213	538	609	673	37.75	32.70	33.33	12.85	15.57	13.89	34.5933333333333	14.1033333333333	-1.2944578501824	8.77480878024367e-23	7.40556521440735e-20	MGD2	monogalactosyldiacylglycerol synthase 2	Metabolism;Metabolism	Global and overview maps;Lipid metabolism	ko01100//Metabolic pathways;ko00561//Glycerolipid metabolism	K03715;K03715	-	GO:0030246//carbohydrate binding	GO:0005975//carbohydrate metabolic process;GO:0009247//glycolipid biosynthetic process;GO:0030259//lipid glycosylation
arahy.Tifrunner.gnm1.ann1.RQ5XX8	15112	21308	17253	47054	68770	61418	589.80	675.72	687.74	1632.16	2576.74	1860.53	651.086666666667	2023.14333333333	1.6356770343409	1.32257663088921e-22	1.09294426335107e-19	CAT1	catalase 2	Metabolism;Metabolism;Environmental Information Processing;Cellular Processes;Metabolism;Metabolism	Global and overview maps;Global and overview maps;Signal transduction;Transport and catabolism;Carbohydrate metabolism;Amino acid metabolism	ko01110//Biosynthesis of secondary metabolites;ko01200//Carbon metabolism;ko04016//MAPK signaling pathway - plant;ko04146//Peroxisome;ko00630//Glyoxylate and dicarboxylate metabolism;ko00380//Tryptophan metabolism	K03781;K03781;K03781;K03781;K03781;K03781	-	GO:0004096//catalase activity;GO:0020037//heme binding	GO:0006979//response to oxidative stress;GO:0055114//oxidation-reduction process
arahy.Tifrunner.gnm1.ann1.DC259S	322	373	334	124	85	133	39.51	37.09	41.68	13.43	9.89	12.50	39.4266666666667	11.94	-1.72336890613436	6.33928241510365e-22	5.13171380158166e-19	PMEI6	Plant invertase/pectin methylesterase inhibitor superfamily protein	-	-	-	-	-	GO:0004857//enzyme inhibitor activity;GO:0030599//pectinesterase activity	-
arahy.Tifrunner.gnm1.ann1.FTX6XU	1739	1914	1530	774	715	676	89.46	79.66	80.02	35.21	34.77	26.56	83.0466666666667	32.18	-1.36775793628668	3.12669808446755e-21	2.4804721243698e-18	AS	UDP-Glycosyltransferase superfamily protein	-	-	-	-	-	-	GO:0008152//metabolic process
arahy.Tifrunner.gnm1.ann1.QF8GL7	919	1079	871	471	322	427	61.99	58.90	59.73	28.07	20.54	22.01	60.2066666666667	23.54	-1.3548089246555	7.40116712026331e-21	5.75636656847773e-18	HSP26-A	Glutathione S-transferase family protein	Metabolism	Metabolism of other amino acids	ko00480//Glutathione metabolism	K00799	-	GO:0005515//protein binding	-
arahy.Tifrunner.gnm1.ann1.98EFWE	1674	1543	1257	574	599	742	34.54	25.76	26.36	10.47	11.69	11.69	28.8866666666667	11.2833333333333	-1.35621040280952	8.47596937922018e-21	6.46553464223361e-18	SAT5	serine acetyltransferase 1; 1	Metabolism;Metabolism;Metabolism;Metabolism;Metabolism;Metabolism	Global and overview maps;Global and overview maps;Global and overview maps;Global and overview maps;Amino acid metabolism;Energy metabolism	ko01100//Metabolic pathways;ko01110//Biosynthesis of secondary metabolites;ko01200//Carbon metabolism;ko01230//Biosynthesis of amino acids;ko00270//Cysteine and methionine metabolism;ko00920//Sulfur metabolism	K00640;K00640;K00640;K00640;K00640;K00640	GO:0005737//cytoplasm	GO:0009001//serine O-acetyltransferase activity;GO:0016740//transferase activity	GO:0006535//cysteine biosynthetic process from serine
arahy.Tifrunner.gnm1.ann1.D18R6M	332	436	306	982	883	1060	8.59	9.14	8.04	22.48	21.61	20.95	8.59	21.68	1.33563472021541	9.39174474306607e-21	7.02892352789545e-18	--	uncharacterized protein LOC100775992 isoform 1 [Glycine max]	-	-	-	-	-	-	-
arahy.Tifrunner.gnm1.ann1.Y2U02I	675	718	589	231	264	232	22.29	19.20	19.78	6.75	8.24	5.86	20.4233333333333	6.95	-1.5551334676453	1.04640986468088e-20	7.55171085408088e-18	HHO2	two-component response regulator-like APRR2-like isoform X2 [Glycine max]	-	-	-	-	-	GO:0003677//DNA binding;GO:0003682//chromatin binding	-
arahy.Tifrunner.gnm1.ann1.67NNK3	1748	1766	1526	696	781	878	46.37	37.89	41.15	16.33	19.57	17.78	41.8033333333333	17.8933333333333	-1.22419581435367	1.04710355713822e-20	7.55171085408088e-18	MGD2	monogalactosyldiacylglycerol synthase 2	Metabolism;Metabolism	Global and overview maps;Lipid metabolism	ko01100//Metabolic pathways;ko00561//Glycerolipid metabolism	K03715;K03715	-	GO:0030246//carbohydrate binding	GO:0005975//carbohydrate metabolic process;GO:0009247//glycolipid biosynthetic process;GO:0030259//lipid glycosylation
arahy.Tifrunner.gnm1.ann1.GA8N54	6576	7924	6385	3622	2427	2861	200.47	195.46	197.90	97.65	69.95	66.61	197.943333333333	78.07	-1.34224730390286	1.19146563038616e-20	8.43940637408883e-18	--	uncharacterized protein At3g61260-like isoform X1 [Glycine max]	-	-	-	-	-	-	-
arahy.Tifrunner.gnm1.ann1.KNQB38	1257	1414	1136	330	427	680	43.88	39.94	40.31	10.19	14.09	18.13	41.3766666666667	14.1366666666667	-1.54937544314007	3.51598173713807e-20	2.44675318570735e-17	GOLS2	galactinol synthase 1	Metabolism	Carbohydrate metabolism	ko00052//Galactose metabolism	K18819	-	-	-
arahy.Tifrunner.gnm1.ann1.0BPR43	614	602	527	227	216	288	30.11	23.87	26.27	9.82	10.01	10.78	26.75	10.2033333333333	-1.39049834737004	3.61384109811431e-20	2.47149346547935e-17	At5g05600	2-oxoglutarate (2OG) and Fe(II)-dependent oxygenase superfamily protein	-	-	-	-	-	GO:0005506//iron ion binding;GO:0016491//oxidoreductase activity	GO:0055114//oxidation-reduction process
arahy.Tifrunner.gnm1.ann1.8F7PE4	6345	7950	6616	3667	3449	3453	237.31	240.57	251.55	121.26	121.96	98.61	243.143333333333	113.943333333333	-1.09349051835737	5.61374024788828e-20	3.77414611309723e-17	CYP75B2	Cytochrome P450 superfamily protein	Metabolism;Metabolism;Metabolism;Metabolism	Global and overview maps;Global and overview maps;Biosynthesis of other secondary metabolites;Biosynthesis of other secondary metabolites	ko01100//Metabolic pathways;ko01110//Biosynthesis of secondary metabolites;ko00941//Flavonoid biosynthesis;ko00944//Flavone and flavonol biosynthesis	K05280;K05280;K05280;K05280	-	GO:0005506//iron ion binding;GO:0020037//heme binding	GO:0055114//oxidation-reduction process
arahy.Tifrunner.gnm1.ann1.WE5WNX	152	214	155	535	562	1104	3.70	4.21	3.84	11.51	12.92	20.50	3.91666666666667	14.9766666666667	1.93501830507108	6.61505339246035e-20	4.37321179775553e-17	RKS1	receptor-like serine/threonine kinase 2	-	-	-	-	-	GO:0004672//protein kinase activity;GO:0004674//protein serine/threonine kinase activity;GO:0005515//protein binding;GO:0005524//ATP binding	GO:0006468//protein phosphorylation;GO:0048544//recognition of pollen
arahy.Tifrunner.gnm1.ann1.SY7QJV	909	1469	1034	490	318	577	40.24	51.43	45.73	19.55	13.03	18.75	45.8	17.11	-1.42050783849489	8.08425380220502e-20	5.25688543144695e-17	ALDH2C4	aldehyde dehydrogenase family 2 member C4-like [Glycine max]	Metabolism	Biosynthesis of other secondary metabolites	ko00940//Phenylpropanoid biosynthesis	K12355	-	GO:0016491//oxidoreductase activity	GO:0008152//metabolic process;GO:0055114//oxidation-reduction process
arahy.Tifrunner.gnm1.ann1.VI8BIT	578	736	580	299	251	284	23.36	24.06	23.79	10.67	9.58	8.77	23.7366666666667	9.67333333333333	-1.29503233326701	8.28490335758151e-20	5.30046736422303e-17	DTX35	MATE efflux family protein	-	-	-	-	GO:0016020//membrane	GO:0015238//drug transmembrane transporter activity;GO:0015297//antiporter activity	GO:0006855//drug transmembrane transport;GO:0055085//transmembrane transport
arahy.Tifrunner.gnm1.ann1.5PJB70	817	962	875	425	301	493	45.53	43.35	49.54	20.94	15.86	20.96	46.14	19.2533333333333	-1.26090976251697	9.28896350245541e-20	5.84850835378407e-17	UFGT	UDP-Glycosyltransferase superfamily protein	-	-	-	-	-	-	GO:0008152//metabolic process
arahy.Tifrunner.gnm1.ann1.AMV68J	340	366	339	138	92	129	12.80	11.15	12.97	4.59	3.27	3.71	12.3066666666667	3.85666666666667	-1.67401368853829	1.06203663530459e-19	6.58230393374875e-17	SDT	HXXXD-type acyl-transferase family protein	-	-	-	-	-	-	-
arahy.Tifrunner.gnm1.ann1.XH5ZLH	2638	3044	2436	1169	1388	1405	133.07	124.19	124.92	52.13	66.16	54.10	127.393333333333	57.4633333333333	-1.14857619310115	1.50217667714814e-19	9.16697539627049e-17	SPX2	SPX domain gene 1	-	-	-	-	-	-	-
arahy.Tifrunner.gnm1.ann1.4Y2508	3274	3798	3802	1823	1516	2378	94.80	88.98	111.91	46.67	41.51	52.58	98.5633333333333	46.92	-1.07084803428724	1.85689050366958e-19	1.11599119270542e-16	BAM1	beta-amylase 1	Metabolism	Carbohydrate metabolism	ko00500//Starch and sucrose metabolism	K01177	-	GO:0016161//beta-amylase activity	GO:0000272//polysaccharide catabolic process;GO:0005975//carbohydrate metabolic process
arahy.Tifrunner.gnm1.ann1.UXKX2B	197	348	195	764	1551	1312	5.00	7.16	5.04	17.19	37.29	25.49	5.73333333333333	26.6566666666667	2.21705032296743	1.97507067957818e-19	1.169300799644e-16	LOX2.1	linoleate 13S-lipoxygenase 2-1, related protein	Metabolism;Metabolism;Metabolism;Metabolism	Global and overview maps;Global and overview maps;Lipid metabolism;Lipid metabolism	ko01100//Metabolic pathways;ko01110//Biosynthesis of secondary metabolites;ko00592//alpha-Linolenic acid metabolism;ko00591//Linoleic acid metabolism	K00454;K00454;K00454;K00454	-	GO:0005506//iron ion binding;GO:0005515//protein binding;GO:0016165//linoleate 13S-lipoxygenase activity;GO:0046872//metal ion binding	GO:0055114//oxidation-reduction process
arahy.Tifrunner.gnm1.ann1.H50X8V	292	390	282	858	725	1228	7.12	7.68	6.99	18.48	16.71	22.85	7.26333333333333	19.3466666666667	1.41338132295084	2.61075693387356e-19	1.52291594910336e-16	EBF2	EIN3-binding F box protein 1	Environmental Information Processing;Environmental Information Processing	Signal transduction;Signal transduction	ko04075//Plant hormone signal transduction;ko04016//MAPK signaling pathway - plant	K14515;K14515	-	GO:0005515//protein binding	-
arahy.Tifrunner.gnm1.ann1.27E6QC	13	19	18	211	104	173	0.59	0.70	0.83	8.46	4.46	5.99	0.706666666666667	6.30333333333333	3.15701319338656	5.61987423369755e-19	3.23069465730213e-16	EXPA8	Cell wall protein Exp4 n=1 Tax=Mirabilis jalapa RepID=Q84L38_MIRJA	-	-	-	-	GO:0005576//extracellular region	-	GO:0009664//plant-type cell wall organization
arahy.Tifrunner.gnm1.ann1.4Y1607	2035	2495	2040	1202	1064	1138	83.54	82.86	85.15	43.64	41.29	35.67	83.85	40.2	-1.06061528238542	8.79354225149066e-19	4.98292352782327e-16	FL	flavonol synthase [Glycine max]	Metabolism;Metabolism;Metabolism	Global and overview maps;Global and overview maps;Biosynthesis of other secondary metabolites	ko01100//Metabolic pathways;ko01110//Biosynthesis of secondary metabolites;ko00941//Flavonoid biosynthesis	K05278;K05278;K05278	-	GO:0016491//oxidoreductase activity	GO:0055114//oxidation-reduction process
arahy.Tifrunner.gnm1.ann1.4XS3FZ	130	158	134	400	427	698	11.52	11.28	12.07	31.17	35.62	47.04	11.6233333333333	37.9433333333333	1.70682256211998	1.04012637850488e-18	5.73022957357982e-16	ERF1A	ethylene-responsive transcription factor 1A-like [Glycine max]	-	-	-	-	-	GO:0003677//DNA binding;GO:0003700//transcription factor activity, sequence-specific DNA binding	-
arahy.Tifrunner.gnm1.ann1.ZW7540	130	158	134	400	427	698	11.52	11.28	12.07	31.17	35.62	47.04	11.6233333333333	37.9433333333333	1.70682256211998	1.04012637850488e-18	5.73022957357982e-16	ERF1A	ethylene-responsive transcription factor 1A-like [Glycine max]	-	-	-	-	-	GO:0003677//DNA binding;GO:0003700//transcription factor activity, sequence-specific DNA binding	-
MSTRG.3584	1327	1466	1486	3669	3055	5613	48.97	43.77	55.74	119.71	106.57	158.17	49.4933333333333	128.15	1.37252736377253	1.15050224290304e-18	6.25148246123176e-16	DCR	PREDICTED: BAHD acyltransferase DCR [Arachis duranensis]	-	-	-	-	-	GO:0016746//transferase activity, transferring acyl groups	-
MSTRG.9493	100	146	77	360	497	487	13.50	15.95	10.57	42.98	63.43	50.21	13.34	52.2066666666667	1.96847538074809	2.53638289716378e-18	1.3595697837689e-15	--	PREDICTED: serine/threonine-protein kinase AfsK-like [Arachis duranensis]	-	-	-	-	-	-	-
arahy.Tifrunner.gnm1.ann1.IK43K5	1300	2129	1514	756	497	905	48.46	64.20	57.37	24.92	17.51	25.75	56.6766666666667	22.7266666666667	-1.31836881255352	2.97433149067759e-18	1.57306443878957e-15	--	O-acyltransferase (WSD1-like) family protein	-	-	-	-	-	GO:0004144//diacylglycerol O-acyltransferase activity	GO:0045017//glycerolipid biosynthetic process
arahy.Tifrunner.gnm1.ann1.BHNX0U	122	205	186	31	33	50	1.81	2.46	2.80	0.41	0.46	0.57	2.35666666666667	0.48	-2.29564140336709	3.17557891883335e-18	1.65740149203215e-15	--	Myosin heavy chain-related protein	-	-	-	-	-	-	-
arahy.Tifrunner.gnm1.ann1.W54VUE	51	47	29	351	422	209	1.12	0.85	0.66	6.91	8.88	3.56	0.876666666666667	6.45	2.87919886173947	3.23577650014786e-18	1.66688715136188e-15	atad1a	P-loop containing nucleoside triphosphate hydrolases superfamily protein	-	-	-	-	-	GO:0000166//nucleotide binding;GO:0005524//ATP binding;GO:0017111//nucleoside-triphosphatase activity	-
arahy.Tifrunner.gnm1.ann1.2T9GCU	229	288	198	680	1159	975	6.27	6.37	5.53	16.46	30.00	20.39	6.05666666666667	22.2833333333333	1.8793691407466	3.58291756566025e-18	1.7989874450567e-15	HSP70	heat shock protein 70	Genetic Information Processing;Cellular Processes;Genetic Information Processing	Folding, sorting and degradation;Transport and catabolism;Transcription	ko04141//Protein processing in endoplasmic reticulum;ko04144//Endocytosis;ko03040//Spliceosome	K03283;K03283;K03283	-	-	-
arahy.Tifrunner.gnm1.ann1.FMU3NZ	229	288	198	680	1159	975	6.27	6.37	5.53	16.46	30.00	20.39	6.05666666666667	22.2833333333333	1.8793691407466	3.58291756566025e-18	1.7989874450567e-15	HSP70	heat shock protein 70	Genetic Information Processing;Cellular Processes;Genetic Information Processing	Folding, sorting and degradation;Transport and catabolism;Transcription	ko04141//Protein processing in endoplasmic reticulum;ko04144//Endocytosis;ko03040//Spliceosome	K03283;K03283;K03283	-	-	-
arahy.Tifrunner.gnm1.ann1.D4N0FV	444	810	654	1620	1627	2454	10.32	15.24	15.46	33.30	35.77	43.57	13.6733333333333	37.5466666666667	1.45731984215745	4.12588454728749e-18	2.04571670565882e-15	PHOT1	serine/threonine-protein kinase TIO-like [Glycine max]	-	-	-	-	-	GO:0000155//phosphorelay sensor kinase activity;GO:0004672//protein kinase activity;GO:0004674//protein serine/threonine kinase activity;GO:0004871//signal transducer activity;GO:0005524//ATP binding	GO:0000160//phosphorelay signal transduction system;GO:0006468//protein phosphorylation;GO:0007165//signal transduction
arahy.Tifrunner.gnm1.ann1.E2P3C3	819	1266	792	370	421	515	29.14	36.47	28.66	11.65	14.17	14.00	31.4233333333333	13.2733333333333	-1.2433055070293	7.7281216221302e-18	3.78448978102983e-15	TLP1	Pathogenesis-related thaumatin superfamily protein	-	-	-	-	-	-	-
arahy.Tifrunner.gnm1.ann1.4WXU8P	3306	3630	3151	1889	1419	1610	127.63	113.38	123.65	64.47	51.78	47.47	121.553333333333	54.5733333333333	-1.15532138548113	8.79424250503357e-18	4.20280027957424e-15	FL	flavonol synthase [Glycine max]	Metabolism;Metabolism;Metabolism	Global and overview maps;Global and overview maps;Biosynthesis of other secondary metabolites	ko01100//Metabolic pathways;ko01110//Biosynthesis of secondary metabolites;ko00941//Flavonoid biosynthesis	K05278;K05278;K05278	-	GO:0016491//oxidoreductase activity	GO:0055114//oxidation-reduction process
arahy.Tifrunner.gnm1.ann1.AJ9HGA	367	460	348	151	161	158	9.10	9.23	8.67	3.27	3.68	2.98	9	3.31	-1.44309378440982	1.18795476193774e-17	5.60969209369313e-15	XYL1	family 31 glycosyl hydrolase, alpha-glucosidase	-	-	-	-	-	GO:0003824//catalytic activity;GO:0030246//carbohydrate binding	GO:0005975//carbohydrate metabolic process
arahy.Tifrunner.gnm1.ann1.KQ3B15	305	381	325	137	108	168	15.80	15.98	17.12	6.28	5.30	6.67	16.3	6.08333333333333	-1.42193800118486	1.45401509207684e-17	6.78528972262588e-15	UGT72B1	UDP-Glycosyltransferase superfamily protein	-	-	-	-	-	-	GO:0008152//metabolic process
arahy.Tifrunner.gnm1.ann1.4LI2NJ	353	530	428	172	132	230	31.49	38.25	38.80	13.57	11.12	15.67	36.18	13.4533333333333	-1.42722873423604	1.48714715546315e-17	6.85920686844202e-15	--	Protein of unknown function (DUF688)	-	-	-	-	-	-	-
arahy.Tifrunner.gnm1.ann1.PN33QT	2270	2216	1767	713	960	1064	188.28	148.66	148.97	52.29	75.28	67.36	161.97	64.9766666666667	-1.31773298287169	1.78969730172021e-17	8.15978542184295e-15	SAT5	serine acetyltransferase 1; 1	Metabolism;Metabolism;Metabolism;Metabolism;Metabolism;Metabolism	Global and overview maps;Global and overview maps;Global and overview maps;Global and overview maps;Amino acid metabolism;Energy metabolism	ko01100//Metabolic pathways;ko01110//Biosynthesis of secondary metabolites;ko01200//Carbon metabolism;ko01230//Biosynthesis of amino acids;ko00270//Cysteine and methionine metabolism;ko00920//Sulfur metabolism	K00640;K00640;K00640;K00640;K00640;K00640	GO:0005737//cytoplasm	GO:0009001//serine O-acetyltransferase activity;GO:0016740//transferase activity	GO:0006535//cysteine biosynthetic process from serine
arahy.Tifrunner.gnm1.ann1.P45MK1	1469	1758	1343	872	712	864	71.93	69.65	66.84	37.74	32.98	32.31	69.4733333333333	34.3433333333333	-1.01642924672673	2.0488115796869e-17	9.13125394605176e-15	At4g27700	Rhodanese/Cell cycle control phosphatase superfamily protein	-	-	-	-	-	-	-
arahy.Tifrunner.gnm1.ann1.L0RB90	39	17	12	186	191	217	2.88	1.02	0.90	12.14	13.33	12.23	1.6	12.5666666666667	2.97345821254751	2.89359097714735e-17	1.26673573806756e-14	pgip	receptor-like kinase	-	-	-	-	-	GO:0005515//protein binding	-
arahy.Tifrunner.gnm1.ann1.CWZU13	34	38	34	233	168	185	1.00	0.91	1.01	6.05	4.65	4.16	0.973333333333333	4.95333333333333	2.34739384165858	2.90608965270378e-17	1.26673573806756e-14	At4g24780	Pectate lyase family protein	Metabolism	Carbohydrate metabolism	ko00040//Pentose and glucuronate interconversions	K01728	-	-	-
arahy.Tifrunner.gnm1.ann1.S6H019	769	965	827	457	411	481	24.45	24.83	26.72	12.84	12.36	11.69	25.3333333333333	12.2966666666667	-1.04276962952349	3.17484950221241e-17	1.36884326472562e-14	--	Major facilitator superfamily protein	-	-	-	-	-	-	-
arahy.Tifrunner.gnm1.ann1.RL0B30	19197	15424	11955	6757	5572	7629	1138.84	740.28	720.97	354.41	312.48	345.61	866.696666666667	337.5	-1.36063965383587	3.5899346653856e-17	1.53116503695898e-14	RD22	BURP domain-containing protein	-	-	-	-	-	-	-
arahy.Tifrunner.gnm1.ann1.V960AN	178	265	253	71	68	81	3.33	4.01	4.82	1.18	1.20	1.16	4.05333333333333	1.18	-1.78032196336059	4.72118078161805e-17	1.99223783918789e-14	APRR5	response regulator 12	Organismal Systems	Environmental adaptation	ko04712//Circadian rhythm - plant	K12130	-	GO:0000156//phosphorelay response regulator activity;GO:0005515//protein binding	GO:0000160//phosphorelay signal transduction system
arahy.Tifrunner.gnm1.ann1.XPK4NL	198	234	148	498	745	875	6.01	5.76	4.58	13.36	21.38	20.27	5.45	18.3366666666667	1.75040326725989	5.65549623097106e-17	2.36137803681787e-14	UNE10	transcription factor UNE10-like [Glycine max]	-	-	-	-	-	GO:0046983//protein dimerization activity	-
arahy.Tifrunner.gnm1.ann1.PZQY06	476	498	504	224	129	174	58.45	49.42	62.90	24.34	14.95	16.28	56.9233333333333	18.5233333333333	-1.61967640653229	6.12467891331896e-17	2.53064076849698e-14	PMEI6	Plant invertase/pectin methylesterase inhibitor superfamily protein	-	-	-	-	-	GO:0004857//enzyme inhibitor activity;GO:0030599//pectinesterase activity	-
arahy.Tifrunner.gnm1.ann1.QDL5QZ	821	861	802	1744	1936	2748	48.91	41.54	48.60	91.91	109.10	125.07	46.35	108.693333333333	1.22962221193176	9.0822147922797e-17	3.71397043248007e-14	RAV1	AP2/B3 transcription factor family protein	-	-	-	-	-	GO:0003677//DNA binding;GO:0003700//transcription factor activity, sequence-specific DNA binding	-
arahy.Tifrunner.gnm1.ann1.88MUGQ	361	390	309	126	101	186	28.78	25.16	25.05	8.88	7.61	11.32	26.33	9.27	-1.50606627742053	1.53974505343591e-16	6.23219666220295e-14	--	pathogenesis-like protein	-	-	-	-	-	-	-
arahy.Tifrunner.gnm1.ann1.8G8R7R	752	773	719	392	301	421	31.29	26.03	30.39	14.42	11.83	13.39	29.2366666666667	13.2133333333333	-1.14578437419298	2.92756309452753e-16	1.1729769465407e-13	--	Calcium-binding EF-hand family protein	-	-	-	-	-	GO:0005509//calcium ion binding	-
MSTRG.20681	0	0	0	212	174	189	0.00	0.00	0.00	9.58	8.43	7.36	0.001	8.45666666666667	13.0458733982301	2.97400162058803e-16	1.17966748282245e-13	--	PREDICTED: uric acid degradation bifunctional protein TTL-like [Arachis duranensis]	-	-	-	-	-	-	-
arahy.Tifrunner.gnm1.ann1.R1FZ8C	3526	3943	3135	1460	1907	1873	185.35	167.73	167.53	67.87	94.79	75.21	173.536666666667	79.29	-1.13002969210128	3.03478832056146e-16	1.19186052993456e-13	SPX2	SPX domain gene 1	-	-	-	-	-	-	-
arahy.Tifrunner.gnm1.ann1.7E5NA9	263	236	174	64	64	69	16.16	11.73	10.84	3.47	3.72	3.23	12.91	3.47333333333333	-1.89409622374984	4.38931930100047e-16	1.69705801580538e-13	At4g28780	GDSL-like Lipase/Acylhydrolase superfamily protein	-	-	-	-	-	GO:0016787//hydrolase activity	GO:0006629//lipid metabolic process
arahy.Tifrunner.gnm1.ann1.H4TEYY	1407	1374	280	0	0	0	43.58	34.42	8.82	0.00	0.00	0.00	28.94	0.001	-14.8207773014191	4.40672050693172e-16	1.69705801580538e-13	FTSH5	ATP-dependent zinc metalloprotease FTSH protein	-	-	-	-	GO:0016020//membrane	GO:0000166//nucleotide binding;GO:0004222//metalloendopeptidase activity;GO:0005524//ATP binding;GO:0017111//nucleoside-triphosphatase activity	GO:0006508//proteolysis
arahy.Tifrunner.gnm1.ann1.1RK1ZX	69	87	67	5	3	10	10.43	10.54	10.28	0.66	0.40	1.18	10.4166666666667	0.746666666666667	-3.80228555237921	5.06866070641565e-16	1.9332066882758e-13	--	hypothetical protein	-	-	-	-	-	-	-
arahy.Tifrunner.gnm1.ann1.SLB9HH	294	302	303	104	106	146	11.95	9.93	12.52	3.74	4.07	4.53	11.4666666666667	4.11333333333333	-1.47906617044005	5.7671881314674e-16	2.17867889926463e-13	At1g29660	GDSL-like Lipase/Acylhydrolase superfamily protein	-	-	-	-	-	GO:0016787//hydrolase activity	GO:0006629//lipid metabolic process
arahy.Tifrunner.gnm1.ann1.IJP2R9	357	373	291	137	126	164	15.32	12.93	12.67	5.21	5.10	5.36	13.64	5.22333333333333	-1.38480096527275	6.72134075318999e-16	2.51517643694372e-13	BBX21	zinc finger protein CONSTANS-LIKE 5-like [Glycine max]	-	-	-	-	GO:0005622//intracellular	GO:0008270//zinc ion binding	-
arahy.Tifrunner.gnm1.ann1.PDF2MW	528	595	530	1131	1192	1628	31.50	28.68	32.12	59.62	67.16	74.12	30.7666666666667	66.9666666666667	1.12207501108752	8.22937521229435e-16	3.0507139922511e-13	RAV1	AP2/B3 transcription factor family protein	-	-	-	-	-	GO:0003677//DNA binding;GO:0003700//transcription factor activity, sequence-specific DNA binding	-
arahy.Tifrunner.gnm1.ann1.7K3ENV	168	295	213	643	517	763	4.07	5.76	5.23	13.75	11.80	14.07	5.02	13.2066666666667	1.39550711021756	8.95549045073961e-16	3.28915263165775e-13	OFUT20	uncharacterized protein At1g04910-like [Glycine max]	-	-	-	-	-	-	-
arahy.Tifrunner.gnm1.ann1.HE8J5U	3028	2968	2464	1540	1358	1507	140.60	111.51	116.30	63.23	59.60	53.43	122.803333333333	58.7533333333333	-1.06360711177375	9.38757648468916e-16	3.4162165948778e-13	AN3	flavanone 3-hydroxylase [Glycine max]	Metabolism;Metabolism;Metabolism	Global and overview maps;Global and overview maps;Biosynthesis of other secondary metabolites	ko01100//Metabolic pathways;ko01110//Biosynthesis of secondary metabolites;ko00941//Flavonoid biosynthesis	K00475;K00475;K00475	-	GO:0016491//oxidoreductase activity	GO:0055114//oxidation-reduction process
arahy.Tifrunner.gnm1.ann1.JNL70L	77	87	115	6	9	18	2.37	2.15	3.57	0.16	0.26	0.42	2.69666666666667	0.28	-3.26767846965122	1.19092003721666e-15	4.29445765420329e-13	NPF7.3	peptide transporter 1	-	-	-	-	GO:0016020//membrane	GO:0005215//transporter activity	GO:0006810//transport
MSTRG.36999	552	672	506	306	235	292	54.61	53.78	50.89	26.77	21.98	22.06	53.0933333333333	23.6033333333333	-1.16954010465336	1.26518765058614e-15	4.52116516649999e-13	--	PREDICTED: lachrymatory-factor synthase [Arachis ipaensis]	-	-	-	-	-	-	-
arahy.Tifrunner.gnm1.ann1.2ZBI42	618	834	644	377	322	363	34.00	37.09	36.01	18.34	16.74	15.25	35.7	16.7766666666667	-1.08946797714071	1.28765614244503e-15	4.56037219162719e-13	ABCI19	Sulfate/thiosulfate import ATP-binding protein cysA, putative n=1 Tax=Ricinus communis RepID=B9SV28_RICCO	Genetic Information Processing	Folding, sorting and degradation	ko03018//RNA degradation	K12608	-	GO:0000166//nucleotide binding;GO:0005524//ATP binding;GO:0016887//ATPase activity;GO:0017111//nucleoside-triphosphatase activity	-
arahy.Tifrunner.gnm1.ann1.U3X98C	109	153	167	27	36	31	3.07	3.51	4.81	0.63	0.93	0.65	3.79666666666667	0.736666666666667	-2.36564947231668	1.38168840471899e-15	4.85009312049411e-13	INVB	alkaline/neutral invertase	-	-	-	-	-	GO:0003824//catalytic activity;GO:0033926//glycopeptide alpha-N-acetylgalactosaminidase activity	-
arahy.Tifrunner.gnm1.ann1.TJMK61	482	645	557	297	208	281	24.84	26.86	29.13	13.53	10.12	11.06	26.9433333333333	11.57	-1.21953948249372	1.52191298460583e-15	5.29545617959427e-13	HHP1	adiponectin receptor protein 2-like isoform X4 [Glycine max]	-	-	-	-	GO:0016021//integral component of membrane	-	-
arahy.Tifrunner.gnm1.ann1.HY7WV5	315	371	431	75	57	172	37.54	35.78	52.23	7.91	6.42	15.66	41.85	9.99666666666667	-2.06570860129012	1.62012922056202e-15	5.58817788372287e-13	--	uncharacterized protein LOC100816162 [Glycine max]	-	-	-	-	-	-	-
arahy.Tifrunner.gnm1.ann1.GZ7CAY	586	909	688	357	347	378	30.38	38.14	36.26	16.36	17.00	14.96	34.9266666666667	16.1066666666667	-1.11667100734398	2.31520137279789e-15	7.84912629516249e-13	SHT	spermidine hydroxycinnamoyl transferase-like [Glycine max]	Metabolism;Metabolism;Metabolism;Metabolism;Metabolism	Global and overview maps;Global and overview maps;Biosynthesis of other secondary metabolites;Biosynthesis of other secondary metabolites;Biosynthesis of other secondary metabolites	ko01100//Metabolic pathways;ko01110//Biosynthesis of secondary metabolites;ko00940//Phenylpropanoid biosynthesis;ko00941//Flavonoid biosynthesis;ko00945//Stilbenoid, diarylheptanoid and gingerol biosynthesis	K13065;K13065;K13065;K13065;K13065	-	-	-
arahy.Tifrunner.gnm1.ann1.1W5D66	568	755	739	314	284	432	39.13	42.06	51.78	19.11	18.51	22.70	44.3233333333333	20.1066666666667	-1.1403924553662	4.21142838796232e-15	1.40378586921776e-12	BAH1	E3 ubiquitin-protein ligase BAH1-like protein	-	-	-	-	-	GO:0005515//protein binding;GO:0008270//zinc ion binding	-
arahy.Tifrunner.gnm1.ann1.V7KKLB	266	289	183	969	763	724	16.22	14.27	11.36	52.21	43.97	33.69	13.95	43.29	1.6337686784958	4.33686644006057e-15	1.43355120176202e-12	FLA2	FASCICLIN-like arabinogalactan 2	-	-	-	-	-	-	-
arahy.Tifrunner.gnm1.ann1.2R4GL5	354	378	220	1031	1097	962	16.98	14.68	10.73	43.75	49.76	35.26	14.13	42.9233333333333	1.60300065135308	4.68997279163597e-15	1.53745835333085e-12	HIPP03	Heavy metal transport/detoxification superfamily protein	-	-	-	-	-	GO:0046872//metal ion binding	GO:0030001//metal ion transport
arahy.Tifrunner.gnm1.ann1.F2RES5	177	222	183	465	652	653	5.73	5.80	6.01	13.32	19.96	16.16	5.84666666666667	16.48	1.49502999545964	6.28884305340907e-15	2.04469875866003e-12	UNE10	transcription factor UNE10-like [Glycine max]	-	-	-	-	-	GO:0046983//protein dimerization activity	-
arahy.Tifrunner.gnm1.ann1.Z5N3XR	237	266	186	697	522	688	9.29	8.43	7.43	24.16	19.34	20.61	8.38333333333333	21.37	1.34999100868808	1.2760431180939e-14	4.04924210578503e-12	--	uncharacterized protein LOC100775992 isoform 1 [Glycine max]	-	-	-	-	-	-	-
arahy.Tifrunner.gnm1.ann1.MNN997	3604	3977	3011	1981	1580	1541	188.01	167.84	159.68	91.38	77.92	61.39	171.843333333333	76.8966666666667	-1.16010091700495	1.59172517688627e-14	5.01090244971196e-12	At2g35615	Eukaryotic aspartyl protease family protein	-	-	-	-	-	GO:0004190//aspartic-type endopeptidase activity	GO:0006508//proteolysis
arahy.Tifrunner.gnm1.ann1.A6Q8V1	1744	1401	1238	645	631	794	103.76	67.45	74.89	33.95	35.52	36.08	82.0333333333333	35.1833333333333	-1.221318079111	1.79328801489728e-14	5.60098916526892e-12	--	unknown protein; FUNCTIONS IN: molecular_function unknown; LOCATED IN: chloroplast	-	-	-	-	-	-	-
MSTRG.9280	26	45	36	141	162	201	0.73	1.01	1.01	3.48	4.27	4.29	0.916666666666667	4.01333333333333	2.13033186834768	1.824819487054e-14	5.65494451355343e-12	RE1	PREDICTED: uncharacterized mitochondrial protein AtMg00810-like, partial [Arachis ipaensis]	-	-	-	-	-	-	-
arahy.Tifrunner.gnm1.ann1.A9G6ZW	225	279	275	79	104	109	4.22	4.23	5.23	1.30	1.84	1.56	4.56	1.56666666666667	-1.5413355683209	2.00925964324763e-14	6.17823976814423e-12	APRR5	response regulator 12	Organismal Systems	Environmental adaptation	ko04712//Circadian rhythm - plant	K12130	-	GO:0000156//phosphorelay response regulator activity;GO:0005515//protein binding	GO:0000160//phosphorelay signal transduction system
arahy.Tifrunner.gnm1.ann1.HLI3FT	728	778	898	364	300	496	21.71	18.77	27.21	9.60	8.45	11.30	22.5633333333333	9.78333333333333	-1.20558221353703	2.1913883603424e-14	6.6864315924109e-12	MMK2	Protein kinase superfamily protein	-	-	-	-	-	GO:0004672//protein kinase activity;GO:0004674//protein serine/threonine kinase activity;GO:0004707//MAP kinase activity;GO:0005524//ATP binding	GO:0006468//protein phosphorylation
arahy.Tifrunner.gnm1.ann1.PJHC0L	170	256	185	497	464	606	3.84	4.60	4.21	9.78	9.61	10.27	4.21666666666667	9.88666666666667	1.22938121287296	2.49231657927209e-14	7.5465823994967e-12	FPP4	filament-like plant protein 4-like isoform X2 [Glycine max]	-	-	-	-	-	-	-
arahy.Tifrunner.gnm1.ann1.IE3GQ3	56	114	73	330	673	334	4.61	7.57	6.15	24.04	52.40	21.00	6.11	32.48	2.41030734736645	3.39042940074272e-14	1.01882403492319e-11	PNC1	Peroxidase superfamily protein	Metabolism;Metabolism;Metabolism	Global and overview maps;Global and overview maps;Biosynthesis of other secondary metabolites	ko01100//Metabolic pathways;ko01110//Biosynthesis of secondary metabolites;ko00940//Phenylpropanoid biosynthesis	K00430;K00430;K00430	-	GO:0004601//peroxidase activity;GO:0020037//heme binding	GO:0006979//response to oxidative stress;GO:0055114//oxidation-reduction process
arahy.Tifrunner.gnm1.ann1.G4Y2Y5	138	180	158	724	773	437	9.98	10.53	11.61	46.28	52.83	24.13	10.7066666666667	41.08	1.93992678952203	3.76136250093025e-14	1.11341944001417e-11	PGIP1	receptor-like kinase	-	-	-	-	-	GO:0005515//protein binding	-
arahy.Tifrunner.gnm1.ann1.Q9WW27	140	162	166	50	36	58	5.04	4.72	6.08	1.60	1.21	1.61	5.28	1.47333333333333	-1.84145406068818	4.0478103311612e-14	1.17197404814482e-11	CNGC15A	cyclic nucleotide-gated ion channel-like protein	Organismal Systems	Environmental adaptation	ko04626//Plant-pathogen interaction	K05391	GO:0016020//membrane	GO:0005216//ion channel activity	GO:0006811//ion transport;GO:0055085//transmembrane transport
arahy.Tifrunner.gnm1.ann1.Z95P5D	140	162	166	50	36	58	5.04	4.72	6.08	1.60	1.21	1.61	5.28	1.47333333333333	-1.84145406068818	4.0478103311612e-14	1.17197404814482e-11	CNGC15A	cyclic nucleotide-gated ion channel-like protein	Organismal Systems	Environmental adaptation	ko04626//Plant-pathogen interaction	K05391	GO:0016020//membrane	GO:0005216//ion channel activity	GO:0006811//ion transport;GO:0055085//transmembrane transport
arahy.Tifrunner.gnm1.ann1.BX8PA5	73	88	96	246	268	374	3.06	2.98	4.08	9.08	10.58	11.93	3.37333333333333	10.53	1.64225864705256	4.44634503435399e-14	1.27803421835279e-11	TRG-31	plasma membrane intrinsic protein 1B	-	-	-	-	GO:0016020//membrane	GO:0005215//transporter activity	GO:0006810//transport
arahy.Tifrunner.gnm1.ann1.I5R24F	184	268	308	79	77	104	6.15	7.25	10.48	2.33	2.43	2.65	7.96	2.47	-1.68825738895897	4.62790009591884e-14	1.32064953384688e-11	SLAC1	C4-dicarboxylate transporter/malic acid transport protein	-	-	-	-	-	-	-
arahy.Tifrunner.gnm1.ann1.YH7XEC	27	35	40	142	147	195	1.57	1.64	3.21	6.81	11.31	10.89	2.14	9.67	2.17590509307569	4.67353903176738e-14	1.32414713738632e-11	GAPC2	glyceraldehyde-3-phosphate dehydrogenase C2	Metabolism;Metabolism;Metabolism;Metabolism;Metabolism;Metabolism	Global and overview maps;Global and overview maps;Global and overview maps;Global and overview maps;Carbohydrate metabolism;Energy metabolism	ko01100//Metabolic pathways;ko01110//Biosynthesis of secondary metabolites;ko01200//Carbon metabolism;ko01230//Biosynthesis of amino acids;ko00010//Glycolysis / Gluconeogenesis;ko00710//Carbon fixation in photosynthetic organisms	K00134;K00134;K00134;K00134;K00134;K00134	-	GO:0050661//NADP binding;GO:0051287//NAD binding	GO:0006006//glucose metabolic process;GO:0055114//oxidation-reduction process
arahy.Tifrunner.gnm1.ann1.K8H9R8	4070	4885	3661	1865	2259	1736	152.45	148.03	139.41	61.78	79.97	49.67	146.63	63.8066666666667	-1.20040123111686	6.10580323271983e-14	1.71767936900046e-11	CYP75B2	Cytochrome P450 superfamily protein	Metabolism;Metabolism;Metabolism;Metabolism	Global and overview maps;Global and overview maps;Biosynthesis of other secondary metabolites;Biosynthesis of other secondary metabolites	ko01100//Metabolic pathways;ko01110//Biosynthesis of secondary metabolites;ko00941//Flavonoid biosynthesis;ko00944//Flavone and flavonol biosynthesis	K05280;K05280;K05280;K05280	-	GO:0005506//iron ion binding;GO:0020037//heme binding	GO:0055114//oxidation-reduction process
arahy.Tifrunner.gnm1.ann1.I4AHF2	41	75	41	393	143	358	2.03	3.00	2.06	17.17	6.68	13.51	2.36333333333333	12.4533333333333	2.39763692247014	6.71303666532985e-14	1.87520642511953e-11	XTH16	xyloglucan endotransglucosylase/hydrolase 16	-	-	-	-	GO:0005618//cell wall;GO:0048046//apoplast	GO:0016762//xyloglucan:xyloglucosyl transferase activity	GO:0005975//carbohydrate metabolic process;GO:0006073//cellular glucan metabolic process
arahy.Tifrunner.gnm1.ann1.KNR1MN	241	325	268	589	767	854	8.08	8.83	9.12	17.45	24.31	21.86	8.67666666666667	21.2066666666667	1.2893050601354	6.97602655596856e-14	1.9350424431402e-11	MKK2	Protein kinase superfamily protein	Environmental Information Processing	Signal transduction	ko04016//MAPK signaling pathway - plant	K20603	-	GO:0004672//protein kinase activity;GO:0004674//protein serine/threonine kinase activity;GO:0005524//ATP binding	GO:0006468//protein phosphorylation
arahy.Tifrunner.gnm1.ann1.XR90DA	414	558	446	232	218	300	5.99	6.53	6.56	2.97	2.99	3.32	6.36	3.09333333333333	-1.03986446087794	7.20485682118834e-14	1.98463785186984e-11	CHLH	magnesium chelatase subunit [Glycine max]	Metabolism;Metabolism;Metabolism	Global and overview maps;Global and overview maps;Metabolism of cofactors and vitamins	ko01100//Metabolic pathways;ko01110//Biosynthesis of secondary metabolites;ko00860//Porphyrin and chlorophyll metabolism	K03403;K03403;K03403	-	GO:0016851//magnesium chelatase activity	GO:0009058//biosynthetic process;GO:0015995//chlorophyll biosynthetic process
arahy.Tifrunner.gnm1.ann1.4NL1XF	232	185	163	59	54	41	36.65	23.58	26.20	8.20	8.04	4.96	28.81	7.06666666666667	-2.02746789643046	8.09549662159536e-14	2.21459288960139e-11	CML44	Calcium-binding EF-hand family protein	Organismal Systems	Environmental adaptation	ko04626//Plant-pathogen interaction	K13448	-	GO:0005509//calcium ion binding	-
MSTRG.40952	357	505	372	189	82	168	15.52	17.76	16.44	7.27	3.37	5.58	16.5733333333333	5.40666666666667	-1.61605247683521	9.70980975414438e-14	2.63800899799925e-11	PI4KA1	PREDICTED: phosphatidylinositol 4-kinase alpha 1-like [Arachis ipaensis]	Metabolism;Metabolism;Environmental Information Processing	Global and overview maps;Carbohydrate metabolism;Signal transduction	ko01100//Metabolic pathways;ko00562//Inositol phosphate metabolism;ko04070//Phosphatidylinositol signaling system	K00888;K00888;K00888	-	GO:0016772//transferase activity, transferring phosphorus-containing groups	GO:0046488//phosphatidylinositol metabolic process;GO:0048017//inositol lipid-mediated signaling
arahy.Tifrunner.gnm1.ann1.Z3NZLL	545	563	540	299	223	306	13.47	11.25	13.56	6.54	5.20	5.78	12.76	5.84	-1.12758805488485	9.88206409557463e-14	2.66654390758547e-11	--	receptor-like protein kinase 2	-	-	-	-	-	GO:0005515//protein binding	-
arahy.Tifrunner.gnm1.ann1.VN8AVF	641	583	605	1384	1273	1878	31.17	22.93	29.90	59.50	58.51	69.73	28	62.58	1.16027483140859	1.01357328624359e-13	2.71651337649581e-11	AOS1	allene oxide synthase	Metabolism;Metabolism;Metabolism	Global and overview maps;Global and overview maps;Lipid metabolism	ko01100//Metabolic pathways;ko01110//Biosynthesis of secondary metabolites;ko00592//alpha-Linolenic acid metabolism	K01723;K01723;K01723	-	GO:0004497//monooxygenase activity;GO:0005506//iron ion binding;GO:0020037//heme binding	GO:0055114//oxidation-reduction process
arahy.Tifrunner.gnm1.ann1.CG1IFF	2347	2470	2105	1085	767	1622	292.49	249.00	266.65	119.59	90.37	154.34	269.38	121.433333333333	-1.14947824815592	1.13835372857565e-13	3.0304657045424e-11	LTPG1	lipid transfer protein	-	-	-	-	-	-	-
arahy.Tifrunner.gnm1.ann1.99WGGU	419	558	373	935	1048	1186	11.84	12.74	10.71	23.32	27.96	25.57	11.7633333333333	25.6166666666667	1.12278582979842	1.41779069934078e-13	3.74920572533677e-11	GID1B	probable carboxylesterase 18-like [Glycine max]	Environmental Information Processing	Signal transduction	ko04075//Plant hormone signal transduction	K14493	-	GO:0016787//hydrolase activity	GO:0008152//metabolic process
arahy.Tifrunner.gnm1.ann1.QNIY5E	110	140	85	23	22	34	5.79	5.95	4.52	1.07	1.09	1.37	5.42	1.17666666666667	-2.20358716880384	1.47605308397116e-13	3.87742527343046e-11	At5g67130	PI-PLC X domain-containing protein At5g67130-like [Glycine max]	-	-	-	-	-	GO:0008081//phosphoric diester hydrolase activity	GO:0006629//lipid metabolic process
arahy.Tifrunner.gnm1.ann1.T45XFJ	494	557	557	252	135	288	22.11	20.16	25.36	9.96	5.73	9.85	22.5433333333333	8.51333333333333	-1.40490482872019	1.55733154850207e-13	4.06402060545285e-11	ALS3	protein ALUMINUM SENSITIVE 3-like [Glycine max]	-	-	-	-	-	-	-
arahy.Tifrunner.gnm1.ann1.D9Q2X2	466	513	440	253	182	201	28.45	25.35	27.34	13.65	10.51	9.37	27.0466666666667	11.1766666666667	-1.27496081941249	1.65181005550854e-13	4.28239853998703e-11	GSTU17	Glutathione S-transferase family protein	Metabolism	Metabolism of other amino acids	ko00480//Glutathione metabolism	K00799	-	GO:0005515//protein binding	-
arahy.Tifrunner.gnm1.ann1.I7Y4WF	339	445	308	184	134	188	17.57	18.62	16.21	8.42	6.56	7.42	17.4666666666667	7.46666666666667	-1.22606807947985	1.92021012911753e-13	4.88250352445999e-11	TLP1	Pathogenesis-related thaumatin superfamily protein	-	-	-	-	-	-	-
arahy.Tifrunner.gnm1.ann1.N816GG	710	882	874	458	350	535	34.18	34.35	42.77	19.48	15.92	19.65	37.1	18.35	-1.01563912377759	2.14585643664e-13	5.42149945323327e-11	PIRL6	receptor-like protein kinase 2-like [Glycine max]	-	-	-	-	-	GO:0005515//protein binding	-
arahy.Tifrunner.gnm1.ann1.LV620I	336	517	419	201	167	253	5.87	7.30	7.44	3.10	2.76	3.37	6.87	3.07666666666667	-1.15894195189348	2.16595814908506e-13	5.43765164187393e-11	CTR1	Protein kinase superfamily protein	-	-	-	-	-	GO:0004672//protein kinase activity;GO:0004674//protein serine/threonine kinase activity;GO:0005524//ATP binding	GO:0006468//protein phosphorylation
arahy.Tifrunner.gnm1.ann1.N9MUEN	138	174	157	59	29	48	5.16	5.24	5.94	1.96	1.03	1.37	5.44666666666667	1.45333333333333	-1.90600794336876	2.61800948776155e-13	6.53119272588362e-11	LUS1	beta-amyrin synthase isoform X1 [Glycine max]	Metabolism;Metabolism	Global and overview maps;Metabolism of terpenoids and polyketides	ko01110//Biosynthesis of secondary metabolites;ko00909//Sesquiterpenoid and triterpenoid biosynthesis	K20659;K20659	-	GO:0003824//catalytic activity;GO:0016866//intramolecular transferase activity	-
arahy.Tifrunner.gnm1.ann1.39MK8P	111	143	150	43	15	21	6.11	6.37	8.39	2.09	0.78	0.88	6.95666666666667	1.25	-2.47646809977659	2.77566703057417e-13	6.83848499594753e-11	OMT3	O-methyltransferase family protein	-	-	-	-	-	GO:0008168//methyltransferase activity;GO:0008171//O-methyltransferase activity;GO:0046983//protein dimerization activity	-
arahy.Tifrunner.gnm1.ann1.C516TH	515	441	362	1631	1180	1221	31.40	21.74	22.41	87.84	67.97	56.83	25.1833333333333	70.88	1.49290934922398	2.87223072110092e-13	7.0327101100734e-11	FLA2	FASCICLIN-like arabinogalactan 2	-	-	-	-	-	-	-
arahy.Tifrunner.gnm1.ann1.KU9SFJ	465	381	393	898	1373	1753	38.05	25.23	32.70	64.98	106.22	109.55	31.9933333333333	93.5833333333333	1.54848030445913	3.21497154081305e-13	7.82362338269267e-11	FRIL	L-type lectin-domain containing receptor kinase IX.1-like [Glycine max]	-	-	-	-	-	GO:0030246//carbohydrate binding	-
arahy.Tifrunner.gnm1.ann1.2C1RPT	211	323	339	107	88	142	6.44	7.97	10.50	2.89	2.54	3.31	8.30333333333333	2.91333333333333	-1.51101983674024	3.37063729716161e-13	8.15242067251297e-11	SLAC1	C4-dicarboxylate transporter/malic acid transport protein	-	-	-	-	GO:0016021//integral component of membrane	-	GO:0055085//transmembrane transport
arahy.Tifrunner.gnm1.ann1.IKRA1N	35	54	47	139	203	265	0.76	0.95	1.04	2.67	4.18	4.40	0.916666666666667	3.75	2.03242147769238	3.55334191186249e-13	8.54223395611742e-11	RGA2	disease resistance protein	-	-	-	-	-	GO:0043531//ADP binding	GO:0006952//defense response
arahy.Tifrunner.gnm1.ann1.XXTB4R	459	587	471	250	115	139	12.96	13.41	13.52	6.24	3.11	3.02	13.2966666666667	4.12333333333333	-1.6891816231108	3.57731849335494e-13	8.54806719020586e-11	OPT7	oligopeptide transporter 7	-	-	-	-	-	-	GO:0055085//transmembrane transport
arahy.Tifrunner.gnm1.ann1.S04SQP	444	531	470	1030	1028	1133	21.37	20.70	23.01	43.89	46.82	41.67	21.6933333333333	44.1266666666667	1.02439901979596	3.9580494225992e-13	9.40119690998922e-11	GID1B	probable carboxylesterase 18-like [Glycine max]	Environmental Information Processing	Signal transduction	ko04075//Plant hormone signal transduction	K14493	-	GO:0016787//hydrolase activity	GO:0008152//metabolic process
arahy.Tifrunner.gnm1.ann1.RLTX4G	1351	2078	1891	1017	720	798	60.06	74.78	85.53	40.00	30.26	27.11	73.4566666666667	32.4566666666667	-1.1783785893945	4.94429129055154e-13	1.16738249006558e-10	lhcA-P4	light-harvesting chlorophyll B-binding protein 3	Metabolism	Energy metabolism	ko00196//Photosynthesis - antenna proteins	K08910	GO:0016020//membrane	-	-
arahy.Tifrunner.gnm1.ann1.TR389G	160	170	160	41	43	77	8.82	7.60	8.98	2.00	2.26	3.25	8.46666666666667	2.50333333333333	-1.75794368414526	7.04814309651546e-13	1.65427008323303e-10	PI4KG1	phosphatidylinositol 4-kinase gamma 8-like [Glycine max]	-	-	-	-	-	-	-
arahy.Tifrunner.gnm1.ann1.FK1L07	1433	1314	1123	689	622	622	67.90	50.37	54.09	28.87	27.85	22.51	57.4533333333333	26.41	-1.12130629622213	7.24652095161678e-13	1.69082647098136e-10	CHIT3	chitinase A	Metabolism;Metabolism	Global and overview maps;Carbohydrate metabolism	ko01100//Metabolic pathways;ko00520//Amino sugar and nucleotide sugar metabolism	K01183;K01183	-	-	GO:0005975//carbohydrate metabolic process
arahy.Tifrunner.gnm1.ann1.UU73T8	920	926	792	510	425	490	23.09	18.82	20.22	11.32	10.10	9.39	20.71	10.27	-1.01189137190232	7.73173470432186e-13	1.79349116246568e-10	BBX25	zinc finger protein CONSTANS-LIKE 2-like [Glycine max]	-	-	-	-	GO:0005622//intracellular	GO:0008270//zinc ion binding	-
arahy.Tifrunner.gnm1.ann1.XJ8JS0	191	268	215	507	464	637	6.65	7.55	7.62	15.65	15.31	16.98	7.27333333333333	15.98	1.13557880732553	8.81605538632086e-13	2.0331258892663e-10	PRCP	lysosomal pro-X carboxypeptidase-like protein	-	-	-	-	-	GO:0008236//serine-type peptidase activity	GO:0006508//proteolysis
arahy.Tifrunner.gnm1.ann1.77K1W8	197	281	212	513	628	637	7.63	8.80	8.35	17.57	22.97	18.84	8.26	19.7933333333333	1.26080090584605	1.03380830655897e-12	2.35672645333151e-10	HSP70	heat shock protein 70	Genetic Information Processing;Cellular Processes;Genetic Information Processing	Folding, sorting and degradation;Transport and catabolism;Transcription	ko04141//Protein processing in endoplasmic reticulum;ko04144//Endocytosis;ko03040//Spliceosome	K03283;K03283;K03283	-	-	-
arahy.Tifrunner.gnm1.ann1.9E4VJ9	197	281	212	513	628	637	7.63	8.80	8.35	17.57	22.97	18.84	8.26	19.7933333333333	1.26080090584605	1.03380830655897e-12	2.35672645333151e-10	HSP70	heat shock protein 70	Genetic Information Processing;Cellular Processes;Genetic Information Processing	Folding, sorting and degradation;Transport and catabolism;Transcription	ko04141//Protein processing in endoplasmic reticulum;ko04144//Endocytosis;ko03040//Spliceosome	K03283;K03283;K03283	-	-	-
arahy.Tifrunner.gnm1.ann1.Q4RD5Q	109	151	121	282	427	557	4.37	4.90	4.94	10.00	16.20	17.07	4.73666666666667	14.4233333333333	1.60646056617911	1.0471284876568e-12	2.37345134807969e-10	At2g30550	alpha/beta-Hydrolases superfamily protein	-	-	-	-	-	GO:0004806//triglyceride lipase activity	GO:0006629//lipid metabolic process
arahy.Tifrunner.gnm1.ann1.TYLU08	33226	40645	35299	67459	86230	85770	1280.52	1251.08	1386.58	2295.33	3170.01	2542.57	1306.06	2669.30333333333	1.03124208387746	1.05831084263512e-12	2.38516806158891e-10	CAT1	catalase 2	Metabolism;Metabolism;Environmental Information Processing;Cellular Processes;Metabolism;Metabolism	Global and overview maps;Global and overview maps;Signal transduction;Transport and catabolism;Carbohydrate metabolism;Amino acid metabolism	ko01110//Biosynthesis of secondary metabolites;ko01200//Carbon metabolism;ko04016//MAPK signaling pathway - plant;ko04146//Peroxisome;ko00630//Glyoxylate and dicarboxylate metabolism;ko00380//Tryptophan metabolism	K03781;K03781;K03781;K03781;K03781;K03781	-	GO:0004096//catalase activity;GO:0020037//heme binding	GO:0006979//response to oxidative stress;GO:0055114//oxidation-reduction process
arahy.Tifrunner.gnm1.ann1.PPBW4B	542	639	520	301	263	240	28.15	26.83	27.43	13.81	12.91	9.50	27.47	12.0733333333333	-1.18603286484685	1.11421074809692e-12	2.49696517141313e-10	At1g06620	1-aminocyclopropane-1-carboxylate oxidase homolog 1-like [Glycine max]	-	-	-	-	-	GO:0016491//oxidoreductase activity	GO:0055114//oxidation-reduction process
arahy.Tifrunner.gnm1.ann1.QLUK9J	357	478	431	963	884	999	19.21	20.83	23.60	45.85	45.02	41.09	21.2133333333333	43.9866666666667	1.05209494223389	1.22105978703296e-12	2.72104255687918e-10	ATHB-16	DNA-binding protein n=1 Tax=Catharanthus roseus RepID=A1DR77_CATRO	-	-	-	-	GO:0005634//nucleus	GO:0000976//transcription regulatory region sequence-specific DNA binding;GO:0003677//DNA binding;GO:0003700//transcription factor activity, sequence-specific DNA binding;GO:0043565//sequence-specific DNA binding	-
arahy.Tifrunner.gnm1.ann1.42CZAS	263	267	281	127	66	88	13.87	11.41	15.08	5.94	3.31	3.53	13.4533333333333	4.26	-1.65903833815936	1.2623648201752e-12	2.79737223223852e-10	FAD2-1	fatty acid desaturase 2	Metabolism;Metabolism	Global and overview maps;Lipid metabolism	ko01212//Fatty acid metabolism;ko01040//Biosynthesis of unsaturated fatty acids	K10256;K10256	-	-	GO:0006629//lipid metabolic process;GO:0055114//oxidation-reduction process
MSTRG.19852	14948	20338	15956	9928	5987	11897	333.23	366.81	361.60	195.69	126.17	202.53	353.88	174.796666666667	-1.01758255500433	1.32640847160983e-12	2.92296213527086e-10	CUT1	PREDICTED: 3-ketoacyl-CoA synthase 6 [Arachis duranensis]	Metabolism;Metabolism;Organismal Systems;Metabolism	Global and overview maps;Global and overview maps;Environmental adaptation;Lipid metabolism	ko01100//Metabolic pathways;ko01110//Biosynthesis of secondary metabolites;ko04626//Plant-pathogen interaction;ko00062//Fatty acid elongation	K15397;K15397;K15397;K15397	-	GO:0016746//transferase activity, transferring acyl groups	GO:0006631//fatty acid metabolic process
arahy.Tifrunner.gnm1.ann1.9N9P3S	309	402	445	189	128	179	12.35	13.01	18.07	6.69	4.83	5.47	14.4766666666667	5.66333333333333	-1.35400610026968	1.39146932532472e-12	3.04939349493538e-10	CYP76B6	Cytochrome P450 superfamily protein	-	-	-	-	-	GO:0005506//iron ion binding;GO:0020037//heme binding	GO:0055114//oxidation-reduction process
arahy.Tifrunner.gnm1.ann1.VY5ZYI	564	919	746	1618	1605	3250	11.18	15.64	16.09	30.34	32.43	52.41	14.3033333333333	38.3933333333333	1.42450442094773	1.42641149139107e-12	3.10879330865484e-10	LOX2.1	linoleate 13S-lipoxygenase 2-1, chloroplastic-like [Glycine max]	Metabolism;Metabolism;Metabolism;Metabolism	Global and overview maps;Global and overview maps;Lipid metabolism;Lipid metabolism	ko01100//Metabolic pathways;ko01110//Biosynthesis of secondary metabolites;ko00592//alpha-Linolenic acid metabolism;ko00591//Linoleic acid metabolism	K00454;K00454;K00454;K00454	-	GO:0005506//iron ion binding;GO:0005515//protein binding;GO:0016165//linoleate 13S-lipoxygenase activity;GO:0046872//metal ion binding	GO:0055114//oxidation-reduction process
arahy.Tifrunner.gnm1.ann1.V7KTJ4	74	99	100	235	282	512	2.06	2.24	2.84	5.80	7.44	10.90	2.38	8.04666666666667	1.75742969672592	2.35924695026503e-12	5.05848051509257e-10	LOX5	seed linoleate 9S-lipoxygenase	Metabolism	Lipid metabolism	ko00591//Linoleic acid metabolism	K15718	-	GO:0005506//iron ion binding;GO:0005515//protein binding;GO:0016165//linoleate 13S-lipoxygenase activity;GO:0046872//metal ion binding	GO:0055114//oxidation-reduction process
arahy.Tifrunner.gnm1.ann1.4Y3SQC	236	307	267	131	66	115	9.79	10.32	11.27	4.81	2.59	3.65	10.46	3.68333333333333	-1.50579898268931	2.39787172751594e-12	5.11365483567996e-10	--	uncharacterized protein LOC100811474 [Glycine max]	-	-	-	-	-	-	-
arahy.Tifrunner.gnm1.ann1.MZFR22	196	237	228	466	656	711	4.93	4.82	5.83	10.36	15.60	13.66	5.19333333333333	13.2066666666667	1.34653364682782	2.47162750994384e-12	5.24275811815147e-10	RGA2	LRR and NB-ARC domain disease resistance protein	-	-	-	-	-	GO:0043531//ADP binding	GO:0006952//defense response
MSTRG.28724	330	399	409	179	130	229	12.78	12.56	16.10	6.15	4.79	6.77	13.8133333333333	5.90333333333333	-1.22645979093464	2.4864640613914e-12	5.24617465208252e-10	CYP86A22	PREDICTED: cytochrome P450 86A22 [Arachis ipaensis]	Metabolism;Metabolism	Global and overview maps;Lipid metabolism	ko01100//Metabolic pathways;ko00073//Cutin, suberine and wax biosynthesis	K15398;K15398	-	GO:0016491//oxidoreductase activity;GO:0046906//tetrapyrrole binding;GO:0046914//transition metal ion binding	GO:0044710//single-organism metabolic process
arahy.Tifrunner.gnm1.ann1.0UT8YS	692	718	572	332	340	318	28.33	23.79	23.80	12.02	13.17	9.93	25.3066666666667	11.7066666666667	-1.11218714748575	2.68810875706646e-12	5.64161491840201e-10	Os02g0799000	Protein phosphatase 2C family protein	-	-	-	-	-	GO:0003824//catalytic activity;GO:0004722//protein serine/threonine phosphatase activity	GO:0006470//protein dephosphorylation
arahy.Tifrunner.gnm1.ann1.1T55P5	39	63	34	155	151	244	4.42	5.85	3.97	15.77	16.39	21.37	4.74666666666667	17.8433333333333	1.91039850634859	2.74146775012736e-12	5.723318935608e-10	--	kunitz trypsin inhibitor 1	-	-	-	-	-	GO:0004866//endopeptidase inhibitor activity	-
arahy.Tifrunner.gnm1.ann1.9KBM2K	298	389	406	157	165	193	11.00	11.62	15.24	5.12	5.76	5.44	12.62	5.44	-1.21403335373221	2.80174826527849e-12	5.81854171154642e-10	STY46	Protein kinase superfamily protein	-	-	-	-	-	GO:0004672//protein kinase activity;GO:0004674//protein serine/threonine kinase activity;GO:0005524//ATP binding;GO:0016597//amino acid binding	GO:0006468//protein phosphorylation;GO:0008152//metabolic process
arahy.Tifrunner.gnm1.ann1.LN2D8T	639	978	671	439	314	343	58.89	72.90	62.87	35.78	27.36	24.15	64.8866666666667	29.0966666666667	-1.15706816783586	2.88369099397162e-12	5.95752536285824e-10	At1g51880	protein kinase family protein	-	-	-	-	-	GO:0004672//protein kinase activity;GO:0004674//protein serine/threonine kinase activity;GO:0005524//ATP binding	GO:0006468//protein phosphorylation
arahy.Tifrunner.gnm1.ann1.PS1TRN	726	962	763	1543	1514	2528	19.70	21.12	21.05	37.04	38.85	52.38	20.6233333333333	42.7566666666667	1.05187185091033	3.07214712244251e-12	6.31397864035256e-10	EBF2	EIN3-binding F box protein 1	Environmental Information Processing;Environmental Information Processing	Signal transduction;Signal transduction	ko04075//Plant hormone signal transduction;ko04016//MAPK signaling pathway - plant	K14515;K14515	-	GO:0005515//protein binding	-
arahy.Tifrunner.gnm1.ann1.M9SN56	404	544	393	1261	1081	1002	11.92	12.98	11.78	32.92	30.16	22.58	12.2266666666667	28.5533333333333	1.22362803829598	4.71581665124071e-12	9.59269657887763e-10	POX2	proline dehydrogenase	Metabolism;Metabolism;Metabolism	Global and overview maps;Global and overview maps;Amino acid metabolism	ko01100//Metabolic pathways;ko01110//Biosynthesis of secondary metabolites;ko00330//Arginine and proline metabolism	K00318;K00318;K00318	-	GO:0004657//proline dehydrogenase activity	GO:0006537//glutamate biosynthetic process;GO:0006562//proline catabolic process;GO:0055114//oxidation-reduction process
arahy.Tifrunner.gnm1.ann1.68JQQM	1594	2797	1888	1054	445	1023	65.00	92.28	78.27	38.00	17.15	31.87	78.5166666666667	29.0066666666667	-1.43661441001475	4.79627529735745e-12	9.66218325600973e-10	--	O-acyltransferase (WSD1-like) family protein	-	-	-	-	-	GO:0004144//diacylglycerol O-acyltransferase activity	GO:0045017//glycerolipid biosynthetic process
arahy.Tifrunner.gnm1.ann1.PV9TPZ	1221	1895	1124	713	325	728	44.81	56.25	41.94	23.13	11.26	20.40	47.6666666666667	18.2633333333333	-1.38403063824714	4.79869435141914e-12	9.66218325600973e-10	--	O-acyltransferase (WSD1-like) family protein	-	-	-	-	-	GO:0004144//diacylglycerol O-acyltransferase activity	GO:0045017//glycerolipid biosynthetic process
arahy.Tifrunner.gnm1.ann1.JE37KP	719	1169	1050	543	438	605	24.84	32.67	36.88	16.58	14.29	15.95	31.4633333333333	15.6066666666667	-1.01150908917742	5.46300569903074e-12	1.08837087739923e-09	NAC035	NAC domain containing protein 35	-	-	-	-	-	GO:0003677//DNA binding	-
arahy.Tifrunner.gnm1.ann1.HLS3VZ	1973	2088	1297	600	924	810	100.24	85.86	67.02	26.95	44.38	31.44	84.3733333333333	34.2566666666667	-1.30040232178994	5.48767648565131e-12	1.08837087739923e-09	PPA4	soluble inorganic pyrophosphatase	Metabolism	Energy metabolism	ko00190//Oxidative phosphorylation	K01507	GO:0005737//cytoplasm	GO:0000287//magnesium ion binding;GO:0004427//inorganic diphosphatase activity	GO:0006796//phosphate-containing compound metabolic process
arahy.Tifrunner.gnm1.ann1.6S81H9	6	23	7	70	95	161	0.38	1.18	0.45	3.89	5.64	7.74	0.67	5.75666666666667	3.10300067635	5.59420668807521e-12	1.10397911686165e-09	KTI2	kunitz trypsin inhibitor 1	-	-	-	-	-	GO:0004866//endopeptidase inhibitor activity	-
arahy.Tifrunner.gnm1.ann1.37XEK7	1498	1520	1308	889	526	836	44.12	36.22	39.16	23.15	14.63	18.81	39.8333333333333	18.8633333333333	-1.07839157567271	6.30983560282312e-12	1.23293566020484e-09	--	Protein of unknown function (DUF506)	-	-	-	-	-	-	-
arahy.Tifrunner.gnm1.ann1.1J64TJ	32	26	17	315	595	262	3.73	2.41	1.98	31.94	64.57	22.98	2.70666666666667	39.83	3.87926634790016	6.6601194781908e-12	1.2950014667741e-09	--	kunitz trypsin inhibitor 1	-	-	-	-	-	GO:0004866//endopeptidase inhibitor activity	-
arahy.Tifrunner.gnm1.ann1.L0R0IL	10608	11447	8552	6358	3331	5320	854.04	745.61	699.94	452.60	253.51	327.08	766.53	344.396666666667	-1.15427107703786	7.78567116080352e-12	1.49915743817686e-09	MALD3	Non-specific lipid-transfer protein, putative	-	-	-	-	-	GO:0008289//lipid binding	GO:0006869//lipid transport
arahy.Tifrunner.gnm1.ann1.T3KBEX	598	857	627	1399	2127	1856	20.62	23.92	21.98	42.67	69.35	48.87	22.1733333333333	53.63	1.27421458545749	8.09311442342279e-12	1.55082838994922e-09	INT2	Membrane transporter D1 n=3 Tax=Andropogoneae RepID=B6U4Q3_MAIZE	-	-	-	-	GO:0016020//membrane;GO:0016021//integral component of membrane	GO:0005215//transporter activity;GO:0022857//transmembrane transporter activity;GO:0022891//substrate-specific transmembrane transporter activity	GO:0006810//transport;GO:0055085//transmembrane transport
arahy.Tifrunner.gnm1.ann1.0V6YW0	262	361	272	690	873	744	12.58	14.00	13.26	29.26	39.55	27.24	13.28	32.0166666666667	1.26956796648481	9.65029050917935e-12	1.83152355663688e-09	HAT7	DNA-binding protein n=1 Tax=Catharanthus roseus RepID=A1DR77_CATRO	-	-	-	-	GO:0005634//nucleus	GO:0000976//transcription regulatory region sequence-specific DNA binding;GO:0003677//DNA binding;GO:0003700//transcription factor activity, sequence-specific DNA binding;GO:0043565//sequence-specific DNA binding	-
arahy.Tifrunner.gnm1.ann1.ZBZ102	192	233	211	90	80	113	10.87	10.66	12.13	4.51	4.28	4.89	11.22	4.56	-1.29896694644405	1.11348362014741e-11	2.07358879233648e-09	WNK11	Protein kinase superfamily protein	-	-	-	-	-	GO:0004672//protein kinase activity;GO:0005524//ATP binding	GO:0006468//protein phosphorylation
arahy.Tifrunner.gnm1.ann1.H4HZRI	34	56	39	169	169	161	1.19	1.58	1.36	5.19	5.54	4.27	1.37666666666667	5	1.86074881396379	1.14973714710711e-11	2.12175780442672e-09	At4g06744	Leucine-rich repeat receptor-like protein kinase family protein	-	-	-	-	-	GO:0005515//protein binding	-
arahy.Tifrunner.gnm1.ann1.UC02TM	51	71	36	163	196	228	1.28	1.44	0.91	3.61	4.64	4.36	1.21	4.20333333333333	1.79652682233247	1.16201898591754e-11	2.13391875441691e-09	At1g07650	ATP-binding/protein serine/threonine kinase [Glycine max]	-	-	-	-	-	GO:0004672//protein kinase activity;GO:0004674//protein serine/threonine kinase activity;GO:0005515//protein binding;GO:0005524//ATP binding	GO:0006468//protein phosphorylation
arahy.Tifrunner.gnm1.ann1.3075SM	51	81	67	167	262	314	7.27	9.38	9.71	21.04	35.30	34.15	8.78666666666667	30.1633333333333	1.77940799922516	1.18244987320741e-11	2.16143118297903e-09	--	receptor-like protein kinase-like [Glycine max]	-	-	-	-	-	-	-
arahy.Tifrunner.gnm1.ann1.00VVAL	115	110	95	34	18	32	10.46	8.07	8.71	2.72	1.54	2.21	9.08	2.15666666666667	-2.07388908601956	1.19274240407655e-11	2.1680103944909e-09	GMPM1	seed maturation protein	-	-	-	-	-	-	GO:0009790//embryo development
arahy.Tifrunner.gnm1.ann1.84G6ZA	153	130	138	52	35	42	1.81	1.24	1.66	0.54	0.39	0.38	1.57	0.436666666666667	-1.84616024807533	1.19698047797486e-11	2.1680103944909e-09	SDT	HXXXD-type acyl-transferase family protein	-	-	-	-	-	-	-
arahy.Tifrunner.gnm1.ann1.606BFT	34	44	22	192	102	189	1.00	1.04	0.66	4.98	2.84	4.23	0.9	4.01666666666667	2.15800183406649	1.27570651707292e-11	2.30009885028247e-09	At4g24780	Pectate lyase family protein	Metabolism	Carbohydrate metabolism	ko00040//Pentose and glucuronate interconversions	K01728	-	-	-
arahy.Tifrunner.gnm1.ann1.FM2N1A	219	280	273	93	100	151	11.19	11.56	14.18	4.19	4.81	5.89	12.31	4.96333333333333	-1.31044950862351	1.32431483110485e-11	2.37693538871516e-09	BLUS1	Protein kinase superfamily protein	-	-	-	-	-	GO:0004672//protein kinase activity;GO:0005524//ATP binding	GO:0006468//protein phosphorylation
arahy.Tifrunner.gnm1.ann1.Q6HX7B	131	158	115	320	314	409	2.14	2.09	1.92	4.62	4.83	5.07	2.05	4.84	1.23938313776915	1.5395903264404e-11	2.75087341840473e-09	ALA4	putative phospholipid-transporting ATPase 4-like isoform X3 [Glycine max]	-	-	-	-	GO:0016021//integral component of membrane	GO:0000166//nucleotide binding;GO:0000287//magnesium ion binding;GO:0004012//phospholipid-translocating ATPase activity;GO:0005524//ATP binding;GO:0019829//cation-transporting ATPase activity;GO:0046872//metal ion binding	GO:0006812//cation transport;GO:0015914//phospholipid transport
arahy.Tifrunner.gnm1.ann1.GJFA3Z	1210	2097	1118	3264	3815	3684	26.06	36.55	24.48	62.16	77.66	60.58	29.03	66.8	1.20230353073475	1.58071318050139e-11	2.81168470931695e-09	At5g49770	ATP binding / kinase/ protein serine / threonine kinase n=3 Tax=Vitis vinifera RepID=C5DB47_VITVI	-	-	-	-	-	GO:0004672//protein kinase activity;GO:0004674//protein serine/threonine kinase activity;GO:0005515//protein binding;GO:0005524//ATP binding	GO:0006468//protein phosphorylation
arahy.Tifrunner.gnm1.ann1.31L8TN	1906	2446	2294	1258	555	1175	58.01	60.23	70.98	33.86	15.97	27.31	63.0733333333333	25.7133333333333	-1.29451353429925	1.69494142835062e-11	2.97484719898034e-09	--	acyl-CoA-binding domain-containing protein 4-like isoform X2 [Glycine max]	-	-	-	-	-	GO:0005515//protein binding	-
arahy.Tifrunner.gnm1.ann1.QT2H54	55	71	56	175	204	586	2.84	2.97	2.96	7.99	9.96	23.05	2.92333333333333	13.6666666666667	2.22497516194808	2.0440744093493e-11	3.57181742384358e-09	AS	UDP-Glycosyltransferase superfamily protein	-	-	-	-	-	-	GO:0008152//metabolic process
arahy.Tifrunner.gnm1.ann1.47SX7B	207	284	223	77	93	139	8.08	8.97	8.83	2.67	3.44	4.15	8.62666666666667	3.42	-1.33480688638545	2.17599462143203e-11	3.78565801112819e-09	--	RING/U-box superfamily protein	-	-	-	-	-	GO:0008270//zinc ion binding	-
arahy.Tifrunner.gnm1.ann1.7VP0DB	234	307	222	603	806	649	6.87	7.29	6.62	15.65	22.36	14.54	6.92666666666667	17.5166666666667	1.33849510994533	2.35359717884716e-11	4.04146258424898e-09	ACA12	calcium-transporting ATPase 8, plasma membrane-type protein	-	-	-	-	GO:0016020//membrane;GO:0016021//integral component of membrane	GO:0000166//nucleotide binding;GO:0005388//calcium-transporting ATPase activity;GO:0005524//ATP binding;GO:0019829//cation-transporting ATPase activity;GO:0046872//metal ion binding	GO:0006812//cation transport;GO:0070588//calcium ion transmembrane transport
arahy.Tifrunner.gnm1.ann1.QCZR2J	581	745	677	1261	1290	2211	15.17	15.75	17.97	29.13	31.85	44.11	16.2966666666667	35.03	1.10401408351508	2.80394485083339e-11	4.78249717398141e-09	ERS1	Signal transduction histidine kinase, hybrid-type, ethylene sensor	Environmental Information Processing;Environmental Information Processing	Signal transduction;Signal transduction	ko04075//Plant hormone signal transduction;ko04016//MAPK signaling pathway - plant	K14509;K14509	GO:0016020//membrane	GO:0000155//phosphorelay sensor kinase activity;GO:0004871//signal transducer activity;GO:0005515//protein binding;GO:0005524//ATP binding	GO:0007165//signal transduction;GO:0016310//phosphorylation
arahy.Tifrunner.gnm1.ann1.4UTS2Z	15	54	33	139	174	182	1.22	3.54	2.72	9.96	13.33	11.28	2.49333333333333	11.5233333333333	2.20841042837476	2.82945270292734e-11	4.78249717398141e-09	SUFE2	Fe-S metabolism associated protein SufE	-	-	-	-	-	-	-
arahy.Tifrunner.gnm1.ann1.21N9MM	704	916	727	316	416	548	29.66	31.20	31.13	11.77	16.55	17.63	30.6633333333333	15.3166666666667	-1.00141217645382	2.8363965726353e-11	4.78249717398141e-09	AOX1A	alternative oxidase 1A	-	-	-	-	-	GO:0009916//alternative oxidase activity	GO:0055114//oxidation-reduction process
arahy.Tifrunner.gnm1.ann1.E2AJGQ	704	916	727	316	416	548	29.66	31.20	31.13	11.77	16.55	17.63	30.6633333333333	15.3166666666667	-1.00141217645382	2.8363965726353e-11	4.78249717398141e-09	AOX1A	alternative oxidase 1A	-	-	-	-	-	GO:0009916//alternative oxidase activity	GO:0055114//oxidation-reduction process
arahy.Tifrunner.gnm1.ann1.3U22LJ	139	97	72	8	26	11	11.30	6.38	5.95	0.58	2.00	0.68	7.87666666666667	1.08666666666667	-2.85767575974277	2.84543269565777e-11	4.78249717398141e-09	--	Protein of unknown function (DUF506)	-	-	-	-	-	-	-
arahy.Tifrunner.gnm1.ann1.5B8V9J	155	174	196	77	43	58	11.40	10.37	14.66	5.01	2.99	3.26	12.1433333333333	3.75333333333333	-1.69392016766255	3.0277827281105e-11	5.0462197350097e-09	HIPP24	Heavy metal transport/detoxification superfamily protein	-	-	-	-	-	GO:0046872//metal ion binding	GO:0030001//metal ion transport
arahy.Tifrunner.gnm1.ann1.DN4CQF	1124	1079	989	2195	1868	3079	46.15	35.84	41.27	79.68	72.49	96.53	41.0866666666667	82.9	1.01270181133566	3.24944798552565e-11	5.39299597463852e-09	GAIPB	protein SCARECROW-like [Glycine max]	Environmental Information Processing	Signal transduction	ko04075//Plant hormone signal transduction	K14494	-	-	-
arahy.Tifrunner.gnm1.ann1.F87Z6X	464	562	535	282	196	355	20.39	19.86	23.60	10.91	8.12	11.92	21.2833333333333	10.3166666666667	-1.04474721048845	3.38677236615467e-11	5.59748802816213e-09	endou-b	poly(U)-specific endoribonuclease-B-like protein	-	-	-	-	-	-	-
arahy.Tifrunner.gnm1.ann1.T4QRY3	527	789	513	330	198	377	24.14	29.26	23.93	13.37	8.58	13.19	25.7766666666667	11.7133333333333	-1.13791402170146	3.41276490481608e-11	5.61704285122136e-09	HHP1	adiponectin receptor protein 2-like isoform X3 [Glycine max]	-	-	-	-	GO:0016021//integral component of membrane	-	-
arahy.Tifrunner.gnm1.ann1.RXWH3W	373	441	310	177	191	207	43.22	41.34	36.52	18.13	20.92	18.32	40.36	19.1233333333333	-1.07759215717555	3.77930127343827e-11	6.19461836000837e-09	ASP	kunitz trypsin inhibitor 1	-	-	-	-	-	GO:0004866//endopeptidase inhibitor activity	-
arahy.Tifrunner.gnm1.ann1.WMTX8C	277	386	206	665	1314	951	11.06	12.48	8.38	23.50	49.63	29.00	10.64	34.0433333333333	1.67787415375315	3.91123044454345e-11	6.38448011577203e-09	At1g60420	probable nucleoredoxin 1-like isoform X1 [Glycine max]	-	-	-	-	-	-	-
arahy.Tifrunner.gnm1.ann1.800HVB	62	69	43	233	149	242	2.37	2.13	1.67	7.87	5.38	7.05	2.05666666666667	6.76666666666667	1.71813733292312	4.02222535335777e-11	6.51206493331794e-09	GT5	UDP-Glycosyltransferase superfamily protein	Metabolism	Biosynthesis of other secondary metabolites	ko00940//Phenylpropanoid biosynthesis	K12356	-	-	GO:0008152//metabolic process
arahy.Tifrunner.gnm1.ann1.VPJ94B	533	605	524	1511	1121	1236	15.45	14.17	15.43	38.68	30.70	27.34	15.0166666666667	32.24	1.10228713854822	4.20948256245971e-11	6.78753395620029e-09	BIP5	heat shock protein 70	Genetic Information Processing;Genetic Information Processing	Folding, sorting and degradation;Folding, sorting and degradation	ko04141//Protein processing in endoplasmic reticulum;ko03060//Protein export	K09490;K09490	-	-	-
MSTRG.39753	237	223	170	90	56	99	34.19	26.01	24.92	11.47	7.63	10.90	28.3733333333333	10	-1.50453565011794	4.49972546928299e-11	7.22615831840402e-09	--	hypothetical protein glysoja_017708 [Glycine soja]	-	-	-	-	-	-	-
arahy.Tifrunner.gnm1.ann1.27RHGS	222	263	231	89	108	134	25.02	23.96	26.48	8.83	11.48	11.54	25.1533333333333	10.6166666666667	-1.24441872766644	4.58907788392805e-11	7.33993400580202e-09	--	Protein of unknown function (DUF506)	-	-	-	-	-	-	-
arahy.Tifrunner.gnm1.ann1.21R0E2	304	239	288	107	97	150	18.27	11.60	17.58	5.67	5.49	6.89	15.8166666666667	6.01666666666667	-1.39440925013394	4.63981548598636e-11	7.39128197056767e-09	PPCK1	Protein kinase superfamily protein	-	-	-	-	-	GO:0004672//protein kinase activity;GO:0004674//protein serine/threonine kinase activity;GO:0005524//ATP binding	GO:0006468//protein phosphorylation
arahy.Tifrunner.gnm1.ann1.AXAR8E	296	277	383	69	101	172	9.58	7.25	12.58	1.97	3.09	4.25	9.80333333333333	3.10333333333333	-1.65945371132827	4.69731825303183e-11	7.45295303299042e-09	P5CS	delta-1-pyrroline-5-carboxylate synthetase	Metabolism;Metabolism;Metabolism;Metabolism	Global and overview maps;Global and overview maps;Global and overview maps;Amino acid metabolism	ko01100//Metabolic pathways;ko01110//Biosynthesis of secondary metabolites;ko01230//Biosynthesis of amino acids;ko00330//Arginine and proline metabolism	K12657;K12657;K12657;K12657	GO:0005737//cytoplasm	GO:0003824//catalytic activity;GO:0004349//glutamate 5-kinase activity;GO:0004350//glutamate-5-semialdehyde dehydrogenase activity;GO:0016491//oxidoreductase activity	GO:0006561//proline biosynthetic process;GO:0008152//metabolic process;GO:0055114//oxidation-reduction process
arahy.Tifrunner.gnm1.ann1.D43PH9	618	1034	858	353	263	584	15.14	20.50	21.37	7.63	6.09	10.92	19.0033333333333	8.21333333333333	-1.21021274543816	4.95705447709954e-11	7.80263979716786e-09	RKS1	receptor-like serine/threonine kinase 2	-	-	-	-	-	GO:0004672//protein kinase activity;GO:0004674//protein serine/threonine kinase activity;GO:0005524//ATP binding	GO:0006468//protein phosphorylation;GO:0048544//recognition of pollen
arahy.Tifrunner.gnm1.ann1.R5PYRW	0	0	0	40	64	85	0.00	0.00	0.00	8.86	15.15	16.26	0.001	13.4233333333333	13.712455351112	5.07955789387181e-11	7.90140170267919e-09	--	Unknown protein	-	-	-	-	-	-	-
arahy.Tifrunner.gnm1.ann1.DQCW8K	6	37	10	91	118	230	0.36	1.96	0.70	5.26	7.29	11.45	1.00666666666667	8	2.9904139511708	5.13292034832471e-11	7.9222730948112e-09	TIFY10B	jasmonate-zim-domain protein 1	Environmental Information Processing	Signal transduction	ko04075//Plant hormone signal transduction	K13464	-	-	-
arahy.Tifrunner.gnm1.ann1.X6RF7Y	6	37	10	91	118	230	0.36	1.96	0.70	5.26	7.29	11.45	1.00666666666667	8	2.9904139511708	5.13292034832471e-11	7.9222730948112e-09	TIFY10B	jasmonate-zim-domain protein 1	Environmental Information Processing	Signal transduction	ko04075//Plant hormone signal transduction	K13464	-	-	-
arahy.Tifrunner.gnm1.ann1.R0TYU9	279	348	278	552	867	1009	6.58	6.64	6.66	11.51	19.31	18.17	6.62666666666667	16.33	1.30116953472056	6.26799537599456e-11	9.63667847225583e-09	LOX6	seed linoleate 9S-lipoxygenase	Metabolism;Metabolism;Metabolism;Metabolism	Global and overview maps;Global and overview maps;Lipid metabolism;Lipid metabolism	ko01100//Metabolic pathways;ko01110//Biosynthesis of secondary metabolites;ko00592//alpha-Linolenic acid metabolism;ko00591//Linoleic acid metabolism	K00454;K00454;K00454;K00454	-	GO:0005506//iron ion binding;GO:0005515//protein binding;GO:0016165//linoleate 13S-lipoxygenase activity;GO:0046872//metal ion binding	GO:0055114//oxidation-reduction process
arahy.Tifrunner.gnm1.ann1.VQ1Q3Q	51	45	27	141	164	194	3.19	2.28	1.72	7.80	9.70	9.27	2.39666666666667	8.92333333333333	1.89655346320148	6.58007711064489e-11	1.00774262035073e-08	FT	flowering locus protein T	Organismal Systems	Environmental adaptation	ko04712//Circadian rhythm - plant	K16223	-	-	-
arahy.Tifrunner.gnm1.ann1.M4EJC3	11245	8802	7069	4116	3685	6237	661.26	418.77	422.61	214.04	204.85	280.08	500.88	232.99	-1.10419697102284	6.86176915828974e-11	1.04283117024031e-08	RD22	BURP domain-containing protein	-	-	-	-	-	-	-
arahy.Tifrunner.gnm1.ann1.FVW9RW	163	191	166	51	45	98	5.99	5.68	6.24	1.68	1.58	2.75	5.97	2.00333333333333	-1.57532844127478	6.976799396894e-11	1.05626612548549e-08	ERD7	Senescence/dehydration-associated protein-related	Cellular Processes	Transport and catabolism	ko04144//Endocytosis	K19366	-	-	-
arahy.Tifrunner.gnm1.ann1.58NQ7F	126	117	144	331	324	690	3.03	2.28	3.51	6.74	7.11	12.08	2.94	8.64333333333333	1.55577164529577	7.89393581249410e-11	1.18606385582724e-08	RKS1	receptor-like serine/threonine kinase 2	-	-	-	-	-	GO:0004672//protein kinase activity;GO:0004674//protein serine/threonine kinase activity;GO:0005515//protein binding;GO:0005524//ATP binding	GO:0006468//protein phosphorylation;GO:0048544//recognition of pollen
arahy.Tifrunner.gnm1.ann1.L6ZHES	198	295	406	106	98	132	6.90	8.31	14.37	3.26	3.23	3.53	9.86	3.34	-1.56173954390386	9.24159241215722e-11	1.3833094513986e-08	AGPS1	Glucose-1-phosphate adenylyltransferase family protein	Metabolism;Metabolism;Metabolism;Metabolism	Global and overview maps;Global and overview maps;Carbohydrate metabolism;Carbohydrate metabolism	ko01100//Metabolic pathways;ko01110//Biosynthesis of secondary metabolites;ko00500//Starch and sucrose metabolism;ko00520//Amino sugar and nucleotide sugar metabolism	K00975;K00975;K00975;K00975	-	GO:0008878//glucose-1-phosphate adenylyltransferase activity;GO:0016779//nucleotidyltransferase activity	GO:0005978//glycogen biosynthetic process;GO:0009058//biosynthetic process
arahy.Tifrunner.gnm1.ann1.VV9T4P	71	80	69	183	220	272	2.77	2.54	2.74	6.32	8.11	8.10	2.68333333333333	7.51	1.48478662523345	9.73044621367089e-11	1.44118198188869e-08	At5g65660	uncharacterized protein At5g65660-like [Glycine max]	-	-	-	-	-	-	-
arahy.Tifrunner.gnm1.ann1.WIW9GD	71	80	69	183	220	272	2.77	2.54	2.74	6.32	8.11	8.10	2.68333333333333	7.51	1.48478662523345	9.73044621367089e-11	1.44118198188869e-08	At5g65660	uncharacterized protein At5g65660-like [Glycine max]	-	-	-	-	-	-	-
arahy.Tifrunner.gnm1.ann1.85EBQ9	150	230	175	429	600	501	2.22	2.75	2.63	5.61	8.38	5.66	2.53333333333333	6.55	1.37045798881502	1.01474743625518e-10	1.49631865451666e-08	ABCC3	ATP-binding ABC transporter	Environmental Information Processing	Membrane transport	ko02010//ABC transporters	K05666	GO:0016021//integral component of membrane	GO:0000166//nucleotide binding;GO:0005524//ATP binding;GO:0016887//ATPase activity;GO:0017111//nucleoside-triphosphatase activity	GO:0006810//transport;GO:0055085//transmembrane transport
arahy.Tifrunner.gnm1.ann1.773MH2	727	807	907	477	270	474	21.90	19.66	27.78	12.70	7.69	10.90	23.1133333333333	10.43	-1.14798617796191	1.10320850211655e-10	1.61475529317178e-08	MMK2	Protein kinase superfamily protein	-	-	-	-	-	GO:0004672//protein kinase activity;GO:0004674//protein serine/threonine kinase activity;GO:0004707//MAP kinase activity;GO:0005524//ATP binding	GO:0006468//protein phosphorylation
arahy.Tifrunner.gnm1.ann1.B6JPF5	64	72	56	183	181	225	1.27	1.16	1.13	3.21	3.39	3.41	1.18666666666667	3.33666666666667	1.49149282786959	1.30047059171151e-10	1.882644762439e-08	RGA2	LRR and NB-ARC domain disease resistance protein	-	-	-	-	-	GO:0043531//ADP binding	GO:0006952//defense response
arahy.Tifrunner.gnm1.ann1.TPQ86D	17	52	45	111	221	285	0.78	1.91	2.09	4.49	9.54	9.95	1.59333333333333	7.99333333333333	2.32674913543348	1.50441891078473e-10	2.1621116128691e-08	TIFY3B	divergent CCT motif protein	Environmental Information Processing	Signal transduction	ko04075//Plant hormone signal transduction	K13464	-	-	-
MSTRG.32109	346	497	360	210	151	273	39.70	46.07	41.93	21.28	16.36	23.92	42.5666666666667	20.52	-1.05269338826188	1.62722157558274e-10	2.32449642082809e-08	--	Uncharacterized protein TCM_019614 [Theobroma cacao]	-	-	-	-	-	-	-
arahy.Tifrunner.gnm1.ann1.5AB2LW	434	578	406	290	188	257	18.97	20.43	18.04	11.20	7.77	8.57	19.1466666666667	9.18	-1.06052718968809	1.62912823322293e-10	2.32449642082809e-08	UGT74F1	UDP-glycosyltransferase 74 F1	-	-	-	-	-	-	GO:0008152//metabolic process
arahy.Tifrunner.gnm1.ann1.G021HG	213	373	238	531	1082	990	2.48	3.51	2.77	5.46	11.80	8.76	2.92	8.67333333333333	1.57061818711662	1.63546337460643e-10	2.32517169237055e-08	LOX6	seed linoleate 9S-lipoxygenase	Metabolism;Metabolism;Metabolism;Metabolism	Global and overview maps;Global and overview maps;Lipid metabolism;Lipid metabolism	ko01100//Metabolic pathways;ko01110//Biosynthesis of secondary metabolites;ko00592//alpha-Linolenic acid metabolism;ko00591//Linoleic acid metabolism	K00454;K00454;K00454;K00454	-	GO:0005506//iron ion binding;GO:0005515//protein binding;GO:0016165//linoleate 13S-lipoxygenase activity;GO:0046872//metal ion binding	GO:0055114//oxidation-reduction process
arahy.Tifrunner.gnm1.ann1.BBW5IA	45	80	43	206	210	180	2.12	3.07	2.10	8.64	9.42	6.52	2.43	8.19333333333333	1.75349419604572	1.79697039149767e-10	2.54566526961238e-08	At4g06744	Leucine-rich repeat receptor-like protein kinase family protein	-	-	-	-	-	GO:0005515//protein binding	-
arahy.Tifrunner.gnm1.ann1.QWH41Z	130	194	235	65	57	82	5.81	7.01	10.65	4.06	2.39	2.81	7.82333333333333	3.08666666666667	-1.34173374326293	1.88299272106565e-10	2.65803520547296e-08	--	Protein of unknown function (DUF3537)	-	-	-	-	-	-	-
arahy.Tifrunner.gnm1.ann1.08FCR9	182	205	229	96	46	89	9.03	8.22	11.55	4.21	2.15	3.38	9.6	3.24666666666667	-1.56407513424733	1.96858566676538e-10	2.7690042219119e-08	GSVIVT00023967001	Peroxidase superfamily protein	Metabolism;Metabolism;Metabolism	Global and overview maps;Global and overview maps;Biosynthesis of other secondary metabolites	ko01100//Metabolic pathways;ko01110//Biosynthesis of secondary metabolites;ko00940//Phenylpropanoid biosynthesis	K00430;K00430;K00430	-	GO:0004601//peroxidase activity;GO:0020037//heme binding	GO:0006979//response to oxidative stress;GO:0055114//oxidation-reduction process
MSTRG.15474	22	21	9	90	76	148	1.06	0.82	0.44	3.84	3.47	5.45	0.773333333333333	4.25333333333333	2.4594316186373	2.05991811170207e-10	2.8669723445184e-08	EXO	PREDICTED: protein EXORDIUM-like [Arachis duranensis]	-	-	-	-	-	-	-
MSTRG.341	191	273	196	106	94	103	17.41	20.14	18.16	8.54	8.10	7.17	18.57	7.93666666666667	-1.22636869538624	2.15739007147567e-10	2.99213407605433e-08	--	-	-	-	-	-	-	-	-
arahy.Tifrunner.gnm1.ann1.5K3X9F	244	294	211	123	108	141	14.47	14.11	12.72	6.45	6.06	6.39	13.7666666666667	6.3	-1.12775554719838	2.22179946099192e-10	3.07072813309078e-08	LEA14-A	Late embryogenesis abundant protein	-	-	-	-	-	-	GO:0009269//response to desiccation
arahy.Tifrunner.gnm1.ann1.PF3CMY	177	270	222	102	91	122	3.27	4.03	4.16	1.66	1.59	1.71	3.82	1.65333333333333	-1.20819501837003	2.41226436106147e-10	3.32239160228696e-08	SPA1	E3 ubiquitin-protein ligase COP1-like [Glycine max]	Organismal Systems	Environmental adaptation	ko04712//Circadian rhythm - plant	K16240	-	GO:0004672//protein kinase activity;GO:0005515//protein binding;GO:0005524//ATP binding	GO:0006468//protein phosphorylation
arahy.Tifrunner.gnm1.ann1.8M9DZW	383	387	384	175	148	271	12.89	10.52	13.14	5.20	4.71	6.97	12.1833333333333	5.62666666666667	-1.11455650213261	2.43579732187554e-10	3.34319503700745e-08	ERD7	Senescence/dehydration-associated protein-related	Cellular Processes	Transport and catabolism	ko04144//Endocytosis	K19366	-	-	-
arahy.Tifrunner.gnm1.ann1.UM7XUK	252	390	396	108	126	216	4.56	5.71	7.28	1.73	2.15	2.99	5.85	2.29	-1.35308902637382	2.80065934305678e-10	3.80448470896199e-08	CTR1	Protein kinase superfamily protein	-	-	-	-	-	GO:0004672//protein kinase activity;GO:0004674//protein serine/threonine kinase activity;GO:0005524//ATP binding	GO:0006468//protein phosphorylation
arahy.Tifrunner.gnm1.ann1.MXY2PU	0	0	0	26	67	74	0.00	0.00	0.00	0.71	1.95	1.72	0.001	1.46	10.5117526537674	2.81643666995628e-10	3.81285928158654e-08	RGA2	disease resistance protein (TIR-NBS-LRR class), putative	-	-	-	-	-	GO:0005515//protein binding;GO:0043531//ADP binding	GO:0006952//defense response
arahy.Tifrunner.gnm1.ann1.03CHBD	477	443	467	253	120	240	14.12	10.61	14.06	6.64	3.37	5.42	12.93	5.14333333333333	-1.32994671396068	2.9177965020058e-10	3.9232988491038e-08	IRKI	uncharacterized protein LOC100789428 [Glycine max]	-	-	-	-	-	-	-
arahy.Tifrunner.gnm1.ann1.XI5WK7	276	392	317	179	141	212	10.97	12.62	12.84	6.30	5.31	6.44	12.1433333333333	6.01666666666667	-1.01312815796824	3.0337111816653e-10	4.06253692271611e-08	KCS11	3-ketoacyl-CoA synthase 11	Metabolism;Metabolism;Organismal Systems;Metabolism	Global and overview maps;Global and overview maps;Environmental adaptation;Lipid metabolism	ko01100//Metabolic pathways;ko01110//Biosynthesis of secondary metabolites;ko04626//Plant-pathogen interaction;ko00062//Fatty acid elongation	K15397;K15397;K15397;K15397	GO:0016020//membrane	GO:0003824//catalytic activity	GO:0006633//fatty acid biosynthetic process;GO:0008152//metabolic process;GO:0008610//lipid biosynthetic process
MSTRG.34449	231	301	249	119	102	172	18.67	19.70	20.46	8.53	7.83	10.65	19.61	9.00333333333333	-1.12305839640434	3.04183297041971e-10	4.06253692271611e-08	--	PREDICTED: uncharacterized protein LOC107644499 [Arachis ipaensis]	-	-	-	-	-	-	-
arahy.Tifrunner.gnm1.ann1.X9M6WH	277	267	251	761	496	724	33.51	26.13	30.86	81.39	56.72	66.88	30.1666666666667	68.33	1.17956383533786	3.09690595094513e-10	4.12221045134864e-08	ERF023	ethylene-responsive transcription factor 3 [Glycine max]	-	-	-	-	-	GO:0003677//DNA binding;GO:0003700//transcription factor activity, sequence-specific DNA binding	-
MSTRG.12666	681	768	670	426	250	478	70.36	64.20	70.37	38.92	24.42	37.71	68.31	33.6833333333333	-1.02006187631184	3.65513646694665e-10	4.81676555142544e-08	--	PREDICTED: cysteine-rich and transmembrane domain-containing protein A [Theobroma cacao]	-	-	-	-	-	-	-
MSTRG.45152	85	139	110	273	296	319	3.33	4.40	4.38	9.45	10.95	9.53	4.03666666666667	9.97666666666667	1.30539341380377	3.83051162644663e-10	5.01455690345321e-08	SUFE2	PREDICTED: sufE-like protein 2, chloroplastic isoform X1 [Arachis ipaensis]	-	-	-	-	GO:0009536//plastid	-	GO:0009893//positive regulation of metabolic process
arahy.Tifrunner.gnm1.ann1.EY0R4L	305	327	358	144	124	223	7.93	6.88	9.47	3.31	3.06	4.42	8.09333333333333	3.59666666666667	-1.17007355676766	3.86629007303819e-10	5.04474546174779e-08	ARF4	auxin response factor 4	-	-	-	-	GO:0005634//nucleus	GO:0003677//DNA binding;GO:0046983//protein dimerization activity	GO:0009725//response to hormone
arahy.Tifrunner.gnm1.ann1.A30FPN	103	114	61	234	323	331	2.15	1.93	1.30	4.32	6.38	5.28	1.79333333333333	5.32666666666667	1.57058933037136	3.87980606752378e-10	5.04578319588191e-08	RGA2	disease resistance protein	-	-	-	-	-	GO:0005515//protein binding;GO:0043531//ADP binding	GO:0006952//defense response
arahy.Tifrunner.gnm1.ann1.1KM4NQ	596	694	716	356	197	443	29.66	27.94	36.22	15.64	9.28	16.83	31.2733333333333	13.9166666666667	-1.1681193032472	4.11062075639119e-10	5.31113625156394e-08	MYB102	MYB transcription factor MYB48 [Glycine max]	Organismal Systems	Environmental adaptation	ko04626//Plant-pathogen interaction	K09422	-	GO:0003677//DNA binding;GO:0003682//chromatin binding	-
arahy.Tifrunner.gnm1.ann1.7J7FTE	334	541	437	247	143	251	8.01	10.48	10.65	5.24	3.24	4.60	9.71333333333333	4.36	-1.15563833656643	4.30270448325654e-10	5.54126870236539e-08	At1g11410	receptor-like serine/threonine kinase 2	-	-	-	-	-	GO:0004672//protein kinase activity;GO:0004674//protein serine/threonine kinase activity;GO:0005524//ATP binding	GO:0006468//protein phosphorylation;GO:0048544//recognition of pollen
arahy.Tifrunner.gnm1.ann1.F73TU2	64	73	60	171	170	291	3.00	2.77	2.86	7.09	7.54	10.42	2.87666666666667	8.35	1.53737813890361	4.45023701257127e-10	5.71272172623469e-08	AOS3	allene oxide synthase	Metabolism;Metabolism;Metabolism	Global and overview maps;Global and overview maps;Lipid metabolism	ko01100//Metabolic pathways;ko01110//Biosynthesis of secondary metabolites;ko00592//alpha-Linolenic acid metabolism	K01723;K01723;K01723	-	GO:0005506//iron ion binding;GO:0020037//heme binding	GO:0055114//oxidation-reduction process
arahy.Tifrunner.gnm1.ann1.EM6VH3	58	50	23	288	117	251	3.90	2.72	1.57	17.11	7.42	12.87	2.73	12.4666666666667	2.19110291313399	4.99916926845449e-10	6.37611087467897e-08	FT	flowering locus protein T	Organismal Systems	Environmental adaptation	ko04712//Circadian rhythm - plant	K16223	-	-	-
arahy.Tifrunner.gnm1.ann1.SWNJ62	42	49	37	194	219	127	0.85	0.81	0.76	3.50	4.22	1.98	0.806666666666667	3.23333333333333	2.00297769979989	5.15415745735745e-10	6.50335172869971e-08	AGO5	Argonaute family protein	-	-	-	-	-	GO:0003676//nucleic acid binding;GO:0005515//protein binding	-
arahy.Tifrunner.gnm1.ann1.GVHP98	403	383	400	224	181	231	24.43	18.77	24.61	12.00	10.39	10.69	22.6033333333333	11.0266666666667	-1.03553881004091	5.16451317133164e-10	6.50335172869971e-08	yjbQ	secondary thiamine-phosphate synthase enzyme	-	-	-	-	-	-	-
arahy.Tifrunner.gnm1.ann1.WLS118	1751	1860	1248	4444	4322	3366	138.72	119.22	100.48	311.27	323.66	203.67	119.473333333333	279.533333333333	1.22633168749924	5.33945225826316e-10	6.70236434418565e-08	--	ser/thr-rich protein T10 in DGCR region-like protein	-	-	-	-	-	-	-
arahy.Tifrunner.gnm1.ann1.B0G4GL	147	176	147	71	45	77	3.29	3.18	3.34	1.41	0.96	1.31	3.27	1.22666666666667	-1.41454737016222	5.52399033724063e-10	6.91213251473144e-08	SKOR	putative cyclic nucleotide-gated ion channel 15-like isoform X2 [Glycine max]	-	-	-	-	GO:0016020//membrane	GO:0005216//ion channel activity;GO:0005249//voltage-gated potassium channel activity;GO:0005515//protein binding	GO:0006811//ion transport;GO:0006813//potassium ion transport;GO:0055085//transmembrane transport
arahy.Tifrunner.gnm1.ann1.P2ZBX8	193	142	159	389	405	626	2.26	1.35	1.90	4.04	4.49	5.61	1.83666666666667	4.71333333333333	1.35965789623824	5.57661882549546e-10	6.93423706370228e-08	ABCB1	ATP binding cassette subfamily B1	Environmental Information Processing	Membrane transport	ko02010//ABC transporters	K05658	GO:0016021//integral component of membrane	GO:0000166//nucleotide binding;GO:0005524//ATP binding;GO:0016887//ATPase activity;GO:0017111//nucleoside-triphosphatase activity	GO:0006810//transport;GO:0055085//transmembrane transport
MSTRG.37140	61	62	95	19	3	5	3.20	2.66	5.10	0.91	0.15	0.20	3.65333333333333	0.42	-3.12075215946061	6.70492493204017e-10	8.28528200480702e-08	TAT	PREDICTED: vinorine synthase-like [Arachis ipaensis]	-	-	-	-	-	-	-
arahy.Tifrunner.gnm1.ann1.FRHN34	1140	1589	1225	2332	3267	3067	37.76	42.58	41.25	68.29	102.29	77.58	40.53	82.72	1.02924601026809	6.75311293844322e-10	8.31891235454313e-08	INT2	Membrane transporter D1 n=3 Tax=Andropogoneae RepID=B6U4Q3_MAIZE	-	-	-	-	GO:0016020//membrane;GO:0016021//integral component of membrane	GO:0005215//transporter activity;GO:0022857//transmembrane transporter activity;GO:0022891//substrate-specific transmembrane transporter activity	GO:0006810//transport;GO:0055085//transmembrane transport
arahy.Tifrunner.gnm1.ann1.5H31LD	66	59	52	170	407	226	5.12	3.68	4.13	11.66	29.81	13.35	4.31	18.2733333333333	2.08398005301552	7.39260309630011e-10	9.02261521285662e-08	--	Unknown protein	-	-	-	-	-	-	-
arahy.Tifrunner.gnm1.ann1.R8DMLF	220	220	224	109	89	121	13.16	10.68	13.63	5.79	5.05	5.55	12.49	5.46333333333333	-1.19292012322966	7.69852893549558e-10	9.33852748487363e-08	SRK2E	serine/threonine protein kinase 1	Environmental Information Processing;Environmental Information Processing	Signal transduction;Signal transduction	ko04075//Plant hormone signal transduction;ko04016//MAPK signaling pathway - plant	K14498;K14498	-	GO:0004672//protein kinase activity;GO:0004674//protein serine/threonine kinase activity;GO:0005524//ATP binding	GO:0006468//protein phosphorylation
arahy.Tifrunner.gnm1.ann1.E945XK	274	378	310	944	604	761	10.73	12.03	12.27	32.65	22.49	22.77	11.6766666666667	25.97	1.1532175265975	8.1755457579574e-10	9.88692676936397e-08	XTH33	xyloglucan endotransglucosylase/hydrolase 28	-	-	-	-	GO:0005618//cell wall;GO:0048046//apoplast	GO:0016762//xyloglucan:xyloglucosyl transferase activity	GO:0005975//carbohydrate metabolic process;GO:0006073//cellular glucan metabolic process
arahy.Tifrunner.gnm1.ann1.G8PY79	296	447	249	848	1166	773	9.31	11.39	7.93	23.59	34.54	18.55	9.54333333333333	25.56	1.4213226666688	8.59433904478006e-10	1.03617949103418e-07	--	ankyrin repeat-containing protein At5g02620-like isoform X3 [Glycine max]	-	-	-	-	-	GO:0005515//protein binding	-
arahy.Tifrunner.gnm1.ann1.0E9YFP	243	436	362	154	124	222	8.22	11.93	12.42	4.60	3.96	5.73	10.8566666666667	4.76333333333333	-1.18853780330009	8.69226301056388e-10	1.04165348814812e-07	INT2	Membrane transporter D1 n=3 Tax=Andropogoneae RepID=B6U4Q3_MAIZE	-	-	-	-	GO:0016020//membrane;GO:0016021//integral component of membrane	GO:0005215//transporter activity;GO:0022857//transmembrane transporter activity;GO:0022891//substrate-specific transmembrane transporter activity	GO:0006810//transport;GO:0055085//transmembrane transport
arahy.Tifrunner.gnm1.ann1.L6NNIX	524	756	793	322	282	503	22.72	26.52	34.95	12.36	11.58	16.67	28.0633333333333	13.5366666666667	-1.05181385440016	8.83878363417046e-10	1.0560216615452e-07	HHP4	adiponectin receptor protein 2-like isoform X3 [Glycine max]	-	-	-	-	GO:0016021//integral component of membrane	-	-
arahy.Tifrunner.gnm1.ann1.8B0AQ5	104	165	101	327	510	337	2.58	3.31	2.54	7.15	11.92	6.36	2.81	8.47666666666667	1.59292692574802	9.26907262027003e-10	1.10079950465758e-07	--	inosine-uridine preferring nucleoside hydrolase family protein	-	-	-	-	-	-	-
arahy.Tifrunner.gnm1.ann1.L4R73E	61	32	57	202	148	282	2.62	1.11	2.49	7.67	6.01	9.23	2.07333333333333	7.63666666666667	1.88099097317408	9.40625270687818e-10	1.11375647722695e-07	At4g08290	nodulin MtN21 /EamA-like transporter family protein	-	-	-	-	GO:0016020//membrane	-	-
arahy.Tifrunner.gnm1.ann1.R6L1G9	272	347	246	150	137	181	10.34	10.68	9.51	5.04	4.93	5.26	10.1766666666667	5.07666666666667	-1.00331164771949	1.01016961031764e-09	1.19254130246606e-07	CHR27	chromodomain-helicase-DNA-binding protein 1-like isoform X2 [Glycine max]	-	-	-	-	-	GO:0003676//nucleic acid binding;GO:0003677//DNA binding;GO:0004386//helicase activity;GO:0005524//ATP binding	-
MSTRG.8042	596	297	372	176	83	175	101.92	41.09	64.67	26.61	13.42	22.85	69.2266666666667	20.96	-1.72368916574053	1.04245417162013e-09	1.22700258669093e-07	--	-	-	-	-	-	-	-	-
arahy.Tifrunner.gnm1.ann1.RBAX1J	123	119	143	41	36	62	2.84	2.12	3.22	0.79	0.75	1.09	2.72666666666667	0.876666666666667	-1.63703804364945	1.08722962008105e-09	1.27591864231168e-07	ABCG21	ATP-binding ABC transporter	-	-	-	-	GO:0016020//membrane	GO:0000166//nucleotide binding;GO:0005524//ATP binding;GO:0016887//ATPase activity;GO:0017111//nucleoside-triphosphatase activity	-
arahy.Tifrunner.gnm1.ann1.WH2MYH	67	93	74	177	211	303	2.89	3.24	3.21	6.74	8.56	9.94	3.11333333333333	8.41333333333333	1.43421745527289	1.11725700567074e-09	1.30728956893616e-07	NAPRT1	nicotinate phosphoribosyltransferase 1	Metabolism;Metabolism	Global and overview maps;Metabolism of cofactors and vitamins	ko01100//Metabolic pathways;ko00760//Nicotinate and nicotinamide metabolism	K00763;K00763	-	GO:0004514//nicotinate-nucleotide diphosphorylase (carboxylating) activity;GO:0004516//nicotinate phosphoribosyltransferase activity	GO:0009435//NAD biosynthetic process;GO:0019358//nicotinate nucleotide salvage
arahy.Tifrunner.gnm1.ann1.93C387	12	9	6	67	59	74	0.60	0.36	0.30	2.96	2.79	2.83	0.42	2.86	2.76755391399963	1.14553291963704e-09	1.33643261148008e-07	mcfF	mitochondrial substrate carrier family protein C-like [Glycine max]	-	-	-	-	-	-	GO:0055085//transmembrane transport
arahy.Tifrunner.gnm1.ann1.VI6I29	29	44	18	106	297	139	0.86	1.06	0.55	2.81	8.43	3.20	0.823333333333333	4.81333333333333	2.54748779530249	1.15129519056818e-09	1.33921627651253e-07	LRK10L-2.7	receptor-like protein kinase 4	-	-	-	-	-	GO:0004672//protein kinase activity;GO:0004674//protein serine/threonine kinase activity;GO:0005524//ATP binding	GO:0006468//protein phosphorylation
MSTRG.9113	196	179	180	78	54	104	19.26	14.23	17.98	6.78	5.02	7.80	17.1566666666667	6.53333333333333	-1.39287812820397	1.16961308166839e-09	1.35654597945785e-07	ATL67	PREDICTED: RING-H2 finger protein ATL67 [Arachis duranensis]	-	-	-	-	-	-	-
arahy.Tifrunner.gnm1.ann1.NG1HRH	232	299	266	132	96	176	9.93	10.34	11.56	4.98	3.87	5.73	10.61	4.86	-1.12639643730898	1.2216599074357e-09	1.40633120360089e-07	PP2C6	Protein phosphatase 2C family protein	-	-	-	-	-	GO:0003824//catalytic activity;GO:0004722//protein serine/threonine phosphatase activity	GO:0006470//protein dephosphorylation
arahy.Tifrunner.gnm1.ann1.VAE62H	167	154	152	59	37	85	7.40	5.53	6.85	2.32	1.55	2.88	6.59333333333333	2.25	-1.55108301882092	1.22317416740359e-09	1.40633120360089e-07	EXL3	GDSL-like Lipase/Acylhydrolase superfamily protein	-	-	-	-	-	GO:0016787//hydrolase activity	GO:0006629//lipid metabolic process
arahy.Tifrunner.gnm1.ann1.H8BXV5	28	35	22	93	205	131	0.34	0.34	0.27	1.00	2.45	1.22	0.316666666666667	1.55666666666667	2.29742313137872	1.33532154790582e-09	1.52642260862341e-07	RPS2	ATP binding; GTP binding; nucleotide binding; nucleoside-triphosphatases	-	-	-	-	-	GO:0000166//nucleotide binding;GO:0017111//nucleoside-triphosphatase activity;GO:0043531//ADP binding	GO:0006952//defense response
arahy.Tifrunner.gnm1.ann1.79XMYU	78	127	80	265	208	295	1.93	2.57	2.03	5.83	4.91	5.62	2.17666666666667	5.45333333333333	1.32501785139532	1.36613705143844e-09	1.55553085934503e-07	OFUT20	uncharacterized protein At1g04910-like [Glycine max]	-	-	-	-	-	-	-
arahy.Tifrunner.gnm1.ann1.T01IT8	162	205	149	81	59	91	3.36	3.45	3.14	1.50	1.16	1.45	3.31666666666667	1.37	-1.27555813174933	1.36862872462919e-09	1.55553085934503e-07	ABCG21	ATP-binding ABC transporter	-	-	-	-	GO:0016020//membrane	GO:0000166//nucleotide binding;GO:0005524//ATP binding;GO:0016887//ATPase activity;GO:0017111//nucleoside-triphosphatase activity	-
arahy.Tifrunner.gnm1.ann1.B8JBQ4	154	182	130	70	56	72	5.96	5.70	5.13	2.39	2.06	2.12	5.59666666666667	2.19	-1.3536369546147	1.38399952269301e-09	1.56850643048975e-07	STY13	Protein kinase superfamily protein	-	-	-	-	-	GO:0004672//protein kinase activity;GO:0004674//protein serine/threonine kinase activity;GO:0005524//ATP binding	GO:0006468//protein phosphorylation
arahy.Tifrunner.gnm1.ann1.5P1FU9	412	761	495	331	211	286	9.01	13.47	11.00	6.40	4.35	4.78	11.16	5.17666666666667	-1.10824169816304	1.58514589531024e-09	1.78120105052057e-07	At4g03415	Protein phosphatase 2C family protein	-	-	-	-	-	GO:0003824//catalytic activity	-
arahy.Tifrunner.gnm1.ann1.IATE2P	11	21	11	82	70	86	0.82	1.27	0.83	5.40	4.92	4.89	0.973333333333333	5.07	2.38097987884448	1.67726176634673e-09	1.87938602327428e-07	PGIP	receptor-like protein kinase 2	-	-	-	-	-	GO:0005515//protein binding	-
arahy.Tifrunner.gnm1.ann1.5M2QCV	188	188	169	92	66	75	11.17	9.03	10.20	4.82	3.70	3.37	10.1333333333333	3.96333333333333	-1.35432260858529	1.71706232536052e-09	1.91856321683804e-07	CAR7	Calcium-dependent lipid-binding (CaLB domain) family protein	-	-	-	-	-	GO:0005515//protein binding	-
arahy.Tifrunner.gnm1.ann1.PNL0JR	218	246	236	54	79	146	10.59	9.66	11.64	2.33	3.63	5.42	10.63	3.79333333333333	-1.48660353994568	1.7521095761921e-09	1.95222411374258e-07	SCPL2	serine carboxypeptidase-like 2	-	-	-	-	-	GO:0004185//serine-type carboxypeptidase activity	GO:0006508//proteolysis
arahy.Tifrunner.gnm1.ann1.NG4XB7	1739	2650	2255	1349	603	1308	64.51	79.55	85.07	44.25	21.15	37.06	76.3766666666667	34.1533333333333	-1.16110556622338	1.76911212637209e-09	1.96564710377241e-07	RD22	dehydration-responsive protein RD22	-	-	-	-	-	-	-
arahy.Tifrunner.gnm1.ann1.YX4IN3	193	226	221	117	75	91	5.01	4.74	5.80	2.72	1.86	1.80	5.18333333333333	2.12666666666667	-1.28528625125309	1.87224772874119e-09	2.0686512091434e-07	POX2	Cyclopropane-fatty-acyl-phospholipid synthase	-	-	-	-	-	-	GO:0008610//lipid biosynthetic process
arahy.Tifrunner.gnm1.ann1.BQEK3T	1235	1453	856	520	678	517	72.06	68.60	50.75	26.81	37.40	23.03	63.8033333333333	29.08	-1.13360452868009	1.88338355571833e-09	2.07517478114231e-07	TIL	temperature-induced lipocalin	-	-	-	-	-	GO:0005215//transporter activity	-
arahy.Tifrunner.gnm1.ann1.P4QE4D	2338	2662	2531	1672	788	1459	339.03	312.31	373.11	214.38	108.02	161.56	341.483333333333	161.32	-1.08188985622668	1.96243488546761e-09	2.15243302632039e-07	--	Protein of unknown function, DUF538	-	-	-	-	-	-	-
arahy.Tifrunner.gnm1.ann1.DB4GMR	76	64	74	198	174	318	3.58	2.44	3.54	8.25	7.75	11.44	3.18666666666667	9.14666666666667	1.52119795819206	1.96435424678057e-09	2.15243302632039e-07	AOS3	allene oxide synthase	Metabolism;Metabolism;Metabolism	Global and overview maps;Global and overview maps;Lipid metabolism	ko01100//Metabolic pathways;ko01110//Biosynthesis of secondary metabolites;ko00592//alpha-Linolenic acid metabolism	K01723;K01723;K01723	-	GO:0005506//iron ion binding;GO:0020037//heme binding	GO:0055114//oxidation-reduction process
arahy.Tifrunner.gnm1.ann1.WT0JX9	206	246	194	413	552	568	5.59	5.38	5.34	9.90	14.13	11.74	5.43666666666667	11.9233333333333	1.13299333628334	2.02118102014319e-09	2.2085996238292e-07	LECRK41	receptor lectin kinase	-	-	-	-	-	GO:0004672//protein kinase activity;GO:0004674//protein serine/threonine kinase activity;GO:0005524//ATP binding;GO:0030246//carbohydrate binding	GO:0006468//protein phosphorylation
arahy.Tifrunner.gnm1.ann1.WYU9FD	160	237	199	56	66	124	6.12	7.33	7.72	1.90	2.37	3.63	7.05666666666667	2.63333333333333	-1.42209671094313	2.04662125014198e-09	2.23025490406955e-07	STY13	Protein kinase superfamily protein	-	-	-	-	-	GO:0004672//protein kinase activity;GO:0004674//protein serine/threonine kinase activity;GO:0005524//ATP binding	GO:0006468//protein phosphorylation
arahy.Tifrunner.gnm1.ann1.H4RKER	332	309	234	143	136	139	7.03	5.29	5.03	2.68	2.71	2.24	5.78333333333333	2.54333333333333	-1.18518070063109	2.07874946654999e-09	2.25905962575814e-07	RAB7	GTP-binding nuclear Ran-like protein	Cellular Processes;Cellular Processes	Transport and catabolism;Transport and catabolism	ko04144//Endocytosis;ko04145//Phagosome	K07897;K07897	GO:0005622//intracellular;GO:0016020//membrane	GO:0003924//GTPase activity;GO:0005525//GTP binding	GO:0006886//intracellular protein transport;GO:0006913//nucleocytoplasmic transport;GO:0007165//signal transduction;GO:0007264//small GTPase mediated signal transduction;GO:0015031//protein transport
arahy.Tifrunner.gnm1.ann1.95S5ZX	131	148	125	58	50	58	11.73	10.75	11.45	4.61	4.25	3.98	11.31	4.28	-1.40191622758867	2.44398141315981e-09	2.63431974821731e-07	GMPM1	seed maturation protein	-	-	-	-	-	-	GO:0009790//embryo development
arahy.Tifrunner.gnm1.ann1.RW3D4K	34	36	32	93	182	162	0.90	0.79	0.90	2.23	4.66	3.36	0.863333333333333	3.41666666666667	1.98459990670626	2.5818274328617e-09	2.77535953799166e-07	SUC2	sucrose transporter 4	-	-	-	-	GO:0005887//integral component of plasma membrane	GO:0008515//sucrose transmembrane transporter activity	GO:0015770//sucrose transport
MSTRG.38677	57	100	68	16	19	23	3.06	4.39	3.79	0.71	1.00	0.90	3.74666666666667	0.87	-2.10652032365104	2.87015627961276e-09	3.05410106406927e-07	--	PREDICTED: proteasome-associated protein ECM29 homolog [Arachis duranensis]	-	-	-	-	-	-	-
arahy.Tifrunner.gnm1.ann1.83Q9A2	207	373	350	144	129	172	7.36	10.73	12.65	4.53	4.35	4.68	10.2466666666667	4.52	-1.18075998655443	2.87962940039809e-09	3.05410106406927e-07	NAC035	putative NAC domain-containing protein 94-like [Glycine max]	-	-	-	-	-	GO:0003677//DNA binding	-
arahy.Tifrunner.gnm1.ann1.HE9KP0	1388	1436	819	172	294	160	92.19	77.19	55.30	10.10	18.43	8.10	74.8933333333333	12.21	-2.61677410187005	2.93918616794953e-09	3.1089535610103e-07	SPX3	SPX domain gene 3	-	-	-	-	-	-	-
arahy.Tifrunner.gnm1.ann1.VKVT6A	11	8	7	53	58	81	0.24	0.15	0.15	1.05	1.24	1.39	0.18	1.22666666666667	2.76867445389355	3.13395746490367e-09	3.2799883061443e-07	RGA2	LRR and NB-ARC domain disease resistance protein	-	-	-	-	-	GO:0043531//ADP binding	GO:0006952//defense response
arahy.Tifrunner.gnm1.ann1.18GZJ3	246	372	270	170	99	169	9.09	11.12	10.14	5.55	3.44	4.76	10.1166666666667	4.58333333333333	-1.14226489784367	3.2555527044649e-09	3.39828298882381e-07	KAN4	putative Myb family transcription factor At1g14600-like isoform X2 [Glycine max]	-	-	-	-	-	GO:0003677//DNA binding;GO:0003682//chromatin binding	-
arahy.Tifrunner.gnm1.ann1.CDCU9R	16	9	23	61	95	188	0.71	0.31	1.05	2.44	4.04	6.49	0.69	4.32333333333333	2.64747580675237	3.50271954673212e-09	3.64082063861338e-07	At3g47200	UPF0481 protein At3g47200-like [Glycine max]	-	-	-	-	-	-	-
arahy.Tifrunner.gnm1.ann1.RQU8DI	50	67	53	127	184	284	0.24	0.26	0.26	0.54	0.83	1.04	0.253333333333333	0.803333333333333	1.66496182278638	3.58323898208617e-09	3.70137389227683e-07	At4g27190	Disease resistance protein (CC-NBS-LRR class) family	-	-	-	-	-	GO:0000166//nucleotide binding;GO:0017111//nucleoside-triphosphatase activity;GO:0043531//ADP binding	GO:0006952//defense response
arahy.Tifrunner.gnm1.ann1.NLIW19	156	220	160	348	375	486	6.64	7.58	6.93	13.13	15.11	15.84	7.05	14.6933333333333	1.05946656056384	3.59834913007397e-09	3.70732770372763e-07	TIFY11B	jasmonate-zim-domain protein 6	Environmental Information Processing	Signal transduction	ko04075//Plant hormone signal transduction	K13464	-	-	-
arahy.Tifrunner.gnm1.ann1.K5MJK0	1427	1043	850	468	590	500	64.54	38.15	39.07	18.72	25.24	17.27	47.2533333333333	20.41	-1.21113992080114	4.08245639473273e-09	4.18346935101871e-07	At1g17710	2,3-diketo-5-methylthio-1-phosphopentane phosphatase	Metabolism;Metabolism	Global and overview maps;Metabolism of cofactors and vitamins	ko01100//Metabolic pathways;ko00750//Vitamin B6 metabolism	K13248;K13248	-	GO:0016791//phosphatase activity	GO:0008152//metabolic process
arahy.Tifrunner.gnm1.ann1.S5DSK4	96	151	116	34	44	57	4.10	5.20	5.03	1.28	1.78	1.86	4.77666666666667	1.64	-1.54230838892291	4.09213459435098e-09	4.18346935101871e-07	RL9	putative Myb family transcription factor At1g14600-like isoform X2 [Glycine max]	-	-	-	-	-	GO:0003677//DNA binding;GO:0003682//chromatin binding	-
arahy.Tifrunner.gnm1.ann1.KRA1N7	107	153	142	44	49	69	3.09	3.58	4.18	1.14	1.34	1.53	3.61666666666667	1.33666666666667	-1.43602090087692	4.66204800607071e-09	4.72953442989261e-07	FAAH	fatty acid amide hydrolase-like [Glycine max]	-	-	-	-	-	-	-
arahy.Tifrunner.gnm1.ann1.GADS7N	108	163	125	56	48	58	6.70	8.18	7.88	3.07	2.81	2.75	7.58666666666667	2.87666666666667	-1.39906809312763	4.88367642615419e-09	4.92915799287105e-07	--	Pollen Ole e 1 allergen and extensin family protein	-	-	-	-	-	-	-
arahy.Tifrunner.gnm1.ann1.AQHB6D	268	494	288	171	162	204	8.06	12.03	8.33	4.84	4.40	4.33	9.47333333333333	4.52333333333333	-1.06648583382393	4.99785771484012e-09	5.03159959687432e-07	--	Polyketide cyclase/dehydrase and lipid transport superfamily protein	-	-	-	-	-	-	-
arahy.Tifrunner.gnm1.ann1.W4ZQ00	24	39	44	109	127	169	2.02	2.66	3.76	8.10	10.09	10.85	2.81333333333333	9.68	1.78272654928857	5.05175891293403e-09	5.07298908963143e-07	MIK2	receptor-like kinase	-	-	-	-	-	GO:0004672//protein kinase activity	GO:0006468//protein phosphorylation
arahy.Tifrunner.gnm1.ann1.K71R6P	1085	1267	1131	1791	2876	3934	54.24	51.25	57.48	79.17	135.92	150.19	54.3233333333333	121.76	1.16439635135151	5.09831844541624e-09	5.08726178476667e-07	AS	UDP-Glycosyltransferase superfamily protein	-	-	-	-	-	-	GO:0008152//metabolic process
arahy.Tifrunner.gnm1.ann1.V374FJ	448	460	895	267	202	271	14.89	12.38	30.29	7.86	6.36	6.88	19.1866666666667	7.03333333333333	-1.44782359314575	5.12594439380987e-09	5.09588246428227e-07	AGPS1	Glucose-1-phosphate adenylyltransferase family protein	Metabolism;Metabolism;Metabolism;Metabolism	Global and overview maps;Global and overview maps;Carbohydrate metabolism;Carbohydrate metabolism	ko01100//Metabolic pathways;ko01110//Biosynthesis of secondary metabolites;ko00500//Starch and sucrose metabolism;ko00520//Amino sugar and nucleotide sugar metabolism	K00975;K00975;K00975;K00975	-	GO:0008878//glucose-1-phosphate adenylyltransferase activity;GO:0016779//nucleotidyltransferase activity	GO:0005978//glycogen biosynthetic process;GO:0009058//biosynthetic process
arahy.Tifrunner.gnm1.ann1.A6N0MA	357	328	230	67	149	123	20.17	14.96	13.17	3.36	7.95	5.29	16.1	5.53333333333333	-1.54083994748885	5.47762376073459e-09	5.43188560233246e-07	PPA4	soluble inorganic pyrophosphatase	Metabolism	Energy metabolism	ko00190//Oxidative phosphorylation	K01507	GO:0005737//cytoplasm	GO:0000287//magnesium ion binding;GO:0004427//inorganic diphosphatase activity	GO:0006796//phosphate-containing compound metabolic process
arahy.Tifrunner.gnm1.ann1.GL9F8W	214	223	165	96	44	104	9.18	7.72	7.18	3.63	1.80	3.39	8.02666666666667	2.94	-1.44898483120218	5.63908488344633e-09	5.56396012225593e-07	UGT87A2	UDP-Glycosyltransferase superfamily protein	-	-	-	-	-	-	GO:0008152//metabolic process
arahy.Tifrunner.gnm1.ann1.069QKB	430	442	415	150	242	258	13.58	11.31	13.34	4.21	7.22	6.23	12.7433333333333	5.88666666666667	-1.11421985718618	5.65289146692165e-09	5.56396012225593e-07	PAH2	Lipin family protein	Metabolism;Metabolism;Metabolism;Metabolism	Global and overview maps;Global and overview maps;Lipid metabolism;Lipid metabolism	ko01100//Metabolic pathways;ko01110//Biosynthesis of secondary metabolites;ko00564//Glycerophospholipid metabolism;ko00561//Glycerolipid metabolism	K15728;K15728;K15728;K15728	-	-	-
arahy.Tifrunner.gnm1.ann1.5RL6NX	430	442	415	150	242	258	13.58	11.31	13.34	4.21	7.22	6.23	12.7433333333333	5.88666666666667	-1.11421985718618	5.65289146692165e-09	5.56396012225593e-07	PAH2	Lipin family protein	Metabolism;Metabolism;Metabolism;Metabolism	Global and overview maps;Global and overview maps;Lipid metabolism;Lipid metabolism	ko01100//Metabolic pathways;ko01110//Biosynthesis of secondary metabolites;ko00564//Glycerophospholipid metabolism;ko00561//Glycerolipid metabolism	K15728;K15728;K15728;K15728	-	-	-
arahy.Tifrunner.gnm1.ann1.LFL6K6	371	368	292	208	143	186	42.14	33.81	33.71	20.89	15.35	16.13	36.5533333333333	17.4566666666667	-1.06622486884744	5.86381109241097e-09	5.74306001954502e-07	LTP	lipid transfer protein 3	-	-	-	-	-	GO:0008289//lipid binding	GO:0006869//lipid transport
arahy.Tifrunner.gnm1.ann1.6P73LQ	272	263	238	122	130	153	11.04	8.66	10.62	4.52	5.00	4.90	10.1066666666667	4.80666666666667	-1.07219858893027	5.94687307877472e-09	5.81006570302163e-07	gpmA	phosphoglycerate/bisphosphoglycerate mutase	Metabolism;Metabolism;Metabolism;Metabolism;Metabolism;Metabolism	Global and overview maps;Global and overview maps;Global and overview maps;Global and overview maps;Carbohydrate metabolism;Amino acid metabolism	ko01100//Metabolic pathways;ko01110//Biosynthesis of secondary metabolites;ko01200//Carbon metabolism;ko01230//Biosynthesis of amino acids;ko00010//Glycolysis / Gluconeogenesis;ko00260//Glycine, serine and threonine metabolism	K01834;K01834;K01834;K01834;K01834;K01834	-	GO:0003824//catalytic activity;GO:0004619//phosphoglycerate mutase activity	GO:0006096//glycolytic process;GO:0008152//metabolic process
arahy.Tifrunner.gnm1.ann1.S52WLR	152	182	124	441	487	340	1.67	1.62	1.39	4.29	5.06	2.85	1.56	4.06666666666667	1.38230071286685	6.30439980815363e-09	6.12280574369488e-07	AGO5	Argonaute family protein	-	-	-	-	-	GO:0003676//nucleic acid binding;GO:0005515//protein binding	-
arahy.Tifrunner.gnm1.ann1.76HSK6	841	811	561	1669	2468	1711	35.38	27.58	23.97	62.06	98.13	54.93	28.9766666666667	71.7066666666667	1.30721561059754	6.49956848747327e-09	6.28809472253939e-07	HSR201	benzyl alcohol O-benzoyltransferase [Glycine max]	-	-	-	-	-	-	-
arahy.Tifrunner.gnm1.ann1.TJC463	53	71	92	20	12	20	0.80	0.88	1.42	0.27	0.18	0.23	1.03333333333333	0.226666666666667	-2.18866156402389	7.16282278346142e-09	6.87943168350558e-07	--	Myosin heavy chain-related protein	-	-	-	-	-	-	-
arahy.Tifrunner.gnm1.ann1.QR5V20	73	99	66	183	195	267	1.61	1.77	1.48	3.56	4.06	4.49	1.62	4.03666666666667	1.31717064608855	7.49926978267503e-09	7.18516993235719e-07	BHLH130	transcription factor bHLH130-like [Glycine max]	-	-	-	-	-	GO:0046983//protein dimerization activity	-
arahy.Tifrunner.gnm1.ann1.F4M9UE	4	4	4	23	64	84	0.18	0.14	0.19	0.89	2.66	2.83	0.17	2.12666666666667	3.64498727179338	7.88654835861432e-09	7.5198996921345e-07	CHS	chalcone synthase [Glycine max]	Metabolism;Metabolism;Organismal Systems;Metabolism	Global and overview maps;Global and overview maps;Environmental adaptation;Biosynthesis of other secondary metabolites	ko01100//Metabolic pathways;ko01110//Biosynthesis of secondary metabolites;ko04712//Circadian rhythm - plant;ko00941//Flavonoid biosynthesis	K00660;K00660;K00660;K00660	-	GO:0003824//catalytic activity	GO:0008152//metabolic process;GO:0009058//biosynthetic process
arahy.Tifrunner.gnm1.ann1.3B8Q14	583	779	433	1156	1934	1534	15.01	16.22	11.32	26.31	47.06	30.16	14.1833333333333	34.51	1.28281784258335	7.96039570712939e-09	7.57211165752984e-07	At1g60420	probable nucleoredoxin 1-like isoform X1 [Glycine max]	-	-	-	-	-	GO:0047134//protein-disulfide reductase activity	GO:0045454//cell redox homeostasis;GO:0055114//oxidation-reduction process
arahy.Tifrunner.gnm1.ann1.U93XWB	181	225	232	103	52	122	5.63	5.66	7.34	2.83	1.53	2.90	6.21	2.42	-1.35958622094589	9.64724027062188e-09	9.08948770960778e-07	GPAT1	glycerol-3-phosphate acyltransferase 1	Metabolism;Metabolism;Metabolism;Metabolism	Global and overview maps;Global and overview maps;Lipid metabolism;Lipid metabolism	ko01100//Metabolic pathways;ko01110//Biosynthesis of secondary metabolites;ko00564//Glycerophospholipid metabolism;ko00561//Glycerolipid metabolism	K13508;K13508;K13508;K13508	-	-	GO:0008152//metabolic process
arahy.Tifrunner.gnm1.ann1.BU0FM1	65	93	75	24	14	30	3.63	4.22	4.25	1.18	0.74	1.28	4.03333333333333	1.06666666666667	-1.91886323727459	9.95363284693547e-09	9.35594313996546e-07	--	Unknown protein	-	-	-	-	-	-	-
arahy.Tifrunner.gnm1.ann1.39ZYJP	2111	3259	2594	1750	794	1590	103.42	129.38	131.41	75.58	38.66	61.74	121.403333333333	58.66	-1.04935905755618	1.02580422732766e-08	9.59747205735778e-07	RD22	dehydration-responsive protein RD22	-	-	-	-	-	-	-
arahy.Tifrunner.gnm1.ann1.U9RBLI	12	10	15	69	67	76	0.45	0.31	0.58	2.38	2.46	2.24	0.446666666666667	2.36	2.40151635962522	1.02589828879133e-08	9.59747205735778e-07	GSVIVT00026920001	probable polygalacturonase-like [Glycine max]	-	-	-	-	-	GO:0004650//polygalacturonase activity	GO:0005975//carbohydrate metabolic process
arahy.Tifrunner.gnm1.ann1.77E9KA	343	368	370	104	204	171	13.85	12.02	15.18	3.70	7.80	5.26	13.6833333333333	5.58666666666667	-1.29236007296581	1.14074094643526e-08	1.05968689417567e-06	PPCK2	Protein kinase superfamily protein	-	-	-	-	-	GO:0004672//protein kinase activity;GO:0004674//protein serine/threonine kinase activity;GO:0005524//ATP binding	GO:0006468//protein phosphorylation
arahy.Tifrunner.gnm1.ann1.A5ASCL	3	5	2	61	84	22	0.15	0.18	0.10	2.63	3.85	0.82	0.143333333333333	2.43333333333333	4.08548789906528	1.19666200084132e-08	1.1065071567719e-06	NAC090	NAC domain containing protein 90	-	-	-	-	-	GO:0003677//DNA binding	-
arahy.Tifrunner.gnm1.ann1.78Q89H	53	62	48	144	151	184	1.43	1.35	1.31	3.43	3.85	3.78	1.36333333333333	3.68666666666667	1.43517863729296	1.24217174083795e-08	1.14055519148329e-06	RPP13	disease resistance protein	-	-	-	-	-	GO:0043531//ADP binding	GO:0006952//defense response
arahy.Tifrunner.gnm1.ann1.LUT726	223	238	220	107	69	152	6.23	5.37	6.25	2.64	1.82	3.25	5.95	2.57	-1.21112130900143	1.25632575304962e-08	1.15088723603848e-06	SBT1.9	subtilisin-like serine protease 2	-	-	-	-	-	GO:0004252//serine-type endopeptidase activity;GO:0042802//identical protein binding	GO:0006508//proteolysis;GO:0043086//negative regulation of catalytic activity
MSTRG.10909	30	42	31	1	1	4	1.54	1.74	1.62	0.05	0.05	0.16	1.63333333333333	0.0866666666666667	-4.23619822086148	1.29319073416636e-08	1.18167464108671e-06	--	transposon protein [Arachis hypogaea]	-	-	-	-	-	-	-
arahy.Tifrunner.gnm1.ann1.PS7Q1V	150	194	146	294	451	499	5.53	5.76	5.47	9.56	15.68	14.04	5.58666666666667	13.0933333333333	1.22877278061534	1.29589186929037e-08	1.18167464108671e-06	MGP	zinc finger protein MAGPIE-like [Glycine max]	-	-	-	-	-	GO:0003676//nucleic acid binding;GO:0046872//metal ion binding	-
arahy.Tifrunner.gnm1.ann1.ED9HPN	50	76	56	15	9	19	1.20	1.48	1.37	0.32	0.21	0.34	1.35	0.29	-2.21883460192326	1.30134341783018e-08	1.1839240369645e-06	--	early nodulin-related	-	-	-	-	-	-	-
arahy.Tifrunner.gnm1.ann1.PX7TTT	87	101	80	208	210	260	3.07	2.94	2.75	6.40	6.65	6.99	2.92	6.68	1.19387973359403	1.31305583063626e-08	1.19184605441688e-06	BACOVA_02659	lysosomal beta glucosidase-like isoform X1 [Glycine max]	Metabolism;Metabolism;Metabolism;Metabolism;Metabolism	Global and overview maps;Global and overview maps;Biosynthesis of other secondary metabolites;Carbohydrate metabolism;Metabolism of other amino acids	ko01100//Metabolic pathways;ko01110//Biosynthesis of secondary metabolites;ko00940//Phenylpropanoid biosynthesis;ko00500//Starch and sucrose metabolism;ko00460//Cyanoamino acid metabolism	K05349;K05349;K05349;K05349;K05349	-	-	GO:0005975//carbohydrate metabolic process
arahy.Tifrunner.gnm1.ann1.71GWZM	39	36	34	125	182	120	4.44	3.28	3.89	12.59	19.53	10.39	3.87	14.17	1.87243428677361	1.41816295507107e-08	1.28138614523574e-06	--	probable membrane-associated kinase regulator 6-like [Glycine max]	-	-	-	-	-	-	-
arahy.Tifrunner.gnm1.ann1.I9HEHF	4	16	11	36	119	102	0.28	0.90	0.77	2.20	7.78	5.39	0.65	5.12333333333333	2.97857113594116	1.48193480062737e-08	1.33596422276557e-06	2A6	1-aminocyclopropane-1-carboxylate oxidase homolog 1 [Glycine max]	-	-	-	-	-	GO:0016491//oxidoreductase activity	GO:0055114//oxidation-reduction process
arahy.Tifrunner.gnm1.ann1.AS0BXY	86	176	196	55	36	65	1.94	3.23	4.51	1.10	0.76	1.13	3.22666666666667	0.996666666666667	-1.69486156307649	1.5237458897353e-08	1.37054205129797e-06	SKOR	probable cyclic nucleotide-gated ion channel 5-like [Glycine max]	-	-	-	-	GO:0016020//membrane	GO:0005216//ion channel activity;GO:0005249//voltage-gated potassium channel activity;GO:0005515//protein binding	GO:0006811//ion transport;GO:0006813//potassium ion transport;GO:0055085//transmembrane transport
arahy.Tifrunner.gnm1.ann1.ZZBS45	69	50	67	14	14	15	3.88	2.25	3.84	0.68	0.74	0.64	3.32333333333333	0.686666666666667	-2.27494916721498	1.63576670594783e-08	1.4646573850593e-06	TPS11	terpene synthase 02	Metabolism;Metabolism;Metabolism	Global and overview maps;Global and overview maps;Metabolism of terpenoids and polyketides	ko01100//Metabolic pathways;ko01110//Biosynthesis of secondary metabolites;ko00902//Monoterpenoid biosynthesis	K20979;K20979;K20979	-	GO:0000287//magnesium ion binding;GO:0010333//terpene synthase activity;GO:0016829//lyase activity	GO:0008152//metabolic process
arahy.Tifrunner.gnm1.ann1.QPBR19	85	63	67	13	11	29	3.92	2.36	3.13	0.53	0.48	1.02	3.13666666666667	0.676666666666667	-2.21271499554336	1.72606501296859e-08	1.54202916226154e-06	SDI1	Tetratricopeptide repeat (TPR)-like superfamily protein	-	-	-	-	-	GO:0005515//protein binding	-
arahy.Tifrunner.gnm1.ann1.4U2MDP	220	214	258	107	101	141	8.70	6.82	10.33	3.75	3.77	4.26	8.61666666666667	3.92666666666667	-1.13382474137184	1.75215039564065e-08	1.55249109849546e-06	DTX35	MATE efflux family protein	-	-	-	-	GO:0016020//membrane	GO:0015238//drug transmembrane transporter activity;GO:0015297//antiporter activity	GO:0006855//drug transmembrane transport;GO:0055085//transmembrane transport
arahy.Tifrunner.gnm1.ann1.U8F7KB	80	153	74	35	30	25	3.83	5.96	3.61	1.49	1.36	0.92	4.46666666666667	1.25666666666667	-1.82959657207647	1.75343118067354e-08	1.55249109849546e-06	MYB11	myb transcription factor	Organismal Systems	Environmental adaptation	ko04626//Plant-pathogen interaction	K09422	-	GO:0003677//DNA binding;GO:0003682//chromatin binding	-
arahy.Tifrunner.gnm1.ann1.G0ML1P	39	49	31	5	0	7	1.55	1.53	1.20	0.18	0.00	0.22	1.42666666666667	0.133333333333333	-3.41953889151379	1.86025103137314e-08	1.64273736460146e-06	SUC1	sucrose transporter 4	-	-	-	-	GO:0005887//integral component of plasma membrane;GO:0016021//integral component of membrane	GO:0008515//sucrose transmembrane transporter activity;GO:0022857//transmembrane transporter activity	GO:0015770//sucrose transport;GO:0055085//transmembrane transport
arahy.Tifrunner.gnm1.ann1.305WF7	67	87	67	173	179	234	3.14	3.31	3.18	7.14	7.91	8.37	3.21	7.80666666666667	1.28213337265776	1.86364093700059e-08	1.64273736460146e-06	EIX1	receptor-like protein kinase 2	-	-	-	-	-	GO:0005515//protein binding	-
arahy.Tifrunner.gnm1.ann1.L4L3GZ	125	246	166	346	516	529	2.01	3.28	2.76	5.03	8.00	6.57	2.68333333333333	6.53333333333333	1.28379296600059	1.93506519525659e-08	1.69814814236832e-06	VIII-A	myosin 1	-	-	-	-	GO:0016459//myosin complex	GO:0003774//motor activity;GO:0005515//protein binding;GO:0005524//ATP binding	-
arahy.Tifrunner.gnm1.ann1.XWYM96	343	489	360	228	117	262	11.79	13.59	12.59	6.93	3.82	6.87	12.6566666666667	5.87333333333333	-1.10764607469868	1.97791683455979e-08	1.73192161500328e-06	--	uncharacterized protein LOC100805767 isoform X5 [Glycine max]	-	-	-	-	-	-	-
arahy.Tifrunner.gnm1.ann1.RSU8B2	199	287	262	117	116	169	3.08	3.60	4.13	1.60	1.69	1.99	3.60333333333333	1.76	-1.0337566883762	2.24249248833572e-08	1.94300495362338e-06	CHLH	magnesium chelatase subunit [Glycine max]	Metabolism;Metabolism;Metabolism	Global and overview maps;Global and overview maps;Metabolism of cofactors and vitamins	ko01100//Metabolic pathways;ko01110//Biosynthesis of secondary metabolites;ko00860//Porphyrin and chlorophyll metabolism	K03403;K03403;K03403	-	GO:0016851//magnesium chelatase activity	GO:0009058//biosynthetic process;GO:0015995//chlorophyll biosynthetic process
arahy.Tifrunner.gnm1.ann1.V872M0	1	2	1	80	30	31	0.07	0.11	0.07	4.75	1.91	1.59	0.0833333333333333	2.75	5.04439411935845	2.31452990980813e-08	1.99918220354091e-06	HEL	Chitinase / Hevein / PR-4 / Wheatwin2	-	-	-	-	-	GO:0008061//chitin binding	GO:0042742//defense response to bacterium;GO:0050832//defense response to fungus
arahy.Tifrunner.gnm1.ann1.2A63GV	46	37	20	88	225	187	1.74	1.14	0.78	2.98	8.12	5.46	1.22	5.52	2.17778711921528	2.31841832710335e-08	1.99918220354091e-06	SUC2	sucrose transporter 4	-	-	-	-	GO:0005887//integral component of plasma membrane	GO:0008515//sucrose transmembrane transporter activity	GO:0015770//sucrose transport
arahy.Tifrunner.gnm1.ann1.CMKD6L	39	75	22	149	182	176	1.03	1.61	0.59	3.49	4.55	3.55	1.07666666666667	3.86333333333333	1.84327449631254	2.54705784753252e-08	2.18683109481006e-06	CYP82A3	Cytochrome P450 superfamily protein	Metabolism	Global and overview maps	ko01100//Metabolic pathways	K00512	-	GO:0005506//iron ion binding;GO:0020037//heme binding	GO:0055114//oxidation-reduction process
arahy.Tifrunner.gnm1.ann1.KH9QH8	126	215	162	329	364	455	2.08	2.87	2.72	4.78	5.67	5.73	2.55666666666667	5.39333333333333	1.07691312492704	2.56892725074461e-08	2.2008438083809e-06	HSL1	ATP binding/protein serine/threonine kinase [Glycine max]	-	-	-	-	-	GO:0004672//protein kinase activity;GO:0004674//protein serine/threonine kinase activity;GO:0005515//protein binding;GO:0005524//ATP binding	GO:0006468//protein phosphorylation
arahy.Tifrunner.gnm1.ann1.240DSL	213	248	196	128	55	98	7.09	6.68	6.62	3.75	1.72	2.50	6.79666666666667	2.65666666666667	-1.35521014602612	2.640504232646e-08	2.25728967439948e-06	IRKI	uncharacterized protein LOC100789428 [Glycine max]	-	-	-	-	-	-	-
MSTRG.43164	1	18	10	68	52	105	0.05	0.68	0.48	2.82	2.31	3.76	0.403333333333333	2.96333333333333	2.87717637155518	2.64786146166967e-08	2.25871124169009e-06	--	PREDICTED: transcription factor bHLH57 [Arachis ipaensis]	-	-	-	-	-	-	-
arahy.Tifrunner.gnm1.ann1.XK2NFV	83	196	93	402	413	302	3.16	6.60	3.47	13.79	15.04	8.99	4.41	12.6066666666667	1.51533630167109	2.67602879553498e-08	2.27296270243448e-06	PAE8	protein notum homolog isoform X2 [Glycine max]	-	-	-	-	-	-	-
arahy.Tifrunner.gnm1.ann1.YPX3YE	55	73	55	120	396	262	1.39	1.50	1.42	2.70	9.50	5.07	1.43666666666667	5.75666666666667	2.00250830843982	2.69657153052364e-08	2.28551722926818e-06	SUC2	sucrose transporter 4	-	-	-	-	GO:0005887//integral component of plasma membrane	GO:0008515//sucrose transmembrane transporter activity	GO:0015770//sucrose transport
arahy.Tifrunner.gnm1.ann1.L6USB4	145	151	115	43	63	35	3.55	3.01	2.87	0.94	1.47	0.66	3.14333333333333	1.02333333333333	-1.61901911530492	2.78468296703856e-08	2.34516421593528e-06	XYL1	family 31 glycosyl hydrolase, alpha-glucosidase	-	-	-	-	-	GO:0003824//catalytic activity;GO:0030246//carbohydrate binding	GO:0005975//carbohydrate metabolic process
arahy.Tifrunner.gnm1.ann1.H4N6W2	304	366	417	173	136	267	8.36	8.14	11.65	4.21	3.53	5.61	9.38333333333333	4.45	-1.07629518039268	2.8042597698735e-08	2.35664762779242e-06	LACS2	long-chain acyl-CoA synthetase 2	Metabolism;Cellular Processes;Metabolism;Metabolism;Metabolism	Global and overview maps;Transport and catabolism;Global and overview maps;Lipid metabolism;Lipid metabolism	ko01100//Metabolic pathways;ko04146//Peroxisome;ko01212//Fatty acid metabolism;ko00071//Fatty acid degradation;ko00061//Fatty acid biosynthesis	K01897;K01897;K01897;K01897;K01897	-	GO:0003824//catalytic activity	GO:0008152//metabolic process
arahy.Tifrunner.gnm1.ann1.W0TF53	77	108	139	28	21	53	7.46	8.46	13.69	2.40	1.92	3.92	9.87	2.74666666666667	-1.84536824799433	2.8707252696082e-08	2.40740356330399e-06	At1g75040	Pathogenesis-related thaumatin superfamily protein	-	-	-	-	-	-	-
MSTRG.34307	19	44	27	100	150	114	0.49	0.92	0.71	2.30	3.68	2.26	0.706666666666667	2.74666666666667	1.95858007262002	2.88413945092628e-08	2.41355011519919e-06	LRX4	PREDICTED: leucine-rich repeat extensin-like protein 4 [Arachis duranensis]	-	-	-	-	-	-	-
arahy.Tifrunner.gnm1.ann1.8D5WLD	148	150	123	50	43	86	4.48	3.68	3.80	1.34	1.22	2.00	3.98666666666667	1.52	-1.39111166003336	2.97084381633728e-08	2.47047150563595e-06	TDL1	uncharacterized protein LOC100792919 isoform X4 [Glycine max]	-	-	-	-	-	-	-
arahy.Tifrunner.gnm1.ann1.W2Y5X8	43	73	36	213	307	121	1.20	1.64	1.02	5.29	8.10	2.59	1.28666666666667	5.32666666666667	2.04959465565989	3.26628499826109e-08	2.70481128895667e-06	CNGC20	cyclic nucleotide gated channel 19	Organismal Systems	Environmental adaptation	ko04626//Plant-pathogen interaction	K05391	-	-	-
arahy.Tifrunner.gnm1.ann1.AEWZ89	215	317	244	147	97	171	7.05	8.40	8.13	4.26	3.01	4.27	7.86	3.84666666666667	-1.03092049433428	3.30225678272901e-08	2.72890244882768e-06	At5g45780	Protein kinase superfamily protein	-	-	-	-	-	GO:0004672//protein kinase activity;GO:0004674//protein serine/threonine kinase activity;GO:0005524//ATP binding	GO:0006468//protein phosphorylation
arahy.Tifrunner.gnm1.ann1.YDQ82R	295	315	219	157	111	174	12.57	10.85	9.48	5.90	4.49	5.67	10.9666666666667	5.35333333333333	-1.03461569110529	3.45215670022973e-08	2.82919933205191e-06	BGLU12	beta glucosidase 15	Metabolism;Metabolism;Metabolism;Metabolism;Metabolism	Global and overview maps;Global and overview maps;Biosynthesis of other secondary metabolites;Carbohydrate metabolism;Metabolism of other amino acids	ko01100//Metabolic pathways;ko01110//Biosynthesis of secondary metabolites;ko00940//Phenylpropanoid biosynthesis;ko00500//Starch and sucrose metabolism;ko00460//Cyanoamino acid metabolism	K01188;K01188;K01188;K01188;K01188	-	-	GO:0005975//carbohydrate metabolic process
arahy.Tifrunner.gnm1.ann1.A977GK	8	13	18	69	191	52	0.41	0.54	0.92	3.10	9.17	2.02	0.623333333333333	4.76333333333333	2.93389574120818	3.51856677910345e-08	2.87767979092613e-06	ChiC	Glycosyl hydrolase family protein with chitinase insertion domain	Metabolism;Metabolism	Global and overview maps;Carbohydrate metabolism	ko01100//Metabolic pathways;ko00520//Amino sugar and nucleotide sugar metabolism	K01183;K01183	-	GO:0004568//chitinase activity	GO:0005975//carbohydrate metabolic process;GO:0006032//chitin catabolic process
arahy.Tifrunner.gnm1.ann1.K93IDN	197	196	168	100	65	108	9.13	7.37	7.97	3.95	2.84	3.83	8.15666666666667	3.54	-1.20423033527524	3.6085089899922e-08	2.94516702874549e-06	At4g28780	GDSL-like Lipase/Acylhydrolase superfamily protein	-	-	-	-	-	GO:0016787//hydrolase activity	GO:0006629//lipid metabolic process
arahy.Tifrunner.gnm1.ann1.MSK3BR	140	89	85	41	21	33	6.69	3.42	4.13	1.72	0.97	1.20	4.74666666666667	1.29666666666667	-1.8721070859802	3.65318056110863e-08	2.97550431492679e-06	--	short-chain dehydrogenase-reductase	-	-	-	-	-	GO:0016491//oxidoreductase activity	GO:0008152//metabolic process
arahy.Tifrunner.gnm1.ann1.YS4IQ1	163	252	222	87	75	146	6.91	8.67	9.60	3.28	3.00	4.75	8.39333333333333	3.67666666666667	-1.19084549212763	3.6666361850761e-08	2.98034407617272e-06	INT1	Membrane transporter D1 n=3 Tax=Andropogoneae RepID=B6U4Q3_MAIZE	-	-	-	-	GO:0016020//membrane;GO:0016021//integral component of membrane	GO:0005215//transporter activity;GO:0022857//transmembrane transporter activity;GO:0022891//substrate-specific transmembrane transporter activity	GO:0006810//transport;GO:0055085//transmembrane transport
arahy.Tifrunner.gnm1.ann1.H39N2I	128	113	89	44	32	49	8.40	5.99	5.94	2.55	1.98	2.45	6.77666666666667	2.32666666666667	-1.54231127363508	3.79201075358766e-08	3.06967139901649e-06	--	18.5 kDa class I heat shock protein-like [Glycine max]	-	-	-	-	-	-	-
arahy.Tifrunner.gnm1.ann1.EF0AHW	84	99	68	33	18	30	2.08	1.99	1.72	0.72	0.42	0.57	1.93	0.57	-1.75956702310334	3.92321312672663e-08	3.16941286934294e-06	--	Ankyrin repeat family protein	-	-	-	-	-	GO:0005515//protein binding	-
arahy.Tifrunner.gnm1.ann1.AU0S52	346	604	363	231	234	191	10.99	15.51	11.72	6.48	7.03	4.63	12.74	6.04666666666667	-1.07515332244893	4.03300423912511e-08	3.2514867103483e-06	CYP704C1	Cytochrome P450 superfamily protein	-	-	-	-	-	GO:0005506//iron ion binding;GO:0020037//heme binding	GO:0055114//oxidation-reduction process
arahy.Tifrunner.gnm1.ann1.ZE2CQ7	653	947	635	1228	2123	1872	17.24	20.22	17.04	28.64	52.97	37.72	18.1666666666667	39.7766666666667	1.13062865245917	4.12022569517176e-08	3.31010833984555e-06	LOX2.1	linoleate 13S-lipoxygenase 2-1, related protein	Metabolism;Metabolism;Metabolism;Metabolism	Global and overview maps;Global and overview maps;Lipid metabolism;Lipid metabolism	ko01100//Metabolic pathways;ko01110//Biosynthesis of secondary metabolites;ko00592//alpha-Linolenic acid metabolism;ko00591//Linoleic acid metabolism	K00454;K00454;K00454;K00454	-	GO:0005506//iron ion binding;GO:0005515//protein binding;GO:0016165//linoleate 13S-lipoxygenase activity;GO:0046872//metal ion binding	GO:0055114//oxidation-reduction process
arahy.Tifrunner.gnm1.ann1.HW5QP5	255	273	247	161	84	136	9.17	8.00	9.15	5.10	2.89	3.75	8.77333333333333	3.91333333333333	-1.16472708062519	4.29627801800856e-08	3.43580975528886e-06	TDC2	L-tyrosine decarboxylase	Metabolism;Metabolism;Metabolism;Metabolism;Metabolism;Metabolism;Metabolism;Metabolism	Global and overview maps;Global and overview maps;Amino acid metabolism;Amino acid metabolism;Amino acid metabolism;Biosynthesis of other secondary metabolites;Biosynthesis of other secondary metabolites;Biosynthesis of other secondary metabolites	ko01100//Metabolic pathways;ko01110//Biosynthesis of secondary metabolites;ko00350//Tyrosine metabolism;ko00360//Phenylalanine metabolism;ko00380//Tryptophan metabolism;ko00950//Isoquinoline alkaloid biosynthesis;ko00901//Indole alkaloid biosynthesis;ko00965//Betalain biosynthesis	K01593;K01593;K01593;K01593;K01593;K01593;K01593;K01593	-	GO:0003824//catalytic activity;GO:0016831//carboxy-lyase activity;GO:0030170//pyridoxal phosphate binding	GO:0006520//cellular amino acid metabolic process;GO:0019752//carboxylic acid metabolic process
arahy.Tifrunner.gnm1.ann1.KDG5NW	135	198	129	83	48	61	4.69	5.55	4.53	2.55	1.59	1.62	4.92333333333333	1.92	-1.35852910932248	4.49417946472288e-08	3.57964101702204e-06	OPT7	oligopeptide transporter 7	-	-	-	-	-	-	GO:0055085//transmembrane transport
arahy.Tifrunner.gnm1.ann1.I03WCG	14	21	10	66	119	67	1.28	1.56	0.93	5.35	10.24	4.70	1.25666666666667	6.76333333333333	2.42813243648799	4.70385457268863e-08	3.73914018998531e-06	HSP26-A	Glutathione S-transferase family protein	Metabolism	Metabolism of other amino acids	ko00480//Glutathione metabolism	K00799	-	GO:0005515//protein binding	-
arahy.Tifrunner.gnm1.ann1.8GI8KI	451	394	506	207	174	339	19.67	13.91	22.48	8.00	7.20	11.29	18.6866666666667	8.83	-1.08152390066287	4.92431038444415e-08	3.89696201700869e-06	PP2C51	Protein phosphatase 2C family protein	Environmental Information Processing;Environmental Information Processing	Signal transduction;Signal transduction	ko04075//Plant hormone signal transduction;ko04016//MAPK signaling pathway - plant	K14497;K14497	-	GO:0003824//catalytic activity;GO:0004722//protein serine/threonine phosphatase activity	GO:0006470//protein dephosphorylation
arahy.Tifrunner.gnm1.ann1.9ZS0CG	287	411	228	534	1130	921	5.62	6.52	4.55	9.25	20.95	13.78	5.56333333333333	14.66	1.39786364949237	4.93186843275944e-08	3.89696201700869e-06	RLK7	ATP binding/protein serine/threonine kinase [Glycine max]	-	-	-	-	-	GO:0004672//protein kinase activity;GO:0004674//protein serine/threonine kinase activity;GO:0005515//protein binding;GO:0005524//ATP binding	GO:0006468//protein phosphorylation
arahy.Tifrunner.gnm1.ann1.QQT54I	59	76	31	133	222	225	1.69	1.76	0.90	3.37	6.01	4.92	1.45	4.76666666666667	1.71692784092966	4.94616561070566e-08	3.90048916728133e-06	RLP6	receptor-like protein kinase 2	-	-	-	-	-	GO:0005515//protein binding	-
arahy.Tifrunner.gnm1.ann1.G4JMEM	76	68	53	144	187	282	2.21	1.62	1.58	4.05	5.17	6.59	1.80333333333333	5.27	1.54713686853156	5.44558433768723e-08	4.27731778888518e-06	EBF2	EIN3-binding F box protein 1	Environmental Information Processing;Environmental Information Processing	Signal transduction;Signal transduction	ko04075//Plant hormone signal transduction;ko04016//MAPK signaling pathway - plant	K14515;K14515	-	GO:0005515//protein binding	-
arahy.Tifrunner.gnm1.ann1.392SEK	13	21	21	76	62	113	0.39	0.51	0.64	1.99	1.73	2.53	0.513333333333333	2.08333333333333	2.02092583885455	5.46727310108202e-08	4.27741331020749e-06	At1g04680	Pectate lyase family protein	Metabolism	Carbohydrate metabolism	ko00040//Pentose and glucuronate interconversions	K01728	-	-	-
arahy.Tifrunner.gnm1.ann1.28DDEN	149	165	137	66	38	92	17.48	15.63	16.29	6.83	4.18	8.18	16.4666666666667	6.39666666666667	-1.36415633027666	5.82503505753586e-08	4.53050667827877e-06	--	Protein of unknown function (DUF506)	-	-	-	-	-	-	-
arahy.Tifrunner.gnm1.ann1.PSKQ19	268	376	450	216	87	146	38.86	44.11	66.34	27.70	11.93	16.17	49.77	18.6	-1.41997376568163	5.97011348417807e-08	4.61618950221067e-06	ERF023	ethylene-responsive transcription factor 7-like [Glycine max]	-	-	-	-	-	GO:0003677//DNA binding;GO:0003700//transcription factor activity, sequence-specific DNA binding	-
arahy.Tifrunner.gnm1.ann1.RY273S	52	25	13	130	123	184	1.83	0.71	0.47	4.07	4.11	4.97	1.00333333333333	4.38333333333333	2.12722740741997	6.40113205694214e-08	4.92068418935401e-06	INT1	Membrane transporter D1 n=3 Tax=Andropogoneae RepID=B6U4Q3_MAIZE	-	-	-	-	GO:0016020//membrane;GO:0016021//integral component of membrane	GO:0005215//transporter activity;GO:0022857//transmembrane transporter activity;GO:0022891//substrate-specific transmembrane transporter activity	GO:0006810//transport;GO:0055085//transmembrane transport
arahy.Tifrunner.gnm1.ann1.NWD6TW	101	121	138	56	29	54	3.02	2.92	4.18	1.46	0.82	1.23	3.37333333333333	1.17	-1.52766635438975	6.7645141079032e-08	5.1799462664882e-06	FAAH	fatty acid amide hydrolase-like [Glycine max]	-	-	-	-	-	-	-
arahy.Tifrunner.gnm1.ann1.JF12SQ	169	236	115	75	19	68	5.17	5.83	3.57	2.03	0.55	1.58	4.85666666666667	1.38666666666667	-1.80834544392342	6.90115070482579e-08	5.27439390862466e-06	ABCG11	ATP-binding ABC transporter	-	-	-	-	GO:0016020//membrane	GO:0000166//nucleotide binding;GO:0005524//ATP binding;GO:0016887//ATPase activity;GO:0017111//nucleoside-triphosphatase activity	-
MSTRG.20582	0	0	0	43	22	22	0.00	0.00	0.00	2.41	1.30	1.09	0.001	1.6	10.6438561897747	7.07003787953119e-08	5.39307927941316e-06	--	PREDICTED: uric acid degradation bifunctional protein TTL-like [Arachis duranensis]	-	-	-	-	-	-	-
arahy.Tifrunner.gnm1.ann1.18TD37	434	370	335	705	840	960	11.14	7.69	8.75	16.02	20.41	18.83	9.19333333333333	18.42	1.00261310529851	7.33151878357994e-08	5.5711115722123e-06	MED37C	heat shock protein 70	Genetic Information Processing;Cellular Processes;Genetic Information Processing	Folding, sorting and degradation;Transport and catabolism;Transcription	ko04141//Protein processing in endoplasmic reticulum;ko04144//Endocytosis;ko03040//Spliceosome	K03283;K03283;K03283	-	-	-
arahy.Tifrunner.gnm1.ann1.82UWY2	434	370	335	705	840	960	11.14	7.69	8.75	16.02	20.41	18.83	9.19333333333333	18.42	1.00261310529851	7.33151878357994e-08	5.5711115722123e-06	MED37C	heat shock protein 70	Genetic Information Processing;Cellular Processes;Genetic Information Processing	Folding, sorting and degradation;Transport and catabolism;Transcription	ko04141//Protein processing in endoplasmic reticulum;ko04144//Endocytosis;ko03040//Spliceosome	K03283;K03283;K03283	-	-	-
arahy.Tifrunner.gnm1.ann1.AWX4M7	93	142	139	55	45	57	6.55	8.09	9.91	3.42	3.00	3.08	8.18333333333333	3.16666666666667	-1.36972360598374	7.36507159578649e-08	5.58590688180625e-06	ALDH2C4	aldehyde dehydrogenase family 2 member C4-like [Glycine max]	Metabolism	Biosynthesis of other secondary metabolites	ko00940//Phenylpropanoid biosynthesis	K12355	-	GO:0016491//oxidoreductase activity	GO:0008152//metabolic process;GO:0055114//oxidation-reduction process
arahy.Tifrunner.gnm1.ann1.6M4P9K	58	78	63	754	2004	422	3.33	3.62	3.68	38.27	108.74	18.50	3.54333333333333	55.17	3.96070488432315	7.52936084168603e-08	5.6996112050824e-06	--	Bowman birk trypsin inhibitor	-	-	-	-	GO:0005576//extracellular region	GO:0004867//serine-type endopeptidase inhibitor activity	-
arahy.Tifrunner.gnm1.ann1.E02I8A	1223	1127	1101	1880	2260	3907	66.88	49.56	61.27	90.08	117.41	164.01	59.2366666666667	123.833333333333	1.06383734456616	7.7504056205547e-08	5.84463097613921e-06	CCR1	NAD(P)-binding Rossmann-fold superfamily protein	-	-	-	-	-	GO:0003824//catalytic activity;GO:0050662//coenzyme binding	GO:0044237//cellular metabolic process
arahy.Tifrunner.gnm1.ann1.J4T639	82	91	110	33	34	36	4.20	3.81	5.40	1.40	1.62	1.32	4.47	1.44666666666667	-1.62754228945999	8.10102223135809e-08	6.08589295130776e-06	DSP1	Tyrosine phosphatase family protein	-	-	-	-	-	GO:0004725//protein tyrosine phosphatase activity;GO:0016791//phosphatase activity	GO:0016311//dephosphorylation
arahy.Tifrunner.gnm1.ann1.MVB9VE	19	40	20	98	265	82	0.59	0.99	0.61	2.62	7.57	1.88	0.73	4.02333333333333	2.46242290115385	8.34212386495082e-08	6.25517363378335e-06	LRK10L-2.7	receptor-like protein kinase 4	-	-	-	-	-	GO:0004672//protein kinase activity;GO:0004674//protein serine/threonine kinase activity;GO:0005524//ATP binding	GO:0006468//protein phosphorylation
arahy.Tifrunner.gnm1.ann1.E35BH4	8	5	11	52	35	113	0.37	0.19	0.52	2.12	1.53	3.98	0.36	2.54333333333333	2.82065174467106	8.39447198270304e-08	6.28254954086601e-06	At2g30550	alpha/beta-Hydrolases superfamily protein	-	-	-	-	-	GO:0004806//triglyceride lipase activity	GO:0006629//lipid metabolic process
arahy.Tifrunner.gnm1.ann1.LKLM88	165	240	128	366	417	443	6.01	7.06	4.72	11.77	14.35	12.30	5.93	12.8066666666667	1.11079100839837	8.66507585254152e-08	6.46069358584421e-06	GGT1	gamma-glutamyl transpeptidase 1	Metabolism;Metabolism;Metabolism;Metabolism;Metabolism	Global and overview maps;Metabolism of other amino acids;Metabolism of other amino acids;Metabolism of other amino acids;Lipid metabolism	ko01100//Metabolic pathways;ko00480//Glutathione metabolism;ko00460//Cyanoamino acid metabolism;ko00430//Taurine and hypotaurine metabolism;ko00590//Arachidonic acid metabolism	K18592;K18592;K18592;K18592;K18592	-	GO:0003840//gamma-glutamyltransferase activity	GO:0006749//glutathione metabolic process
arahy.Tifrunner.gnm1.ann1.WV775P	147	277	231	89	105	121	3.77	5.75	6.02	2.02	2.55	2.37	5.18	2.31333333333333	-1.16297893582945	8.74925871454075e-08	6.51122131652858e-06	NPF5.4	peptide transporter 5	-	-	-	-	GO:0016020//membrane	GO:0005215//transporter activity	GO:0006810//transport
arahy.Tifrunner.gnm1.ann1.FJ1N0Z	788	517	335	166	222	314	16.11	8.56	6.96	2.99	4.28	4.90	10.5433333333333	4.05666666666667	-1.37796438780366	9.05952030297032e-08	6.72949311493672e-06	APR3	Adenylyl-sulfate reductase n=3 Tax=Solanaceae RepID=Q672Q8_SOLLC	Metabolism	Energy metabolism	ko00920//Sulfur metabolism	K05907	-	GO:0003824//catalytic activity	GO:0008152//metabolic process;GO:0019419//sulfate reduction;GO:0045454//cell redox homeostasis;GO:0055114//oxidation-reduction process
arahy.Tifrunner.gnm1.ann1.FTVA6C	121	173	135	71	25	66	10.99	12.77	12.51	5.72	2.12	4.62	12.09	4.15333333333333	-1.54147267694628	9.67197126274039e-08	7.17099835715627e-06	--	Sec14p-like phosphatidylinositol transfer family protein	-	-	-	-	-	-	-
arahy.Tifrunner.gnm1.ann1.ZDDP39	181	135	117	51	60	69	15.58	9.40	10.24	3.88	4.88	4.54	11.74	4.43333333333333	-1.40496866344266	1.10400745011878e-07	8.12459360230273e-06	--	uncharacterized protein LOC102667538 [Glycine max]	-	-	-	-	-	-	-
arahy.Tifrunner.gnm1.ann1.UY71W5	65	94	64	173	222	203	3.51	4.09	3.51	8.20	11.26	8.34	3.70333333333333	9.26666666666667	1.32322606622178	1.1538835265986e-07	8.46024842256194e-06	Ist1	Regulator of Vps4 activity in the MVB pathway protein	Cellular Processes	Transport and catabolism	ko04144//Endocytosis	K19476	-	-	-
arahy.Tifrunner.gnm1.ann1.0FY2NM	25	45	24	1	3	3	0.60	0.85	0.59	0.02	0.07	0.05	0.68	0.0466666666666667	-3.86507041991389	1.1638195303846e-07	8.51735525686999e-06	TPP2	trehalose-6-phosphate phosphatase	Metabolism;Metabolism	Global and overview maps;Carbohydrate metabolism	ko01100//Metabolic pathways;ko00500//Starch and sucrose metabolism	K01087;K01087	-	GO:0003824//catalytic activity	GO:0005992//trehalose biosynthetic process;GO:0008152//metabolic process
arahy.Tifrunner.gnm1.ann1.66WYUB	144	120	111	258	284	389	3.52	2.36	2.75	5.56	6.54	7.24	2.87666666666667	6.44666666666667	1.16415533029789	1.2227838877038e-07	8.91598266354022e-06	ADH1	alcohol dehydrogenase 1	Metabolism;Metabolism;Metabolism;Metabolism;Metabolism;Metabolism	Global and overview maps;Global and overview maps;Carbohydrate metabolism;Lipid metabolism;Amino acid metabolism;Lipid metabolism	ko01100//Metabolic pathways;ko01110//Biosynthesis of secondary metabolites;ko00010//Glycolysis / Gluconeogenesis;ko00071//Fatty acid degradation;ko00350//Tyrosine metabolism;ko00592//alpha-Linolenic acid metabolism	K18857;K18857;K18857;K18857;K18857;K18857	-	GO:0008270//zinc ion binding;GO:0016491//oxidoreductase activity	GO:0055114//oxidation-reduction process
arahy.Tifrunner.gnm1.ann1.0NK0N0	325	253	233	154	117	130	14.95	9.41	10.89	6.28	5.09	4.56	11.75	5.31	-1.14587699064821	1.29369614281062e-07	9.36418817531495e-06	PHT1-4	phosphate transporter 1; 4	-	-	-	-	GO:0016021//integral component of membrane	GO:0005315//inorganic phosphate transmembrane transporter activity;GO:0022857//transmembrane transporter activity	GO:0006817//phosphate ion transport;GO:0055085//transmembrane transport
arahy.Tifrunner.gnm1.ann1.2NH314	65	117	96	38	27	34	2.56	3.76	3.86	1.32	1.01	1.04	3.39333333333333	1.12333333333333	-1.59491706489384	1.37055081954591e-07	9.88441251056511e-06	RABC2A	GTP-binding nuclear protein Ran-3 [Glycine max]	-	-	-	-	GO:0005622//intracellular;GO:0016020//membrane	GO:0003924//GTPase activity;GO:0005525//GTP binding	GO:0006886//intracellular protein transport;GO:0006913//nucleocytoplasmic transport;GO:0007165//signal transduction;GO:0007264//small GTPase mediated signal transduction;GO:0015031//protein transport
arahy.Tifrunner.gnm1.ann1.XZH3XT	141	172	125	70	64	82	7.24	7.13	6.49	3.18	3.10	3.21	6.95333333333333	3.16333333333333	-1.13625916549866	1.45634315977178e-07	1.04461677713395e-05	ORP4C	Oxysterol-binding family protein	-	-	-	-	-	-	-
arahy.Tifrunner.gnm1.ann1.18QESW	81	57	84	248	174	236	2.69	1.53	2.83	7.25	5.44	5.96	2.35	6.21666666666667	1.40348046785644	1.49532162106172e-07	1.07063948413419e-05	GLK2	two-component response regulator-like APRR2-like isoform X2 [Glycine max]	-	-	-	-	-	GO:0003677//DNA binding;GO:0003682//chromatin binding	-
arahy.Tifrunner.gnm1.ann1.50QZS1	225	227	203	375	450	675	5.95	4.86	5.46	8.77	11.24	13.63	5.42333333333333	11.2133333333333	1.04796345458261	1.52853598183128e-07	1.09048396142661e-05	CIPK11	serine/threonine-protein kinase TIO-like [Glycine max]	-	-	-	-	-	GO:0004672//protein kinase activity;GO:0004674//protein serine/threonine kinase activity;GO:0005524//ATP binding	GO:0006468//protein phosphorylation;GO:0007165//signal transduction
arahy.Tifrunner.gnm1.ann1.6VZ2KG	1017	1190	923	1684	3096	2505	14.24	13.47	13.14	20.85	40.97	26.78	13.6166666666667	29.5333333333333	1.11697062040933	1.57358693224362e-07	1.12060860420782e-05	ABCC4	ATP-binding ABC transporter	Environmental Information Processing	Membrane transport	ko02010//ABC transporters	K05666	GO:0016021//integral component of membrane	GO:0000166//nucleotide binding;GO:0005524//ATP binding;GO:0016887//ATPase activity;GO:0017111//nucleoside-triphosphatase activity	GO:0006810//transport;GO:0055085//transmembrane transport
arahy.Tifrunner.gnm1.ann1.BD00MW	167	267	133	462	535	413	4.63	6.08	3.78	11.53	14.25	8.88	4.83	11.5533333333333	1.25821405960324	1.6031064569254e-07	1.13958460072406e-05	--	receptor-like protein kinase 2	-	-	-	-	-	GO:0005515//protein binding	-
arahy.Tifrunner.gnm1.ann1.E3Q78B	237	116	109	43	54	58	4.88	1.94	2.28	0.78	1.06	0.92	3.03333333333333	0.92	-1.72119827830789	1.60783120402225e-07	1.14089861428885e-05	APR3	Adenylyl-sulfate reductase n=3 Tax=Solanaceae RepID=Q672Q8_SOLLC	Metabolism	Energy metabolism	ko00920//Sulfur metabolism	K05907	-	GO:0003824//catalytic activity	GO:0008152//metabolic process;GO:0019419//sulfate reduction;GO:0045454//cell redox homeostasis;GO:0055114//oxidation-reduction process
arahy.Tifrunner.gnm1.ann1.1CEJ34	69	113	96	28	27	48	4.33	5.77	6.16	1.56	1.61	2.31	5.42	1.82666666666667	-1.5690794591145	1.62352970843819e-07	1.14998088240909e-05	--	unknown protein; FUNCTIONS IN: molecular_function unknown; INVOLVED IN: biological_process unknown; LOCATED IN: endomembrane system; EXPRESSED IN: 16 plant structures; EXPRESSED DURING: 7 growth stages; Has 71 Blast hits to 71 proteins in 14 species: Archae - 0; Bacteria - 0; Metazoa - 0; Fungi - 0; Plants - 71; Viruses - 0; Other Eukaryotes - 0 (source: NCBI BLink).	-	-	-	-	-	-	-
arahy.Tifrunner.gnm1.ann1.03QWZ4	32	36	38	1	2	9	2.53	2.32	3.07	0.07	0.15	0.55	2.64	0.256666666666667	-3.36257007938471	1.67603177961286e-07	1.17874958457666e-05	ARG2	late embryogenesis abundant protein	-	-	-	-	-	-	GO:0006950//response to stress
arahy.Tifrunner.gnm1.ann1.31EZX1	0	7	1	35	50	38	0.00	0.25	0.05	1.44	2.21	1.34	0.1	1.66333333333333	4.05600540972874	1.68416368555946e-07	1.18237233188321e-05	UGT83A1	UDP-Glycosyltransferase superfamily protein	-	-	-	-	-	-	GO:0008152//metabolic process
arahy.Tifrunner.gnm1.ann1.RSK4RP	71	14	71	9	3	5	2.63	0.42	2.67	0.29	0.12	0.14	1.90666666666667	0.183333333333333	-3.37851162325374	1.73396294576298e-07	1.20877634809551e-05	PLC2	phosphoinositide phospholipase C 2-like [Glycine max]	Metabolism;Metabolism;Environmental Information Processing	Global and overview maps;Carbohydrate metabolism;Signal transduction	ko01100//Metabolic pathways;ko00562//Inositol phosphate metabolism;ko04070//Phosphatidylinositol signaling system	K05857;K05857;K05857	-	GO:0004435//phosphatidylinositol phospholipase C activity;GO:0005509//calcium ion binding;GO:0005515//protein binding;GO:0008081//phosphoric diester hydrolase activity	GO:0006629//lipid metabolic process;GO:0007165//signal transduction;GO:0035556//intracellular signal transduction
arahy.Tifrunner.gnm1.ann1.JA81W4	106	173	113	264	254	377	2.54	3.34	2.77	5.60	5.74	6.91	2.88333333333333	6.08333333333333	1.07712442613066	1.743396023657e-07	1.21109538834288e-05	VIL1	VIN3-like protein 1-like isoform X2 [Glycine max]	-	-	-	-	-	GO:0005515//protein binding	-
MSTRG.31924	430	876	500	1069	1379	1470	12.23	20.13	14.40	26.84	37.00	32.04	15.5866666666667	31.96	1.03595497911747	1.77847955424435e-07	1.23115479927847e-05	RLP6	PREDICTED: receptor-like protein 12 isoform X1 [Arachis ipaensis]	-	-	-	-	-	-	-
arahy.Tifrunner.gnm1.ann1.TNW0AK	264	298	259	103	142	201	6.10	5.63	6.09	2.17	3.11	3.55	5.94	2.94333333333333	-1.01301199387346	1.79245149389524e-07	1.23866517346426e-05	TTL3	TPR repeat-containing thioredoxin TTL1-like [Glycine max]	-	-	-	-	-	GO:0005515//protein binding	GO:0045454//cell redox homeostasis
arahy.Tifrunner.gnm1.ann1.6X9KLT	73	110	78	167	242	276	5.82	7.10	6.32	11.77	18.24	16.80	6.41333333333333	15.6033333333333	1.28270796594191	1.81006793269942e-07	1.24866355858183e-05	AHL17	putative DNA-binding protein ESCAROLA-like [Glycine max]	-	-	-	-	-	-	-
arahy.Tifrunner.gnm1.ann1.3G8GKP	50	48	47	139	112	176	2.17	1.70	2.08	5.35	4.60	5.84	1.98333333333333	5.26333333333333	1.40804959766493	1.84854102930347e-07	1.27299007757555e-05	IRKI	uncharacterized protein LOC100786740 isoform X2 [Glycine max]	-	-	-	-	-	-	-
arahy.Tifrunner.gnm1.ann1.P2QV17	43	48	50	128	138	147	1.09	0.99	1.31	2.91	3.34	2.89	1.13	3.04666666666667	1.43090889192173	1.86264420795179e-07	1.28047911876284e-05	At4g03415	Protein phosphatase 2C family protein	-	-	-	-	-	GO:0003824//catalytic activity	-
arahy.Tifrunner.gnm1.ann1.HG2EVH	31	39	16	126	169	82	0.98	1.01	0.52	3.54	5.06	1.98	0.836666666666667	3.52666666666667	2.07558035816325	1.88104761206646e-07	1.29089333183786e-05	AAE11	acyl-CoA synthetase 5	-	-	-	-	-	GO:0003824//catalytic activity	GO:0008152//metabolic process
arahy.Tifrunner.gnm1.ann1.0F111G	30	44	32	89	152	129	3.33	3.92	3.65	8.72	15.97	10.96	3.63333333333333	11.8833333333333	1.70957394166696	2.10813686120459e-07	1.43926603677351e-05	PYL4	abscisic acid receptor	Environmental Information Processing;Environmental Information Processing	Signal transduction;Signal transduction	ko04075//Plant hormone signal transduction;ko04016//MAPK signaling pathway - plant	K14496;K14496	-	-	-
arahy.Tifrunner.gnm1.ann1.J2GFEF	113	120	119	52	43	65	4.41	3.77	4.70	1.79	1.59	1.92	4.29333333333333	1.76666666666667	-1.28106832866405	2.15530377558499e-07	1.46641988957726e-05	--	Sec14p-like phosphatidylinositol transfer family protein	-	-	-	-	-	-	-
arahy.Tifrunner.gnm1.ann1.9QT5JT	120	94	60	199	298	328	5.35	3.40	2.73	7.85	12.58	11.20	3.82666666666667	10.5433333333333	1.4621709138417	2.25455280181027e-07	1.52609371052229e-05	pod	peroxidase 2	Metabolism;Metabolism;Metabolism	Global and overview maps;Global and overview maps;Biosynthesis of other secondary metabolites	ko01100//Metabolic pathways;ko01110//Biosynthesis of secondary metabolites;ko00940//Phenylpropanoid biosynthesis	K00430;K00430;K00430	-	GO:0004601//peroxidase activity;GO:0020037//heme binding	GO:0006979//response to oxidative stress;GO:0055114//oxidation-reduction process
MSTRG.39718	22	23	27	64	140	110	1.22	1.03	1.52	3.14	7.34	4.66	1.25666666666667	5.04666666666667	2.00572877671706	2.41499432170073e-07	1.62636952062107e-05	AHL17	PREDICTED: AT-hook motif nuclear-localized protein 17-like [Arachis ipaensis]	-	-	-	-	-	-	-
arahy.Tifrunner.gnm1.ann1.3E2B2N	296	324	346	178	96	231	13.72	12.15	16.31	7.31	4.21	8.20	14.06	6.57333333333333	-1.09689954341578	2.46344694896096e-07	1.65618790978789e-05	PIRL6	receptor-like protein kinase 2-like [Glycine max]	-	-	-	-	-	GO:0005515//protein binding	-
arahy.Tifrunner.gnm1.ann1.G2WE73	33	30	35	4	4	5	0.93	0.70	0.99	0.10	0.11	0.12	0.873333333333333	0.11	-2.989028882179	2.55095154958345e-07	1.7092237190165e-05	TPP2	trehalose-6-phosphate phosphatase	Metabolism;Metabolism	Global and overview maps;Carbohydrate metabolism	ko01100//Metabolic pathways;ko00500//Starch and sucrose metabolism	K01087;K01087	-	GO:0003824//catalytic activity	GO:0005992//trehalose biosynthetic process;GO:0008152//metabolic process
arahy.Tifrunner.gnm1.ann1.6374NN	1079	733	552	284	436	403	47.23	25.94	24.56	10.98	18.02	13.46	32.5766666666667	14.1533333333333	-1.20269712040406	2.56499867325918e-07	1.71573756110453e-05	At1g17710	2,3-diketo-5-methylthio-1-phosphopentane phosphatase	Metabolism;Metabolism	Global and overview maps;Metabolism of cofactors and vitamins	ko01100//Metabolic pathways;ko00750//Vitamin B6 metabolism	K13248;K13248	-	GO:0016791//phosphatase activity	GO:0008152//metabolic process
arahy.Tifrunner.gnm1.ann1.G7VI5W	65	91	134	29	34	32	2.74	3.12	5.80	1.09	1.36	1.04	3.88666666666667	1.16333333333333	-1.74026884699085	2.81690254124666e-07	1.87475262082366e-05	CYP71A9	Cytochrome P450 superfamily protein	-	-	-	-	-	GO:0005506//iron ion binding;GO:0020037//heme binding	GO:0055114//oxidation-reduction process
arahy.Tifrunner.gnm1.ann1.GJKP1U	23	30	21	64	196	101	0.53	0.57	0.49	1.32	4.29	1.79	0.53	2.46666666666667	2.21849850523196	2.88801687486248e-07	1.91565346753002e-05	SS	sucrose synthase 4	Metabolism;Metabolism	Global and overview maps;Carbohydrate metabolism	ko01100//Metabolic pathways;ko00500//Starch and sucrose metabolism	K00695;K00695	-	GO:0016157//sucrose synthase activity	GO:0005985//sucrose metabolic process;GO:0009058//biosynthetic process
arahy.Tifrunner.gnm1.ann1.I2HAHG	53	128	68	255	441	188	1.95	3.84	2.54	8.32	15.41	5.32	2.77666666666667	9.68333333333333	1.80214976292634	2.90615020361823e-07	1.92129341899528e-05	HEX6	sugar transport protein 13-like [Glycine max]	-	-	-	-	GO:0016020//membrane;GO:0016021//integral component of membrane	GO:0005215//transporter activity;GO:0022857//transmembrane transporter activity;GO:0022891//substrate-specific transmembrane transporter activity	GO:0006810//transport;GO:0055085//transmembrane transport
arahy.Tifrunner.gnm1.ann1.V2N30X	20	25	11	100	120	56	0.42	0.43	0.24	1.88	2.41	0.91	0.363333333333333	1.73333333333333	2.25418348825153	3.34652358296857e-07	2.19048192148567e-05	XYL1	alpha-glucosidase	-	-	-	-	-	GO:0003824//catalytic activity;GO:0030246//carbohydrate binding	GO:0005975//carbohydrate metabolic process
arahy.Tifrunner.gnm1.ann1.H49T8T	62	61	55	163	125	197	0.45	0.36	0.40	1.05	0.85	1.09	0.403333333333333	0.996666666666667	1.30513843692351	3.37496286974063e-07	2.20545761435143e-05	At4g27190	putative disease resistance protein [Glycine max]	-	-	-	-	-	GO:0000166//nucleotide binding;GO:0017111//nucleoside-triphosphatase activity;GO:0043531//ADP binding	GO:0006952//defense response
arahy.Tifrunner.gnm1.ann1.ITU21P	353	440	409	152	124	337	7.58	7.65	8.93	2.88	2.52	5.53	8.05333333333333	3.64333333333333	-1.14432705365317	3.45027829417536e-07	2.24726993130969e-05	CSLA2	glucomannan 4-beta-mannosyltransferase 2-like [Glycine max]	-	-	-	-	-	-	-
arahy.Tifrunner.gnm1.ann1.J5PUD3	55	121	67	171	257	255	2.23	3.99	2.78	6.17	9.90	7.93	3	8	1.41503749927884	3.45983874607896e-07	2.24980268363882e-05	AATP1	P-loop containing nucleoside triphosphate hydrolases superfamily protein	-	-	-	-	-	GO:0000166//nucleotide binding;GO:0005524//ATP binding;GO:0017111//nucleoside-triphosphatase activity	-
arahy.Tifrunner.gnm1.ann1.M7A5MM	374	255	327	113	115	234	22.40	12.38	19.92	6.00	6.53	10.69	18.2333333333333	7.74	-1.23617286081435	3.46761628706847e-07	2.25116968318917e-05	PPCK1	Protein kinase superfamily protein	-	-	-	-	-	GO:0004672//protein kinase activity;GO:0004674//protein serine/threonine kinase activity;GO:0005524//ATP binding	GO:0006468//protein phosphorylation
arahy.Tifrunner.gnm1.ann1.75Z370	141	268	131	38	80	89	6.28	9.68	5.95	1.50	3.37	3.03	7.30333333333333	2.63333333333333	-1.47166492592576	3.52944507157951e-07	2.2875648400208e-05	At1g50590	pirin	-	-	-	-	-	-	-
arahy.Tifrunner.gnm1.ann1.DX3GFU	181	261	180	367	539	495	3.60	4.21	3.64	6.46	10.15	7.53	3.81666666666667	8.04666666666667	1.07607807777071	3.56955339311574e-07	2.30978637669378e-05	RGA2	LRR and NB-ARC domain disease resistance protein	-	-	-	-	-	GO:0043531//ADP binding	GO:0006952//defense response
arahy.Tifrunner.gnm1.ann1.H8QW84	230	302	296	128	101	219	8.86	9.42	11.61	4.35	3.67	6.44	9.96333333333333	4.82	-1.04759534472698	3.60222395335251e-07	2.32334659079156e-05	--	RING/U-box superfamily protein	-	-	-	-	-	GO:0008270//zinc ion binding	-
arahy.Tifrunner.gnm1.ann1.PN14H9	278	280	201	158	100	146	10.33	8.42	7.58	5.18	3.50	4.13	8.77666666666667	4.27	-1.03943704570442	3.70303062035597e-07	2.38448721732208e-05	RPT3	BTB/POZ domain-containing protein [Glycine max]	-	-	-	-	-	-	-
arahy.Tifrunner.gnm1.ann1.L0VV9Y	134	234	119	397	676	350	6.89	9.73	6.22	18.04	32.85	13.74	7.61333333333333	21.5433333333333	1.50064134091509	3.81961787291021e-07	2.44369294430413e-05	CRRSP55	cysteine-rich receptor-like protein kinase 29-like [Glycine max]	-	-	-	-	-	-	-
arahy.Tifrunner.gnm1.ann1.P7J5GP	11	24	17	81	136	54	0.24	0.42	0.38	1.53	2.79	0.90	0.346666666666667	1.74	2.32746627842879	3.91875286699077e-07	2.50307972982376e-05	At5g66560	BTB/POZ domain-containing protein [Glycine max]	-	-	-	-	-	GO:0005515//protein binding	-
arahy.Tifrunner.gnm1.ann1.NCUM9D	23	34	5	79	134	103	0.99	1.17	0.22	3.00	5.40	3.34	0.793333333333333	3.91333333333333	2.30239892980211	4.03178622409498e-07	2.57113878400244e-05	UGT83A1	UDP-Glycosyltransferase superfamily protein	-	-	-	-	-	-	GO:0008152//metabolic process
arahy.Tifrunner.gnm1.ann1.31BJ59	172	176	227	103	65	115	6.60	5.48	8.88	3.50	2.36	3.38	6.98666666666667	3.08	-1.18167396012139	4.17268390994046e-07	2.65672038477847e-05	UFGT	UDP-Glycosyltransferase superfamily protein	-	-	-	-	-	-	GO:0008152//metabolic process
arahy.Tifrunner.gnm1.ann1.E5BVVA	134	160	194	75	79	78	4.09	3.85	5.92	1.99	2.35	1.83	4.62	2.05666666666667	-1.16758486298779	4.25245469574611e-07	2.70317096092092e-05	INVB	alkaline/neutral invertase	-	-	-	-	-	GO:0003824//catalytic activity;GO:0033926//glycopeptide alpha-N-acetylgalactosaminidase activity	-
arahy.Tifrunner.gnm1.ann1.4H9MWH	113	211	88	255	376	482	4.38	6.61	3.47	8.74	13.77	14.25	4.82	12.2533333333333	1.34606921433791	4.56051981042527e-07	2.87595514785896e-05	KTI2	kunitz trypsin inhibitor 1	-	-	-	-	-	GO:0004866//endopeptidase inhibitor activity	-
arahy.Tifrunner.gnm1.ann1.EQ2CTR	216	257	283	88	102	194	5.30	5.10	7.06	1.92	2.36	3.63	5.82	2.63666666666667	-1.14230395915665	4.587415018925e-07	2.88832387524887e-05	CSLA2	xyloglucan glycosyltransferase 4-like [Glycine max]	-	-	-	-	-	-	-
arahy.Tifrunner.gnm1.ann1.TC7Y0P	127	167	97	321	438	280	4.67	4.97	3.63	10.44	15.23	7.87	4.42333333333333	11.18	1.33771431819415	4.59611103887298e-07	2.88921300266142e-05	WRKY30	WRKY family transcription factor	-	-	-	-	-	GO:0003700//transcription factor activity, sequence-specific DNA binding;GO:0043565//sequence-specific DNA binding	-
arahy.Tifrunner.gnm1.ann1.3M8WGZ	188	159	162	507	301	435	7.09	4.85	6.21	16.86	10.71	12.49	6.05	13.3533333333333	1.14219287292959	4.84185551570482e-07	3.03407647529143e-05	TUBB1	tubulin beta chain 2	Cellular Processes	Transport and catabolism	ko04145//Phagosome	K07375	GO:0005874//microtubule;GO:0043234//protein complex	GO:0003924//GTPase activity;GO:0005200//structural constituent of cytoskeleton;GO:0005525//GTP binding	GO:0007017//microtubule-based process;GO:0051258//protein polymerization
MSTRG.37527	2	6	1	21	54	45	0.16	0.40	0.08	1.52	4.17	2.81	0.213333333333333	2.83333333333333	3.73131903102506	4.87643387009506e-07	3.04133059577344e-05	--	PREDICTED: calmodulin-like protein 5 [Arachis duranensis]	-	-	-	-	-	-	-
arahy.Tifrunner.gnm1.ann1.QKC624	141	219	135	358	372	354	4.42	5.54	4.31	9.92	11.04	8.47	4.75666666666667	9.81	1.04430220746463	4.9636632060475e-07	3.08602922775987e-05	--	Transducin/WD40 repeat-like superfamily protein	-	-	-	-	-	-	-
arahy.Tifrunner.gnm1.ann1.7ZT4LX	102	43	47	209	184	296	3.74	1.26	1.74	6.76	6.34	8.26	2.24666666666667	7.12	1.66409115050569	5.08071017939353e-07	3.15385680713339e-05	PLT5	Plasma membrane mannitol transporter n=1 Tax=Arachis hypogaea RepID=B2Z3Y4_ARAHY	-	-	-	-	GO:0016020//membrane;GO:0016021//integral component of membrane	GO:0005215//transporter activity;GO:0022857//transmembrane transporter activity;GO:0022891//substrate-specific transmembrane transporter activity	GO:0006810//transport;GO:0055085//transmembrane transport
MSTRG.26682	434	297	206	129	143	165	108.34	59.98	52.28	28.47	33.75	31.45	73.5333333333333	31.2233333333333	-1.23577382065725	5.12849048863216e-07	3.17358352140535e-05	--	-	-	-	-	-	-	-	-
arahy.Tifrunner.gnm1.ann1.HKX9QT	146	171	157	80	77	97	3.25	3.08	3.56	1.58	1.62	1.65	3.29666666666667	1.61666666666667	-1.02798577368462	5.26744697118578e-07	3.24943315021859e-05	FTSH6	ATP-dependent zinc metalloprotease FtsH-like [Glycine max]	-	-	-	-	GO:0005622//intracellular;GO:0016020//membrane	GO:0000166//nucleotide binding;GO:0004222//metalloendopeptidase activity;GO:0005515//protein binding;GO:0005524//ATP binding;GO:0017111//nucleoside-triphosphatase activity	GO:0006508//proteolysis;GO:0042981//regulation of apoptotic process
arahy.Tifrunner.gnm1.ann1.M5E8P8	257	355	184	498	777	634	6.01	6.71	4.37	10.29	17.17	11.31	5.69666666666667	12.9233333333333	1.18178833807504	5.28640347648893e-07	3.25606335867096e-05	EIX1	receptor-like protein kinase 2	-	-	-	-	-	GO:0005515//protein binding	-
arahy.Tifrunner.gnm1.ann1.D2W2P8	16	5	8	46	49	103	0.61	0.15	0.29	1.52	1.74	2.95	0.35	2.07	2.56420394055436	5.29601373150086e-07	3.256925281763e-05	HIPP07	Heavy metal transport/detoxification superfamily protein	-	-	-	-	-	GO:0046872//metal ion binding	GO:0030001//metal ion transport
arahy.Tifrunner.gnm1.ann1.5T95J3	3	0	10	40	53	51	0.10	0.00	0.43	1.45	2.03	1.57	0.176666666666667	1.68333333333333	3.25221912307595	5.30906540461936e-07	3.25989765231627e-05	--	uncharacterized protein LOC100817905 isoform X3 [Glycine max]	-	-	-	-	-	-	-
arahy.Tifrunner.gnm1.ann1.6Q641Y	69	64	74	30	9	18	2.93	2.20	3.19	1.13	0.36	0.58	2.77333333333333	0.69	-2.00695276064177	5.33128364591999e-07	3.26848063522507e-05	PXG5	Caleosin-related family protein	Metabolism	Lipid metabolism	ko00073//Cutin, suberine and wax biosynthesis	K17991	-	-	-
arahy.Tifrunner.gnm1.ann1.QZF0BL	240	319	217	166	80	77	23.78	25.58	21.93	14.60	7.50	5.85	23.7633333333333	9.31666666666667	-1.35085143788946	5.50022358299744e-07	3.36166207462521e-05	--	Mitochondrial protein, putative n=1 Tax=Medicago truncatula RepID=G7I9T8_MEDTR	-	-	-	-	-	-	-
arahy.Tifrunner.gnm1.ann1.TXZ93S	86	162	118	222	284	390	0.61	0.93	0.84	1.38	1.90	2.10	0.793333333333333	1.79333333333333	1.17664459924868	5.51826595369566e-07	3.36750057414296e-05	SUMM2	putative disease resistance protein [Glycine max]	-	-	-	-	-	GO:0000166//nucleotide binding;GO:0017111//nucleoside-triphosphatase activity;GO:0043531//ADP binding	GO:0006952//defense response
arahy.Tifrunner.gnm1.ann1.BPD95K	90	140	114	203	264	372	0.62	0.78	0.81	1.25	1.73	1.94	0.736666666666667	1.64	1.15461194594781	5.58933474030202e-07	3.40040723633159e-05	SUMM2	putative disease resistance protein [Glycine max]	-	-	-	-	-	GO:0000166//nucleotide binding;GO:0017111//nucleoside-triphosphatase activity;GO:0043531//ADP binding	GO:0006952//defense response
arahy.Tifrunner.gnm1.ann1.3WN25H	89	131	121	210	248	362	1.87	2.23	2.58	3.89	4.92	5.80	2.22666666666667	4.87	1.12903617032944	5.72091364203888e-07	3.4751265011503e-05	RGA2	LRR and NB-ARC domain disease resistance protein	-	-	-	-	-	GO:0043531//ADP binding	GO:0006952//defense response
arahy.Tifrunner.gnm1.ann1.W8TIS9	91	111	73	148	324	362	17.04	16.76	13.92	24.34	57.14	51.51	15.9066666666667	44.33	1.47865182019119	5.77457615467284e-07	3.50235990445341e-05	GRXC9	Glutaredoxin family protein	-	-	-	-	-	GO:0009055//electron carrier activity;GO:0015035//protein disulfide oxidoreductase activity	GO:0045454//cell redox homeostasis
arahy.Tifrunner.gnm1.ann1.J9SV8Q	218	307	220	422	616	575	8.49	9.65	8.70	14.50	22.65	17.08	8.94666666666667	18.0766666666667	1.01470649881503	5.82015454864465e-07	3.5215521320248e-05	At1g51550	F-box/kelch-repeat protein At1g51550-like [Glycine max]	-	-	-	-	-	GO:0005515//protein binding	-
arahy.Tifrunner.gnm1.ann1.Q6RBV6	333	363	529	127	132	316	16.13	14.22	26.04	5.44	6.04	11.68	18.7966666666667	7.72	-1.28380408962414	5.88113766598487e-07	3.550703297701e-05	--	Dehydrin family protein	-	-	-	-	-	-	GO:0006950//response to stress;GO:0009415//response to water
arahy.Tifrunner.gnm1.ann1.X6QVVL	76	116	90	43	34	38	3.50	4.32	4.21	1.75	1.48	1.34	4.01	1.52333333333333	-1.39637057211801	6.11027408095727e-07	3.68343665190351e-05	At1g29670	GDSL-like Lipase/Acylhydrolase superfamily protein	-	-	-	-	-	GO:0016787//hydrolase activity	GO:0006629//lipid metabolic process
arahy.Tifrunner.gnm1.ann1.5K9V6V	311	188	187	483	506	921	9.45	4.62	5.78	13.00	14.55	21.39	6.61666666666667	16.3133333333333	1.30187509404907	6.31029282297394e-07	3.78674848889689e-05	NPF6.3	peptide transporter 1	-	-	-	-	GO:0016020//membrane	GO:0005215//transporter activity	GO:0006810//transport;GO:0006857//oligopeptide transport
arahy.Tifrunner.gnm1.ann1.V2EIWI	95	133	112	49	41	68	2.95	3.33	3.51	1.34	1.21	1.60	3.26333333333333	1.38333333333333	-1.23819752336941	6.56549310406824e-07	3.92800677927558e-05	TDL1	uncharacterized protein LOC100792919 isoform X4 [Glycine max]	-	-	-	-	-	-	-
arahy.Tifrunner.gnm1.ann1.BAG535	222	245	220	152	68	83	10.54	9.41	10.64	6.38	3.05	3.03	10.1966666666667	4.15333333333333	-1.29575603853421	6.80130621545076e-07	4.04867945320838e-05	KUA1	MYB transcription factor MYB127 [Glycine max]	-	-	-	-	-	GO:0003676//nucleic acid binding;GO:0003677//DNA binding;GO:0003682//chromatin binding;GO:0008270//zinc ion binding	-
arahy.Tifrunner.gnm1.ann1.Q6BK6L	121	171	160	267	329	406	1.87	2.14	2.52	3.66	10.36	4.81	2.17666666666667	6.27666666666667	1.5278781030678	6.80801995484796e-07	4.04867945320838e-05	TIC	protein TIME FOR COFFEE-like isoform X2 [Glycine max]	-	-	-	-	-	-	-
arahy.Tifrunner.gnm1.ann1.H3EIYM	39	63	31	469	530	170	1.62	2.15	1.32	17.36	20.99	5.45	1.69666666666667	14.6	3.10519330841284	6.91915543184092e-07	4.10861106825452e-05	GNS1	glucan endo-1,3-beta-glucosidase-like [Glycine max]	-	-	-	-	-	-	GO:0005975//carbohydrate metabolic process
arahy.Tifrunner.gnm1.ann1.NBP004	94	69	57	216	163	228	8.45	5.02	5.21	17.16	13.84	15.64	6.22666666666667	15.5466666666667	1.32007333349084	6.95266828456942e-07	4.12233991294066e-05	--	Unknown protein	-	-	-	-	-	-	-
arahy.Tifrunner.gnm1.ann1.ZKJ34I	145	209	118	47	73	94	8.20	9.58	6.80	2.35	3.90	4.05	8.19333333333333	3.43333333333333	-1.25484057830208	6.99764516262841e-07	4.14281482120625e-05	WNK11	Protein kinase superfamily protein	-	-	-	-	-	GO:0004672//protein kinase activity;GO:0005524//ATP binding	GO:0006468//protein phosphorylation
arahy.Tifrunner.gnm1.ann1.Y2W1T6	74	96	105	213	170	335	2.09	2.17	3.00	5.30	4.51	7.18	2.42	5.66333333333333	1.22664439918847	7.34574178946278e-07	4.32951253819956e-05	EBF2	EIN3-binding F box protein 1	Environmental Information Processing;Environmental Information Processing	Signal transduction;Signal transduction	ko04075//Plant hormone signal transduction;ko04016//MAPK signaling pathway - plant	K14515;K14515	-	GO:0005515//protein binding	-
arahy.Tifrunner.gnm1.ann1.ILN3K9	12	17	16	57	73	68	1.51	1.73	2.05	6.34	8.69	6.50	1.76333333333333	7.17666666666667	2.02500869205321	7.45778014188007e-07	4.38723078218173e-05	ERF12	ethylene-responsive transcription factor 12 [Glycine max]	-	-	-	-	-	GO:0003677//DNA binding;GO:0003700//transcription factor activity, sequence-specific DNA binding	-
arahy.Tifrunner.gnm1.ann1.H38MEV	751	796	320	336	261	265	88.26	75.66	38.23	34.94	28.97	23.74	67.3833333333333	29.2166666666667	-1.20560020751215	7.46579130230592e-07	4.38723078218173e-05	--	Cell wall-associated hydrolase n=1 Tax=Medicago truncatula RepID=G8A317_MEDTR	-	-	-	-	-	-	-
arahy.Tifrunner.gnm1.ann1.HAV8AB	93	136	109	38	37	73	4.55	5.38	5.42	1.63	1.72	2.72	5.11666666666667	2.02333333333333	-1.33847023400186	7.4852832095202e-07	4.39217816255663e-05	--	Membrane transport protein-like n=2 Tax=Oryza sativa subsp. japonica RepID=Q6H4F0_ORYSJ	-	-	-	-	GO:0016021//integral component of membrane	-	GO:0055085//transmembrane transport
arahy.Tifrunner.gnm1.ann1.CITF9E	60	86	78	186	161	199	1.17	1.35	1.55	3.22	2.96	2.96	1.35666666666667	3.04666666666667	1.16716537079182	7.87045114237556e-07	4.60161247335228e-05	KIN5D	ATP binding microtubule motor family protein isoform 1 n=2 Tax=Theobroma cacao RepID=UPI00042B0803	-	-	-	-	GO:0005871//kinesin complex	GO:0003777//microtubule motor activity;GO:0005524//ATP binding;GO:0008017//microtubule binding	GO:0007018//microtubule-based movement
arahy.Tifrunner.gnm1.ann1.75WWIB	94	72	54	16	18	35	4.89	3.02	2.87	0.73	0.88	1.39	3.59333333333333	1	-1.84532277225662	7.87701020875863e-07	4.60161247335228e-05	SDI1	Tetratricopeptide repeat (TPR)-like superfamily protein	-	-	-	-	-	GO:0005515//protein binding	-
arahy.Tifrunner.gnm1.ann1.V43J5N	79	123	94	215	176	340	2.73	3.44	3.30	6.56	5.74	8.96	3.15666666666667	7.08666666666667	1.16670526606272	8.08878391970909e-07	4.70454109910822e-05	CYP82A1	Cytochrome P450 superfamily protein	-	-	-	-	-	GO:0005506//iron ion binding;GO:0020037//heme binding	GO:0055114//oxidation-reduction process
arahy.Tifrunner.gnm1.ann1.T9R3PD	102	72	79	234	200	230	3.43	1.96	2.71	6.98	6.38	5.93	2.7	6.43	1.25185933027712	8.14587248306294e-07	4.73080787574194e-05	GLK2	two-component response regulator-like APRR2-like isoform X2 [Glycine max]	-	-	-	-	-	GO:0003677//DNA binding;GO:0003682//chromatin binding	-
arahy.Tifrunner.gnm1.ann1.AZ3QQS	32	32	46	93	144	136	0.76	0.61	1.10	1.92	3.19	2.44	0.823333333333333	2.51666666666667	1.61196560262777	8.24830011608556e-07	4.78329053223172e-05	--	receptor-like protein kinase 2	-	-	-	-	-	GO:0005515//protein binding	-
MSTRG.9318	117	91	119	57	17	28	4.95	3.10	5.10	2.13	0.68	0.89	4.38333333333333	1.23333333333333	-1.82946562366336	8.46190996829274e-07	4.88573683846142e-05	--	PREDICTED: uncharacterized protein LOC107486710 [Arachis duranensis]	-	-	-	-	-	-	-
arahy.Tifrunner.gnm1.ann1.NG49FS	65	51	55	174	141	162	6.08	3.86	5.23	14.40	12.47	11.57	5.05666666666667	12.8133333333333	1.34138725052671	8.49482414291384e-07	4.89120306466001e-05	AHL20	putative DNA-binding protein ESCAROLA-like [Glycine max]	-	-	-	-	-	-	-
arahy.Tifrunner.gnm1.ann1.IN9LQ3	124	309	162	2237	4114	930	12.78	25.76	16.97	203.80	400.70	73.15	18.5033333333333	225.883333333333	3.60972072877612	8.49603920624905e-07	4.89120306466001e-05	CjBAp12	expansin 11	-	-	-	-	-	-	-
arahy.Tifrunner.gnm1.ann1.TFU8D3	587	670	424	1160	1532	1072	20.05	18.52	14.74	35.06	49.47	27.98	17.77	37.5033333333333	1.07757514810192	8.59577666413003e-07	4.94145039361423e-05	LYM2	LysM domain GPI-anchored protein	-	-	-	-	-	-	GO:0016998//cell wall macromolecule catabolic process
arahy.Tifrunner.gnm1.ann1.SFIH6M	56	95	70	207	282	161	3.77	5.18	4.79	12.32	17.92	8.28	4.58	12.84	1.48722569902536	8.69670759764761e-07	4.99223738883199e-05	--	LRR receptor-like kinase	-	-	-	-	-	GO:0005515//protein binding	-
arahy.Tifrunner.gnm1.ann1.R0KKYG	227	258	192	85	129	149	9.18	8.44	7.91	3.05	4.92	4.61	8.51	4.19333333333333	-1.02106161552783	8.8399760618569e-07	5.04527324416713e-05	PPCK2	Protein kinase superfamily protein	-	-	-	-	-	GO:0004672//protein kinase activity;GO:0004674//protein serine/threonine kinase activity;GO:0005524//ATP binding	GO:0006468//protein phosphorylation
arahy.Tifrunner.gnm1.ann1.NH86F6	298	304	401	104	102	268	16.49	13.63	22.54	5.10	5.32	11.35	17.5533333333333	7.25666666666667	-1.27436611385785	8.91157118533875e-07	5.07771411072858e-05	BAH1	E3 ubiquitin-protein ligase BAH1-like protein	-	-	-	-	-	GO:0005515//protein binding;GO:0008270//zinc ion binding	-
arahy.Tifrunner.gnm1.ann1.L50WS8	48	53	83	12	13	26	2.27	2.03	3.98	0.51	0.58	0.96	2.76	0.683333333333333	-2.01400685799388	9.00586242868521e-07	5.11785872630698e-05	--	Protein of unknown function (DUF3537)	-	-	-	-	-	-	-
MSTRG.15886	159	160	123	458	309	312	8.43	6.89	6.63	21.46	15.50	12.66	7.31666666666667	16.54	1.17670079546971	9.27709190736616e-07	5.25693039425123e-05	Copb2	PREDICTED: coatomer subunit beta'-3-like [Arachis ipaensis]	-	-	-	-	-	-	-
MSTRG.39980	159	160	123	458	309	312	8.43	6.89	6.63	21.46	15.50	12.66	7.31666666666667	16.54	1.17670079546971	9.27709190736616e-07	5.25693039425123e-05	Copb2	PREDICTED: coatomer subunit beta'-3-like [Arachis ipaensis]	-	-	-	-	-	-	-
arahy.Tifrunner.gnm1.ann1.0Q5BJB	124	226	185	94	75	106	6.86	9.72	8.38	3.18	3.98	4.76	8.32	3.97333333333333	-1.06623369840009	9.39148709744232e-07	5.31416158640723e-05	INV*DC4	beta-fructofuranosidase 5	Metabolism;Metabolism;Metabolism	Global and overview maps;Carbohydrate metabolism;Carbohydrate metabolism	ko01100//Metabolic pathways;ko00500//Starch and sucrose metabolism;ko00052//Galactose metabolism	K01193;K01193;K01193	-	GO:0004564//beta-fructofuranosidase activity;GO:0004575//sucrose alpha-glucosidase activity	GO:0005975//carbohydrate metabolic process
arahy.Tifrunner.gnm1.ann1.AYAJ7Z	231	318	303	175	71	172	6.98	7.80	9.32	4.68	2.02	3.97	8.03333333333333	3.55666666666667	-1.1754729702929	9.5386049045062e-07	5.3820526620504e-05	KCS1	3-ketoacyl-CoA synthase 1	Metabolism;Metabolism;Organismal Systems;Metabolism	Global and overview maps;Global and overview maps;Environmental adaptation;Lipid metabolism	ko01100//Metabolic pathways;ko01110//Biosynthesis of secondary metabolites;ko04626//Plant-pathogen interaction;ko00062//Fatty acid elongation	K15397;K15397;K15397;K15397	GO:0016020//membrane	GO:0003824//catalytic activity	GO:0006633//fatty acid biosynthetic process;GO:0008152//metabolic process;GO:0008610//lipid biosynthetic process
arahy.Tifrunner.gnm1.ann1.9Q60JN	2	4	1	16	63	35	0.09	0.14	0.04	0.61	2.56	1.15	0.09	1.44	4	1.00745629326133e-06	5.62841708852166e-05	CHS	chalcone synthase [Glycine max]	Metabolism;Metabolism;Organismal Systems;Metabolism	Global and overview maps;Global and overview maps;Environmental adaptation;Biosynthesis of other secondary metabolites	ko01100//Metabolic pathways;ko01110//Biosynthesis of secondary metabolites;ko04712//Circadian rhythm - plant;ko00941//Flavonoid biosynthesis	K00660;K00660;K00660;K00660	-	GO:0003824//catalytic activity	GO:0008152//metabolic process;GO:0009058//biosynthetic process
arahy.Tifrunner.gnm1.ann1.09PM8L	47	66	18	150	215	127	5.23	5.94	2.03	14.75	22.62	10.78	4.4	16.05	1.86699786848501	1.04794450648121e-06	5.82181607760278e-05	HSP26-A	Glutathione S-transferase family protein	Metabolism	Metabolism of other amino acids	ko00480//Glutathione metabolism	K00799	-	GO:0005515//protein binding	-
arahy.Tifrunner.gnm1.ann1.11EUX6	512	603	524	358	137	358	28.03	26.72	29.14	17.31	7.09	14.98	27.9633333333333	13.1266666666667	-1.09103573506034	1.10948678909187e-06	6.12937367355407e-05	At5g10770	Eukaryotic aspartyl protease family protein	-	-	-	-	-	GO:0004190//aspartic-type endopeptidase activity	GO:0006508//proteolysis
arahy.Tifrunner.gnm1.ann1.D01KFK	79	92	60	15	34	25	4.32	4.07	3.33	0.72	1.76	1.04	3.90666666666667	1.17333333333333	-1.73532523578496	1.1482738803217e-06	6.30850855080892e-05	CIPK18	protein kinase family protein	-	-	-	-	-	GO:0004672//protein kinase activity;GO:0004674//protein serine/threonine kinase activity;GO:0005524//ATP binding	GO:0006468//protein phosphorylation;GO:0007165//signal transduction
arahy.Tifrunner.gnm1.ann1.6E5JYA	180	184	139	80	85	105	11.78	9.74	9.25	4.63	5.26	5.25	10.2566666666667	5.04666666666667	-1.02315923834782	1.15462934853486e-06	6.33465113955516e-05	--	uncharacterized protein LOC100784063 [Glycine max]	-	-	-	-	-	-	-
arahy.Tifrunner.gnm1.ann1.W0RWMP	171	132	116	272	390	387	2.01	1.25	1.38	2.82	4.33	3.47	1.54666666666667	3.54	1.19458705567658	1.19207524581916e-06	6.52204920009141e-05	ABCB1	ATP binding cassette subfamily B1	Environmental Information Processing	Membrane transport	ko02010//ABC transporters	K05658	GO:0016021//integral component of membrane	GO:0000166//nucleotide binding;GO:0005524//ATP binding;GO:0016887//ATPase activity;GO:0017111//nucleoside-triphosphatase activity	GO:0006810//transport;GO:0055085//transmembrane transport
arahy.Tifrunner.gnm1.ann1.JA5933	270	389	216	571	1031	621	20.13	23.46	16.37	37.63	72.65	35.35	19.9866666666667	48.5433333333333	1.28023529511182	1.21902039677557e-06	6.66028416783743e-05	--	Unknown protein	-	-	-	-	-	-	-
arahy.Tifrunner.gnm1.ann1.DH99G0	237	321	166	418	747	618	7.40	8.10	5.27	11.53	22.03	14.73	6.92333333333333	16.0966666666667	1.21722324732801	1.24240589955591e-06	6.76940555106934e-05	BAK1	receptor-like protein kinase 4	Organismal Systems;Environmental Information Processing;Environmental Information Processing	Environmental adaptation;Signal transduction;Signal transduction	ko04626//Plant-pathogen interaction;ko04075//Plant hormone signal transduction;ko04016//MAPK signaling pathway - plant	K13416;K13416;K13416	-	GO:0004672//protein kinase activity;GO:0004674//protein serine/threonine kinase activity;GO:0005515//protein binding;GO:0005524//ATP binding	GO:0006468//protein phosphorylation
arahy.Tifrunner.gnm1.ann1.4VZ14Z	9	16	15	33	110	84	0.21	0.29	0.36	0.67	2.41	1.48	0.286666666666667	1.52	2.40662525946264	1.28908627113405e-06	7.01411468186599e-05	SS	sucrose synthase 4	Metabolism;Metabolism	Global and overview maps;Carbohydrate metabolism	ko01100//Metabolic pathways;ko00500//Starch and sucrose metabolism	K00695;K00695	-	GO:0016157//sucrose synthase activity	GO:0005985//sucrose metabolic process;GO:0009058//biosynthetic process
arahy.Tifrunner.gnm1.ann1.J17R0W	55	95	57	132	340	212	2.01	2.83	2.12	4.28	11.77	5.91	2.32	7.32	1.65771884315647	1.30734562349095e-06	7.10372212347838e-05	ALDH2C4	aldehyde dehydrogenase family 2 member C4-like [Glycine max]	-	-	-	-	-	GO:0016491//oxidoreductase activity	GO:0008152//metabolic process;GO:0055114//oxidation-reduction process
arahy.Tifrunner.gnm1.ann1.J0SZIG	2	8	1	26	26	81	0.08	0.24	0.04	0.86	0.92	2.33	0.12	1.37	3.51306958223937	1.36103815403284e-06	7.37547328896771e-05	CYP76B1	Cytochrome P450 superfamily protein	-	-	-	-	-	GO:0005506//iron ion binding;GO:0020037//heme binding	GO:0055114//oxidation-reduction process
arahy.Tifrunner.gnm1.ann1.U8I7FL	0	0	0	24	18	17	0.00	0.00	0.00	2.43	1.99	1.54	0.001	1.98666666666667	10.9561341146284	1.40923523538072e-06	7.62601976079288e-05	PLR_Lp1	isoflavone reductase homolog [Glycine max]	Metabolism	Global and overview maps	ko01110//Biosynthesis of secondary metabolites	K21568	-	-	-
arahy.Tifrunner.gnm1.ann1.EBCB1I	169	86	63	42	24	30	15.26	6.28	5.78	3.35	2.05	2.07	9.10666666666667	2.49	-1.87077733550085	1.4141427979722e-06	7.64215098424597e-05	LTP2-B	Non-specific lipid-transfer protein, putative	-	-	-	-	-	GO:0008289//lipid binding	GO:0006869//lipid transport
arahy.Tifrunner.gnm1.ann1.FJX8JV	421	939	502	1092	1357	1498	6.90	12.71	8.50	16.06	21.40	18.97	9.37	18.81	1.00537889586401	1.42362424917716e-06	7.66207319781019e-05	RLP6	receptor like protein 6	-	-	-	-	-	GO:0005515//protein binding	-
arahy.Tifrunner.gnm1.ann1.5QD1DC	83	83	98	191	210	235	4.39	3.57	5.30	8.98	10.55	9.53	4.42	9.68666666666667	1.13195392752025	1.46140503158985e-06	7.83404194676978e-05	At1g12500	probable sugar phosphate/phosphate translocator [Glycine max]	-	-	-	-	GO:0016020//membrane	-	-
arahy.Tifrunner.gnm1.ann1.FXNF4I	59	109	62	214	304	164	1.45	2.17	1.57	4.99	7.61	3.24	1.73	5.28	1.60976589172173	1.47973227494914e-06	7.92106078517308e-05	RLP24	receptor like protein 19	-	-	-	-	-	GO:0005515//protein binding	-
arahy.Tifrunner.gnm1.ann1.DBME17	52	56	55	19	16	10	2.03	1.75	2.16	0.65	0.60	0.30	1.98	0.516666666666667	-1.93819471552653	1.50243394655253e-06	8.01015388762806e-05	PAP17	purple acid phosphatase 17	Metabolism;Metabolism	Global and overview maps;Metabolism of cofactors and vitamins	ko01100//Metabolic pathways;ko00740//Riboflavin metabolism	K14379;K14379	-	GO:0003993//acid phosphatase activity;GO:0016787//hydrolase activity	-
arahy.Tifrunner.gnm1.ann1.V1EQXE	172	228	144	297	491	477	4.99	5.36	4.26	7.63	13.52	10.59	4.87	10.58	1.11934595003168	1.53512515747659e-06	8.15157623781344e-05	ME1	NAD-dependent malic enzyme 1	Metabolism;Metabolism;Metabolism;Metabolism	Global and overview maps;Global and overview maps;Carbohydrate metabolism;Energy metabolism	ko01100//Metabolic pathways;ko01200//Carbon metabolism;ko00620//Pyruvate metabolism;ko00710//Carbon fixation in photosynthetic organisms	K00029;K00029;K00029;K00029	-	GO:0004470//malic enzyme activity;GO:0004471//malate dehydrogenase (decarboxylating) (NAD+) activity;GO:0051287//NAD binding	GO:0006108//malate metabolic process;GO:0055114//oxidation-reduction process
arahy.Tifrunner.gnm1.ann1.36NU8Z	61	70	42	114	180	201	3.34	3.09	2.32	5.50	9.30	8.39	2.91666666666667	7.73	1.40614789792631	1.56925496120933e-06	8.32166675017772e-05	HSR4	P-loop containing nucleoside triphosphate hydrolases superfamily protein	-	-	-	-	-	GO:0005524//ATP binding	-
arahy.Tifrunner.gnm1.ann1.SPTT7E	144	296	256	408	536	654	5.44	9.07	9.84	13.63	19.15	18.88	8.11666666666667	17.22	1.08512587114829	1.5720677689937e-06	8.3254526201474e-05	RLP7	receptor-like protein kinase 2	-	-	-	-	-	GO:0005515//protein binding	-
arahy.Tifrunner.gnm1.ann1.X0BQJV	12	24	16	71	48	99	0.26	0.42	0.36	1.34	0.96	1.62	0.346666666666667	1.30666666666667	1.91427012597412	1.59541032443367e-06	8.42434535212271e-05	EIX2	receptor-like protein kinase 2	-	-	-	-	-	GO:0005515//protein binding	-
arahy.Tifrunner.gnm1.ann1.1KSV8R	437	465	391	656	1119	1057	17.58	15.16	15.99	23.37	42.61	32.50	16.2433333333333	32.8266666666667	1.01502053929215	1.5971128182313e-06	8.42434535212271e-05	4CLL5	4-coumarate:CoA ligase 2	Metabolism;Metabolism;Metabolism	Global and overview maps;Global and overview maps;Lipid metabolism	ko01100//Metabolic pathways;ko01110//Biosynthesis of secondary metabolites;ko00592//alpha-Linolenic acid metabolism	K10526;K10526;K10526	-	GO:0003824//catalytic activity	GO:0008152//metabolic process
arahy.Tifrunner.gnm1.ann1.4Z6VDH	70	119	61	20	22	46	3.98	5.37	3.49	0.99	1.13	2.01	4.28	1.37666666666667	-1.63643151570285	1.77495544600633e-06	9.23955153822667e-05	BGLU12	beta glucosidase 15	Metabolism;Metabolism;Metabolism;Metabolism;Metabolism	Global and overview maps;Global and overview maps;Biosynthesis of other secondary metabolites;Carbohydrate metabolism;Metabolism of other amino acids	ko01100//Metabolic pathways;ko01110//Biosynthesis of secondary metabolites;ko00940//Phenylpropanoid biosynthesis;ko00500//Starch and sucrose metabolism;ko00460//Cyanoamino acid metabolism	K01188;K01188;K01188;K01188;K01188	-	-	GO:0005975//carbohydrate metabolic process
arahy.Tifrunner.gnm1.ann1.Z2HVA4	46	97	66	18	22	30	3.05	5.19	4.44	1.05	1.36	1.51	4.22666666666667	1.30666666666667	-1.6936291860242	1.79150219924351e-06	9.29934747455359e-05	EPF2	epidermal patterning factor 1	Environmental Information Processing	Signal transduction	ko04016//MAPK signaling pathway - plant	K20729	-	-	-
arahy.Tifrunner.gnm1.ann1.5IT73U	44	87	60	19	15	28	1.28	1.93	1.73	0.49	0.41	0.60	1.64666666666667	0.5	-1.7195485410888	1.79347572682738e-06	9.29934747455359e-05	WNK5	Protein kinase superfamily protein	-	-	-	-	-	GO:0004672//protein kinase activity;GO:0004674//protein serine/threonine kinase activity;GO:0005524//ATP binding	GO:0006468//protein phosphorylation
arahy.Tifrunner.gnm1.ann1.F24DAH	40	87	88	16	22	29	2.78	4.84	6.15	0.97	1.43	1.52	4.59	1.30666666666667	-1.81260300001975	1.84367891860169e-06	9.53472855088066e-05	--	protodermal factor 1-like [Glycine max]	-	-	-	-	-	-	-
MSTRG.36858	86	138	117	41	44	72	8.55	11.10	11.83	3.61	4.14	5.47	10.4933333333333	4.40666666666667	-1.25171336399979	1.92856005163344e-06	9.90149988243077e-05	--	-	-	-	-	-	-	-	-
arahy.Tifrunner.gnm1.ann1.I77GVJ	170	445	215	715	764	567	11.83	25.02	15.22	43.97	50.22	30.12	17.3566666666667	41.4366666666667	1.25541804545154	1.92957681871603e-06	9.90149988243077e-05	TIL	temperature-induced lipocalin	-	-	-	-	-	GO:0005215//transporter activity	-
arahy.Tifrunner.gnm1.ann1.A0U9FM	24	30	19	44	147	138	0.95	0.96	0.75	1.53	5.51	4.17	0.886666666666667	3.73666666666667	2.07528812730424	2.01121175197864e-06	0.000102672748203327	CHS	chalcone synthase [Glycine max]	Metabolism;Metabolism;Organismal Systems;Metabolism	Global and overview maps;Global and overview maps;Environmental adaptation;Biosynthesis of other secondary metabolites	ko01100//Metabolic pathways;ko01110//Biosynthesis of secondary metabolites;ko04712//Circadian rhythm - plant;ko00941//Flavonoid biosynthesis	K00660;K00660;K00660;K00660	-	GO:0003824//catalytic activity	GO:0008152//metabolic process;GO:0009058//biosynthetic process
arahy.Tifrunner.gnm1.ann1.T9FD46	147	133	117	301	541	283	4.90	3.60	3.98	8.88	17.06	7.22	4.16	11.0533333333333	1.4098260726335	2.1588822702193e-06	0.00010922732669709	RGLG5	E3 ubiquitin-protein ligase RGLG2-like isoform X1 [Glycine max]	-	-	-	-	-	GO:0005515//protein binding;GO:0008270//zinc ion binding	-
arahy.Tifrunner.gnm1.ann1.CP2NGN	210	267	299	160	64	153	12.65	13.03	18.34	8.54	3.62	7.04	14.6733333333333	6.4	-1.19705283428304	2.1779143191308e-06	0.000109909859265448	SRK2E	serine/threonine protein kinase 1	Environmental Information Processing;Environmental Information Processing	Signal transduction;Signal transduction	ko04075//Plant hormone signal transduction;ko04016//MAPK signaling pathway - plant	K14498;K14498	-	GO:0004672//protein kinase activity;GO:0004674//protein serine/threonine kinase activity;GO:0005524//ATP binding	GO:0006468//protein phosphorylation
arahy.Tifrunner.gnm1.ann1.K25JBG	16	59	38	5	3	9	1.39	4.10	3.33	0.38	0.24	0.56	2.94	0.393333333333333	-2.90199179619568	2.19695554872652e-06	0.000110589389334754	--	haloacid dehalogenase-like hydrolase	Metabolism	Metabolism of cofactors and vitamins	ko00760//Nicotinate and nicotinamide metabolism	K18551	-	GO:0016787//hydrolase activity	GO:0008152//metabolic process
arahy.Tifrunner.gnm1.ann1.5S4EZI	5	10	2	16	103	51	0.20	0.32	0.08	0.56	3.84	1.54	0.2	1.98	3.30742852519225	2.22354026749167e-06	0.00011164423829155	CGT	UDP-glucosyltransferase family protein	-	-	-	-	-	-	GO:0008152//metabolic process
arahy.Tifrunner.gnm1.ann1.F3FSDQ	4	2	0	26	36	31	0.17	0.07	0.00	0.87	1.30	0.90	0.08	1.02333333333333	3.67713234464902	2.23692450015774e-06	0.0001120326353829	SUC2	sucrose transporter 4	-	-	-	-	GO:0005887//integral component of plasma membrane	GO:0008515//sucrose transmembrane transporter activity	GO:0015770//sucrose transport
arahy.Tifrunner.gnm1.ann1.KX8RC4	0	0	0	6	32	25	0.00	0.00	0.00	0.27	1.52	0.95	0.001	0.913333333333333	9.83499767712673	2.33894678843167e-06	0.000116261482844524	At5g05600	2-oxoglutarate (2OG) and Fe(II)-dependent oxygenase superfamily protein	-	-	-	-	-	GO:0005506//iron ion binding;GO:0016491//oxidoreductase activity	GO:0055114//oxidation-reduction process
arahy.Tifrunner.gnm1.ann1.Y6FS7J	25	33	43	62	142	197	0.47	0.51	0.85	1.06	2.59	2.88	0.61	2.17666666666667	1.83523934326239	2.3632970137558e-06	0.000117324830222325	PAA2	P-ATPase family transporter: copper ion; heavy metal transporting P-type ATPase-like protein n=1 Tax=Ostreococcus lucimarinus (strain CCE9901) RepID=A4S4X5_OSTLU	-	-	-	-	GO:0016021//integral component of membrane	GO:0000166//nucleotide binding;GO:0019829//cation-transporting ATPase activity;GO:0046872//metal ion binding	GO:0006812//cation transport;GO:0030001//metal ion transport
arahy.Tifrunner.gnm1.ann1.I8F8BQ	72	88	88	241	128	305	3.11	3.08	3.87	9.19	5.23	10.07	3.35333333333333	8.16333333333333	1.28356246875845	2.37496672368543e-06	0.000117756787577133	GT5	UDP-Glycosyltransferase superfamily protein	Metabolism	Biosynthesis of other secondary metabolites	ko00940//Phenylpropanoid biosynthesis	K12356	-	-	GO:0008152//metabolic process
arahy.Tifrunner.gnm1.ann1.6EUV2M	3	6	9	32	52	44	0.14	0.23	0.44	1.35	2.35	1.60	0.27	1.76666666666667	2.70999854656594	2.59348744562543e-06	0.000127995207836336	--	aldose 1-epimerase family protein	Metabolism;Metabolism;Metabolism	Global and overview maps;Global and overview maps;Carbohydrate metabolism	ko01100//Metabolic pathways;ko01110//Biosynthesis of secondary metabolites;ko00010//Glycolysis / Gluconeogenesis	K01792;K01792;K01792	-	GO:0003824//catalytic activity;GO:0016853//isomerase activity;GO:0030246//carbohydrate binding	GO:0005975//carbohydrate metabolic process
arahy.Tifrunner.gnm1.ann1.P3CRQW	50	40	35	113	120	130	2.06	1.35	1.48	4.11	4.63	3.96	1.63	4.23333333333333	1.37692212670729	2.61287001434601e-06	0.000128588215867306	CYP93A3	Cytochrome P450 superfamily protein	Metabolism	Global and overview maps	ko01100//Metabolic pathways	K00512	-	GO:0005506//iron ion binding;GO:0020037//heme binding	GO:0055114//oxidation-reduction process
arahy.Tifrunner.gnm1.ann1.I3R247	47	57	43	138	183	115	2.52	2.47	2.34	6.50	9.22	4.70	2.44333333333333	6.80666666666667	1.47809776274399	2.66209709774152e-06	0.000130686563711653	At5g45920	GDSL esterase/lipase [Glycine max]	-	-	-	-	-	GO:0016787//hydrolase activity	GO:0006629//lipid metabolic process
MSTRG.28141	2194	1372	1340	3450	2988	4808	317.60	160.64	197.09	441.44	408.80	531.35	225.11	460.53	1.03266499323984	2.71003206168662e-06	0.000132875317378073	MT2	metallothionein-like protein [Arachis hypogaea]	-	-	-	-	-	-	GO:0006605//protein targeting;GO:0006970//response to osmotic stress;GO:0007275//multicellular organism development;GO:0009653//anatomical structure morphogenesis;GO:0009746//response to hexose;GO:0009891//positive regulation of biosynthetic process;GO:0010038//response to metal ion;GO:0032535//regulation of cellular component size;GO:0042044//fluid transport;GO:0043067//regulation of programmed …
arahy.Tifrunner.gnm1.ann1.3YMB7T	177	269	138	328	651	502	5.66	6.95	4.48	9.27	19.66	12.24	5.69666666666667	13.7233333333333	1.26844105164513	2.71903243555927e-06	0.000132987842896294	HSP70	heat shock protein 70	Genetic Information Processing;Cellular Processes;Genetic Information Processing	Folding, sorting and degradation;Transport and catabolism;Transcription	ko04141//Protein processing in endoplasmic reticulum;ko04144//Endocytosis;ko03040//Spliceosome	K03283;K03283;K03283	-	-	-
arahy.Tifrunner.gnm1.ann1.GMG7CI	177	269	138	328	651	502	5.66	6.95	4.48	9.27	19.66	12.24	5.69666666666667	13.7233333333333	1.26844105164513	2.71903243555927e-06	0.000132987842896294	HSP70	heat shock protein 70	Genetic Information Processing;Cellular Processes;Genetic Information Processing	Folding, sorting and degradation;Transport and catabolism;Transcription	ko04141//Protein processing in endoplasmic reticulum;ko04144//Endocytosis;ko03040//Spliceosome	K03283;K03283;K03283	-	-	-
MSTRG.26626	329	340	217	197	96	168	21.95	18.35	14.72	11.62	6.05	8.56	18.34	8.74333333333333	-1.06873833205123	2.74015490671874e-06	0.000133855892278209	--	PREDICTED: ras guanine nucleotide exchange factor P-like [Lupinus angustifolius]	-	-	-	-	-	-	-
arahy.Tifrunner.gnm1.ann1.74CD3Z	100	54	127	30	8	41	3.28	1.43	4.23	0.87	0.25	1.03	2.98	0.716666666666667	-2.05593817159386	2.79674322394514e-06	0.0001362845414263	ISPS	terpene synthase 03	Metabolism;Metabolism	Global and overview maps;Metabolism of terpenoids and polyketides	ko01110//Biosynthesis of secondary metabolites;ko00900//Terpenoid backbone biosynthesis	K12742;K12742	-	GO:0000287//magnesium ion binding;GO:0010333//terpene synthase activity;GO:0016829//lyase activity	GO:0008152//metabolic process
arahy.Tifrunner.gnm1.ann1.F8W5Y7	176	172	196	109	80	114	8.77	6.89	9.64	4.65	3.62	4.26	8.43333333333333	4.17666666666667	-1.01375097025981	3.00723984633745e-06	0.000145469726518075	WNK11	Protein kinase superfamily protein	-	-	-	-	-	GO:0004672//protein kinase activity;GO:0005524//ATP binding	GO:0006468//protein phosphorylation
MSTRG.46706	93	172	101	300	311	250	2.39	3.88	2.56	6.51	7.48	4.89	2.94333333333333	6.29333333333333	1.09637342171338	3.0432177168309e-06	0.000146673479897709	--	PREDICTED: LRR receptor-like serine/threonine-protein kinase GSO2 [Arachis ipaensis]	-	-	-	-	-	-	-
arahy.Tifrunner.gnm1.ann1.9V1L90	106	108	87	53	17	45	3.79	3.14	3.18	1.67	0.56	1.23	3.37	1.15333333333333	-1.54693905426629	3.05710488976806e-06	0.000147006511785597	LUS1	beta-amyrin synthase isoform X1 [Glycine max]	Metabolism;Metabolism	Global and overview maps;Metabolism of terpenoids and polyketides	ko01110//Biosynthesis of secondary metabolites;ko00909//Sesquiterpenoid and triterpenoid biosynthesis	K20659;K20659	-	GO:0016866//intramolecular transferase activity	-
arahy.Tifrunner.gnm1.ann1.JU9RXL	47	76	23	114	280	154	2.39	3.14	1.19	5.13	13.52	6.02	2.24	8.22333333333333	1.87622457752136	3.08871573327795e-06	0.000148325663772643	UGT83A1	UDP-Glycosyltransferase superfamily protein	-	-	-	-	-	-	GO:0008152//metabolic process
arahy.Tifrunner.gnm1.ann1.TP1CMR	93	145	147	238	354	327	1.42	1.78	2.27	3.20	5.08	3.79	1.82333333333333	4.02333333333333	1.14181293796247	3.09353054195249e-06	0.000148377246042427	--	putative leucine-rich repeat-containing protein DDB_G0290503-like isoform X2 [Glycine max]	-	-	-	-	-	-	-
arahy.Tifrunner.gnm1.ann1.T13AP3	103	98	81	45	39	37	17.49	13.47	13.99	6.76	6.26	4.80	14.9833333333333	5.94	-1.33482377887988	3.10473838687634e-06	0.000148734967214779	BIC2	uncharacterized protein LOC100793911 isoform X2 [Glycine max]	-	-	-	-	-	-	-
arahy.Tifrunner.gnm1.ann1.XXZJ0R	44	43	56	118	110	179	1.15	0.91	1.49	2.74	2.72	3.59	1.18333333333333	3.01666666666667	1.35009876757853	3.10937568637156e-06	0.000148777437847544	RPP13	disease resistance protein	-	-	-	-	-	GO:0043531//ADP binding	GO:0006952//defense response
arahy.Tifrunner.gnm1.ann1.73AA2K	113	179	139	253	261	449	2.19	2.81	2.74	4.34	4.78	6.65	2.58	5.25666666666667	1.0267771886461	3.1577409279816e-06	0.000150727980324089	RGA2	LRR and NB-ARC domain disease resistance protein	-	-	-	-	-	GO:0043531//ADP binding	GO:0006952//defense response
arahy.Tifrunner.gnm1.ann1.BPY5MM	39	96	46	166	257	144	1.23	2.44	1.47	4.62	7.65	3.46	1.71333333333333	5.24333333333333	1.61367840622181	3.1638894145284e-06	0.000150839948938321	CRK26	cysteine-rich receptor-kinase-like protein	-	-	-	-	-	GO:0004672//protein kinase activity;GO:0004674//protein serine/threonine kinase activity;GO:0005524//ATP binding	GO:0006468//protein phosphorylation
arahy.Tifrunner.gnm1.ann1.V45V7K	93	55	70	274	143	237	3.47	1.67	2.68	9.09	5.07	6.77	2.60666666666667	6.97666666666667	1.42033179894836	3.18149913359068e-06	0.000151497412524619	At2g37460	nodulin MtN21 /EamA-like transporter family protein	-	-	-	-	GO:0016020//membrane	-	-
arahy.Tifrunner.gnm1.ann1.CHRI9U	21	27	27	4	1	3	1.27	1.32	1.64	0.21	0.06	0.14	1.41	0.136666666666667	-3.36696184850186	3.22146138596669e-06	0.000153216411673567	TR1	NAD(P)-binding Rossmann-fold superfamily protein	Metabolism;Metabolism;Metabolism	Global and overview maps;Global and overview maps;Biosynthesis of other secondary metabolites	ko01100//Metabolic pathways;ko01110//Biosynthesis of secondary metabolites;ko00960//Tropane, piperidine and pyridine alkaloid biosynthesis	K08081;K08081;K08081	-	GO:0016491//oxidoreductase activity	GO:0008152//metabolic process
arahy.Tifrunner.gnm1.ann1.BYBI66	53	114	52	250	354	133	1.49	2.55	1.48	6.17	9.14	2.79	1.84	6.03333333333333	1.7132495251924	3.24762473209838e-06	0.000154228621322089	CNGC20	cyclic nucleotide gated channel 19	Organismal Systems	Environmental adaptation	ko04626//Plant-pathogen interaction	K05391	-	-	-
arahy.Tifrunner.gnm1.ann1.7NC073	7	9	8	44	48	42	0.27	0.28	0.31	1.50	1.73	1.23	0.286666666666667	1.48666666666667	2.37463514521821	3.25052002786432e-06	0.000154228621322089	BAG7	calmodulin-binding protein-related	-	-	-	-	-	-	-
arahy.Tifrunner.gnm1.ann1.E7M6AK	139	147	221	82	73	97	5.07	4.33	8.18	2.63	2.51	2.70	5.86	2.61333333333333	-1.1650095110282	3.30079386644055e-06	0.000155868201793132	SBP1	selenium-binding protein 1	-	-	-	-	-	GO:0005515//protein binding;GO:0008430//selenium binding	-
arahy.Tifrunner.gnm1.ann1.VIU8IP	97	127	74	226	379	215	3.21	3.40	2.49	6.63	11.90	5.44	3.03333333333333	7.99	1.39729145856308	3.37228074065687e-06	0.000158677209797029	RGLG5	E3 ubiquitin-protein ligase RGLG2-like isoform X1 [Glycine max]	-	-	-	-	-	GO:0005515//protein binding;GO:0008270//zinc ion binding	-
arahy.Tifrunner.gnm1.ann1.8V1CUP	516	362	485	1142	698	1373	24.19	13.75	23.12	47.21	30.89	49.16	20.3533333333333	42.42	1.05947953204493	3.41292627387618e-06	0.000160399447369162	GP1	polygalacturonase non-catalytic protein	-	-	-	-	-	-	-
arahy.Tifrunner.gnm1.ann1.UPMC5B	34	28	12	58	124	130	2.67	1.79	0.98	3.98	9.17	7.79	1.81333333333333	6.98	1.94458288568047	3.49085958938074e-06	0.000163867972156658	--	Unknown protein	-	-	-	-	-	-	-
arahy.Tifrunner.gnm1.ann1.3K6508	17	33	29	83	100	84	0.64	1.01	1.09	2.76	3.54	2.41	0.913333333333333	2.90333333333333	1.66849682563834	3.59491674644569e-06	0.000168354153086794	MYB62	myb transcription factor	Organismal Systems	Environmental adaptation	ko04626//Plant-pathogen interaction	K09422	-	GO:0003677//DNA binding;GO:0003682//chromatin binding	-
arahy.Tifrunner.gnm1.ann1.TI8LFW	35	32	13	99	112	85	1.69	1.25	0.65	4.22	5.12	3.11	1.19666666666667	4.15	1.79408999313239	3.65535059377062e-06	0.000170580160767654	CYP75B2	Cytochrome P450 superfamily protein	Metabolism;Metabolism;Metabolism	Global and overview maps;Global and overview maps;Metabolism of terpenoids and polyketides	ko01100//Metabolic pathways;ko01110//Biosynthesis of secondary metabolites;ko00905//Brassinosteroid biosynthesis	K20623;K20623;K20623	-	GO:0005506//iron ion binding;GO:0020037//heme binding	GO:0055114//oxidation-reduction process
MSTRG.17004	97	116	99	34	32	73	6.19	5.98	6.44	1.92	1.93	3.55	6.20333333333333	2.46666666666667	-1.33048087954284	3.76462597696558e-06	0.000175267199533236	--	PREDICTED: protein FAF-like, chloroplastic [Arachis ipaensis]	-	-	-	-	-	-	-
arahy.Tifrunner.gnm1.ann1.E3VCX4	44	39	47	12	8	15	1.38	0.98	1.47	0.33	0.23	0.34	1.27666666666667	0.3	-2.08934748559529	3.84600557734795e-06	0.000178846022545233	CYP77A3	Cytochrome P450 superfamily protein	-	-	-	-	-	GO:0005506//iron ion binding;GO:0020037//heme binding	GO:0055114//oxidation-reduction process
arahy.Tifrunner.gnm1.ann1.C0SGC9	49	31	26	123	78	165	4.14	2.09	2.23	9.19	6.23	10.67	2.82	8.69666666666667	1.6247673756975	3.87167138702885e-06	0.000179828708709469	GASA2	Gibberellin-regulated family protein	-	-	-	-	-	-	-
arahy.Tifrunner.gnm1.ann1.KTW86Y	899	250	387	68	20	77	81.66	18.37	35.73	5.46	1.72	5.34	45.2533333333333	4.17333333333333	-3.43875200261005	4.13730408962236e-06	0.000191169846357747	MAL	L-type lectin-domain containing receptor kinase IX.1-like [Glycine max]	-	-	-	-	-	GO:0030246//carbohydrate binding	-
arahy.Tifrunner.gnm1.ann1.BD5KCN	42	43	49	119	127	124	1.72	1.43	2.04	4.31	4.91	3.86	1.73	4.36	1.3335560971402	4.15699097220631e-06	0.000191733958027367	TUBA1	tubulin alpha-4 chain	Cellular Processes	Transport and catabolism	ko04145//Phagosome	K07374	GO:0005874//microtubule;GO:0043234//protein complex	GO:0003924//GTPase activity;GO:0005200//structural constituent of cytoskeleton;GO:0005525//GTP binding	GO:0007017//microtubule-based process;GO:0051258//protein polymerization
arahy.Tifrunner.gnm1.ann1.N2JMJ4	15	9	3	92	55	34	0.46	0.23	0.10	2.57	1.64	0.82	0.263333333333333	1.67666666666667	2.67063384162843	4.19972815837964e-06	0.000193255704327479	--	lysine-rich arabinogalactan protein 18-like [Glycine max]	-	-	-	-	-	-	-
arahy.Tifrunner.gnm1.ann1.3H9TDX	133	116	105	67	46	51	4.83	3.42	3.89	2.16	1.57	1.41	4.04666666666667	1.71333333333333	-1.23992815706181	4.27506126882317e-06	0.000196494299292167	PAP17	purple acid phosphatase 17	Metabolism;Metabolism	Global and overview maps;Metabolism of cofactors and vitamins	ko01100//Metabolic pathways;ko00740//Riboflavin metabolism	K14379;K14379	-	GO:0003993//acid phosphatase activity;GO:0016787//hydrolase activity	-
arahy.Tifrunner.gnm1.ann1.6CVG62	244	299	195	170	85	143	26.93	26.71	21.88	16.59	8.87	12.02	25.1733333333333	12.4933333333333	-1.01073781170266	4.32195391309663e-06	0.000198419703607513	CPC	MYB transcription factor MYB172 [Glycine max]	-	-	-	-	-	GO:0003677//DNA binding;GO:0003682//chromatin binding	-
arahy.Tifrunner.gnm1.ann1.BLVJ4U	77	86	85	267	185	177	3.32	3.00	3.71	10.16	7.50	5.80	3.34333333333333	7.82	1.22588140741633	4.420940238109e-06	0.000202729497670326	XTH23	xyloglucan endotransglucosylase/hydrolase 24	Environmental Information Processing	Signal transduction	ko04075//Plant hormone signal transduction	K14504	GO:0005618//cell wall;GO:0048046//apoplast	GO:0016762//xyloglucan:xyloglucosyl transferase activity	GO:0005975//carbohydrate metabolic process;GO:0006073//cellular glucan metabolic process
MSTRG.25850	90	115	93	51	43	47	8.88	9.25	9.45	4.49	4.11	3.56	9.19333333333333	4.05333333333333	-1.1814792280704	4.43755740376105e-06	0.000203256526533009	--	PREDICTED: pre-mRNA-splicing factor ATP-dependent RNA helicase DEAH7-like isoform X1 [Arachis ipaensis]	Genetic Information Processing	Transcription	ko03040//Spliceosome	K12815	-	GO:0016787//hydrolase activity;GO:0097159//organic cyclic compound binding;GO:1901363//heterocyclic compound binding	-
arahy.Tifrunner.gnm1.ann1.V739AW	2	1	1	14	37	36	0.09	0.03	0.04	0.53	1.50	1.18	0.0533333333333333	1.07	4.3264294871223	4.5278731305625e-06	0.000207154112568503	CHS	chalcone synthase [Glycine max]	Metabolism;Metabolism;Organismal Systems;Metabolism	Global and overview maps;Global and overview maps;Environmental adaptation;Biosynthesis of other secondary metabolites	ko01100//Metabolic pathways;ko01110//Biosynthesis of secondary metabolites;ko04712//Circadian rhythm - plant;ko00941//Flavonoid biosynthesis	K00660;K00660;K00660;K00660	-	GO:0003824//catalytic activity	GO:0008152//metabolic process;GO:0009058//biosynthetic process
arahy.Tifrunner.gnm1.ann1.0C34XQ	177	131	106	64	66	52	9.42	5.66	5.73	3.01	3.32	2.11	6.93666666666667	2.81333333333333	-1.30196206102815	4.60451105058327e-06	0.000210417667433682	At2g35615	Eukaryotic aspartyl protease family protein	-	-	-	-	-	GO:0004190//aspartic-type endopeptidase activity	GO:0006508//proteolysis
arahy.Tifrunner.gnm1.ann1.X05KEZ	43	82	53	202	556	292	0.92	1.40	1.14	3.80	11.16	4.74	1.15333333333333	6.56666666666667	2.50935168670702	4.72968527548477e-06	0.000215146440524517	CAMRLK	receptor-like kinase 1	-	-	-	-	-	GO:0004672//protein kinase activity;GO:0005515//protein binding;GO:0005524//ATP binding	GO:0006468//protein phosphorylation
MSTRG.19462	48	38	27	124	95	122	2.11	1.35	1.21	4.81	3.94	4.09	1.55666666666667	4.28	1.45915074741264	4.86202564724936e-06	0.000220156517492914	--	PREDICTED: uric acid degradation bifunctional protein TTL-like isoform X1 [Arachis duranensis]	-	-	-	-	-	-	-
arahy.Tifrunner.gnm1.ann1.I0TYPH	98	106	92	33	50	52	3.27	2.87	3.12	0.97	1.58	1.34	3.08666666666667	1.29666666666667	-1.25124203827404	4.95310348909878e-06	0.000223261139771127	WRKY29	WRKY family transcription factor	Organismal Systems;Environmental Information Processing	Environmental adaptation;Signal transduction	ko04626//Plant-pathogen interaction;ko04016//MAPK signaling pathway - plant	K13426;K13426	-	GO:0003700//transcription factor activity, sequence-specific DNA binding;GO:0043565//sequence-specific DNA binding	-
arahy.Tifrunner.gnm1.ann1.G9XM6M	152	234	122	296	513	408	2.98	3.70	2.42	5.12	9.47	6.08	3.03333333333333	6.89	1.18359993833939	4.96862806580152e-06	0.000223706697909288	--	unknown protein	-	-	-	-	-	-	-
arahy.Tifrunner.gnm1.ann1.AZ9RHT	39	43	28	9	5	11	2.04	1.84	1.51	0.42	0.24	0.44	1.79666666666667	0.366666666666667	-2.29278174922785	5.04471438707258e-06	0.000226617939838755	QRT3	polygalacturonase QRT3-like [Glycine max]	-	-	-	-	-	-	-
arahy.Tifrunner.gnm1.ann1.PH74U7	31	25	24	92	79	89	1.55	1.01	1.22	4.04	3.71	3.36	1.26	3.70333333333333	1.55540067716802	5.12819035060528e-06	0.00023010723806234	AUX22E	indole-3-acetic acid inducible 2	Environmental Information Processing	Signal transduction	ko04075//Plant hormone signal transduction	K14484	GO:0005634//nucleus	GO:0046983//protein dimerization activity	-
arahy.Tifrunner.gnm1.ann1.DW7R17	188	90	171	57	58	76	10.21	3.95	9.44	2.74	2.98	3.15	7.86666666666667	2.95666666666667	-1.41178084994814	5.19821746621617e-06	0.000232722905208725	IAA27	indole-3-acetic acid inducible 9	Environmental Information Processing	Signal transduction	ko04075//Plant hormone signal transduction	K14484	GO:0005634//nucleus	GO:0046983//protein dimerization activity	-
arahy.Tifrunner.gnm1.ann1.5YH4B6	13	7	2	25	59	80	0.55	0.24	0.09	0.93	2.37	2.59	0.293333333333333	1.96333333333333	2.74269220519316	5.22903324308188e-06	0.000233575261959556	CHS	chalcone synthase [Glycine max]	Metabolism;Metabolism;Organismal Systems;Metabolism	Global and overview maps;Global and overview maps;Environmental adaptation;Biosynthesis of other secondary metabolites	ko01100//Metabolic pathways;ko01110//Biosynthesis of secondary metabolites;ko04712//Circadian rhythm - plant;ko00941//Flavonoid biosynthesis	K00660;K00660;K00660;K00660	-	GO:0003824//catalytic activity	GO:0008152//metabolic process;GO:0009058//biosynthetic process
arahy.Tifrunner.gnm1.ann1.F330XL	84	66	113	166	221	423	4.20	2.66	5.73	7.32	10.42	16.12	4.19666666666667	11.2866666666667	1.42730369017663	5.24005468697293e-06	0.000233804284829548	IAA26	Auxin-responsive protein n=3 Tax=Citrus RepID=V4SMI9_9ROSI	Environmental Information Processing	Signal transduction	ko04075//Plant hormone signal transduction	K14484	GO:0005634//nucleus	GO:0046983//protein dimerization activity	-
arahy.Tifrunner.gnm1.ann1.KHE3JK	70	43	50	163	105	236	3.55	1.74	2.57	7.28	5.01	9.11	2.62	7.13333333333333	1.4450095790299	5.31162276317086e-06	0.000236236235228533	IRKI	uncharacterized protein LOC100786740 isoform X2 [Glycine max]	-	-	-	-	-	-	-
arahy.Tifrunner.gnm1.ann1.MV0L3R	6	31	7	42	95	99	0.47	1.96	0.56	2.91	7.03	5.92	0.996666666666667	5.28666666666667	2.40717538150587	5.31242680945523e-06	0.000236236235228533	At1g06620	1-aminocyclopropane-1-carboxylate oxidase homolog 1 [Glycine max]	-	-	-	-	-	GO:0016491//oxidoreductase activity	GO:0055114//oxidation-reduction process
arahy.Tifrunner.gnm1.ann1.EMW6AM	129	173	150	79	53	111	4.70	5.10	5.56	2.56	1.83	3.09	5.12	2.49333333333333	-1.03806804083352	5.39015979688574e-06	0.000239066027125945	SBP1	selenium-binding protein 2	-	-	-	-	-	GO:0005515//protein binding;GO:0008430//selenium binding	-
arahy.Tifrunner.gnm1.ann1.9WXZ62	65	114	58	10	18	45	2.60	3.68	2.35	0.35	0.68	1.37	2.87666666666667	0.8	-1.84632615357044	5.39414345479052e-06	0.000239066027125945	CYP81E1	Cytochrome P450 superfamily protein	Metabolism;Metabolism	Global and overview maps;Biosynthesis of other secondary metabolites	ko01110//Biosynthesis of secondary metabolites;ko00943//Isoflavonoid biosynthesis	K13260;K13260	-	GO:0005506//iron ion binding;GO:0020037//heme binding	GO:0055114//oxidation-reduction process
arahy.Tifrunner.gnm1.ann1.G9Z3VW	13	6	19	48	109	57	0.22	0.09	0.34	0.74	1.80	0.76	0.216666666666667	1.1	2.34395440121736	5.52350379518627e-06	0.000244526006182878	PAL1	phenylalanine ammonia-lyase 2	Metabolism;Metabolism;Metabolism;Metabolism	Global and overview maps;Global and overview maps;Biosynthesis of other secondary metabolites;Amino acid metabolism	ko01100//Metabolic pathways;ko01110//Biosynthesis of secondary metabolites;ko00940//Phenylpropanoid biosynthesis;ko00360//Phenylalanine metabolism	K10775;K10775;K10775;K10775	GO:0005737//cytoplasm	GO:0003824//catalytic activity;GO:0016841//ammonia-lyase activity	GO:0006559//L-phenylalanine catabolic process;GO:0009058//biosynthetic process
arahy.Tifrunner.gnm1.ann1.5A3JDR	282	242	161	387	485	769	15.16	10.53	8.79	18.37	24.63	31.53	11.4933333333333	24.8433333333333	1.11206148523235	5.65354844112617e-06	0.000249170724961901	OPR1	12-oxophytodienoate reductase 2	Metabolism;Metabolism;Metabolism	Global and overview maps;Global and overview maps;Lipid metabolism	ko01100//Metabolic pathways;ko01110//Biosynthesis of secondary metabolites;ko00592//alpha-Linolenic acid metabolism	K05894;K05894;K05894	-	GO:0003824//catalytic activity;GO:0010181//FMN binding;GO:0016491//oxidoreductase activity	GO:0055114//oxidation-reduction process
arahy.Tifrunner.gnm1.ann1.36PEC4	0	7	2	14	56	45	0.00	0.24	0.06	0.53	2.22	1.46	0.1	1.40333333333333	3.81078582745787	5.71289961326353e-06	0.000251201309441289	At3g11180	2-oxoglutarate (2OG) and Fe(II)-dependent oxygenase superfamily protein	-	-	-	-	-	GO:0005506//iron ion binding;GO:0016491//oxidoreductase activity	GO:0055114//oxidation-reduction process
arahy.Tifrunner.gnm1.ann1.X1YKGR	13	4	8	70	97	22	0.48	0.12	0.30	2.28	3.38	0.62	0.3	2.09333333333333	2.80276765256195	5.7653866074102e-06	0.00025297547032028	3AT2	HXXXD-type acyl-transferase family protein	-	-	-	-	-	-	-
arahy.Tifrunner.gnm1.ann1.IY6L91	135	132	156	275	556	321	6.28	4.98	7.39	11.33	24.48	11.44	6.21666666666667	15.75	1.3411386988532	5.83968057357322e-06	0.000255083340486448	CBP1	serine carboxypeptidase-like 20	-	-	-	-	-	GO:0004185//serine-type carboxypeptidase activity	GO:0006508//proteolysis
MSTRG.3731	71	90	52	33	16	29	6.46	6.62	4.81	2.65	1.38	2.01	5.96333333333333	2.01333333333333	-1.56653293272683	5.87408903009148e-06	0.000255764671204839	--	PREDICTED: uncharacterized protein LOC107628507 [Arachis ipaensis]	-	-	-	-	-	-	-
arahy.Tifrunner.gnm1.ann1.R8ZZ7K	3	8	11	51	34	48	0.15	0.32	0.56	2.25	1.60	1.83	0.343333333333333	1.89333333333333	2.46324659232146	5.88789983269848e-06	0.000256084906539274	GAI1	protein SCARECROW-like [Glycine max]	Environmental Information Processing	Signal transduction	ko04075//Plant hormone signal transduction	K14494	-	-	-
arahy.Tifrunner.gnm1.ann1.ALJH5D	29	18	23	3	1	3	1.84	0.90	1.45	0.15	0.06	0.16	1.39666666666667	0.123333333333333	-3.50135306807041	6.02120126495555e-06	0.000261309594502984	HHP4	adiponectin receptor protein 2-like isoform X3 [Glycine max]	-	-	-	-	GO:0016021//integral component of membrane	-	-
arahy.Tifrunner.gnm1.ann1.X02P63	29	18	23	3	1	3	1.84	0.90	1.45	0.15	0.06	0.16	1.39666666666667	0.123333333333333	-3.50135306807041	6.02120126495555e-06	0.000261309594502984	HHP4	adiponectin receptor protein 2-like isoform X3 [Glycine max]	-	-	-	-	GO:0016021//integral component of membrane	-	-
arahy.Tifrunner.gnm1.ann1.K68I1Q	135	138	116	192	356	430	2.73	2.26	2.38	3.43	6.80	6.64	2.45666666666667	5.62333333333333	1.19472344919249	6.15151247236558e-06	0.000266019901686955	RGA2	LRR and NB-ARC domain disease resistance protein	-	-	-	-	-	GO:0043531//ADP binding	GO:0006952//defense response
arahy.Tifrunner.gnm1.ann1.TG6F30	20	45	26	69	216	94	1.11	2.01	1.46	3.37	11.28	3.95	1.52666666666667	6.2	2.02188311789845	6.15656405356286e-06	0.000266019901686955	MYB111	myb transcription factor	Organismal Systems	Environmental adaptation	ko04626//Plant-pathogen interaction	K09422	-	GO:0003677//DNA binding;GO:0003682//chromatin binding	-
arahy.Tifrunner.gnm1.ann1.CN9KST	43	112	81	26	28	30	5.47	11.52	10.47	2.92	3.37	2.91	9.15333333333333	3.06666666666667	-1.57762585920272	6.19701233156206e-06	0.000267476268926812	--	uncharacterized protein LOC102665591 [Glycine max]	-	-	-	-	-	-	-
arahy.Tifrunner.gnm1.ann1.JU75F3	30	17	20	44	121	135	2.32	1.05	1.55	3.05	8.87	7.98	1.64	6.63333333333333	2.01603821009177	6.44552757509091e-06	0.00027688344709243	--	Unknown protein	-	-	-	-	-	-	-
arahy.Tifrunner.gnm1.ann1.L4CNUE	10	25	19	50	163	60	0.38	0.74	0.72	1.63	5.71	1.70	0.613333333333333	3.01333333333333	2.29661700635817	6.44986399216975e-06	0.00027688344709243	BGLU46	beta glucosidase 46	Metabolism;Metabolism;Metabolism;Metabolism;Metabolism	Global and overview maps;Global and overview maps;Biosynthesis of other secondary metabolites;Carbohydrate metabolism;Metabolism of other amino acids	ko01100//Metabolic pathways;ko01110//Biosynthesis of secondary metabolites;ko00940//Phenylpropanoid biosynthesis;ko00500//Starch and sucrose metabolism;ko00460//Cyanoamino acid metabolism	K05350;K05350;K05350;K05350;K05350	-	-	GO:0005975//carbohydrate metabolic process
arahy.Tifrunner.gnm1.ann1.78WP7N	410	825	402	1097	1457	1032	12.47	20.30	12.44	29.51	41.90	23.97	15.07	31.7933333333333	1.07704486507538	6.60213879101851e-06	0.000282808247607495	--	receptor-like protein kinase 2	-	-	-	-	-	GO:0005515//protein binding	-
arahy.Tifrunner.gnm1.ann1.UJ2C0C	115	180	114	252	319	303	2.98	3.78	3.01	5.80	7.85	6.03	3.25666666666667	6.56	1.01029975337085	6.65190509993701e-06	0.000284325935015195	--	inosine-uridine preferring nucleoside hydrolase family protein	-	-	-	-	-	-	-
arahy.Tifrunner.gnm1.ann1.PEQF49	117	151	180	47	25	109	3.65	3.79	5.69	1.29	0.74	2.59	4.37666666666667	1.54	-1.50690215947683	6.8913534830232e-06	0.000292982237146407	DTX35	MATE efflux family protein	-	-	-	-	GO:0016020//membrane	GO:0015238//drug transmembrane transporter activity;GO:0015297//antiporter activity	GO:0006855//drug transmembrane transport;GO:0055085//transmembrane transport
arahy.Tifrunner.gnm1.ann1.AS0C7C	94	113	77	168	194	299	9.79	9.53	8.16	15.48	19.11	23.83	9.16	19.4733333333333	1.08808035401108	6.97531965173439e-06	0.000296108478332787	ERF4	ethylene-responsive transcription factor 4-like [Glycine max]	-	-	-	-	-	GO:0003677//DNA binding;GO:0003700//transcription factor activity, sequence-specific DNA binding	-
arahy.Tifrunner.gnm1.ann1.06IYJZ	15	27	18	50	127	74	0.69	1.01	0.85	2.05	5.55	2.61	0.85	3.40333333333333	2.00141371401894	7.17854583337211e-06	0.000303241958494716	WAK2	ATP binding protein, putative n=1 Tax=Ricinus communis RepID=B9S2R0_RICCO	-	-	-	-	-	GO:0004672//protein kinase activity;GO:0005509//calcium ion binding;GO:0005515//protein binding;GO:0005524//ATP binding;GO:0030247//polysaccharide binding	GO:0006468//protein phosphorylation
arahy.Tifrunner.gnm1.ann1.KS71V2	6	17	16	50	45	83	0.35	0.80	0.95	2.59	2.49	3.71	0.7	2.93	2.06547383747728	7.43263421983109e-06	0.000313308043532221	UGT91A1	UDP-Glycosyltransferase superfamily protein	-	-	-	-	-	-	GO:0008152//metabolic process
arahy.Tifrunner.gnm1.ann1.90Q9AE	84	112	111	49	45	57	3.81	4.12	5.15	1.95	1.92	1.98	4.36	1.95	-1.16085401102732	7.45526157056716e-06	0.000313928243586111	--	uncharacterized protein LOC100783743 [Glycine max]	-	-	-	-	-	-	-
arahy.Tifrunner.gnm1.ann1.8VY1P5	191	159	147	91	55	23	29.05	19.49	22.62	12.22	7.95	2.64	23.72	7.60333333333333	-1.64140006395502	7.46749865479531e-06	0.000314110075971486	PRP8A	Pre-mRNA-processing-splicing factor	Genetic Information Processing	Transcription	ko03040//Spliceosome	K12856	GO:0005681//spliceosomal complex	-	-
MSTRG.9277	71	76	43	212	143	153	5.23	4.51	3.21	13.81	9.94	8.58	4.31666666666667	10.7766666666667	1.31992140955217	7.74942905818926e-06	0.000323226974786683	--	-	-	-	-	-	-	-	-
MSTRG.10929	22	7	52	2	0	0	1.59	0.42	3.76	0.15	0.00	0.00	1.92333333333333	0.05	-5.26553691303696	7.83393103882404e-06	0.000326065801244485	--	PREDICTED: uncharacterized protein LOC107487000 [Arachis duranensis]	-	-	-	-	-	-	-
arahy.Tifrunner.gnm1.ann1.LX021I	6	8	7	32	43	46	0.14	0.15	0.17	0.66	0.95	0.82	0.153333333333333	0.81	2.40125054754877	7.88914142345646e-06	0.000327676108589344	PATL3	patellin-2-like isoform X3 [Glycine max]	-	-	-	-	GO:0016021//integral component of membrane	-	GO:0006810//transport
MSTRG.6108	206	277	245	107	84	213	7.84	8.54	9.46	3.59	3.02	6.20	8.61333333333333	4.27	-1.01233559435228	8.01583516939488e-06	0.000332242547365953	CYP86A22	PREDICTED: cytochrome P450 86A22 [Arachis duranensis]	Metabolism;Metabolism	Global and overview maps;Lipid metabolism	ko01100//Metabolic pathways;ko00073//Cutin, suberine and wax biosynthesis	K15398;K15398	-	GO:0016491//oxidoreductase activity;GO:0046906//tetrapyrrole binding;GO:0046914//transition metal ion binding	GO:0044710//single-organism metabolic process
arahy.Tifrunner.gnm1.ann1.CB6P6Z	668	929	580	1287	1995	1320	4.72	5.34	4.16	8.07	13.40	7.13	4.74	9.53333333333333	1.00809368204634	8.1344010677915e-06	0.000336453756783126	ARIA	ARM REPEAT PROTEIN INTERACTING WITH ABF2-like isoform X2 [Glycine max]	-	-	-	-	-	GO:0005488//binding;GO:0005515//protein binding	-
arahy.Tifrunner.gnm1.ann1.84IRST	8	11	6	31	92	36	0.65	0.73	0.50	2.24	7.09	2.24	0.626666666666667	3.85666666666667	2.62158429742985	8.28559882611398e-06	0.000342350586496497	--	disease resistance protein (TIR-NBS-LRR class)	-	-	-	-	-	-	-
arahy.Tifrunner.gnm1.ann1.NKRN6N	55	42	74	6	22	17	1.68	1.04	2.29	0.16	0.63	0.40	1.67	0.396666666666667	-2.07384902988726	8.46030372668156e-06	0.000348278857836377	RGA2	disease resistance protein (TIR-NBS-LRR class)	-	-	-	-	-	GO:0043531//ADP binding	GO:0006952//defense response
MSTRG.9275	149	276	186	317	569	511	3.82	5.75	4.86	7.20	13.82	10.03	4.81	10.35	1.10552196861665	8.46419651475489e-06	0.000348278857836377	HCR9-0	PREDICTED: receptor-like protein 12 isoform X2 [Arachis ipaensis]	-	-	-	-	-	-	-
arahy.Tifrunner.gnm1.ann1.LWFC3J	34	34	26	96	66	131	0.86	0.69	0.67	2.14	1.57	2.52	0.74	2.07666666666667	1.4886724866739	8.59415264073372e-06	0.000352164936619157	RGA2	disease resistance protein	-	-	-	-	-	GO:0043531//ADP binding	GO:0006952//defense response
arahy.Tifrunner.gnm1.ann1.M74JA5	90	81	101	46	7	31	3.66	2.68	4.21	1.65	0.27	0.97	3.51666666666667	0.963333333333333	-1.86810160109387	8.66518028537081e-06	0.000354709020845736	PRP4	proline-rich protein 4	-	-	-	-	-	-	-
arahy.Tifrunner.gnm1.ann1.7G8F9G	32	44	26	168	162	58	1.07	1.18	0.85	4.87	5.02	1.44	1.03333333333333	3.77666666666667	1.86980774054628	8.88260436936751e-06	0.000362114475760875	BHLH93	transcription factor bHLH93-like [Glycine max]	-	-	-	-	-	GO:0046983//protein dimerization activity	-
arahy.Tifrunner.gnm1.ann1.I192KR	32	44	26	168	162	58	1.07	1.18	0.85	4.87	5.02	1.44	1.03333333333333	3.77666666666667	1.86980774054628	8.88260436936751e-06	0.000362114475760875	BHLH93	transcription factor bHLH93-like [Glycine max]	-	-	-	-	-	GO:0046983//protein dimerization activity	-
arahy.Tifrunner.gnm1.ann1.8U5Y3Q	76	92	83	173	204	193	1.80	1.76	2.01	3.62	4.56	3.49	1.85666666666667	3.89	1.06705532836731	8.92386118160523e-06	0.000363422872309603	--	Protein of Unknown Function (DUF239)	-	-	-	-	-	-	-
arahy.Tifrunner.gnm1.ann1.TW77AW	128	117	108	53	59	70	9.05	6.71	7.65	3.26	3.90	3.72	7.80333333333333	3.62666666666667	-1.10544637786167	8.94509202287084e-06	0.000363913866850456	LOG8	cytokinin riboside 5'-monophosphate phosphoribohydrolase LOG1 [Glycine max]	-	-	-	-	-	-	-
arahy.Tifrunner.gnm1.ann1.ZT519T	154	157	161	96	49	104	6.99	5.76	7.42	3.85	2.10	3.60	6.72333333333333	3.18333333333333	-1.07863844568985	9.1993183953419e-06	0.000372727439703403	BBX24	zinc finger protein CONSTANS-LIKE 2-like [Glycine max]	-	-	-	-	GO:0005622//intracellular	GO:0008270//zinc ion binding	-
arahy.Tifrunner.gnm1.ann1.GDD7VZ	91	70	70	148	235	220	3.36	2.08	2.63	4.83	8.20	6.20	2.69	6.41	1.25271818406212	9.42337777940748e-06	0.000380639208755578	--	UPF0481 protein At3g47200-like [Glycine max]	-	-	-	-	-	-	-
arahy.Tifrunner.gnm1.ann1.LPU4ZQ	138	239	162	293	688	421	3.47	4.86	4.14	6.51	16.33	8.08	4.15666666666667	10.3066666666667	1.31007885409518	9.68170651104889e-06	0.000389882812657122	ENO1	Phosphopyruvate hydratase n=1 Tax=Dictyostelium fasciculatum (strain SH3) RepID=F4PJ27_DICFS	Metabolism;Metabolism;Metabolism;Metabolism;Metabolism;Genetic Information Processing	Global and overview maps;Global and overview maps;Global and overview maps;Global and overview maps;Carbohydrate metabolism;Folding, sorting and degradation	ko01100//Metabolic pathways;ko01110//Biosynthesis of secondary metabolites;ko01200//Carbon metabolism;ko01230//Biosynthesis of amino acids;ko00010//Glycolysis / Gluconeogenesis;ko03018//RNA degradation	K01689;K01689;K01689;K01689;K01689;K01689	GO:0000015//phosphopyruvate hydratase complex	GO:0000287//magnesium ion binding;GO:0004634//phosphopyruvate hydratase activity	GO:0006096//glycolytic process
arahy.Tifrunner.gnm1.ann1.57AKVM	8	3	6	47	26	45	1.00	0.30	0.76	5.21	3.08	4.34	0.686666666666667	4.21	2.61613839660433	9.79756964078625e-06	0.00039414847603593	ERF12	ethylene-responsive transcription factor 12 [Glycine max]	-	-	-	-	-	GO:0003677//DNA binding;GO:0003700//transcription factor activity, sequence-specific DNA binding	-
arahy.Tifrunner.gnm1.ann1.A37Y50	135	93	144	676	1054	441	6.51	3.61	7.05	28.76	47.93	16.19	5.72333333333333	30.96	2.43547793286343	9.97471651565815e-06	0.000400057740455102	GNS1	glucan endo-1,3-beta-glucosidase-like [Glycine max]	-	-	-	-	-	-	GO:0005975//carbohydrate metabolic process
arahy.Tifrunner.gnm1.ann1.XVCK9B	15	24	24	66	66	82	0.68	0.88	1.10	2.64	2.82	2.83	0.886666666666667	2.76333333333333	1.63994585599456	1.01998132421471e-05	0.000407437857062445	RLP51	receptor-like kinase 1	-	-	-	-	-	GO:0005515//protein binding	-
arahy.Tifrunner.gnm1.ann1.2LG1YU	38	49	46	204	94	114	2.91	3.03	3.58	13.80	6.80	6.66	3.17333333333333	9.08666666666667	1.51775208349727	1.0303805993457e-05	0.000411177835549765	BKI1	BRI1 kinase inhibitor 1-like [Glycine max]	Environmental Information Processing	Signal transduction	ko04075//Plant hormone signal transduction	K14499	-	-	-
arahy.Tifrunner.gnm1.ann1.X5EF0Z	27	14	13	72	69	72	0.88	0.36	0.43	2.10	2.16	1.81	0.556666666666667	2.02333333333333	1.86184841378163	1.03494778771582e-05	0.000412585316055637	--	Sec14p-like phosphatidylinositol transfer family protein	-	-	-	-	-	-	-
arahy.Tifrunner.gnm1.ann1.GT0Q5X	26	19	25	57	79	116	0.74	0.43	0.72	1.43	2.11	2.50	0.63	2.01333333333333	1.676162315104	1.03645222976389e-05	0.000412770222347536	RPP13	disease resistance protein	-	-	-	-	-	GO:0043531//ADP binding	GO:0006952//defense response
MSTRG.23143	166	204	164	100	52	135	14.88	14.79	14.94	7.92	4.41	9.24	14.87	7.19	-1.04834097161312	1.04192864889251e-05	0.00041453502293852	VIP2	PREDICTED: uncharacterized protein LOC107617423 [Arachis ipaensis]	-	-	-	-	-	-	-
arahy.Tifrunner.gnm1.ann1.1W4SSV	63	89	34	120	274	188	2.00	2.27	1.08	3.33	8.15	4.52	1.78333333333333	5.33333333333333	1.58046110848622	1.04745744792192e-05	0.000416317105503716	AATP1	P-loop containing nucleoside triphosphate hydrolases superfamily protein	-	-	-	-	-	GO:0000166//nucleotide binding;GO:0005524//ATP binding;GO:0017111//nucleoside-triphosphatase activity	-
arahy.Tifrunner.gnm1.ann1.HP76IN	67	87	79	41	15	35	2.25	2.36	2.69	1.22	0.48	0.90	2.43333333333333	0.866666666666667	-1.48938484073892	1.07816750598479e-05	0.000427238684239688	SQE3	squalene monooxygenase 2	Metabolism;Metabolism;Metabolism;Metabolism	Global and overview maps;Global and overview maps;Lipid metabolism;Metabolism of terpenoids and polyketides	ko01100//Metabolic pathways;ko01110//Biosynthesis of secondary metabolites;ko00100//Steroid biosynthesis;ko00909//Sesquiterpenoid and triterpenoid biosynthesis	K00511;K00511;K00511;K00511	GO:0016021//integral component of membrane	GO:0004506//squalene monooxygenase activity;GO:0016491//oxidoreductase activity;GO:0050660//flavin adenine dinucleotide binding	GO:0008152//metabolic process;GO:0055114//oxidation-reduction process
arahy.Tifrunner.gnm1.ann1.5FT298	39	47	22	110	79	131	2.56	2.50	1.50	6.44	4.94	6.59	2.18666666666667	5.99	1.45382268889186	1.11499774193761e-05	0.00043876488523509	HSF30	heat shock transcription factor A2	-	-	-	-	GO:0005634//nucleus	GO:0003700//transcription factor activity, sequence-specific DNA binding;GO:0043565//sequence-specific DNA binding	GO:0009408//response to heat
arahy.Tifrunner.gnm1.ann1.Z2QY1L	70	126	98	157	213	450	0.74	1.08	1.05	1.47	2.13	3.63	0.956666666666667	2.41	1.33294491027543	1.14996959276753e-05	0.000451183915595618	KIN14J	ATP-binding microtubule motor family protein	-	-	-	-	GO:0005871//kinesin complex	GO:0003777//microtubule motor activity;GO:0005515//protein binding;GO:0005524//ATP binding;GO:0008017//microtubule binding	GO:0007018//microtubule-based movement
arahy.Tifrunner.gnm1.ann1.H003I6	17	33	18	0	3	3	2.64	4.06	2.84	0.00	0.38	0.39	3.18	0.256666666666667	-3.63105891531061	1.15603413683022e-05	0.000453115119283669	--	hypothetical protein	-	-	-	-	-	-	-
arahy.Tifrunner.gnm1.ann1.16PD77	134	168	179	81	19	93	5.22	5.29	7.08	2.79	0.70	2.76	5.86333333333333	2.08333333333333	-1.49282738792251	1.15808143713233e-05	0.000453469479617879	AS1	polyphenol oxidase, chloroplastic-like [Glycine max]	Metabolism;Metabolism;Metabolism;Metabolism	Global and overview maps;Global and overview maps;Amino acid metabolism;Biosynthesis of other secondary metabolites	ko01100//Metabolic pathways;ko01110//Biosynthesis of secondary metabolites;ko00350//Tyrosine metabolism;ko00950//Isoquinoline alkaloid biosynthesis	K00422;K00422;K00422;K00422	-	GO:0004097//catechol oxidase activity;GO:0016491//oxidoreductase activity	GO:0008152//metabolic process;GO:0055114//oxidation-reduction process
arahy.Tifrunner.gnm1.ann1.3DS1LI	191	235	94	87	78	65	8.60	8.56	4.31	3.44	3.33	2.24	7.15666666666667	3.00333333333333	-1.25272318004524	1.16288262973238e-05	0.000454271562398418	matK	Maturase K n=6 Tax=Dalbergieae RepID=MATK_STYHA	-	-	-	-	-	-	GO:0006397//mRNA processing
arahy.Tifrunner.gnm1.ann1.SGP77C	191	235	94	87	78	65	8.60	8.56	4.31	3.44	3.33	2.24	7.15666666666667	3.00333333333333	-1.25272318004524	1.16288262973238e-05	0.000454271562398418	matK	Maturase K n=6 Tax=Dalbergieae RepID=MATK_STYHA	-	-	-	-	-	-	GO:0006397//mRNA processing
arahy.Tifrunner.gnm1.ann1.K44PA8	9	33	15	62	116	63	0.17	0.47	0.27	0.97	1.94	0.85	0.303333333333333	1.25333333333333	2.04679421147894	1.20260799841184e-05	0.000467214974192008	CYP82A3	Cytochrome P450 superfamily protein	Metabolism	Global and overview maps	ko01100//Metabolic pathways	K00512	-	GO:0005506//iron ion binding;GO:0020037//heme binding	GO:0055114//oxidation-reduction process
arahy.Tifrunner.gnm1.ann1.ATM50A	54	65	39	117	165	137	10.36	10.07	7.71	19.84	30.02	20.12	9.38	23.3266666666667	1.31432033600332	1.2069452973453e-05	0.000467983305615825	KIC	Calcium-binding EF-hand family protein	-	-	-	-	-	GO:0005509//calcium ion binding	-
arahy.Tifrunner.gnm1.ann1.RMT1KV	87	120	92	47	38	65	3.18	3.54	3.42	1.52	1.30	1.81	3.38	1.54333333333333	-1.13097355374311	1.21052420378769e-05	0.000468912627611743	COAC1	mitochondrial substrate carrier family protein B-like [Glycine max]	-	-	-	-	-	-	GO:0055085//transmembrane transport
arahy.Tifrunner.gnm1.ann1.IWH7X5	90	87	86	43	11	44	4.71	3.69	4.57	2.00	0.55	1.75	4.32333333333333	1.43333333333333	-1.59276991466224	1.23407514362147e-05	0.000476638993640598	GSVIVT00023967001	Peroxidase superfamily protein	Metabolism;Metabolism;Metabolism	Global and overview maps;Global and overview maps;Biosynthesis of other secondary metabolites	ko01100//Metabolic pathways;ko01110//Biosynthesis of secondary metabolites;ko00940//Phenylpropanoid biosynthesis	K00430;K00430;K00430	-	GO:0004601//peroxidase activity;GO:0020037//heme binding	GO:0006979//response to oxidative stress;GO:0055114//oxidation-reduction process
arahy.Tifrunner.gnm1.ann1.EABL5T	43	45	38	101	90	150	2.10	1.78	1.89	4.36	4.15	5.59	1.92333333333333	4.7	1.28905193864068	1.24037584005063e-05	0.000478606498749496	At3g55350	putative nuclease HARBI1-like [Glycine max]	-	-	-	-	-	-	-
arahy.Tifrunner.gnm1.ann1.V9ZFVL	182	284	284	115	86	211	6.20	7.84	9.86	3.46	2.77	5.50	7.96666666666667	3.91	-1.0268076048396	1.24865553425826e-05	0.000480820455694585	ALMT12	aluminum-activated, malate transporter 12	-	-	-	-	-	-	GO:0015743//malate transport
arahy.Tifrunner.gnm1.ann1.D8EAZD	18	51	34	77	180	109	1.44	3.31	2.77	5.46	13.65	6.68	2.50666666666667	8.59666666666667	1.77800720611158	1.2741157758352e-05	0.000488772498687419	WAK1	wall-associated receptor kinase 3-like [Glycine max]	-	-	-	-	-	GO:0030247//polysaccharide binding	-
arahy.Tifrunner.gnm1.ann1.GJ3E3V	140	166	149	100	69	62	4.84	4.63	5.22	3.05	2.25	1.63	4.89666666666667	2.31	-1.08390713841907	1.27661000800374e-05	0.000489256160168855	--	uncharacterized protein LOC100811474 [Glycine max]	-	-	-	-	-	-	-
arahy.Tifrunner.gnm1.ann1.5RC9P7	227	188	199	348	367	683	9.40	6.31	8.39	12.76	14.38	21.61	8.03333333333333	16.25	1.01636907240701	1.29691168059577e-05	0.000496556937475984	IAA26	Auxin-responsive protein n=3 Tax=Citrus RepID=V4SMI9_9ROSI	Environmental Information Processing	Signal transduction	ko04075//Plant hormone signal transduction	K14484	GO:0005634//nucleus	GO:0046983//protein dimerization activity	-
arahy.Tifrunner.gnm1.ann1.J41PYN	70	130	97	39	43	58	0.74	1.46	1.38	0.32	0.64	0.57	1.19333333333333	0.51	-1.2264279345716	1.30463746308947e-05	0.000499033265293219	KIN4A	ATP binding microtubule motor family protein	-	-	-	-	GO:0005871//kinesin complex	GO:0003777//microtubule motor activity;GO:0005524//ATP binding;GO:0008017//microtubule binding	GO:0007018//microtubule-based movement
arahy.Tifrunner.gnm1.ann1.K481AV	5	0	0	16	24	57	0.13	0.00	0.00	0.41	0.64	1.24	0.0433333333333333	0.763333333333333	4.13876406995585	1.30629205204134e-05	0.000499184783586435	NMAT2	serine/threonine-protein phosphatase 7 long form homolog [Glycine max]	-	-	-	-	-	GO:0003723//RNA binding;GO:0003964//RNA-directed DNA polymerase activity	GO:0006278//RNA-dependent DNA replication;GO:0006397//mRNA processing
arahy.Tifrunner.gnm1.ann1.E34YE0	35	70	69	104	318	174	2.20	3.57	4.41	5.80	18.94	8.38	3.39333333333333	11.04	1.70196511142363	1.30761887530473e-05	0.00049921087880498	VIT_06s0061g00120	glucan endo-1,3-beta-glucosidase-like [Glycine max]	-	-	-	-	-	-	GO:0005975//carbohydrate metabolic process
arahy.Tifrunner.gnm1.ann1.17Q9T0	45	84	64	22	24	28	1.21	1.83	1.75	0.52	0.61	0.58	1.59666666666667	0.57	-1.48602933085029	1.32589131287232e-05	0.000505214263365932	PUB51	protein kinase family protein	-	-	-	-	-	GO:0004672//protein kinase activity;GO:0004674//protein serine/threonine kinase activity;GO:0005524//ATP binding	GO:0006468//protein phosphorylation;GO:0006950//response to stress
arahy.Tifrunner.gnm1.ann1.N1LTPI	77	78	63	35	26	32	5.79	4.74	4.81	2.33	1.85	1.84	5.11333333333333	2.00666666666667	-1.34946309074323	1.32952614897693e-05	0.000506056126422524	--	Clavata3/ESR (CLE) gene family member	-	-	-	-	-	-	-
arahy.Tifrunner.gnm1.ann1.QVKQ5Y	13	16	9	24	100	78	0.53	0.53	0.35	0.85	3.72	2.34	0.47	2.30333333333333	2.29299054798946	1.48101308395828e-05	0.000557550184157977	CHS	chalcone synthase [Glycine max]	Metabolism;Metabolism;Organismal Systems;Metabolism	Global and overview maps;Global and overview maps;Environmental adaptation;Biosynthesis of other secondary metabolites	ko01100//Metabolic pathways;ko01110//Biosynthesis of secondary metabolites;ko04712//Circadian rhythm - plant;ko00941//Flavonoid biosynthesis	K00660;K00660;K00660;K00660	-	GO:0003824//catalytic activity	GO:0008152//metabolic process;GO:0009058//biosynthetic process
MSTRG.47044	93	185	93	281	197	375	6.71	10.80	6.82	17.89	13.45	20.62	8.11	17.32	1.09466511050945	1.48151538875235e-05	0.000557550184157977	--	PREDICTED: proline-rich receptor-like protein kinase PERK2 [Arachis ipaensis]	-	-	-	-	-	-	-
arahy.Tifrunner.gnm1.ann1.YAIN44	6	29	11	63	94	52	0.15	0.58	0.27	1.38	2.21	0.98	0.333333333333333	1.52333333333333	2.19219416528334	1.50408051010413e-05	0.000565505758424555	RLP6	receptor-like protein kinase 2	-	-	-	-	-	GO:0005515//protein binding	-
arahy.Tifrunner.gnm1.ann1.ZJ4Z2J	8	11	1	39	57	34	0.22	0.25	0.03	0.94	1.48	0.71	0.166666666666667	1.04333333333333	2.64616265715789	1.50799220030102e-05	0.000565903676604922	At4g27290	Serine/Threonine kinase family protein	-	-	-	-	-	GO:0004672//protein kinase activity;GO:0004674//protein serine/threonine kinase activity;GO:0005515//protein binding;GO:0005524//ATP binding	GO:0006468//protein phosphorylation;GO:0048544//recognition of pollen
arahy.Tifrunner.gnm1.ann1.WT21TW	75	101	88	44	26	53	3.18	3.47	3.78	1.67	1.06	1.70	3.47666666666667	1.47666666666667	-1.23536055396475	1.51132292201793e-05	0.000566617533315341	PID2	D6 protein kinase like 2	-	-	-	-	-	GO:0004672//protein kinase activity;GO:0004674//protein serine/threonine kinase activity;GO:0005524//ATP binding	GO:0006468//protein phosphorylation
arahy.Tifrunner.gnm1.ann1.YS1RTV	18	12	19	60	53	75	0.63	0.33	0.67	1.84	1.75	1.99	0.543333333333333	1.86	1.77539315759811	1.62409530177433e-05	0.000603196294383713	ATHB-13	DNA-binding protein n=1 Tax=Catharanthus roseus RepID=A1DR78_CATRO	-	-	-	-	GO:0005634//nucleus	GO:0000976//transcription regulatory region sequence-specific DNA binding;GO:0003677//DNA binding;GO:0003700//transcription factor activity, sequence-specific DNA binding;GO:0043565//sequence-specific DNA binding	-
arahy.Tifrunner.gnm1.ann1.MA69BJ	74	96	86	39	32	52	2.12	2.23	2.52	1.00	0.88	1.14	2.29	1.00666666666667	-1.18576154949302	1.64462026062938e-05	0.000610247963125584	HT1	Protein kinase superfamily protein	-	-	-	-	-	GO:0004672//protein kinase activity;GO:0004674//protein serine/threonine kinase activity;GO:0005524//ATP binding	GO:0006468//protein phosphorylation
arahy.Tifrunner.gnm1.ann1.F8Q1RV	104	85	111	222	193	265	2.33	1.54	2.52	4.38	4.08	4.51	2.13	4.32333333333333	1.0212906433047	1.66143798717788e-05	0.000615337060685321	NPY5	BTB/POZ domain-containing protein [Glycine max]	-	-	-	-	-	GO:0005515//protein binding	-
MSTRG.5200	40	75	50	19	19	20	3.84	5.83	4.89	1.61	1.73	1.47	4.85333333333333	1.60333333333333	-1.59790155642866	1.71089599797473e-05	0.00063071004326827	--	-	-	-	-	-	-	-	-
arahy.Tifrunner.gnm1.ann1.ZKH742	68	123	57	269	238	152	4.79	7.01	4.10	16.76	15.80	8.19	5.3	13.5833333333333	1.35777329383408	1.75337219159341e-05	0.000643974642145778	grip22	Ripening related protein family	-	-	-	-	-	-	-
arahy.Tifrunner.gnm1.ann1.PE1JEE	67	43	55	25	13	10	3.15	1.63	2.62	1.04	0.58	0.36	2.46666666666667	0.66	-1.9020248404367	1.76740950866989e-05	0.000648529746261795	QRT3	polygalacturonase QRT3-like [Glycine max]	-	-	-	-	-	-	-
arahy.Tifrunner.gnm1.ann1.T1NEM1	127	239	162	245	518	512	1.62	2.36	2.00	3.63	12.93	7.91	1.99333333333333	8.15666666666667	2.03279671188129	1.77751866752132e-05	0.000651636372143258	CALS3	callose synthase 1	-	-	-	-	GO:0016020//membrane	-	GO:0006075//(1->3)-beta-D-glucan biosynthetic process
arahy.Tifrunner.gnm1.ann1.NKGI9C	0	0	0	24	14	7	0.00	0.00	0.00	0.50	0.32	0.13	0.001	0.316666666666667	8.30682120249716	1.79550621903149e-05	0.000657016140997262	KIN13B	ATP binding microtubule motor family protein isoform 1 n=2 Tax=Theobroma cacao RepID=UPI00042B34D8	-	-	-	-	GO:0005871//kinesin complex	GO:0003777//microtubule motor activity;GO:0005524//ATP binding;GO:0008017//microtubule binding	GO:0007018//microtubule-based movement
arahy.Tifrunner.gnm1.ann1.RK7RJ4	7	8	4	24	37	57	0.26	0.24	0.14	0.75	1.22	1.54	0.213333333333333	1.17	2.45532722030456	1.80746614669872e-05	0.000659643380828854	SDC1	Pyridoxal phosphate (PLP)-dependent transferases superfamily protein n=1 Tax=Theobroma cacao RepID=UPI00042B3A8C	Metabolism;Metabolism;Metabolism	Global and overview maps;Global and overview maps;Amino acid metabolism	ko01100//Metabolic pathways;ko01110//Biosynthesis of secondary metabolites;ko00340//Histidine metabolism	K01590;K01590;K01590	-	GO:0003824//catalytic activity;GO:0016831//carboxy-lyase activity;GO:0030170//pyridoxal phosphate binding	GO:0019752//carboxylic acid metabolic process
arahy.Tifrunner.gnm1.ann1.SBZM2C	8	9	3	86	251	38	0.78	0.69	0.30	7.27	22.62	2.76	0.59	10.8833333333333	4.20526172635079	1.80767497343056e-05	0.000659643380828854	CHN48	Chitinase family protein	Metabolism;Environmental Information Processing;Metabolism	Global and overview maps;Signal transduction;Carbohydrate metabolism	ko01100//Metabolic pathways;ko04016//MAPK signaling pathway - plant;ko00520//Amino sugar and nucleotide sugar metabolism	K20547;K20547;K20547	-	GO:0004568//chitinase activity;GO:0008061//chitin binding	GO:0005975//carbohydrate metabolic process;GO:0006032//chitin catabolic process;GO:0016998//cell wall macromolecule catabolic process
arahy.Tifrunner.gnm1.ann1.PUN2TH	44	39	26	125	59	193	1.83	1.33	1.10	4.61	2.35	6.17	1.42	4.37666666666667	1.62394158066705	1.82792201899021e-05	0.0006658067475231	At4g08290	nodulin MtN21 /EamA-like transporter family protein	-	-	-	-	GO:0016020//membrane	-	-
arahy.Tifrunner.gnm1.ann1.VLBL5D	197	163	101	319	382	363	11.39	7.66	5.96	16.34	20.90	16.08	8.33666666666667	17.7733333333333	1.092171722908	1.88171508108872e-05	0.000681307184760909	HSR201	benzyl alcohol O-benzoyltransferase [Glycine max]	-	-	-	-	-	-	-
arahy.Tifrunner.gnm1.ann1.TJ3454	58	93	61	134	206	177	1.12	1.47	1.20	2.31	3.78	2.63	1.26333333333333	2.90666666666667	1.20213028660584	1.8868464450844e-05	0.000681953984227694	RDR1	RNA-dependent RNA polymerase 1	-	-	-	-	-	GO:0003968//RNA-directed RNA polymerase activity	-
arahy.Tifrunner.gnm1.ann1.937JDH	443	654	558	421	144	320	10.82	12.87	13.77	9.14	3.37	6.00	12.4866666666667	6.17	-1.01704600437248	1.89976897110445e-05	0.000685680036467962	BGAL5	beta-galactosidase 5	-	-	-	-	-	-	GO:0005975//carbohydrate metabolic process
arahy.Tifrunner.gnm1.ann1.ABYE4R	57	42	36	118	114	132	1.28	0.76	0.83	2.33	2.41	2.27	0.956666666666667	2.33666666666667	1.28836370733494	1.94522789303539e-05	0.000699541338215247	AXS2	Bifunctional polymyxin resistance arnA protein n=2 Tax=Papilionoideae RepID=G7JIF7_MEDTR	Metabolism;Metabolism	Global and overview maps;Carbohydrate metabolism	ko01100//Metabolic pathways;ko00520//Amino sugar and nucleotide sugar metabolism	K12449;K12449	-	GO:0003824//catalytic activity;GO:0050662//coenzyme binding	GO:0044237//cellular metabolic process
arahy.Tifrunner.gnm1.ann1.QLA9Z7	68	134	37	163	334	225	17.11	27.15	9.42	36.14	79.03	43.04	17.8933333333333	52.7366666666667	1.55938421465464	1.9548415166608e-05	0.000702361807969812	GASA1	Gibberellin-regulated family protein	-	-	-	-	-	-	-
arahy.Tifrunner.gnm1.ann1.B55RN5	187	126	101	67	66	61	11.23	6.12	6.17	3.57	3.76	2.83	7.84	3.38666666666667	-1.2109876580642	1.96205216804797e-05	0.000703118438279406	CAR7	Calcium-dependent lipid-binding (CaLB domain) family protein	-	-	-	-	-	GO:0005515//protein binding	-
arahy.Tifrunner.gnm1.ann1.CQVT3I	1	18	3	55	76	28	0.03	0.48	0.10	1.59	2.36	0.70	0.203333333333333	1.55	2.93034956843251	2.02680232410293e-05	0.000724280549440243	CRK26	receptor kinase 3	-	-	-	-	-	GO:0004672//protein kinase activity;GO:0004674//protein serine/threonine kinase activity;GO:0005524//ATP binding	GO:0006468//protein phosphorylation
arahy.Tifrunner.gnm1.ann1.GM51F1	32	51	26	103	151	84	0.77	1.00	0.64	2.20	3.45	1.55	0.803333333333333	2.4	1.57896376009971	2.08093527400293e-05	0.000742287577145686	CBP60B	Calmodulin-binding protein	-	-	-	-	-	-	-
arahy.Tifrunner.gnm1.ann1.FDXU13	45	42	34	80	107	158	0.97	0.72	0.74	1.52	2.17	2.59	0.81	2.09333333333333	1.36980824528584	2.0997490960532e-05	0.000748325675148663	spast	P-loop containing nucleoside triphosphate hydrolases superfamily protein	-	-	-	-	-	GO:0000166//nucleotide binding;GO:0005524//ATP binding;GO:0017111//nucleoside-triphosphatase activity	-
arahy.Tifrunner.gnm1.ann1.XIGQ39	38	26	26	75	81	126	1.18	0.65	0.81	2.03	2.35	2.94	0.88	2.44	1.47130571892559	2.13329806659841e-05	0.000758208670286921	NPF5.9	probable peptide/nitrate transporter [Glycine max]	-	-	-	-	GO:0016020//membrane	GO:0005215//transporter activity	GO:0006810//transport
arahy.Tifrunner.gnm1.ann1.HNM84L	54	64	75	29	22	27	1.62	1.57	2.30	0.79	0.63	0.63	1.83	0.683333333333333	-1.42118223949975	2.15029345510277e-05	0.000762911808498269	BBX20	zinc finger protein CONSTANS-LIKE 5-like [Glycine max]	-	-	-	-	GO:0005622//intracellular	GO:0008270//zinc ion binding	-
arahy.Tifrunner.gnm1.ann1.Z2RDVM	10	27	10	28	98	102	0.41	0.89	0.41	1.01	3.75	3.15	0.57	2.63666666666667	2.2096813695869	2.18339719697546e-05	0.000773273510850257	CHS	chalcone synthase [Glycine max]	Metabolism;Metabolism;Organismal Systems;Metabolism	Global and overview maps;Global and overview maps;Environmental adaptation;Biosynthesis of other secondary metabolites	ko01100//Metabolic pathways;ko01110//Biosynthesis of secondary metabolites;ko04712//Circadian rhythm - plant;ko00941//Flavonoid biosynthesis	K00660;K00660;K00660;K00660	-	GO:0003824//catalytic activity	GO:0008152//metabolic process;GO:0009058//biosynthetic process
arahy.Tifrunner.gnm1.ann1.VJD5NB	128	95	142	253	297	298	7.56	4.54	8.53	13.22	16.59	13.45	6.87666666666667	14.42	1.06828984407549	2.19078524133033e-05	0.000775197924911764	PARA	Glutathione S-transferase family protein	Metabolism	Metabolism of other amino acids	ko00480//Glutathione metabolism	K00799	-	GO:0005515//protein binding	-
arahy.Tifrunner.gnm1.ann1.F5TB6F	17	28	18	61	68	76	0.43	0.58	0.45	1.38	1.64	1.47	0.486666666666667	1.49666666666667	1.62074707586113	2.19529290736194e-05	0.000775409514367043	PR5K	receptor-like protein kinase 1	-	-	-	-	-	GO:0004672//protein kinase activity;GO:0004674//protein serine/threonine kinase activity;GO:0005515//protein binding;GO:0005524//ATP binding	GO:0006468//protein phosphorylation
arahy.Tifrunner.gnm1.ann1.KQ7W38	17	28	18	61	68	76	0.43	0.58	0.45	1.38	1.64	1.47	0.486666666666667	1.49666666666667	1.62074707586113	2.19529290736194e-05	0.000775409514367043	PR5K	receptor-like protein kinase 1	-	-	-	-	-	GO:0004672//protein kinase activity;GO:0004674//protein serine/threonine kinase activity;GO:0005515//protein binding;GO:0005524//ATP binding	GO:0006468//protein phosphorylation
arahy.Tifrunner.gnm1.ann1.YP2NLQ	119	158	97	200	293	318	1.63	1.76	1.35	2.42	3.80	3.33	1.58	3.18333333333333	1.01061367402485	2.28108187723125e-05	0.000802851763462776	ABCC8	ATP-binding ABC transporter	Environmental Information Processing	Membrane transport	ko02010//ABC transporters	K05666	GO:0016021//integral component of membrane	GO:0000166//nucleotide binding;GO:0005524//ATP binding;GO:0016887//ATPase activity;GO:0017111//nucleoside-triphosphatase activity	GO:0006810//transport;GO:0055085//transmembrane transport
arahy.Tifrunner.gnm1.ann1.1YR532	25	44	34	101	90	94	0.47	0.68	0.65	1.70	1.63	1.36	0.6	1.56333333333333	1.3815910161857	2.30716597901392e-05	0.000809160439642495	--	uncharacterized protein LOC100788333 isoform X1 [Glycine max]	-	-	-	-	-	-	-
arahy.Tifrunner.gnm1.ann1.XJ0R0A	25	44	34	101	90	94	0.47	0.68	0.65	1.70	1.63	1.36	0.6	1.56333333333333	1.3815910161857	2.30716597901392e-05	0.000809160439642495	--	uncharacterized protein LOC100788333 isoform X1 [Glycine max]	-	-	-	-	-	-	-
arahy.Tifrunner.gnm1.ann1.F1ZF7M	72	98	61	36	33	19	4.71	5.17	4.06	2.08	2.04	0.95	4.64666666666667	1.69	-1.45917290886508	2.36193501496126e-05	0.000826906569315563	RNS1	ribonuclease 1	-	-	-	-	-	GO:0003723//RNA binding;GO:0033897//ribonuclease T2 activity	-
arahy.Tifrunner.gnm1.ann1.UB0CLU	204	198	103	334	580	365	10.38	8.12	5.30	15.00	27.87	14.18	7.93333333333333	19.0166666666667	1.26126531298074	2.39474760341852e-05	0.000836916814424662	AMT3-1	ammonium transporter 2	-	-	-	-	GO:0016020//membrane	GO:0008519//ammonium transmembrane transporter activity	GO:0015696//ammonium transport;GO:0072488//ammonium transmembrane transport
MSTRG.17597	45	93	72	134	152	223	4.82	8.07	7.85	12.70	15.40	18.25	6.91333333333333	15.45	1.16015344469967	2.42857727538443e-05	0.00084650216349208	--	PREDICTED: diphosphomevalonate decarboxylase MVD2 [Arachis duranensis]	Metabolism;Metabolism;Metabolism	Global and overview maps;Global and overview maps;Metabolism of terpenoids and polyketides	ko01100//Metabolic pathways;ko01110//Biosynthesis of secondary metabolites;ko00900//Terpenoid backbone biosynthesis	K01597;K01597;K01597	-	-	-
arahy.Tifrunner.gnm1.ann1.Y5A610	81	102	71	44	34	44	13.17	13.34	11.68	6.30	5.21	5.49	12.73	5.66666666666667	-1.16766017359745	2.44445064901287e-05	0.000851286913465711	MSRB5	methionine sulfoxide reductase B 2	-	-	-	-	-	GO:0033743//peptide-methionine (R)-S-oxide reductase activity	GO:0006979//response to oxidative stress;GO:0030091//protein repair;GO:0055114//oxidation-reduction process
arahy.Tifrunner.gnm1.ann1.NB9ZER	52	47	31	14	11	15	0.69	0.50	0.42	0.16	0.14	0.15	0.536666666666667	0.15	-1.83906378178494	2.44856459750218e-05	0.000851971608109836	HMA5	cation transport ATPase	Environmental Information Processing	Signal transduction	ko04016//MAPK signaling pathway - plant	K17686	GO:0016021//integral component of membrane	GO:0000166//nucleotide binding;GO:0019829//cation-transporting ATPase activity;GO:0043682//copper-transporting ATPase activity;GO:0046872//metal ion binding	GO:0006812//cation transport;GO:0006825//copper ion transport;GO:0030001//metal ion transport
arahy.Tifrunner.gnm1.ann1.MP8D0L	41	42	43	86	94	182	1.16	0.97	1.25	2.16	2.52	3.96	1.12666666666667	2.88	1.35400806588128	2.52467861251927e-05	0.000876149622433852	IDD14	zinc finger protein MAGPIE-like [Glycine max]	-	-	-	-	-	GO:0003676//nucleic acid binding;GO:0046872//metal ion binding	-
arahy.Tifrunner.gnm1.ann1.UCSC4W	67	78	89	142	167	239	2.10	1.97	2.83	3.93	4.96	5.74	2.3	4.87666666666667	1.08426150247296	2.55893363000742e-05	0.00088656036911426	LPEAT2	Calcium-dependent protein kinase n=1 Tax=Medicago truncatula RepID=G7ZXT6_MEDTR	Metabolism;Metabolism;Metabolism	Global and overview maps;Lipid metabolism;Lipid metabolism	ko01100//Metabolic pathways;ko00564//Glycerophospholipid metabolism;ko00565//Ether lipid metabolism	K13510;K13510;K13510	-	GO:0005509//calcium ion binding	GO:0008152//metabolic process
arahy.Tifrunner.gnm1.ann1.S2WTSA	51	101	51	34	17	15	4.02	5.88	3.09	1.97	1.15	0.85	4.33	1.32333333333333	-1.71019051830493	2.55914794190447e-05	0.00088656036911426	AAP7	transmembrane amino acid transporter family protein	-	-	-	-	-	-	-
arahy.Tifrunner.gnm1.ann1.S4MIP0	12	20	7	47	84	44	0.35	0.48	0.21	1.23	2.35	1.01	0.346666666666667	1.53	2.14191062527271	2.56650707706062e-05	0.000888333941698836	DHAPS-1	3-deoxy-7-phosphoheptulonate synthase (Phospho-2-dehydro-3-deoxyheptonate aldolase) n=163 Tax=Pseudomonas RepID=F2K9C2_PSEBN	Metabolism;Metabolism;Metabolism;Metabolism	Global and overview maps;Global and overview maps;Global and overview maps;Amino acid metabolism	ko01100//Metabolic pathways;ko01110//Biosynthesis of secondary metabolites;ko01230//Biosynthesis of amino acids;ko00400//Phenylalanine, tyrosine and tryptophan biosynthesis	K01626;K01626;K01626;K01626	-	GO:0003849//3-deoxy-7-phosphoheptulonate synthase activity	GO:0009073//aromatic amino acid family biosynthetic process
MSTRG.3509	98	128	51	23	40	46	3.62	3.83	1.92	0.75	1.40	1.30	3.12333333333333	1.15	-1.44145268599365	2.57656483033765e-05	0.000890261503137396	--	PREDICTED: uncharacterized protein LOC107646472 [Arachis ipaensis]	-	-	-	-	-	-	-
arahy.Tifrunner.gnm1.ann1.D4F11K	63	58	58	109	132	232	2.65	2.01	2.34	4.04	5.24	7.45	2.33333333333333	5.57666666666667	1.25701061820603	2.5841200228955e-05	0.00089209490712074	DEFA	MADS-box transcription factor family protein	-	-	-	-	GO:0005634//nucleus	GO:0003677//DNA binding;GO:0003700//transcription factor activity, sequence-specific DNA binding;GO:0046983//protein dimerization activity	-
arahy.Tifrunner.gnm1.ann1.P4M8HI	12	14	18	48	68	56	0.56	0.53	0.86	1.98	3.00	2.00	0.65	2.32666666666667	1.83975291246004	2.59488029421664e-05	0.000895030623916499	pod	peroxidase 2	Metabolism;Metabolism;Metabolism	Global and overview maps;Global and overview maps;Biosynthesis of other secondary metabolites	ko01100//Metabolic pathways;ko01110//Biosynthesis of secondary metabolites;ko00940//Phenylpropanoid biosynthesis	K00430;K00430;K00430	-	GO:0004601//peroxidase activity;GO:0020037//heme binding	GO:0006979//response to oxidative stress;GO:0055114//oxidation-reduction process
arahy.Tifrunner.gnm1.ann1.X1MFIF	29	29	17	115	51	93	1.58	1.31	0.95	5.56	2.65	3.89	1.28	4.03333333333333	1.6558288314408	2.60196617528566e-05	0.000895916582542369	EXPA6	Cell wall protein EXP2 n=1 Tax=Mirabilis jalapa RepID=Q84L40_MIRJA	-	-	-	-	GO:0005576//extracellular region	-	GO:0009664//plant-type cell wall organization
arahy.Tifrunner.gnm1.ann1.QGFJ76	101	100	82	184	160	303	10.52	8.43	8.69	16.95	15.76	24.07	9.21333333333333	18.9266666666667	1.03862523333614	2.65081702810758e-05	0.000911945431369604	ERF4	ethylene-responsive transcription factor 4-like [Glycine max]	-	-	-	-	-	GO:0003677//DNA binding;GO:0003700//transcription factor activity, sequence-specific DNA binding	-
arahy.Tifrunner.gnm1.ann1.B1R1KQ	93	44	60	246	158	175	4.67	1.76	3.05	10.92	7.49	6.71	3.16	8.37333333333333	1.40587749999337	2.67079072732544e-05	0.000918020667158499	EXPA6	Cell wall protein EXP2 n=1 Tax=Mirabilis jalapa RepID=Q84L40_MIRJA	-	-	-	-	GO:0005576//extracellular region	-	GO:0009664//plant-type cell wall organization
arahy.Tifrunner.gnm1.ann1.3HQ27V	186	276	191	363	810	434	8.80	10.57	9.22	15.21	36.32	15.71	9.53	22.4133333333333	1.23380910460507	2.69160488271757e-05	0.000924374019721864	--	phage capsid scaffolding protein (GPO) serine peptidase	-	-	-	-	-	-	-
arahy.Tifrunner.gnm1.ann1.HZDF69	64	90	60	23	22	46	1.65	1.87	1.56	0.53	0.54	0.91	1.69333333333333	0.66	-1.35932806669255	2.7437201213324e-05	0.000939830762804584	--	Zinc-finger domain of monoamine-oxidase A repressor R1 protein	-	-	-	-	-	-	-
arahy.Tifrunner.gnm1.ann1.2KKJ6X	39	10	17	2	1	3	2.28	0.47	1.01	0.10	0.06	0.13	1.25333333333333	0.0966666666666667	-3.69660785655006	2.76991682775352e-05	0.000947168283531646	--	uncharacterized protein LOC100820626 isoform X1 [Glycine max]	-	-	-	-	-	-	-
arahy.Tifrunner.gnm1.ann1.QNFW7J	60	97	74	158	152	193	1.89	2.49	2.39	4.43	4.54	4.65	2.25666666666667	4.54	1.00849896443707	2.78017123439488e-05	0.00094985591889326	PME34	probable pectinesterase/pectinesterase inhibitor 34-like [Glycine max]	Metabolism;Metabolism	Global and overview maps;Carbohydrate metabolism	ko01100//Metabolic pathways;ko00040//Pentose and glucuronate interconversions	K01051;K01051	GO:0005618//cell wall	GO:0004857//enzyme inhibitor activity;GO:0030599//pectinesterase activity	GO:0042545//cell wall modification
arahy.Tifrunner.gnm1.ann1.0T4V2C	92	131	71	290	262	171	1.45	1.67	1.13	4.04	3.89	2.06	1.41666666666667	3.33	1.23302183676735	2.8205675099299e-05	0.000961173804543638	exgA	probable glucan 1,3-beta-glucosidase A-like [Glycine max]	-	-	-	-	-	GO:0051015//actin filament binding	GO:0005975//carbohydrate metabolic process
arahy.Tifrunner.gnm1.ann1.MU7GXS	63	83	48	28	22	30	2.77	2.95	2.15	1.07	0.91	1.02	2.62333333333333	1	-1.3914011350116	2.85257892996712e-05	0.000969583511877255	PAE10	protein notum homolog isoform X1 [Glycine max]	-	-	-	-	-	-	-
arahy.Tifrunner.gnm1.ann1.C0B70Q	26	50	22	108	139	71	0.39	0.62	0.34	1.46	2.01	0.83	0.45	1.43333333333333	1.67137725253863	2.8697559458976e-05	0.000974586809503205	FER	ATP-binding/protein serine/threonine kinase [Glycine max]	-	-	-	-	-	GO:0004672//protein kinase activity;GO:0004674//protein serine/threonine kinase activity;GO:0005524//ATP binding	GO:0006468//protein phosphorylation
arahy.Tifrunner.gnm1.ann1.T9L28V	61	48	63	28	9	21	1.81	1.15	1.90	0.73	0.25	0.48	1.62	0.486666666666667	-1.73498794472576	2.88422153185057e-05	0.000978274534443127	Glyma18g48580	subtilisin-like serine protease 2	-	-	-	-	-	GO:0004252//serine-type endopeptidase activity;GO:0042802//identical protein binding	GO:0006508//proteolysis;GO:0043086//negative regulation of catalytic activity
arahy.Tifrunner.gnm1.ann1.F1BSAS	63	95	55	113	185	238	1.36	1.66	1.20	2.16	3.77	3.92	1.40666666666667	3.28333333333333	1.22288072563655	2.93506943269101e-05	0.000991751945702085	RGA2	LRR and NB-ARC domain disease resistance protein	-	-	-	-	-	GO:0043531//ADP binding	GO:0006952//defense response
arahy.Tifrunner.gnm1.ann1.DIZ6KI	1	10	0	24	40	39	0.04	0.35	0.00	0.91	1.64	1.29	0.13	1.28	3.29956028185891	2.94871948662043e-05	0.000995437507713073	--	uncharacterized protein LOC102668485 [Glycine max]	-	-	-	-	-	-	-
arahy.Tifrunner.gnm1.ann1.S9FEUH	8	32	17	42	73	122	0.35	1.13	0.74	1.63	3.02	4.05	0.74	2.9	1.97045572438598	3.05074701638384e-05	0.00102464801991432	NAC029	NAC domain protein,	-	-	-	-	-	GO:0003677//DNA binding	-
arahy.Tifrunner.gnm1.ann1.XP4IZ2	8	29	42	2	5	1	0.27	0.79	1.44	0.06	0.16	0.03	0.833333333333333	0.0833333333333333	-3.32192809488736	3.06504010625305e-05	0.0010277082067171	BGAL8	beta-galactosidase 8	-	-	-	-	-	-	GO:0005975//carbohydrate metabolic process
arahy.Tifrunner.gnm1.ann1.I3B88T	70	72	76	142	142	215	2.85	2.42	3.60	5.36	6.02	6.63	2.95666666666667	6.00333333333333	1.02179217160521	3.07631490100291e-05	0.00103061745661471	RZFP34	RING finger and CHY zinc finger protein	Genetic Information Processing	Folding, sorting and degradation	ko04120//Ubiquitin mediated proteolysis	K10144	-	GO:0005515//protein binding;GO:0008270//zinc ion binding	-
arahy.Tifrunner.gnm1.ann1.LRF6TA	25	34	38	6	7	11	1.05	1.15	1.62	0.20	0.28	0.35	1.27333333333333	0.276666666666667	-2.20238939668882	3.10017161383123e-05	0.00103685840838305	At1g33811	GDSL-like Lipase/Acylhydrolase superfamily protein	-	-	-	-	-	GO:0016787//hydrolase activity	GO:0006629//lipid metabolic process
arahy.Tifrunner.gnm1.ann1.YFEH4R	25	34	38	6	7	11	1.05	1.15	1.62	0.20	0.28	0.35	1.27333333333333	0.276666666666667	-2.20238939668882	3.10017161383123e-05	0.00103685840838305	At1g33811	GDSL-like Lipase/Acylhydrolase superfamily protein	-	-	-	-	-	GO:0016787//hydrolase activity	GO:0006629//lipid metabolic process
arahy.Tifrunner.gnm1.ann1.19CA3D	24	22	30	75	64	98	0.29	0.22	0.37	0.80	0.73	0.89	0.293333333333333	0.806666666666667	1.4594316186373	3.10479000103341e-05	0.00103703880877998	CALS1	callose synthase 1	-	-	-	-	GO:0016020//membrane	-	GO:0006075//(1->3)-beta-D-glucan biosynthetic process
arahy.Tifrunner.gnm1.ann1.J53S6S	62	122	68	159	215	206	2.32	3.66	2.55	5.21	7.54	5.82	2.84333333333333	6.19	1.12235616861713	3.27354453339382e-05	0.00108568910921069	aifm2	pyridine nucleotide-disulfide oxidoreductase family protein	-	-	-	-	-	GO:0016491//oxidoreductase activity;GO:0050660//flavin adenine dinucleotide binding	GO:0055114//oxidation-reduction process
arahy.Tifrunner.gnm1.ann1.P303TX	3	20	4	22	119	47	0.16	0.82	0.22	0.96	5.60	1.78	0.4	2.78	2.79701297783615	3.28035172945778e-05	0.00108703785881932	OMT1	O-methyltransferase 1	-	-	-	-	-	GO:0008168//methyltransferase activity;GO:0008171//O-methyltransferase activity;GO:0046983//protein dimerization activity	-
arahy.Tifrunner.gnm1.ann1.SG819P	36	57	39	101	105	123	0.72	0.92	0.78	1.75	1.95	1.86	0.806666666666667	1.85333333333333	1.20007783544891	3.31132382243324e-05	0.0010954709819903	CRK6	cysteine-rich RLK (RECEPTOR-like protein kinase) 10	-	-	-	-	-	GO:0004672//protein kinase activity;GO:0005524//ATP binding	GO:0006468//protein phosphorylation
arahy.Tifrunner.gnm1.ann1.4LU3IK	0	1	0	19	23	17	0.00	0.04	0.00	1.46	1.86	1.11	0.0133333333333333	1.47666666666667	6.79116288855503	3.34745047230586e-05	0.00110465865586093	--	Chaperone DnaJ-domain superfamily protein	-	-	-	-	-	-	-
arahy.Tifrunner.gnm1.ann1.HWY8JN	313	571	265	1299	2742	1298	10.28	15.18	8.84	37.74	85.18	32.56	11.4333333333333	51.8266666666667	2.18044853127903	3.36609358878608e-05	0.00110988751698079	PLT5	Plasma membrane mannitol transporter n=1 Tax=Arachis hypogaea RepID=B2Z3Y4_ARAHY	-	-	-	-	GO:0016020//membrane;GO:0016021//integral component of membrane	GO:0005215//transporter activity;GO:0022857//transmembrane transporter activity;GO:0022891//substrate-specific transmembrane transporter activity	GO:0006810//transport;GO:0055085//transmembrane transport
MSTRG.43794	1524	1506	1643	3988	7178	4578	69.42	55.49	76.07	160.63	309.12	159.26	66.9933333333333	209.67	1.64603101073391	3.3777802852786e-05	0.00111189238834739	--	-	-	-	-	-	-	-	-
arahy.Tifrunner.gnm1.ann1.GT8KW4	12	14	4	47	109	24	0.53	0.50	0.18	1.85	4.58	0.81	0.403333333333333	2.41333333333333	2.58098264980861	3.46868833608309e-05	0.00114087057660922	PER52	Peroxidase superfamily protein	Metabolism;Metabolism;Metabolism	Global and overview maps;Global and overview maps;Biosynthesis of other secondary metabolites	ko01100//Metabolic pathways;ko01110//Biosynthesis of secondary metabolites;ko00940//Phenylpropanoid biosynthesis	K00430;K00430;K00430	-	GO:0004601//peroxidase activity;GO:0020037//heme binding	GO:0006979//response to oxidative stress;GO:0055114//oxidation-reduction process
arahy.Tifrunner.gnm1.ann1.8JHM47	136	157	99	689	762	318	10.12	9.45	7.53	45.39	53.66	18.06	9.03333333333333	39.0366666666667	2.11149951585472	3.47173582378418e-05	0.0011409268698113	--	ser/thr-rich protein T10 in DGCR region-like protein	-	-	-	-	-	-	-
arahy.Tifrunner.gnm1.ann1.BP6B37	52	32	33	86	97	179	1.85	0.92	1.18	2.70	3.25	4.84	1.31666666666667	3.59666666666667	1.44977030642355	3.51793501750362e-05	0.0011541969429636	INT1	Membrane transporter D1 n=3 Tax=Andropogoneae RepID=B6U4Q3_MAIZE	-	-	-	-	GO:0016020//membrane;GO:0016021//integral component of membrane	GO:0005215//transporter activity;GO:0022857//transmembrane transporter activity;GO:0022891//substrate-specific transmembrane transporter activity	GO:0006810//transport;GO:0055085//transmembrane transport
arahy.Tifrunner.gnm1.ann1.KCEG0N	68	84	38	126	150	197	1.38	1.39	0.79	2.27	2.87	3.06	1.18666666666667	2.73333333333333	1.20374666853904	3.52962821763344e-05	0.00115564661911276	CEPR1	ATP binding/protein serine/threonine kinase [Glycine max]	-	-	-	-	-	GO:0004672//protein kinase activity;GO:0004674//protein serine/threonine kinase activity;GO:0005515//protein binding;GO:0005524//ATP binding	GO:0006468//protein phosphorylation
arahy.Tifrunner.gnm1.ann1.842B2E	156	166	104	87	70	64	6.36	5.46	4.30	3.15	2.72	2.15	5.37333333333333	2.67333333333333	-1.00717760207305	3.62014218029742e-05	0.00117895369231262	YPQ1	PQ-loop repeat family protein / transmembrane family protein	-	-	-	-	-	-	-
arahy.Tifrunner.gnm1.ann1.CIN1QH	0	0	0	17	11	11	0.00	0.00	0.00	1.53	1.06	0.85	0.001	1.14666666666667	10.1632303488683	3.65090177066023e-05	0.00118507912958272	OSM34	Pathogenesis-related thaumatin superfamily protein	-	-	-	-	-	-	-
arahy.Tifrunner.gnm1.ann1.2BWG0B	83	99	66	129	280	228	4.03	3.92	3.28	5.54	12.88	8.49	3.74333333333333	8.97	1.26078446323982	3.77041975090797e-05	0.00122087730481237	SSL10	strictosidine synthase-like 3	-	-	-	-	-	GO:0016844//strictosidine synthase activity	GO:0009058//biosynthetic process
arahy.Tifrunner.gnm1.ann1.HYLU9Z	145	91	70	22	33	67	9.82	4.98	4.86	1.29	2.12	3.46	6.55333333333333	2.29	-1.51688131752248	3.84574717195762e-05	0.00124133685927449	At5g05600	2-oxoglutarate (2OG) and Fe(II)-dependent oxygenase superfamily protein	-	-	-	-	-	GO:0005506//iron ion binding;GO:0016491//oxidoreductase activity	GO:0055114//oxidation-reduction process
arahy.Tifrunner.gnm1.ann1.SB835A	60	62	54	18	28	23	2.32	1.94	2.13	0.62	1.03	0.68	2.13	0.776666666666667	-1.45548597629271	3.84612262403153e-05	0.00124133685927449	LYK4	Protein kinase superfamily protein	-	-	-	-	-	GO:0004672//protein kinase activity;GO:0004674//protein serine/threonine kinase activity;GO:0005524//ATP binding	GO:0006468//protein phosphorylation;GO:0016998//cell wall macromolecule catabolic process
arahy.Tifrunner.gnm1.ann1.8H2R74	39	44	43	74	125	151	1.14	1.08	1.35	1.95	3.53	3.52	1.19	3	1.33400092718794	3.90958573591165e-05	0.00126059914932652	--	ankyrin repeat-containing protein At5g02620-like isoform X3 [Glycine max]	-	-	-	-	-	GO:0005515//protein binding	-
arahy.Tifrunner.gnm1.ann1.KZM7IW	52	118	85	49	12	18	3.25	6.00	5.44	2.70	0.73	0.86	4.89666666666667	1.43	-1.77578484305674	3.91606933872154e-05	0.0012608344674491	--	uncharacterized protein LOC100794599 isoform X6 [Glycine max]	-	-	-	-	-	GO:0005515//protein binding	-
arahy.Tifrunner.gnm1.ann1.K60PJ1	92	105	56	168	152	284	3.38	3.13	2.10	5.47	5.28	7.96	2.87	6.23666666666667	1.11972441584394	4.00516326390599e-05	0.00128638709332871	AC97	actin-11	-	-	-	-	-	-	-
arahy.Tifrunner.gnm1.ann1.5CZ8DH	6	9	3	19	87	27	0.47	0.57	0.24	1.31	6.39	1.60	0.426666666666667	3.1	2.86108690599539	4.06455895228398e-05	0.00130124935755687	PYL4	abscisic acid receptor	Environmental Information Processing;Environmental Information Processing	Signal transduction;Signal transduction	ko04075//Plant hormone signal transduction;ko04016//MAPK signaling pathway - plant	K14496;K14496	-	-	-
arahy.Tifrunner.gnm1.ann1.W8AC1S	109	77	52	210	142	271	4.93	2.81	2.40	8.43	6.09	9.40	3.38	7.97333333333333	1.23815973719476	4.12695152973344e-05	0.00131909475727967	OPR1	12-oxophytodienoate reductase 2	Metabolism;Metabolism;Metabolism	Global and overview maps;Global and overview maps;Lipid metabolism	ko01100//Metabolic pathways;ko01110//Biosynthesis of secondary metabolites;ko00592//alpha-Linolenic acid metabolism	K05894;K05894;K05894	-	GO:0003824//catalytic activity;GO:0010181//FMN binding;GO:0016491//oxidoreductase activity	GO:0055114//oxidation-reduction process
arahy.Tifrunner.gnm1.ann1.8X5LLL	138	105	83	40	46	73	6.40	4.19	4.60	1.78	2.40	3.01	5.06333333333333	2.39666666666667	-1.07905819406278	4.14904174827115e-05	0.00132508768105413	DSP1	Tyrosine phosphatase family protein	-	-	-	-	-	GO:0004725//protein tyrosine phosphatase activity;GO:0016791//phosphatase activity	GO:0016311//dephosphorylation
arahy.Tifrunner.gnm1.ann1.ZDQ75D	5	3	1	50	36	10	0.28	0.16	0.06	2.50	1.95	0.43	0.166666666666667	1.62666666666667	3.28688114778816	4.15930479249511e-05	0.00132729673289711	NAC090	NAC domain containing protein 90	-	-	-	-	-	GO:0003677//DNA binding	-
arahy.Tifrunner.gnm1.ann1.LN3ISC	240	372	260	398	832	677	7.51	9.44	8.29	11.05	24.66	16.22	8.41333333333333	17.31	1.04085631510525	4.21665362913949e-05	0.00134235780781258	CAT1	cationic amino acid transporter 5	-	-	-	-	GO:0016020//membrane	GO:0015171//amino acid transmembrane transporter activity	GO:0003333//amino acid transmembrane transport
arahy.Tifrunner.gnm1.ann1.4Y6QEN	27	72	23	84	243	111	1.04	2.24	0.91	2.85	8.88	3.29	1.39666666666667	5.00666666666667	1.84186266381492	4.29008341341188e-05	0.00136354526183009	At1g22440	alcohol dehydrogenase 1	Metabolism;Metabolism;Metabolism;Metabolism;Metabolism;Metabolism	Global and overview maps;Global and overview maps;Global and overview maps;Carbohydrate metabolism;Lipid metabolism;Amino acid metabolism	ko01100//Metabolic pathways;ko01110//Biosynthesis of secondary metabolites;ko01200//Carbon metabolism;ko00010//Glycolysis / Gluconeogenesis;ko00071//Fatty acid degradation;ko00350//Tyrosine metabolism	K00121;K00121;K00121;K00121;K00121;K00121	-	GO:0008270//zinc ion binding;GO:0016491//oxidoreductase activity	GO:0055114//oxidation-reduction process
arahy.Tifrunner.gnm1.ann1.14XETV	66	104	95	147	375	210	3.49	4.45	5.12	6.87	18.75	8.48	4.35333333333333	11.3666666666667	1.38461684236511	4.57467571701045e-05	0.00144015148405505	VIT_06s0061g00120	glucan endo-1,3-beta-glucosidase-like [Glycine max]	-	-	-	-	-	-	GO:0005975//carbohydrate metabolic process
arahy.Tifrunner.gnm1.ann1.NIAT1F	48	97	72	35	21	36	3.44	5.65	5.24	2.26	1.44	1.97	4.77666666666667	1.89	-1.33761796931992	4.59080220687166e-05	0.00144408215969684	--	Plant protein 1589 of unknown function	-	-	-	-	-	-	-
arahy.Tifrunner.gnm1.ann1.5H5XYM	314	174	111	79	84	115	7.16	3.20	2.58	1.59	1.81	1.99	4.31333333333333	1.79666666666667	-1.26348043924	4.64878786073124e-05	0.00146000648680733	APR3	Adenylyl-sulfate reductase n=3 Tax=Solanaceae RepID=Q672Q8_SOLLC	Metabolism	Energy metabolism	ko00920//Sulfur metabolism	K05907	-	GO:0003824//catalytic activity	GO:0008152//metabolic process;GO:0019419//sulfate reduction;GO:0045454//cell redox homeostasis;GO:0055114//oxidation-reduction process
arahy.Tifrunner.gnm1.ann1.NQ3EBQ	66	152	91	49	44	54	5.11	9.52	7.16	3.35	3.22	3.19	7.26333333333333	3.25333333333333	-1.15871314355302	4.81203923623178e-05	0.00150413198064909	--	Unknown protein	-	-	-	-	-	-	-
arahy.Tifrunner.gnm1.ann1.QGH881	29	50	35	94	84	116	1.40	1.92	1.73	3.91	5.05	4.28	1.68333333333333	4.41333333333333	1.39054782916806	4.84987488770146e-05	0.00151476486059501	CCOMT	caffeoyl-CoA 3-O-methyltransferase	Metabolism;Metabolism;Metabolism;Metabolism;Metabolism;Metabolism	Global and overview maps;Global and overview maps;Biosynthesis of other secondary metabolites;Amino acid metabolism;Biosynthesis of other secondary metabolites;Biosynthesis of other secondary metabolites	ko01100//Metabolic pathways;ko01110//Biosynthesis of secondary metabolites;ko00940//Phenylpropanoid biosynthesis;ko00360//Phenylalanine metabolism;ko00941//Flavonoid biosynthesis;ko00945//Stilbenoid, diarylheptanoid and gingerol biosynthesis	K00588;K00588;K00588;K00588;K00588;K00588	-	GO:0008171//O-methyltransferase activity	-
arahy.Tifrunner.gnm1.ann1.25PL5E	4	11	7	22	37	66	0.18	0.42	0.32	0.88	1.60	2.29	0.306666666666667	1.59	2.3742834999485	4.88432152447733e-05	0.00152432334846513	TIFY3B	divergent CCT motif protein	Environmental Information Processing	Signal transduction	ko04075//Plant hormone signal transduction	K13464	-	-	-
arahy.Tifrunner.gnm1.ann1.5PE8VQ	73	56	57	27	22	29	3.93	2.44	3.12	1.28	1.12	1.19	3.16333333333333	1.19666666666667	-1.40242424319805	4.9450656263635e-05	0.00154206739886269	IAA27	indole-3-acetic acid inducible 9	Environmental Information Processing	Signal transduction	ko04075//Plant hormone signal transduction	K14484	GO:0005634//nucleus	GO:0046983//protein dimerization activity	-
arahy.Tifrunner.gnm1.ann1.DH8F8S	30	39	23	63	98	106	0.60	0.63	0.47	1.10	1.84	1.60	0.566666666666667	1.51333333333333	1.41715755115321	5.14707584574253e-05	0.00159877768596103	ACA2	calcium-transporting ATPase 2, plasma membrane-type protein	-	-	-	-	GO:0016020//membrane;GO:0016021//integral component of membrane	GO:0000166//nucleotide binding;GO:0005388//calcium-transporting ATPase activity;GO:0005516//calmodulin binding;GO:0005524//ATP binding;GO:0019829//cation-transporting ATPase activity;GO:0046872//metal ion binding	GO:0006812//cation transport;GO:0070588//calcium ion transmembrane transport
MSTRG.10930	0	0	0	3	29	11	0.00	0.00	0.00	0.25	2.34	0.72	0.001	1.10333333333333	10.1076530009734	5.16317224849434e-05	0.00160126966699591	--	PREDICTED: uncharacterized protein LOC107487000 [Arachis duranensis]	-	-	-	-	-	-	-
arahy.Tifrunner.gnm1.ann1.EQ31PG	61	91	49	122	180	175	1.05	1.27	0.85	1.86	2.92	2.30	1.05666666666667	2.36	1.15926651994359	5.20744747358722e-05	0.00161122161846576	PUB44	U-box domain-containing protein 44-like [Glycine max]	-	-	-	-	GO:0000151//ubiquitin ligase complex	GO:0004842//ubiquitin-protein transferase activity;GO:0005488//binding;GO:0005515//protein binding	GO:0016567//protein ubiquitination
MSTRG.33898	125	155	91	68	64	72	7.97	8.10	5.75	3.62	3.68	3.11	7.27333333333333	3.47	-1.06768103302419	5.2243997716349e-05	0.00161520686938168	--	PREDICTED: protein FAR1-RELATED SEQUENCE 5-like [Arachis ipaensis]	-	-	-	-	-	-	-
arahy.Tifrunner.gnm1.ann1.KVQE6R	59	46	43	75	191	184	2.29	1.45	1.71	2.59	7.06	5.50	1.81666666666667	5.05	1.47498965869602	5.47349768993912e-05	0.00168434258626164	CHS	chalcone synthase [Glycine max]	Metabolism;Metabolism;Organismal Systems;Metabolism	Global and overview maps;Global and overview maps;Environmental adaptation;Biosynthesis of other secondary metabolites	ko01100//Metabolic pathways;ko01110//Biosynthesis of secondary metabolites;ko04712//Circadian rhythm - plant;ko00941//Flavonoid biosynthesis	K00660;K00660;K00660;K00660	-	GO:0003824//catalytic activity	GO:0008152//metabolic process;GO:0009058//biosynthetic process
arahy.Tifrunner.gnm1.ann1.CM4ZWM	31	53	11	74	195	94	1.31	1.82	0.46	2.79	7.85	3.07	1.19666666666667	4.57	1.93317282195617	5.51580608426472e-05	0.00169342077506536	CAT5	cationic amino acid transporter 5	-	-	-	-	GO:0016020//membrane	GO:0015171//amino acid transmembrane transporter activity	GO:0003333//amino acid transmembrane transport
arahy.Tifrunner.gnm1.ann1.NALL13	55	91	76	180	150	161	2.79	3.76	3.94	8.13	7.24	6.28	3.49666666666667	7.21666666666667	1.04535234703682	5.59793057015031e-05	0.0017120085890176	RMS3	sigma factor sigb regulation rsbq-like protein	-	-	-	-	-	-	-
arahy.Tifrunner.gnm1.ann1.T9PLK1	47	77	65	112	156	176	2.30	3.03	3.19	4.77	7.16	6.49	2.84	6.14	1.1123477258655	5.79931958818819e-05	0.00176678810126784	KCS4	3-ketoacyl-CoA synthase 4	Metabolism;Metabolism;Organismal Systems;Metabolism	Global and overview maps;Global and overview maps;Environmental adaptation;Lipid metabolism	ko01100//Metabolic pathways;ko01110//Biosynthesis of secondary metabolites;ko04626//Plant-pathogen interaction;ko00062//Fatty acid elongation	K15397;K15397;K15397;K15397	GO:0016020//membrane	GO:0003824//catalytic activity	GO:0006633//fatty acid biosynthetic process;GO:0008152//metabolic process;GO:0008610//lipid biosynthetic process
arahy.Tifrunner.gnm1.ann1.0NW365	139	157	122	98	61	56	8.34	7.61	7.41	5.21	3.46	2.57	7.78666666666667	3.74666666666667	-1.05539823865909	5.9630470104294e-05	0.00181110430869596	GSTU17	Glutathione S-transferase family protein	Metabolism	Metabolism of other amino acids	ko00480//Glutathione metabolism	K00799	-	GO:0005515//protein binding	-
arahy.Tifrunner.gnm1.ann1.22VPXE	232	223	205	168	77	68	7.62	5.93	6.86	4.87	2.39	1.70	6.80333333333333	2.98666666666667	-1.18770554497511	5.98818405718481e-05	0.00181734742779107	At5g34940	heparanase-like protein 1-like isoform X2 [Glycine max]	Metabolism;Metabolism	Global and overview maps;Glycan biosynthesis and metabolism	ko01100//Metabolic pathways;ko00531//Glycosaminoglycan degradation	K07964;K07964	GO:0016020//membrane	-	GO:0005975//carbohydrate metabolic process
arahy.Tifrunner.gnm1.ann1.CZGL8I	72	133	89	199	238	199	1.89	2.81	2.37	4.60	5.88	3.98	2.35666666666667	4.82	1.03228543214172	6.06379252574671e-05	0.00183748200402039	At1g11820	glucan endo-1,3-beta-glucosidase 3-like [Glycine max]	Metabolism	Carbohydrate metabolism	ko00500//Starch and sucrose metabolism	K19891	-	-	GO:0005975//carbohydrate metabolic process
arahy.Tifrunner.gnm1.ann1.U9FET0	36	68	59	116	161	131	0.56	0.85	0.93	1.60	2.36	1.56	0.78	1.84	1.23815973719476	6.1157213774705e-05	0.00185039057329325	FH1	Actin-binding FH2 n=1 Tax=Medicago truncatula RepID=A2Q5W8_MEDTR	-	-	-	-	GO:0005884//actin filament	-	GO:0045010//actin nucleation
arahy.Tifrunner.gnm1.ann1.78T540	18	7	13	44	37	98	1.08	0.34	0.79	2.33	2.09	4.48	0.736666666666667	2.96666666666667	2.00975896646233	6.60072361294168e-05	0.00197305427905761	ZIP6	ZIP metal ion transporter family	-	-	-	-	GO:0016020//membrane;GO:0016021//integral component of membrane	GO:0005385//zinc ion transmembrane transporter activity;GO:0046873//metal ion transmembrane transporter activity	GO:0030001//metal ion transport;GO:0055085//transmembrane transport;GO:0071577//zinc II ion transmembrane transport
arahy.Tifrunner.gnm1.ann1.KW18SN	85	92	92	57	32	43	5.58	4.44	5.55	2.98	1.94	2.04	5.19	2.32	-1.16160973323031	6.61948091011526e-05	0.00197717115798668	--	acyl-CoA N-acyltransferase (NAT) superfamily protein	-	-	-	-	-	GO:0008080//N-acetyltransferase activity	-
arahy.Tifrunner.gnm1.ann1.PP2Z6E	42	47	44	15	15	19	3.56	3.21	3.77	1.13	1.21	1.26	3.51333333333333	1.2	-1.54980605530754	6.70775759530816e-05	0.00200052565996612	--	haloacid dehalogenase-like hydrolase	Metabolism	Metabolism of cofactors and vitamins	ko00760//Nicotinate and nicotinamide metabolism	K18551	-	GO:0016787//hydrolase activity	GO:0008152//metabolic process
arahy.Tifrunner.gnm1.ann1.GNTH39	145	222	154	291	480	338	6.23	7.73	6.76	11.09	19.53	11.11	6.90666666666667	13.91	1.01006091757684	6.83492089465057e-05	0.00203233862224295	UGD1	UDP-glucose 6-dehydrogenase family protein	Metabolism;Metabolism;Metabolism;Metabolism	Global and overview maps;Carbohydrate metabolism;Carbohydrate metabolism;Carbohydrate metabolism	ko01100//Metabolic pathways;ko00520//Amino sugar and nucleotide sugar metabolism;ko00040//Pentose and glucuronate interconversions;ko00053//Ascorbate and aldarate metabolism	K00012;K00012;K00012;K00012	-	GO:0003979//UDP-glucose 6-dehydrogenase activity;GO:0051287//NAD binding	GO:0055114//oxidation-reduction process
MSTRG.37236	2	1	4	13	46	21	0.07	0.03	0.15	0.42	1.60	0.59	0.0833333333333333	0.87	3.38404980679516	6.95041488963602e-05	0.0020635865045831	--	PREDICTED: protein FAR1-RELATED SEQUENCE 5-like [Arachis ipaensis]	-	-	-	-	-	-	-
arahy.Tifrunner.gnm1.ann1.4IT8LW	66	57	51	15	25	30	1.99	1.41	1.57	0.40	0.72	0.70	1.65666666666667	0.606666666666667	-1.44930740136359	6.97133799998838e-05	0.00206670473174543	TBL7	protein YLS7-like [Glycine max]	-	-	-	-	-	-	-
arahy.Tifrunner.gnm1.ann1.GK1SJ0	70	53	49	181	246	94	2.30	1.40	1.63	5.25	7.63	2.36	1.77666666666667	5.08	1.51565546473414	7.03455110727654e-05	0.00208233212105396	SARD1	Calmodulin binding protein-like	-	-	-	-	-	-	-
arahy.Tifrunner.gnm1.ann1.3E1AF2	64	196	118	49	63	54	1.70	4.23	3.20	1.16	1.60	1.11	3.04333333333333	1.29	-1.23828129383981	7.13603410203407e-05	0.00210880627572331	STS1	stachyose synthase	Metabolism	Carbohydrate metabolism	ko00052//Galactose metabolism	K06611	-	GO:0003824//catalytic activity	-
arahy.Tifrunner.gnm1.ann1.KBQI3L	59	80	80	24	40	32	1.95	2.25	2.84	0.70	1.18	0.83	2.34666666666667	0.903333333333333	-1.37728257728343	7.18625767286788e-05	0.00211885285368947	--	uncharacterized protein LOC100796420 isoform X2 [Glycine max]	-	-	-	-	-	-	-
arahy.Tifrunner.gnm1.ann1.LNZ59N	31	44	23	64	148	95	3.03	3.48	2.28	5.52	13.66	7.08	2.93	8.75333333333333	1.57893184574948	7.18997615354717e-05	0.00211885285368947	--	Serine/Threonine kinase family protein	-	-	-	-	-	-	GO:0048544//recognition of pollen
arahy.Tifrunner.gnm1.ann1.DDPG02	26	21	26	68	66	85	0.70	0.45	0.70	1.60	1.66	1.72	0.616666666666667	1.66	1.42862047155177	7.25927076450569e-05	0.0021345161908442	IDD14	zinc finger protein MAGPIE-like [Glycine max]	-	-	-	-	-	GO:0003676//nucleic acid binding;GO:0046872//metal ion binding	-
arahy.Tifrunner.gnm1.ann1.S3RXGN	94	80	64	223	122	226	2.19	1.51	1.52	4.56	2.66	4.02	1.74	3.74666666666667	1.10652032365104	7.3290777138371e-05	0.00215026032985993	NCRK	Protein kinase superfamily protein	-	-	-	-	-	GO:0004672//protein kinase activity;GO:0004674//protein serine/threonine kinase activity;GO:0005524//ATP binding	GO:0006468//protein phosphorylation
arahy.Tifrunner.gnm1.ann1.GST19D	37	64	47	108	135	117	1.17	1.29	1.51	2.86	3.80	2.80	1.32333333333333	3.15333333333333	1.25270117619644	7.68722991133465e-05	0.00224537306084683	NHX7	sodium hydrogen exchanger 5	-	-	-	-	GO:0016021//integral component of membrane	GO:0015299//solute:proton antiporter activity	GO:0006812//cation transport;GO:0055085//transmembrane transport
arahy.Tifrunner.gnm1.ann1.K9LPZT	21	45	12	62	128	82	1.46	2.03	0.70	2.95	5.80	3.09	1.39666666666667	3.94666666666667	1.4986469319296	7.75516735782062e-05	0.00226022386785682	IIL1	3-isopropylmalate dehydratase large subunit	Metabolism;Metabolism;Metabolism;Metabolism;Metabolism;Metabolism;Metabolism	Global and overview maps;Global and overview maps;Global and overview maps;Global and overview maps;Amino acid metabolism;Biosynthesis of other secondary metabolites;Carbohydrate metabolism	ko01100//Metabolic pathways;ko01110//Biosynthesis of secondary metabolites;ko01230//Biosynthesis of amino acids;ko01210//2-Oxocarboxylic acid metabolism;ko00290//Valine, leucine and isoleucine biosynthesis;ko00966//Glucosinolate biosynthesis;ko00660//C5-Branched dibasic acid metabolism	K01703;K01703;K01703;K01703;K01703;K01703;K01703	-	GO:0003994//aconitate hydratase activity;GO:0016836//hydro-lyase activity	GO:0006099//tricarboxylic acid cycle;GO:0008152//metabolic process;GO:0008652//cellular amino acid biosynthetic process
arahy.Tifrunner.gnm1.ann1.255V2J	10	23	18	49	162	34	0.43	0.78	0.79	1.86	6.53	1.10	0.666666666666667	3.16333333333333	2.24640808724638	7.81618984094195e-05	0.0022713332324601	HEX6	sugar transport protein 13-like [Glycine max]	-	-	-	-	GO:0016020//membrane;GO:0016021//integral component of membrane	GO:0005215//transporter activity;GO:0022857//transmembrane transporter activity;GO:0022891//substrate-specific transmembrane transporter activity	GO:0006810//transport;GO:0055085//transmembrane transport
arahy.Tifrunner.gnm1.ann1.52XQ2N	31	35	36	11	10	9	1.94	1.75	2.26	0.63	0.58	0.44	1.98333333333333	0.55	-1.85042364394949	7.84442097942795e-05	0.00227620192077534	CDF3	Dof-type zinc finger DNA-binding family protein	-	-	-	-	-	GO:0003677//DNA binding	-
arahy.Tifrunner.gnm1.ann1.G07C2M	21	39	17	46	183	76	2.33	3.54	1.93	4.49	19.30	6.47	2.6	10.0866666666667	1.95586595846713	7.90150514758963e-05	0.00228941638556823	DIR1	Disease resistance-responsive (dirigent-like protein) family protein	-	-	-	-	-	-	-
arahy.Tifrunner.gnm1.ann1.T5DRVA	44	87	49	116	233	136	1.17	1.89	1.33	2.76	5.93	2.80	1.46333333333333	3.83	1.38808595311076	8.11532055986235e-05	0.00234451788293882	MLO1	MLO-like protein 1-like [Glycine max]	-	-	-	-	GO:0016021//integral component of membrane	-	GO:0006952//defense response
arahy.Tifrunner.gnm1.ann1.SLVW9F	16	27	20	61	62	69	0.89	1.21	1.13	2.99	3.24	2.92	1.07666666666667	3.05	1.50223757847748	8.22501448892205e-05	0.0023693059166128	RGA2	disease resistance protein	-	-	-	-	-	GO:0043531//ADP binding	GO:0006952//defense response
arahy.Tifrunner.gnm1.ann1.A33MJY	84	78	76	41	27	50	1.99	1.46	1.81	0.87	0.62	0.89	1.75333333333333	0.793333333333333	-1.14410122598436	8.28315416538627e-05	0.00238086661684211	ankrd13c-b	Ankyrin repeat family protein	-	-	-	-	-	GO:0005515//protein binding	-
arahy.Tifrunner.gnm1.ann1.W0FD01	94	101	119	73	25	35	7.03	6.09	9.04	4.81	1.79	2.01	7.38666666666667	2.87	-1.36387273865235	8.53986343879257e-05	0.00244050593057022	CRR3	chlororespiratory reduction 3	-	-	-	-	-	-	-
arahy.Tifrunner.gnm1.ann1.ZS7YSR	124	158	112	232	356	255	3.23	3.35	2.96	5.37	8.78	5.11	3.18	6.42	1.01354653183795	8.54761280399796e-05	0.00244096191132745	LOX1.5	seed linoleate 9S-lipoxygenase	Metabolism	Lipid metabolism	ko00591//Linoleic acid metabolism	K15718	-	GO:0005506//iron ion binding;GO:0005515//protein binding;GO:0016165//linoleate 13S-lipoxygenase activity;GO:0046872//metal ion binding	GO:0055114//oxidation-reduction process
arahy.Tifrunner.gnm1.ann1.89K6QE	52	76	76	37	26	19	4.32	5.11	6.42	2.72	2.04	1.21	5.28333333333333	1.99	-1.40868000376196	8.5724338878432e-05	0.00244628893953373	--	uncharacterized protein LOC100792832 isoform X1 [Glycine max]	-	-	-	-	-	-	-
arahy.Tifrunner.gnm1.ann1.A1DDM3	4	11	7	30	65	26	0.14	0.30	0.24	0.91	2.07	0.68	0.226666666666667	1.22	2.4282369970337	8.65019361873388e-05	0.00246670438591444	WAKL2	Protein kinase family protein	-	-	-	-	-	GO:0004672//protein kinase activity;GO:0005524//ATP binding;GO:0030247//polysaccharide binding	GO:0006468//protein phosphorylation
arahy.Tifrunner.gnm1.ann1.72HQJ5	100	84	87	41	45	55	6.33	4.28	5.59	2.29	2.69	2.66	5.4	2.54666666666667	-1.08434926973624	8.74461584117836e-05	0.00249004976278665	At3g05640	Protein phosphatase 2C family protein	-	-	-	-	-	GO:0003824//catalytic activity	-
arahy.Tifrunner.gnm1.ann1.QM32I5	1	6	0	21	37	18	0.05	0.22	0.00	0.86	1.62	0.64	0.09	1.04	3.53051471669878	8.99655092493817e-05	0.002547160520975	EXPA6	Cell wall protein EXP2 n=1 Tax=Mirabilis jalapa RepID=Q84L40_MIRJA	-	-	-	-	GO:0005576//extracellular region	-	GO:0009664//plant-type cell wall organization
arahy.Tifrunner.gnm1.ann1.JFWQ9C	32	7	8	79	50	95	1.20	0.21	0.29	2.64	1.79	2.75	0.566666666666667	2.39333333333333	2.07844909768535	9.04966055873553e-05	0.00255672247665815	HIPP07	Heavy metal transport/detoxification superfamily protein	-	-	-	-	-	GO:0046872//metal ion binding	GO:0030001//metal ion transport
arahy.Tifrunner.gnm1.ann1.H74NZW	18	25	25	72	101	52	1.26	1.41	1.78	4.45	6.67	2.77	1.48333333333333	4.63	1.64216935812764	9.06263633331876e-05	0.00255856606973254	GALT29A	Glycosyltransferase family 29 (sialyltransferase) family protein	Metabolism;Metabolism;Metabolism	Global and overview maps;Glycan biosynthesis and metabolism;Glycan biosynthesis and metabolism	ko01100//Metabolic pathways;ko00603//Glycosphingolipid biosynthesis - globo and isoglobo series;ko00604//Glycosphingolipid biosynthesis - ganglio series	K00780;K00780;K00780	GO:0030173//integral component of Golgi membrane	GO:0008373//sialyltransferase activity	GO:0006486//protein glycosylation
arahy.Tifrunner.gnm1.ann1.HQY7NK	58	295	110	1522	3793	613	2.76	11.38	5.34	64.13	170.89	22.32	6.49333333333333	85.78	3.72361013927437	9.45898777532881e-05	0.00266477421233091	VIT_06s0061g00120	glucan endo-1,3-beta-glucosidase-like [Glycine max]	-	-	-	-	-	-	GO:0005975//carbohydrate metabolic process
arahy.Tifrunner.gnm1.ann1.FWTY6N	183	116	98	259	268	390	6.71	3.43	3.64	8.38	9.28	10.92	4.59333333333333	9.52666666666667	1.05243002839153	9.48075631082148e-05	0.00266711829663152	AC97	actin-11	-	-	-	-	-	-	-
arahy.Tifrunner.gnm1.ann1.94TR4L	52	143	69	36	40	31	1.62	3.60	2.18	0.99	1.18	0.74	2.46666666666667	0.97	-1.34650611760803	9.58281312476429e-05	0.00268820272564993	--	Ulp1 protease family, carboxy-terminal domain protein	-	-	-	-	-	-	-
arahy.Tifrunner.gnm1.ann1.L5T5KA	54	90	100	38	20	51	0.99	1.34	1.87	0.62	0.34	0.72	1.4	0.56	-1.32192809488736	9.66719689927192e-05	0.00270901051939113	HSP83A	heat shock protein 90.1	Organismal Systems;Genetic Information Processing	Environmental adaptation;Folding, sorting and degradation	ko04626//Plant-pathogen interaction;ko04141//Protein processing in endoplasmic reticulum	K04079;K04079	-	GO:0005524//ATP binding;GO:0051082//unfolded protein binding	GO:0006457//protein folding;GO:0006950//response to stress
arahy.Tifrunner.gnm1.ann1.I1HNZH	64	75	43	23	27	27	2.32	2.19	1.57	0.74	0.93	0.75	2.02666666666667	0.806666666666667	-1.32906427616899	9.67064714228265e-05	0.00270901051939113	--	unknown protein; Has 39 Blast hits to 39 proteins in 15 species: Archae - 0; Bacteria - 0; Metazoa - 0; Fungi - 0; Plants - 39; Viruses - 0; Other Eukaryotes - 0 (source: NCBI BLink).	-	-	-	-	-	-	-
arahy.Tifrunner.gnm1.ann1.3WH5A3	17	26	10	28	98	93	0.76	0.91	0.45	1.09	4.07	3.11	0.706666666666667	2.75666666666667	1.96382306460808	9.69830473149216e-05	0.00271484089964268	CHS	chalcone synthase [Glycine max]	Metabolism;Metabolism;Organismal Systems;Metabolism	Global and overview maps;Global and overview maps;Environmental adaptation;Biosynthesis of other secondary metabolites	ko01100//Metabolic pathways;ko01110//Biosynthesis of secondary metabolites;ko04712//Circadian rhythm - plant;ko00941//Flavonoid biosynthesis	K00660;K00660;K00660;K00660	-	GO:0003824//catalytic activity	GO:0008152//metabolic process;GO:0009058//biosynthetic process
arahy.Tifrunner.gnm1.ann1.349KCY	0	1	0	29	10	14	0.00	0.07	0.00	2.18	0.80	0.91	0.0233333333333333	1.29666666666667	5.79627142292859	9.77380708831155e-05	0.00273212002794197	MAL	L-type lectin-domain containing receptor kinase IX.1-like [Glycine max]	-	-	-	-	-	GO:0030246//carbohydrate binding	-
arahy.Tifrunner.gnm1.ann1.BV32DL	187	274	189	409	622	357	7.45	8.84	7.65	14.41	23.45	10.85	7.98	16.2366666666667	1.02479483089695	9.85204107008965e-05	0.00275011302664445	GB1	guanine nucleotide-binding protein subunit beta-1 [Glycine max]	-	-	-	-	-	GO:0005515//protein binding	-
arahy.Tifrunner.gnm1.ann1.40D0U7	93	122	96	62	36	72	10.31	10.94	10.76	6.03	3.77	6.14	10.67	5.31333333333333	-1.00587104755511	9.89148793270509e-05	0.00275724357230274	DIN1	Rhodanese/Cell cycle control phosphatase superfamily protein	-	-	-	-	-	-	-
arahy.Tifrunner.gnm1.ann1.RZUQ3I	93	122	96	62	36	72	10.31	10.94	10.76	6.03	3.77	6.14	10.67	5.31333333333333	-1.00587104755511	9.89148793270509e-05	0.00275724357230274	DIN1	Rhodanese/Cell cycle control phosphatase superfamily protein	-	-	-	-	-	-	-
arahy.Tifrunner.gnm1.ann1.3IB3IU	20	36	16	63	101	65	2.14	3.11	1.74	5.95	10.20	5.31	2.33	7.15333333333333	1.61828571538108	9.96485827018057e-05	0.00277379696943847	NHL10	protein YLS9 [Glycine max]	-	-	-	-	-	-	-
arahy.Tifrunner.gnm1.ann1.WFW04C	189	318	203	461	1131	865	5.86	7.98	6.41	12.63	33.15	20.47	6.75	22.0833333333333	1.70999854656593	0.00010048912767165	0.00279523263550046	CAMRLK	receptor-like kinase 1	-	-	-	-	-	GO:0004672//protein kinase activity;GO:0005515//protein binding;GO:0005524//ATP binding	GO:0006468//protein phosphorylation
arahy.Tifrunner.gnm1.ann1.V97YAG	52	66	62	174	104	144	1.66	1.71	2.02	4.94	3.17	3.54	1.79666666666667	3.88333333333333	1.11197277678913	0.000100650168260947	0.00279775022721706	--	uncharacterized protein LOC100788456 isoform X1 [Glycine max]	-	-	-	-	-	-	-
arahy.Tifrunner.gnm1.ann1.6HIR6Y	14	34	70	8	4	14	0.56	1.10	2.86	0.28	0.15	0.43	1.50666666666667	0.286666666666667	-2.39391420771309	0.000102350089888763	0.00284119961698404	HMT/HLT	benzyl alcohol O-benzoyltransferase-like [Glycine max]	-	-	-	-	-	-	-
arahy.Tifrunner.gnm1.ann1.R1Z4C8	4	9	8	16	45	59	0.18	0.33	0.36	0.62	1.87	1.98	0.29	1.49	2.36118752533459	0.000106875253583505	0.00295216839042014	CHS	chalcone synthase [Glycine max]	Metabolism;Metabolism;Organismal Systems;Metabolism	Global and overview maps;Global and overview maps;Environmental adaptation;Biosynthesis of other secondary metabolites	ko01100//Metabolic pathways;ko01110//Biosynthesis of secondary metabolites;ko04712//Circadian rhythm - plant;ko00941//Flavonoid biosynthesis	K00660;K00660;K00660;K00660	-	GO:0003824//catalytic activity	GO:0008152//metabolic process;GO:0009058//biosynthetic process
arahy.Tifrunner.gnm1.ann1.MX4LCS	1	5	3	51	12	22	0.05	0.20	0.14	2.12	0.53	0.79	0.13	1.14666666666667	3.14086253583985	0.000107086407546555	0.00295594254818486	BHLH63	transcription factor bHLH63-like [Glycine max]	-	-	-	-	-	GO:0046983//protein dimerization activity	-
arahy.Tifrunner.gnm1.ann1.AGD9YF	546	368	267	159	59	153	37.15	20.24	18.47	9.57	3.80	7.96	25.2866666666667	7.11	-1.83045540595367	0.000107208220250609	0.00295724705456236	MALD3	Non-specific lipid-transfer protein, putative	-	-	-	-	-	GO:0008289//lipid binding	GO:0006869//lipid transport
arahy.Tifrunner.gnm1.ann1.N4K2VQ	67	66	72	144	141	162	2.20	1.85	2.57	4.57	4.75	4.45	2.20666666666667	4.59	1.05662543732774	0.000108986959552662	0.00299884157506278	HSP70	heat shock protein 70	Genetic Information Processing;Cellular Processes;Genetic Information Processing	Folding, sorting and degradation;Transport and catabolism;Transcription	ko04141//Protein processing in endoplasmic reticulum;ko04144//Endocytosis;ko03040//Spliceosome	K03283;K03283;K03283	-	-	-
arahy.Tifrunner.gnm1.ann1.M0AD1K	122	116	124	26	72	72	5.13	3.96	5.32	0.97	2.87	2.33	4.80333333333333	2.05666666666667	-1.22372794102533	0.000110736836848797	0.00303348575306932	At2g24580	monomeric form sarcosine oxidase	Metabolism;Cellular Processes;Metabolism;Metabolism	Global and overview maps;Transport and catabolism;Amino acid metabolism;Amino acid metabolism	ko01100//Metabolic pathways;ko04146//Peroxisome;ko00260//Glycine, serine and threonine metabolism;ko00310//Lysine degradation	K00306;K00306;K00306;K00306	-	GO:0008115//sarcosine oxidase activity;GO:0016491//oxidoreductase activity	GO:0046653//tetrahydrofolate metabolic process;GO:0055114//oxidation-reduction process
arahy.Tifrunner.gnm1.ann1.TW2SCU	18	24	4	41	97	60	0.65	0.70	0.14	1.29	3.28	1.64	0.496666666666667	2.07	2.05928093775832	0.000110889272494474	0.00303556513648433	UGT83A1	UDP-Glycosyltransferase superfamily protein	-	-	-	-	-	-	GO:0008152//metabolic process
arahy.Tifrunner.gnm1.ann1.BCQ67I	59	54	47	70	211	195	2.32	1.73	1.89	2.45	7.90	5.89	1.98	5.41333333333333	1.45101679638441	0.000111845265057079	0.00305751501292493	CHS	chalcone synthase [Glycine max]	Metabolism;Metabolism;Organismal Systems;Metabolism	Global and overview maps;Global and overview maps;Environmental adaptation;Biosynthesis of other secondary metabolites	ko01100//Metabolic pathways;ko01110//Biosynthesis of secondary metabolites;ko04712//Circadian rhythm - plant;ko00941//Flavonoid biosynthesis	K00660;K00660;K00660;K00660	-	GO:0003824//catalytic activity	GO:0008152//metabolic process;GO:0009058//biosynthetic process
arahy.Tifrunner.gnm1.ann1.3DZG8W	48	46	23	63	145	150	2.07	1.61	1.01	2.41	5.92	4.94	1.56333333333333	4.42333333333333	1.50050854285482	0.000113955973628582	0.00310665130580848	CHS	chalcone synthase [Glycine max]	Metabolism;Metabolism;Organismal Systems;Metabolism	Global and overview maps;Global and overview maps;Environmental adaptation;Biosynthesis of other secondary metabolites	ko01100//Metabolic pathways;ko01110//Biosynthesis of secondary metabolites;ko04712//Circadian rhythm - plant;ko00941//Flavonoid biosynthesis	K00660;K00660;K00660;K00660	-	GO:0003824//catalytic activity	GO:0008152//metabolic process;GO:0009058//biosynthetic process
arahy.Tifrunner.gnm1.ann1.EXHR95	0	0	0	2	17	20	0.00	0.00	0.00	0.15	1.37	1.30	0.001	0.94	9.876516946565	0.000116584557460604	0.00317394856295973	MLP43	MLP-like protein 43	-	-	-	-	-	-	GO:0006952//defense response;GO:0009607//response to biotic stimulus
arahy.Tifrunner.gnm1.ann1.MD79KS	74	95	46	267	620	233	5.09	5.21	3.15	15.68	38.96	12.13	4.48333333333333	22.2566666666667	2.311593867449	0.00011949536789973	0.00323985185448442	DRR49A	disease-resistance response protein	-	-	-	-	-	-	GO:0006952//defense response;GO:0009607//response to biotic stimulus
arahy.Tifrunner.gnm1.ann1.780T1G	26	39	16	106	93	56	0.35	0.42	0.22	1.23	1.15	0.56	0.33	0.98	1.57031572475675	0.00011996161966275	0.00324805297306664	--	DNA binding; ATP binding	-	-	-	-	-	GO:0005524//ATP binding	-
arahy.Tifrunner.gnm1.ann1.FEP1JN	133	226	112	70	101	62	6.99	9.61	5.96	3.28	5.02	2.47	7.52	3.59	-1.06674881785459	0.000125330913231969	0.00338124979365685	--	Unknown protein	-	-	-	-	-	-	-
arahy.Tifrunner.gnm1.ann1.G8AKQI	133	226	112	70	101	62	6.99	9.61	5.96	3.28	5.02	2.47	7.52	3.59	-1.06674881785459	0.000125330913231969	0.00338124979365685	--	Unknown protein	-	-	-	-	-	-	-
arahy.Tifrunner.gnm1.ann1.E862VI	5	19	9	50	61	32	0.19	0.60	0.35	1.70	2.23	0.95	0.38	1.62666666666667	2.09784732339815	0.000125487695421763	0.00338151829252693	CRK26	receptor kinase 1	-	-	-	-	-	GO:0004672//protein kinase activity;GO:0004674//protein serine/threonine kinase activity;GO:0005524//ATP binding	GO:0006468//protein phosphorylation
arahy.Tifrunner.gnm1.ann1.3YF6JX	151	105	195	91	65	82	6.22	3.52	8.18	3.32	2.55	2.57	5.97333333333333	2.81333333333333	-1.08625573335042	0.000128710621747372	0.00346204697021446	TGA3	transcription factor TGA7-like isoform X4 [Glycine max]	Environmental Information Processing	Signal transduction	ko04075//Plant hormone signal transduction	K14431	-	GO:0043565//sequence-specific DNA binding	-
arahy.Tifrunner.gnm1.ann1.5913QL	171	162	218	128	44	115	10.04	7.67	12.98	6.61	2.41	5.17	10.23	4.73	-1.11289405640593	0.000131690645456737	0.00353426329004529	FAD2-1	fatty acid desaturase 2	Metabolism;Metabolism	Global and overview maps;Lipid metabolism	ko01212//Fatty acid metabolism;ko01040//Biosynthesis of unsaturated fatty acids	K10256;K10256	-	-	GO:0006629//lipid metabolic process
arahy.Tifrunner.gnm1.ann1.UPDR5R	161	261	115	327	508	340	4.01	5.26	2.91	7.22	11.98	6.48	4.06	8.56	1.07613106921597	0.000132025097598703	0.0035408434897567	--	alpha/beta-Hydrolases superfamily protein	-	-	-	-	-	-	-
arahy.Tifrunner.gnm1.ann1.UD965C	4	19	4	27	57	51	0.14	0.54	0.13	0.85	1.93	1.40	0.27	1.39333333333333	2.36750912919625	0.000132925082182654	0.00355974680192651	LECRKS5	protein serine/threonine kinases; protein kinases; ATP binding; sugar binding; kinases; carbohydrate binding	-	-	-	-	-	GO:0004672//protein kinase activity;GO:0004674//protein serine/threonine kinase activity;GO:0005524//ATP binding;GO:0030246//carbohydrate binding	GO:0006468//protein phosphorylation
arahy.Tifrunner.gnm1.ann1.47Y2D4	4	5	1	46	157	17	0.25	0.27	0.05	2.60	9.46	0.81	0.19	4.29	4.49690632405596	0.000134648421631681	0.00358694714065967	TL1	Pathogenesis-related thaumatin superfamily protein	-	-	-	-	-	-	-
arahy.Tifrunner.gnm1.ann1.4SGG8H	4	5	1	46	157	17	0.25	0.27	0.05	2.60	9.46	0.81	0.19	4.29	4.49690632405596	0.000134648421631681	0.00358694714065967	TL1	Pathogenesis-related thaumatin superfamily protein	-	-	-	-	-	-	-
arahy.Tifrunner.gnm1.ann1.5D5NM3	4	5	1	46	157	17	0.25	0.27	0.05	2.60	9.46	0.81	0.19	4.29	4.49690632405596	0.000134648421631681	0.00358694714065967	TL1	Pathogenesis-related thaumatin superfamily protein	-	-	-	-	-	-	-
arahy.Tifrunner.gnm1.ann1.AFAP3W	4	5	1	46	157	17	0.25	0.27	0.05	2.60	9.46	0.81	0.19	4.29	4.49690632405596	0.000134648421631681	0.00358694714065967	TL1	Pathogenesis-related thaumatin superfamily protein	-	-	-	-	-	-	-
arahy.Tifrunner.gnm1.ann1.Q7ZMG0	45	107	74	39	17	39	1.73	3.35	2.91	1.33	0.62	1.15	2.66333333333333	1.03333333333333	-1.36592728765374	0.000134811689861661	0.00358888623493465	--	Unknown protein	-	-	-	-	-	-	-
arahy.Tifrunner.gnm1.ann1.M83GCC	62	34	22	144	84	133	2.31	1.02	0.83	4.78	2.98	3.82	1.38666666666667	3.86	1.47697981984814	0.000140561162334489	0.00372196199276358	TUBB1	tubulin beta chain 2	Cellular Processes	Transport and catabolism	ko04145//Phagosome	K07375	GO:0005874//microtubule;GO:0043234//protein complex	GO:0003924//GTPase activity;GO:0005200//structural constituent of cytoskeleton;GO:0005525//GTP binding	GO:0007017//microtubule-based process;GO:0051258//protein polymerization
arahy.Tifrunner.gnm1.ann1.C6MU4Z	68	59	66	107	153	198	2.08	1.46	2.05	2.90	4.42	4.64	1.86333333333333	3.98666666666667	1.09729720135492	0.000140828505356985	0.00372406899566011	HLTF	zinc ion binding; DNA binding; helicases; ATP binding; nucleic acid binding	-	-	-	-	-	GO:0003676//nucleic acid binding;GO:0003677//DNA binding;GO:0004386//helicase activity;GO:0005515//protein binding;GO:0005524//ATP binding;GO:0008270//zinc ion binding	-
arahy.Tifrunner.gnm1.ann1.NC09XL	20	24	30	52	73	99	0.50	0.48	0.76	1.15	1.72	1.89	0.58	1.58666666666667	1.45187426745922	0.000140941003844423	0.00372456086508521	4CL2	4-coumarate:CoA ligase 2	Metabolism;Metabolism;Metabolism;Metabolism;Metabolism	Global and overview maps;Global and overview maps;Biosynthesis of other secondary metabolites;Metabolism of cofactors and vitamins;Amino acid metabolism	ko01100//Metabolic pathways;ko01110//Biosynthesis of secondary metabolites;ko00940//Phenylpropanoid biosynthesis;ko00130//Ubiquinone and other terpenoid-quinone biosynthesis;ko00360//Phenylalanine metabolism	K01904;K01904;K01904;K01904;K01904	-	GO:0003824//catalytic activity	GO:0008152//metabolic process
arahy.Tifrunner.gnm1.ann1.WJM3KC	8	8	5	30	31	40	0.34	0.28	0.22	1.14	1.26	1.31	0.28	1.23666666666667	2.14295795384205	0.000141884506365481	0.00374358404928058	--	Unknown protein	-	-	-	-	-	-	-
arahy.Tifrunner.gnm1.ann1.TJ9LA0	88	126	73	58	23	57	7.66	8.80	6.44	4.44	1.90	3.78	7.63333333333333	3.37333333333333	-1.17813830829	0.000141943992591085	0.00374358404928058	EXL3	GDSL-like Lipase/Acylhydrolase superfamily protein	-	-	-	-	-	GO:0016787//hydrolase activity	GO:0006629//lipid metabolic process
arahy.Tifrunner.gnm1.ann1.V4ETXF	100	104	81	50	54	48	4.49	3.78	3.70	1.97	2.31	1.64	3.99	1.97333333333333	-1.01575407131455	0.000142658135736479	0.00375991867915161	RIBF2	Riboflavin kinase/FMN adenylyltransferase n=3 Tax=Jonquetella RepID=H0UJT6_9BACT	-	-	-	-	-	GO:0003919//FMN adenylyltransferase activity	GO:0009231//riboflavin biosynthetic process
arahy.Tifrunner.gnm1.ann1.8A6SW6	86	135	91	167	281	228	9.81	12.43	10.55	16.77	30.20	19.83	10.93	22.2666666666667	1.02659220096836	0.000142972086324854	0.00376569108642874	GSTZ2	Glutathione S-transferase family protein	Metabolism;Metabolism	Global and overview maps;Amino acid metabolism	ko01100//Metabolic pathways;ko00350//Tyrosine metabolism	K01800;K01800	GO:0005737//cytoplasm	GO:0003824//catalytic activity;GO:0005515//protein binding	GO:0009072//aromatic amino acid family metabolic process
arahy.Tifrunner.gnm1.ann1.NSA2XE	32	14	52	72	98	207	2.46	0.84	4.01	4.91	7.10	12.09	2.43666666666667	8.03333333333333	1.72108983516488	0.000143428935679224	0.00377521709532321	At4g33300	Disease resistance protein (CC-NBS-LRR class) family	-	-	-	-	-	GO:0043531//ADP binding	-
arahy.Tifrunner.gnm1.ann1.U2UX9Q	18	13	14	1	0	2	2.19	1.28	1.73	0.11	0.00	0.19	1.73333333333333	0.1	-4.11547721741993	0.00014656695227786	0.00384251469203806	PIP20-2	kunitz trypsin inhibitor 1	-	-	-	-	-	GO:0004866//endopeptidase inhibitor activity	-
arahy.Tifrunner.gnm1.ann1.9P32AD	19	15	22	76	38	79	0.56	0.36	0.66	2.00	1.07	1.81	0.526666666666667	1.62666666666667	1.62695658938579	0.000147123839132331	0.00385202257625282	At3g07010	Pectate lyase family protein	Metabolism	Carbohydrate metabolism	ko00040//Pentose and glucuronate interconversions	K01728	-	-	-
arahy.Tifrunner.gnm1.ann1.1L91FV	81	79	70	49	16	36	4.97	3.92	4.36	2.66	0.93	1.69	4.41666666666667	1.76	-1.32738252497947	0.000147245530623057	0.00385266571088008	D14	sigma factor sigb regulation rsbq-like protein	-	-	-	-	-	-	-
arahy.Tifrunner.gnm1.ann1.G0DDCQ	26	7	15	1	0	2	0.88	0.19	0.51	0.03	0.00	0.05	0.526666666666667	0.0266666666666667	-4.3037807481771	0.000147422964103811	0.00385476552019893	CNGC20	cyclic nucleotide-gated ion channel-like protein	Organismal Systems	Environmental adaptation	ko04626//Plant-pathogen interaction	K05391	GO:0016020//membrane	GO:0005216//ion channel activity	GO:0006811//ion transport;GO:0055085//transmembrane transport
arahy.Tifrunner.gnm1.ann1.FX71XI	14	26	22	68	68	55	0.40	0.61	0.67	1.76	1.89	1.23	0.56	1.62666666666667	1.53841991478413	0.00014915383659748	0.00388976731260727	MLO10	MLO-like protein 8-like [Glycine max]	-	-	-	-	GO:0016021//integral component of membrane	-	GO:0006952//defense response
arahy.Tifrunner.gnm1.ann1.NS7LJX	7	12	1	17	60	46	0.30	0.42	0.04	0.64	2.43	1.51	0.253333333333333	1.52666666666667	2.59127627465336	0.00015235454454501	0.00396281663208024	CHS	chalcone synthase [Glycine max]	Metabolism;Metabolism;Organismal Systems;Metabolism	Global and overview maps;Global and overview maps;Environmental adaptation;Biosynthesis of other secondary metabolites	ko01100//Metabolic pathways;ko01110//Biosynthesis of secondary metabolites;ko04712//Circadian rhythm - plant;ko00941//Flavonoid biosynthesis	K00660;K00660;K00660;K00660	-	GO:0003824//catalytic activity	GO:0008152//metabolic process;GO:0009058//biosynthetic process
arahy.Tifrunner.gnm1.ann1.HDLN9F	4	3	0	23	32	15	0.23	0.15	0.00	1.14	1.67	0.62	0.126666666666667	1.14333333333333	3.17413725272922	0.000152685648213769	0.00396882629229841	--	UPF0481 protein [Glycine max]	-	-	-	-	-	-	-
arahy.Tifrunner.gnm1.ann1.QRF4HN	6	5	3	30	33	22	0.18	0.14	0.11	0.93	1.10	0.59	0.143333333333333	0.873333333333333	2.60715824683535	0.000153058469656173	0.00397591175990946	YUC2	Flavin-binding monooxygenase family protein	Metabolism;Metabolism	Global and overview maps;Amino acid metabolism	ko01100//Metabolic pathways;ko00380//Tryptophan metabolism	K11816;K11816	-	GO:0016491//oxidoreductase activity;GO:0050660//flavin adenine dinucleotide binding;GO:0050661//NADP binding	GO:0055114//oxidation-reduction process
arahy.Tifrunner.gnm1.ann1.018Q39	38	55	59	110	104	139	0.81	0.99	1.33	2.13	2.16	2.32	1.04333333333333	2.20333333333333	1.07848761457508	0.000158440432214914	0.00410496288976929	SRF3	Protein kinase superfamily protein	-	-	-	-	-	GO:0004672//protein kinase activity;GO:0005515//protein binding;GO:0005524//ATP binding	GO:0006468//protein phosphorylation
arahy.Tifrunner.gnm1.ann1.ZK4XM6	60	42	37	63	194	178	2.40	1.36	1.50	2.23	7.33	5.44	1.75333333333333	5	1.51182779609094	0.000162570418791818	0.00418873346134529	CHS	chalcone synthase [Glycine max]	Metabolism;Metabolism;Organismal Systems;Metabolism	Global and overview maps;Global and overview maps;Environmental adaptation;Biosynthesis of other secondary metabolites	ko01100//Metabolic pathways;ko01110//Biosynthesis of secondary metabolites;ko04712//Circadian rhythm - plant;ko00941//Flavonoid biosynthesis	K00660;K00660;K00660;K00660	-	GO:0003824//catalytic activity	GO:0008152//metabolic process;GO:0009058//biosynthetic process
arahy.Tifrunner.gnm1.ann1.ISPD6P	38	56	80	26	21	22	0.75	0.90	1.56	0.44	0.40	0.33	1.07	0.39	-1.4560647675389	0.000162624149913572	0.00418873346134529	KIN4A	ATP binding microtubule motor family protein	-	-	-	-	GO:0005871//kinesin complex	GO:0003777//microtubule motor activity;GO:0005524//ATP binding;GO:0008017//microtubule binding	GO:0007018//microtubule-based movement
arahy.Tifrunner.gnm1.ann1.U2RA4L	101	162	76	195	398	226	2.51	3.24	1.92	4.27	9.31	4.27	2.55666666666667	5.95	1.21862559141353	0.000167201544659313	0.00429547698863751	RLP6	receptor like protein 7	-	-	-	-	-	GO:0005515//protein binding	-
arahy.Tifrunner.gnm1.ann1.0R0FR4	26	19	29	66	106	64	1.05	0.62	1.19	2.35	4.04	1.97	0.953333333333333	2.78666666666667	1.5474877953025	0.000167734686495897	0.00430359901328993	EXLA2	expansin-like A2	-	-	-	-	GO:0005576//extracellular region	-	GO:0019953//sexual reproduction
arahy.Tifrunner.gnm1.ann1.5C9IB2	4	2	2	19	38	15	0.15	0.06	0.08	0.63	1.36	0.43	0.0966666666666667	0.806666666666667	3.06088224214702	0.000168458113337858	0.00431936620792467	At5g53970	tyrosine aminotransferase 3	Metabolism;Metabolism;Metabolism;Metabolism;Metabolism;Metabolism;Metabolism;Metabolism;Metabolism;Metabolism	Global and overview maps;Global and overview maps;Global and overview maps;Amino acid metabolism;Metabolism of cofactors and vitamins;Amino acid metabolism;Amino acid metabolism;Amino acid metabolism;Biosynthesis of other secondary metabolites;Biosynthesis of other secondary metabolites	ko01100//Metabolic pathways;ko01110//Biosynthesis of secondary metabolites;ko01230//Biosynthesis of amino acids;ko00270//Cysteine and methionine metabolism;ko00130//Ubiquinone and other terpenoid-quinone biosynthesis;ko00350//Tyrosine metabolism;ko00400//Phenylalanine, tyrosine and tryptophan biosynthesis;ko00360//Phenylalanine metabolism;ko00950//Isoquinoline alkaloid biosynthesis;ko00960//Tropa…	K00815;K00815;K00815;K00815;K00815;K00815;K00815;K00815;K00815;K00815	-	GO:0003824//catalytic activity;GO:0008483//transaminase activity;GO:0030170//pyridoxal phosphate binding	GO:0006520//cellular amino acid metabolic process;GO:0009058//biosynthetic process
arahy.Tifrunner.gnm1.ann1.RR76TU	1	7	0	23	31	20	0.03	0.17	0.00	0.67	0.97	0.51	0.0666666666666667	0.716666666666667	3.4262647547021	0.000168882747355139	0.00432466304492508	PAE8	protein notum homolog isoform X2 [Glycine max]	-	-	-	-	-	-	-
arahy.Tifrunner.gnm1.ann1.6F5IGY	31	31	35	106	66	89	2.23	1.78	2.56	6.75	4.49	4.91	2.19	5.38333333333333	1.29756888925896	0.000170929754608785	0.00436586947140062	PP2A1	phloem protein 2-A1	-	-	-	-	-	-	-
arahy.Tifrunner.gnm1.ann1.JDL3FF	25	22	25	65	96	60	0.75	0.53	0.76	1.71	2.71	1.37	0.68	1.93	1.50499419601774	0.000173787850826323	0.00443024992986949	At4g27290	receptor-like serine/threonine kinase 2	-	-	-	-	-	GO:0004672//protein kinase activity;GO:0004674//protein serine/threonine kinase activity;GO:0005515//protein binding;GO:0005524//ATP binding	GO:0006468//protein phosphorylation;GO:0048544//recognition of pollen
arahy.Tifrunner.gnm1.ann1.2X3DGJ	110	223	80	251	426	287	2.64	4.34	1.95	5.34	9.67	5.26	2.97666666666667	6.75666666666667	1.18261400834568	0.000176438627309774	0.00449493551115575	RLP6	receptor-like protein kinase 2	-	-	-	-	-	GO:0005515//protein binding	-
arahy.Tifrunner.gnm1.ann1.8992SQ	46	57	55	14	18	34	6.79	6.81	8.25	1.83	2.51	3.83	7.28333333333333	2.72333333333333	-1.41922529624228	0.000178090199373744	0.00453409874734207	Rnf103	RING finger protein 126-A-like [Glycine max]	-	-	-	-	-	GO:0005515//protein binding;GO:0008270//zinc ion binding	-
arahy.Tifrunner.gnm1.ann1.RMUP98	63	16	18	110	87	177	5.34	1.12	1.55	8.24	6.97	11.42	2.67	8.87666666666667	1.7331782808019	0.000178383370223721	0.00453574023288085	GASA2	Gibberellin-regulated family protein	-	-	-	-	-	-	-
arahy.Tifrunner.gnm1.ann1.YJIY2K	16	31	23	75	105	47	0.41	0.63	0.58	1.65	2.46	0.89	0.54	1.66666666666667	1.62593428177747	0.000182382978601866	0.00462262187170709	RLP6	receptor like protein 34	-	-	-	-	-	GO:0005515//protein binding	-
arahy.Tifrunner.gnm1.ann1.YS6PIM	41	44	50	72	126	155	1.82	1.36	2.15	2.75	4.83	4.66	1.77666666666667	4.08	1.19939611993347	0.000184650123873988	0.00467411092124162	CHS	chalcone synthase [Glycine max]	Metabolism;Metabolism;Organismal Systems;Metabolism	Global and overview maps;Global and overview maps;Environmental adaptation;Biosynthesis of other secondary metabolites	ko01100//Metabolic pathways;ko01110//Biosynthesis of secondary metabolites;ko04712//Circadian rhythm - plant;ko00941//Flavonoid biosynthesis	K00660;K00660;K00660;K00660	-	GO:0003824//catalytic activity	GO:0008152//metabolic process;GO:0009058//biosynthetic process
arahy.Tifrunner.gnm1.ann1.WX7AU9	60	58	78	18	24	45	2.68	2.11	3.56	0.70	1.02	1.54	2.78333333333333	1.08666666666667	-1.35690423313033	0.000187261533879551	0.00472814513231463	CDF3	Dof-type zinc finger DNA-binding family protein	-	-	-	-	-	GO:0003677//DNA binding	-
arahy.Tifrunner.gnm1.ann1.5B5NV8	135	89	100	286	180	261	5.17	2.75	3.86	9.63	6.48	7.61	3.92666666666667	7.90666666666667	1.00976447071554	0.000187825071000952	0.00473892387334461	At2g37460	nodulin MtN21 /EamA-like transporter family protein	-	-	-	-	GO:0016020//membrane	-	-
arahy.Tifrunner.gnm1.ann1.WW8Z9A	25	61	27	73	165	97	1.32	2.60	1.45	3.41	8.25	3.91	1.79	5.19	1.53577495109362	0.000188037506574009	0.00473892387334461	SDR3b	short-chain dehydrogenase-reductase B	-	-	-	-	-	GO:0016491//oxidoreductase activity	GO:0008152//metabolic process
arahy.Tifrunner.gnm1.ann1.U90T8C	153	192	78	63	79	31	34.70	35.29	18.00	12.77	17.02	5.35	29.33	11.7133333333333	-1.32422538046974	0.000189931078469208	0.00477125152537024	--	Unknown protein	-	-	-	-	-	-	-
arahy.Tifrunner.gnm1.ann1.PNDG01	30	69	59	13	18	29	1.10	2.03	2.20	0.41	0.61	0.80	1.77666666666667	0.606666666666667	-1.55019708256048	0.000192524324843489	0.00483333536027963	TPS11	terpene synthase 02	Metabolism;Metabolism;Metabolism	Global and overview maps;Global and overview maps;Metabolism of terpenoids and polyketides	ko01100//Metabolic pathways;ko01110//Biosynthesis of secondary metabolites;ko00902//Monoterpenoid biosynthesis	K20979;K20979;K20979	-	GO:0000287//magnesium ion binding;GO:0010333//terpene synthase activity;GO:0016829//lyase activity	GO:0008152//metabolic process
arahy.Tifrunner.gnm1.ann1.C01BX5	98	119	103	311	143	252	3.37	3.30	3.59	9.46	4.64	6.64	3.42	6.91333333333333	1.01538516320617	0.000193477134517417	0.00484498991020698	At5g63710	ATP binding/protein serine/threonine kinase [Glycine max]	-	-	-	-	-	GO:0004672//protein kinase activity;GO:0004674//protein serine/threonine kinase activity;GO:0005524//ATP binding	GO:0006468//protein phosphorylation
arahy.Tifrunner.gnm1.ann1.Z1FW9R	20	43	31	9	8	10	0.81	1.40	1.27	0.32	0.31	0.31	1.16	0.313333333333333	-1.88835464417109	0.00019406380207409	0.00485661499878287	--	Unknown protein	-	-	-	-	-	-	-
arahy.Tifrunner.gnm1.ann1.1N9K04	2	6	2	11	49	23	0.12	0.29	0.12	0.58	2.78	1.06	0.176666666666667	1.47333333333333	3.05998210482823	0.00019500190293769	0.00486872775710767	CHS	chalcone synthase [Glycine max]	Metabolism;Metabolism;Organismal Systems;Metabolism	Global and overview maps;Global and overview maps;Environmental adaptation;Biosynthesis of other secondary metabolites	ko01100//Metabolic pathways;ko01110//Biosynthesis of secondary metabolites;ko04712//Circadian rhythm - plant;ko00941//Flavonoid biosynthesis	K00660;K00660;K00660;K00660	-	GO:0003824//catalytic activity	GO:0008152//metabolic process;GO:0009058//biosynthetic process
arahy.Tifrunner.gnm1.ann1.8I98WG	100	109	47	182	211	192	4.21	3.71	2.01	6.77	8.39	6.17	3.31	7.11	1.1030183428122	0.000195653649260571	0.00487663820702001	CBP60G	Calmodulin binding protein-like	-	-	-	-	-	-	-
arahy.Tifrunner.gnm1.ann1.7N8JZK	24	11	15	0	1	4	1.65	0.61	1.08	0.00	0.07	0.22	1.11333333333333	0.0966666666666667	-3.52572329734648	0.000197700620866612	0.00491236275267216	At1g17710	serine/threonine-protein phosphatase 7 long form homolog [Glycine max]	-	-	-	-	-	GO:0016791//phosphatase activity	-
arahy.Tifrunner.gnm1.ann1.BISG48	130	190	108	218	386	302	2.84	3.34	2.38	4.20	7.93	5.02	2.85333333333333	5.71666666666667	1.00252587465903	0.000198107253613872	0.00491747329277087	PXC3	receptor-like kinase 1	-	-	-	-	-	GO:0004672//protein kinase activity;GO:0005515//protein binding;GO:0005524//ATP binding	GO:0006468//protein phosphorylation
arahy.Tifrunner.gnm1.ann1.A4DTXZ	41	55	51	15	16	30	5.60	6.08	7.10	1.81	2.09	3.16	6.26	2.35333333333333	-1.4114569743826	0.00019838798755351	0.00492056197244941	--	Unknown protein	-	-	-	-	-	-	-
arahy.Tifrunner.gnm1.ann1.H5ITG5	7	8	10	0	0	0	0.22	0.21	0.33	0.00	0.00	0.00	0.253333333333333	0.001	-7.98489310760979	0.000198812640947073	0.00492573530031644	NPF6.3	peptide transporter 1	-	-	-	-	GO:0016020//membrane	GO:0005215//transporter activity	GO:0006810//transport;GO:0006857//oligopeptide transport
arahy.Tifrunner.gnm1.ann1.X90Z8E	2	1	0	12	15	30	0.24	0.10	0.00	1.29	1.72	2.78	0.113333333333333	1.93	4.0899566967389	0.000199690781993579	0.00494131912573756	YAB4	YABBY transcription factor	-	-	-	-	-	-	-
arahy.Tifrunner.gnm1.ann1.2J0KXT	91	137	96	520	2068	361	4.93	6.01	5.29	24.94	106.08	14.97	5.41	48.6633333333333	3.16913464599372	0.000199842434139552	0.00494198877342859	CHN48	Chitinase family protein	Metabolism;Environmental Information Processing;Metabolism	Global and overview maps;Signal transduction;Carbohydrate metabolism	ko01100//Metabolic pathways;ko04016//MAPK signaling pathway - plant;ko00520//Amino sugar and nucleotide sugar metabolism	K20547;K20547;K20547	-	GO:0004568//chitinase activity;GO:0008061//chitin binding	GO:0005975//carbohydrate metabolic process;GO:0006032//chitin catabolic process;GO:0016998//cell wall macromolecule catabolic process
arahy.Tifrunner.gnm1.ann1.RRC04T	2	5	0	8	63	14	0.05	0.09	0.00	0.17	1.42	0.26	0.0466666666666667	0.616666666666667	3.72402653845871	0.000201563104316299	0.0049809817476656	RBOHB	respiratory burst oxidase homolog B	Organismal Systems;Environmental Information Processing	Environmental adaptation;Signal transduction	ko04626//Plant-pathogen interaction;ko04016//MAPK signaling pathway - plant	K13447;K13447	GO:0016020//membrane	GO:0004601//peroxidase activity;GO:0005509//calcium ion binding;GO:0016491//oxidoreductase activity	GO:0055114//oxidation-reduction process
arahy.Tifrunner.gnm1.ann1.5PBU8Q	38	33	30	92	65	107	1.73	1.22	1.38	3.69	2.79	3.70	1.44333333333333	3.39333333333333	1.23329863134897	0.000202456320296181	0.00499728214117505	GSVIVT00023967001	Peroxidase superfamily protein	Metabolism;Metabolism;Metabolism	Global and overview maps;Global and overview maps;Biosynthesis of other secondary metabolites	ko01100//Metabolic pathways;ko01110//Biosynthesis of secondary metabolites;ko00940//Phenylpropanoid biosynthesis	K00430;K00430;K00430	-	GO:0004601//peroxidase activity;GO:0020037//heme binding	GO:0006979//response to oxidative stress;GO:0055114//oxidation-reduction process
arahy.Tifrunner.gnm1.ann1.2T7FQZ	24	30	12	37	115	84	0.95	0.94	0.49	1.30	4.26	2.53	0.793333333333333	2.69666666666667	1.76517812912204	0.000202769628117629	0.00500030225302643	CHS	chalcone synthase [Glycine max]	Metabolism;Metabolism;Organismal Systems;Metabolism	Global and overview maps;Global and overview maps;Environmental adaptation;Biosynthesis of other secondary metabolites	ko01100//Metabolic pathways;ko01110//Biosynthesis of secondary metabolites;ko04712//Circadian rhythm - plant;ko00941//Flavonoid biosynthesis	K00660;K00660;K00660;K00660	-	GO:0003824//catalytic activity	GO:0008152//metabolic process;GO:0009058//biosynthetic process
arahy.Tifrunner.gnm1.ann1.C70Y3X	48	136	49	268	577	284	3.99	9.18	4.11	19.72	45.40	18.02	5.76	27.7133333333333	2.2664395304609	0.000205025691492834	0.00503251799427892	PNC1	Peroxidase superfamily protein	Metabolism;Metabolism;Metabolism	Global and overview maps;Global and overview maps;Biosynthesis of other secondary metabolites	ko01100//Metabolic pathways;ko01110//Biosynthesis of secondary metabolites;ko00940//Phenylpropanoid biosynthesis	K00430;K00430;K00430	-	GO:0004601//peroxidase activity;GO:0020037//heme binding	GO:0006979//response to oxidative stress;GO:0055114//oxidation-reduction process
arahy.Tifrunner.gnm1.ann1.R41K8Z	9	15	23	63	86	35	0.20	0.27	0.52	1.23	1.79	0.59	0.33	1.20333333333333	1.86649840680756	0.000206847560663987	0.00506886695987874	CBP60B	Calmodulin-binding protein	-	-	-	-	-	-	-
arahy.Tifrunner.gnm1.ann1.A9DQ77	52	63	68	28	20	38	2.16	2.10	2.83	1.00	0.76	1.18	2.36333333333333	0.98	-1.26996947240315	0.000207017709751514	0.00506886695987874	At1g80640	Protein kinase superfamily protein	-	-	-	-	-	GO:0004672//protein kinase activity;GO:0004674//protein serine/threonine kinase activity;GO:0005524//ATP binding	GO:0006468//protein phosphorylation
arahy.Tifrunner.gnm1.ann1.TTC3KU	52	63	68	28	20	38	2.16	2.10	2.83	1.00	0.76	1.18	2.36333333333333	0.98	-1.26996947240315	0.000207017709751514	0.00506886695987874	At1g80640	Protein kinase superfamily protein	-	-	-	-	-	GO:0004672//protein kinase activity;GO:0004674//protein serine/threonine kinase activity;GO:0005524//ATP binding	GO:0006468//protein phosphorylation
arahy.Tifrunner.gnm1.ann1.3F0XG2	97	95	57	262	254	123	3.18	2.53	1.90	7.60	7.88	3.07	2.53666666666667	6.18333333333333	1.28545082800462	0.000207281337540595	0.00507219095304457	SARD1	Calmodulin binding protein-like	-	-	-	-	-	-	-
arahy.Tifrunner.gnm1.ann1.2R861R	0	0	0	5	88	31	0.00	0.00	0.00	0.39	7.39	2.10	0.001	3.29333333333333	11.6853328257509	0.000210555532243003	0.00514913424287975	EXLB1	expansin-like B1	-	-	-	-	-	-	-
arahy.Tifrunner.gnm1.ann1.Z8PKIR	7	65	23	522	969	111	0.43	3.19	1.41	28.06	55.65	5.14	1.67666666666667	29.6166666666667	4.14274147111051	0.000210731461322392	0.00515026133383488	VIT_06s0061g00120	glucan endo-1,3-beta-glucosidase-like [Glycine max]	-	-	-	-	-	-	GO:0005975//carbohydrate metabolic process
arahy.Tifrunner.gnm1.ann1.6Q1F8D	98	156	76	190	314	225	4.49	5.84	3.54	7.76	13.66	7.92	4.62333333333333	9.78	1.08090108334979	0.000213293743391312	0.00520006737883207	At4g16820	phospholipase A1-Ibeta2, chloroplastic-like [Glycine max]	-	-	-	-	-	GO:0004806//triglyceride lipase activity	GO:0006629//lipid metabolic process
arahy.Tifrunner.gnm1.ann1.HP5D19	98	156	76	190	314	225	4.49	5.84	3.54	7.76	13.66	7.92	4.62333333333333	9.78	1.08090108334979	0.000213293743391312	0.00520006737883207	At4g16820	phospholipase A1-Ibeta2, chloroplastic-like [Glycine max]	-	-	-	-	-	GO:0004806//triglyceride lipase activity	GO:0006629//lipid metabolic process
arahy.Tifrunner.gnm1.ann1.UG8EST	7	6	1	25	37	25	0.15	0.10	0.02	0.47	0.75	0.41	0.09	0.543333333333333	2.59384065206761	0.000214240467263728	0.00521673565038861	RLP9B	receptor-like protein kinase 2	-	-	-	-	-	GO:0005515//protein binding	-
arahy.Tifrunner.gnm1.ann1.15TI10	0	2	0	11	25	19	0.00	0.10	0.00	0.78	1.86	1.16	0.0333333333333333	1.26666666666667	5.24792751344359	0.00021471606927731	0.00522190533657496	SD113	lectin protein kinase family protein	-	-	-	-	-	-	GO:0048544//recognition of pollen
arahy.Tifrunner.gnm1.ann1.LXJ7K2	125	115	153	78	40	100	7.51	5.60	9.35	4.17	2.30	4.58	7.48666666666667	3.68333333333333	-1.02331155812181	0.000215757994765761	0.00524402979189869	ATHB-7	DNA-binding protein n=1 Tax=Daucus carota RepID=Q43427_DAUCA	-	-	-	-	GO:0005634//nucleus	GO:0000976//transcription regulatory region sequence-specific DNA binding;GO:0003677//DNA binding;GO:0003700//transcription factor activity, sequence-specific DNA binding;GO:0043565//sequence-specific DNA binding	-
arahy.Tifrunner.gnm1.ann1.2H77W4	20	24	21	45	53	112	0.36	0.35	0.39	0.71	0.91	1.55	0.366666666666667	1.05666666666667	1.52697931661475	0.000215916744263661	0.00524467457315515	ETR2	Signal transduction histidine kinase, hybrid-type, ethylene sensor	Environmental Information Processing;Environmental Information Processing	Signal transduction;Signal transduction	ko04075//Plant hormone signal transduction;ko04016//MAPK signaling pathway - plant	K14509;K14509	GO:0005789//endoplasmic reticulum membrane;GO:0016020//membrane	GO:0000155//phosphorelay sensor kinase activity;GO:0000156//phosphorelay response regulator activity;GO:0004673//protein histidine kinase activity;GO:0004871//signal transducer activity;GO:0005515//protein binding;GO:0005524//ATP binding	GO:0000160//phosphorelay signal transduction system;GO:0007165//signal transduction;GO:0009873//ethylene-activated signaling pathway
arahy.Tifrunner.gnm1.ann1.W9QXGB	0	5	3	12	46	19	0.00	0.10	0.08	0.26	1.05	0.35	0.06	0.553333333333333	3.20511442990461	0.000217289185438229	0.00526511474013	At4g27290	receptor-like serine/threonine kinase 2	-	-	-	-	-	GO:0004672//protein kinase activity;GO:0004674//protein serine/threonine kinase activity;GO:0005524//ATP binding	GO:0006468//protein phosphorylation;GO:0048544//recognition of pollen
arahy.Tifrunner.gnm1.ann1.METS51	10	12	10	30	40	55	0.57	0.53	0.53	1.45	2.05	2.27	0.543333333333333	1.92333333333333	1.8236993544144	0.000217900040605051	0.00527025793331703	--	Protein of unknown function (DUF1262)	-	-	-	-	-	-	-
arahy.Tifrunner.gnm1.ann1.78SDCB	38	15	4	62	74	115	1.99	0.64	0.22	2.93	3.71	4.66	0.95	3.76666666666667	1.98728894825045	0.000219292572865442	0.00530070639566156	ACO1	1-aminocyclopropane-1-carboxylate oxidase	Metabolism;Metabolism;Metabolism	Global and overview maps;Global and overview maps;Amino acid metabolism	ko01100//Metabolic pathways;ko01110//Biosynthesis of secondary metabolites;ko00270//Cysteine and methionine metabolism	K05933;K05933;K05933	-	GO:0016491//oxidoreductase activity	GO:0055114//oxidation-reduction process
arahy.Tifrunner.gnm1.ann1.BE9V1M	34	33	18	62	191	58	1.40	1.09	0.75	2.23	7.37	1.79	1.08	3.79666666666667	1.81370202882349	0.000221077135598491	0.00533409103445847	Ldha	L-lactate dehydrogenase A-like protein	Metabolism;Metabolism;Metabolism;Metabolism;Metabolism;Metabolism	Global and overview maps;Global and overview maps;Carbohydrate metabolism;Carbohydrate metabolism;Amino acid metabolism;Carbohydrate metabolism	ko01100//Metabolic pathways;ko01110//Biosynthesis of secondary metabolites;ko00010//Glycolysis / Gluconeogenesis;ko00620//Pyruvate metabolism;ko00270//Cysteine and methionine metabolism;ko00640//Propanoate metabolism	K00016;K00016;K00016;K00016;K00016;K00016	GO:0005737//cytoplasm	GO:0003824//catalytic activity;GO:0004459//L-lactate dehydrogenase activity;GO:0016491//oxidoreductase activity	GO:0005975//carbohydrate metabolic process;GO:0044262//cellular carbohydrate metabolic process;GO:0055114//oxidation-reduction process
MSTRG.43337	68	90	73	46	27	47	3.96	4.25	4.33	2.37	1.49	2.09	4.18	1.98333333333333	-1.07557577460674	0.000223022557602958	0.00537623046800326	NLP7	PREDICTED: protein NLP7-like isoform X1 [Arachis duranensis]	-	-	-	-	-	-	-
arahy.Tifrunner.gnm1.ann1.642FWA	96	192	78	401	631	329	6.14	9.94	5.07	22.69	38.15	16.07	7.05	25.6366666666667	1.86251352928215	0.00022411875392412	0.00539435345458383	CRRSP55	cysteine-rich receptor-like protein kinase 29-like [Glycine max]	-	-	-	-	-	-	-
arahy.Tifrunner.gnm1.ann1.185HYR	139	181	92	64	83	32	6.12	6.44	4.11	2.49	3.46	1.08	5.55666666666667	2.34333333333333	-1.24565750991388	0.000226378819459545	0.00543555826433553	--	molybdenum cofactor sulfurase-like [Glycine max]	-	-	-	-	-	GO:0003824//catalytic activity;GO:0030170//pyridoxal phosphate binding	-
arahy.Tifrunner.gnm1.ann1.A621IZ	22	39	41	63	121	102	0.99	1.41	1.86	2.49	5.12	3.49	1.42	3.7	1.38163434101163	0.000231750958005877	0.00554775709128613	CHS	chalcone synthase [Glycine max]	Metabolism;Metabolism;Organismal Systems;Metabolism	Global and overview maps;Global and overview maps;Environmental adaptation;Biosynthesis of other secondary metabolites	ko01100//Metabolic pathways;ko01110//Biosynthesis of secondary metabolites;ko04712//Circadian rhythm - plant;ko00941//Flavonoid biosynthesis	K00660;K00660;K00660;K00660	-	GO:0003824//catalytic activity	GO:0008152//metabolic process;GO:0009058//biosynthetic process
arahy.Tifrunner.gnm1.ann1.6C4W0P	74	62	93	42	18	46	3.48	2.36	4.48	1.77	0.81	1.65	3.44	1.41	-1.2867134023033	0.000238578610891313	0.00569059481636491	At2g39920	HAD superfamily, subfamily IIIB acid phosphatase	-	-	-	-	-	GO:0003993//acid phosphatase activity	-
arahy.Tifrunner.gnm1.ann1.VW08M3	62	89	90	22	33	61	1.05	1.26	1.66	0.35	0.56	0.84	1.32333333333333	0.583333333333333	-1.18178408531063	0.000245517636685568	0.00581068172838289	MSL6	Mechanosensitive ion channel family protein	-	-	-	-	GO:0016020//membrane	-	GO:0055085//transmembrane transport
arahy.Tifrunner.gnm1.ann1.Y5BWXR	69	34	20	9	14	12	4.43	1.78	1.29	0.54	0.83	0.58	2.5	0.65	-1.94341647163363	0.000245749180709734	0.00581269350151002	At1g77330	1-aminocyclopropane-1-carboxylate oxidase 5-like [Glycine max]	Metabolism;Metabolism;Metabolism	Global and overview maps;Global and overview maps;Amino acid metabolism	ko01100//Metabolic pathways;ko01110//Biosynthesis of secondary metabolites;ko00270//Cysteine and methionine metabolism	K05933;K05933;K05933	-	GO:0016491//oxidoreductase activity	GO:0055114//oxidation-reduction process
arahy.Tifrunner.gnm1.ann1.Q5MPVN	51	71	44	17	18	37	2.17	2.41	1.89	0.63	0.72	1.19	2.15666666666667	0.846666666666667	-1.34893721522034	0.000247420640465231	0.005841778050413	RBL9	RHOMBOID-like protein 10	-	-	-	-	GO:0016021//integral component of membrane	GO:0004252//serine-type endopeptidase activity	GO:0006508//proteolysis
arahy.Tifrunner.gnm1.ann1.8XA8G4	5	8	3	13	92	15	0.23	0.17	0.15	0.66	4.51	0.60	0.183333333333333	1.92333333333333	3.39106779512082	0.000251889256890349	0.00594021359322985	--	HMG (high mobility group) box protein	-	-	-	-	-	-	-
arahy.Tifrunner.gnm1.ann1.K9JVDB	56	61	57	29	21	33	15.09	13.30	15.62	6.91	5.35	6.79	14.67	6.35	-1.20804037401386	0.000253333943989461	0.00596364642272163	--	transmembrane protein, putative	-	-	-	-	-	-	-
arahy.Tifrunner.gnm1.ann1.5BA4ES	18	19	33	148	57	52	0.91	0.77	1.69	6.61	2.72	2.01	1.12333333333333	3.78	1.75060014376037	0.000255064673495592	0.00599727050318682	BHLH63	transcription factor bHLH63-like [Glycine max]	-	-	-	-	-	GO:0046983//protein dimerization activity	-
arahy.Tifrunner.gnm1.ann1.TJ22VY	25	43	18	69	100	73	1.02	1.41	0.72	2.49	3.86	2.26	1.05	2.87	1.45066140900957	0.000255840172812005	0.00601194093291529	At3g28580	probable mitochondrial chaperone BCS1-B-like [Glycine max]	-	-	-	-	-	GO:0000166//nucleotide binding;GO:0005524//ATP binding;GO:0017111//nucleoside-triphosphatase activity	-
arahy.Tifrunner.gnm1.ann1.9A3CPP	60	99	38	133	278	125	1.43	1.90	0.92	2.80	6.26	2.28	1.41666666666667	3.78	1.41588589391716	0.000256284175369146	0.0060163154457348	GALT1	Galactosyltransferase family protein	Metabolism	Global and overview maps	ko01100//Metabolic pathways	K14413	GO:0016020//membrane	GO:0008378//galactosyltransferase activity;GO:0030246//carbohydrate binding	GO:0006486//protein glycosylation
arahy.Tifrunner.gnm1.ann1.MDY3TZ	99	119	76	68	40	44	3.92	3.81	3.07	2.39	1.50	1.33	3.6	1.74	-1.04890960048095	0.000261388843176601	0.00611696156545313	NUDT8	nudix hydrolase homolog 8	-	-	-	-	-	GO:0016787//hydrolase activity	-
arahy.Tifrunner.gnm1.ann1.2P95X7	110	65	55	14	46	19	16.58	7.92	8.41	1.90	6.59	2.20	10.97	3.56333333333333	-1.62226417340386	0.000265539323644523	0.00620676653605401	--	Protein of unknown function (DUF581)	-	-	-	-	-	-	-
arahy.Tifrunner.gnm1.ann1.VDQ3GL	37	57	42	13	17	25	2.21	2.77	2.58	0.66	0.94	1.15	2.52	0.916666666666667	-1.45895461580905	0.000267158674710664	0.00623994133808553	OFP5	ovate family protein 5	-	-	-	-	-	-	-
arahy.Tifrunner.gnm1.ann1.VAJ8HR	39	96	49	213	461	184	2.33	4.64	2.98	11.25	26.04	8.40	3.31666666666667	15.23	2.19911001177744	0.00026727323988825	0.00623994133808553	FAR4	probable fatty acyl-CoA reductase 5-like [Glycine max]	Cellular Processes;Metabolism	Transport and catabolism;Lipid metabolism	ko04146//Peroxisome;ko00073//Cutin, suberine and wax biosynthesis	K13356;K13356	-	GO:0080019//fatty-acyl-CoA reductase (alcohol-forming) activity	-
arahy.Tifrunner.gnm1.ann1.76U9D5	62	75	38	125	156	125	2.08	2.04	1.32	3.73	5.00	3.23	1.81333333333333	3.98666666666667	1.13653883294777	0.00026794391505352	0.00624525244955254	CKX7	cytokinin oxidase/dehydrogenase 1	Metabolism	Metabolism of terpenoids and polyketides	ko00908//Zeatin biosynthesis	K00279	-	GO:0003824//catalytic activity;GO:0008762//UDP-N-acetylmuramate dehydrogenase activity;GO:0016491//oxidoreductase activity;GO:0019139//cytokinin dehydrogenase activity;GO:0050660//flavin adenine dinucleotide binding	GO:0009690//cytokinin metabolic process;GO:0055114//oxidation-reduction process
MSTRG.22901	63	82	67	31	38	40	1.63	1.71	1.76	0.71	0.93	0.79	1.7	0.81	-1.06954093325308	0.000270284480100615	0.00629172780966607	--	PREDICTED: uncharacterized protein LOC107607586 [Arachis ipaensis]	-	-	-	-	-	-	-
arahy.Tifrunner.gnm1.ann1.K10YKQ	35	13	13	55	72	90	1.14	0.35	0.43	1.56	2.19	2.22	0.64	1.99	1.63662462054365	0.000271671943777082	0.00631343714840788	--	Sec14p-like phosphatidylinositol transfer family protein	-	-	-	-	-	-	-
arahy.Tifrunner.gnm1.ann1.HU2V9F	49	67	52	11	31	25	1.75	1.93	1.88	0.36	1.04	0.68	1.85333333333333	0.693333333333333	-1.41850135458241	0.000279278406583439	0.00645186795313844	bVPE	beta vacuolar processing enzyme	-	-	-	-	-	GO:0004197//cysteine-type endopeptidase activity	GO:0006508//proteolysis
arahy.Tifrunner.gnm1.ann1.MCE3E8	15	23	19	34	99	65	0.52	0.64	0.67	1.01	3.20	1.69	0.61	1.96666666666667	1.68887130596516	0.000282222001269975	0.00650093954841744	CYP76B10	Cytochrome P450 superfamily protein	-	-	-	-	-	GO:0005506//iron ion binding;GO:0020037//heme binding	GO:0055114//oxidation-reduction process
arahy.Tifrunner.gnm1.ann1.LQA0WQ	33	66	30	93	205	81	2.30	3.73	2.13	5.73	13.52	4.32	2.72	7.85666666666667	1.53031070127867	0.000291742783948419	0.00670856189454955	HSP26-A	Glutathione S-transferase family protein	Metabolism	Metabolism of other amino acids	ko00480//Glutathione metabolism	K00799	-	GO:0005515//protein binding	-
arahy.Tifrunner.gnm1.ann1.ZQ7JRA	36	107	52	11	19	41	1.59	3.84	2.35	0.41	0.80	1.39	2.59333333333333	0.866666666666667	-1.58125853195774	0.000294799243616222	0.00675534765874122	At1g50590	pirin	-	-	-	-	-	-	-
arahy.Tifrunner.gnm1.ann1.KZ0R87	24	17	25	45	69	93	0.40	0.22	0.41	0.66	1.07	1.17	0.343333333333333	0.966666666666667	1.49340856283172	0.000295349097750303	0.00676404001810827	MED33A	mediator of RNA polymerase II transcription subunit 33A-like [Glycine max]	-	-	-	-	-	-	-
arahy.Tifrunner.gnm1.ann1.Q95PA7	12	23	19	1	5	0	0.68	1.02	1.01	0.04	0.29	0.02	0.903333333333333	0.116666666666667	-2.9528660244089	0.000298225501413755	0.00681417784509102	Os04g0338000	aldo/keto reductase family oxidoreductase	-	-	-	-	-	-	-
arahy.Tifrunner.gnm1.ann1.DS0JBP	33	47	52	101	83	129	0.68	0.78	1.09	1.85	1.62	2.04	0.85	1.83666666666667	1.1115550717123	0.000306042534207454	0.00697671446084647	SRF3	Protein kinase superfamily protein	-	-	-	-	-	GO:0004672//protein kinase activity;GO:0005515//protein binding;GO:0005524//ATP binding	GO:0006468//protein phosphorylation
arahy.Tifrunner.gnm1.ann1.GQI3KC	68	96	51	118	289	149	2.16	2.47	1.65	3.30	8.69	3.61	2.09333333333333	5.2	1.31270956485799	0.000306947406977102	0.00699332328842833	WAKL8	Protein kinase family protein	-	-	-	-	-	GO:0004672//protein kinase activity;GO:0004674//protein serine/threonine kinase activity;GO:0005524//ATP binding;GO:0030247//polysaccharide binding	GO:0006468//protein phosphorylation
arahy.Tifrunner.gnm1.ann1.493FII	7	31	23	40	71	103	0.38	1.32	1.23	1.82	3.52	4.11	0.976666666666667	3.15	1.68941366468619	0.000314485418511401	0.00714045713261203	CSLE6	cellulose synthase like E1	-	-	-	-	GO:0016020//membrane	GO:0016760//cellulose synthase (UDP-forming) activity	GO:0030244//cellulose biosynthetic process
arahy.Tifrunner.gnm1.ann1.G3AUWX	2	3	3	6	78	8	0.13	0.16	0.20	0.32	4.47	0.36	0.163333333333333	1.71666666666667	3.39371877795538	0.000317666960904662	0.00719211054294767	ACA7	alpha carbonic anhydrase 7	Metabolism	Energy metabolism	ko00910//Nitrogen metabolism	K01674	-	-	-
arahy.Tifrunner.gnm1.ann1.P8DJ8N	6	15	14	48	35	46	0.17	0.35	0.41	1.23	0.96	1.01	0.31	1.06666666666667	1.78276928377934	0.000321788920067155	0.00725644076372016	PIL15	transcription factor PIF3-like [Glycine max]	Environmental Information Processing;Organismal Systems	Signal transduction;Environmental adaptation	ko04075//Plant hormone signal transduction;ko04712//Circadian rhythm - plant	K12126;K12126	-	GO:0046983//protein dimerization activity	-
arahy.Tifrunner.gnm1.ann1.MUV7N5	24	51	51	93	73	179	0.49	0.85	1.07	1.70	1.43	2.81	0.803333333333333	1.98	1.3014297845708	0.000328227366423421	0.00737646839464669	RGA2	LRR and NB-ARC domain disease resistance protein	-	-	-	-	-	GO:0005515//protein binding;GO:0043531//ADP binding	GO:0006952//defense response
arahy.Tifrunner.gnm1.ann1.6CV0C7	10	13	39	1	2	6	0.32	0.34	1.27	0.03	0.06	0.15	0.643333333333333	0.08	-3.00749453654692	0.00033154295809393	0.00743413396029045	ISPS	terpene synthase 03	Metabolism;Metabolism	Global and overview maps;Metabolism of terpenoids and polyketides	ko01110//Biosynthesis of secondary metabolites;ko00900//Terpenoid backbone biosynthesis	K12742;K12742	-	GO:0000287//magnesium ion binding;GO:0010333//terpene synthase activity;GO:0016829//lyase activity	GO:0008152//metabolic process
arahy.Tifrunner.gnm1.ann1.QZA5BL	256	244	90	108	103	69	21.12	16.29	7.58	7.90	8.01	4.35	14.9966666666667	6.75333333333333	-1.15097019277791	0.000339262697038951	0.00757298488505741	--	hypothetical protein	-	-	-	-	-	-	-
arahy.Tifrunner.gnm1.ann1.DBKV77	44	31	42	85	75	153	2.62	1.49	2.55	4.48	4.23	6.96	2.22	5.22333333333333	1.23441109740132	0.00034259683099508	0.00764310792927493	FER	Protein kinase superfamily protein	-	-	-	-	-	GO:0004672//protein kinase activity;GO:0004674//protein serine/threonine kinase activity;GO:0005524//ATP binding	GO:0006468//protein phosphorylation
arahy.Tifrunner.gnm1.ann1.X5MG7Q	10	9	5	28	41	35	0.81	0.59	0.41	2.00	3.13	2.16	0.603333333333333	2.43	2.00992911724373	0.000347107991027835	0.00772600821653158	EXO	Phosphate-responsive 1 family protein	-	-	-	-	-	-	-
arahy.Tifrunner.gnm1.ann1.G8EGP9	16	21	13	38	42	90	1.45	1.28	1.21	2.73	3.76	6.44	1.31333333333333	4.31	1.71445474035388	0.000347448283349292	0.00772600821653158	TKPR1	NAD(P)-binding Rossmann-fold superfamily protein	-	-	-	-	-	GO:0003824//catalytic activity;GO:0050662//coenzyme binding	GO:0044237//cellular metabolic process
arahy.Tifrunner.gnm1.ann1.UT93NI	57	76	61	120	251	120	1.69	1.81	1.83	3.13	7.03	2.71	1.77666666666667	4.29	1.27180461546152	0.000347676213041619	0.00772600821653158	LRK10L-1.1	Protein kinase superfamily protein	-	-	-	-	-	GO:0004672//protein kinase activity;GO:0004674//protein serine/threonine kinase activity;GO:0005524//ATP binding	GO:0006468//protein phosphorylation
arahy.Tifrunner.gnm1.ann1.JU6U3Y	83	133	85	258	1204	438	9.78	12.68	10.13	26.84	133.99	39.36	10.8633333333333	66.73	2.61886865249561	0.000348616386478835	0.0077425630381128	PR10-1	disease-resistance response protein	-	-	-	-	-	-	GO:0006952//defense response;GO:0009607//response to biotic stimulus
arahy.Tifrunner.gnm1.ann1.C0LV86	47	78	77	34	27	39	2.78	3.72	4.60	1.77	1.50	1.75	3.7	1.67333333333333	-1.1448004072867	0.000349317933509855	0.00774946596789815	JGB	Transducin/WD40 repeat-like superfamily protein	-	-	-	-	-	GO:0005515//protein binding	-
arahy.Tifrunner.gnm1.ann1.6JHV2K	110	175	122	326	936	434	10.66	13.77	12.03	28.03	86.04	32.23	12.1533333333333	48.7666666666667	2.00454330298672	0.000355371359833552	0.0078705529643538	CHI1B1	chalcone-flavanone isomerase family protein	Metabolism;Metabolism;Metabolism	Global and overview maps;Global and overview maps;Biosynthesis of other secondary metabolites	ko01100//Metabolic pathways;ko01110//Biosynthesis of secondary metabolites;ko00941//Flavonoid biosynthesis	K01859;K01859;K01859	-	GO:0016872//intramolecular lyase activity;GO:0045430//chalcone isomerase activity	GO:0009813//flavonoid biosynthetic process
arahy.Tifrunner.gnm1.ann1.S4FMHZ	448	784	361	1811	7740	1999	29.55	41.83	24.20	105.62	482.56	100.67	31.86	229.616666666667	2.8494091914867	0.000355836756649458	0.00787280046318483	CHS	chalcone synthase [Glycine max]	Metabolism;Metabolism;Organismal Systems;Metabolism	Global and overview maps;Global and overview maps;Environmental adaptation;Biosynthesis of other secondary metabolites	ko01100//Metabolic pathways;ko01110//Biosynthesis of secondary metabolites;ko04712//Circadian rhythm - plant;ko00941//Flavonoid biosynthesis	K00660;K00660;K00660;K00660	-	GO:0003824//catalytic activity	GO:0008152//metabolic process;GO:0009058//biosynthetic process
arahy.Tifrunner.gnm1.ann1.E88P3Q	2	2	2	26	8	28	0.14	0.10	0.13	1.43	0.48	1.35	0.123333333333333	1.08666666666667	3.13927478860214	0.000356235020946061	0.00787648736947962	COL2	zinc finger protein CONSTANS-LIKE 2-like [Glycine max]	-	-	-	-	GO:0005622//intracellular	GO:0005515//protein binding;GO:0008270//zinc ion binding	-
arahy.Tifrunner.gnm1.ann1.KW2SNR	46	52	99	41	8	12	2.23	2.04	4.87	1.76	0.37	0.44	3.04666666666667	0.856666666666667	-1.83042580586419	0.00035903270071618	0.00793086775531716	OMT3	O-methyltransferase family protein	Metabolism	Biosynthesis of other secondary metabolites	ko00945//Stilbenoid, diarylheptanoid and gingerol biosynthesis	K16040	-	GO:0008168//methyltransferase activity;GO:0008171//O-methyltransferase activity;GO:0046983//protein dimerization activity	-
arahy.Tifrunner.gnm1.ann1.B85EDH	32	18	32	12	3	4	1.42	0.64	1.44	0.47	0.13	0.14	1.16666666666667	0.246666666666667	-2.24175774620338	0.000360196248172228	0.00794970893444341	At3g48460	GDSL-like Lipase/Acylhydrolase superfamily protein	-	-	-	-	-	GO:0016787//hydrolase activity	GO:0006629//lipid metabolic process
arahy.Tifrunner.gnm1.ann1.M0844A	74	125	80	143	177	247	2.63	3.55	2.78	5.18	4.99	8.86	2.98666666666667	6.34333333333333	1.08670492421642	0.000361010365684233	0.00795988725137897	RGA2	LRR and NB-ARC domain disease resistance protein	-	-	-	-	GO:0016020//membrane	GO:0005515//protein binding;GO:0043531//ADP binding	GO:0006952//defense response;GO:0016192//vesicle-mediated transport
arahy.Tifrunner.gnm1.ann1.NCR4KV	36	79	55	22	24	29	1.01	1.78	1.54	0.54	0.63	0.61	1.44333333333333	0.593333333333333	-1.28248978376032	0.000363309730197743	0.00798878509977429	CHUP1	protein CHUP1, chloroplastic-like isoform X1 [Glycine max]	-	-	-	-	-	-	-
arahy.Tifrunner.gnm1.ann1.CVXT9E	106	88	65	217	123	243	3.08	2.07	1.93	5.56	3.36	5.37	2.36	4.76333333333333	1.01318465101282	0.000364744108319875	0.00801547911391477	WAV3	Zinc finger (C3HC4-type RING finger) family protein	-	-	-	-	-	GO:0005515//protein binding;GO:0008270//zinc ion binding	-
arahy.Tifrunner.gnm1.ann1.Y0H2IU	46	48	26	95	149	80	6.52	5.59	3.72	11.99	20.07	8.69	5.27666666666667	13.5833333333333	1.36413880386862	0.000368695491746609	0.00808886912368419	--	cupin family protein	-	-	-	-	-	-	-
arahy.Tifrunner.gnm1.ann1.E2GMYT	79	72	95	38	44	50	1.79	1.31	2.17	0.75	0.93	0.85	1.75666666666667	0.843333333333333	-1.05866557694291	0.000371452010344878	0.00814034002339222	XYL1	alpha-glucosidase	-	-	-	-	-	GO:0003824//catalytic activity;GO:0030246//carbohydrate binding	GO:0005975//carbohydrate metabolic process
arahy.Tifrunner.gnm1.ann1.N0CQZM	2	6	0	10	63	11	0.10	0.24	0.00	0.44	2.91	0.41	0.113333333333333	1.25333333333333	3.4671260104273	0.000372035068883946	0.00814861570532888	MEBL	vacuolar iron transporter (VIT) family protein	-	-	-	-	-	-	-
arahy.Tifrunner.gnm1.ann1.M8I98Y	62	87	85	121	202	187	1.63	1.87	2.27	2.80	5.07	3.79	1.92333333333333	3.88666666666667	1.01492456455502	0.000374910800584096	0.00820254374846595	At4g27290	receptor-like serine/threonine kinase 2	-	-	-	-	-	GO:0004672//protein kinase activity;GO:0004674//protein serine/threonine kinase activity;GO:0005524//ATP binding	GO:0006468//protein phosphorylation;GO:0048544//recognition of pollen
arahy.Tifrunner.gnm1.ann1.5Y737U	28	45	42	75	60	231	0.41	0.53	0.62	0.97	0.82	2.56	0.52	1.45	1.47946937187384	0.00038368303948937	0.00836028481631986	PDR1	pleiotropic drug resistance 12	-	-	-	-	GO:0016020//membrane	GO:0000166//nucleotide binding;GO:0005524//ATP binding;GO:0016887//ATPase activity;GO:0017111//nucleoside-triphosphatase activity	-
arahy.Tifrunner.gnm1.ann1.ADRL3L	21	41	19	60	76	82	0.93	1.48	0.85	2.36	3.20	2.78	1.08666666666667	2.78	1.35517541921358	0.000384116005315741	0.00836242890606706	CCOMT	caffeoyl-CoA 3-O-methyltransferase	Metabolism;Metabolism;Metabolism;Metabolism;Metabolism;Metabolism	Global and overview maps;Global and overview maps;Biosynthesis of other secondary metabolites;Amino acid metabolism;Biosynthesis of other secondary metabolites;Biosynthesis of other secondary metabolites	ko01100//Metabolic pathways;ko01110//Biosynthesis of secondary metabolites;ko00940//Phenylpropanoid biosynthesis;ko00360//Phenylalanine metabolism;ko00941//Flavonoid biosynthesis;ko00945//Stilbenoid, diarylheptanoid and gingerol biosynthesis	K00588;K00588;K00588;K00588;K00588;K00588	-	GO:0008171//O-methyltransferase activity	-
arahy.Tifrunner.gnm1.ann1.JWR0C3	71	127	49	143	236	187	2.05	2.96	1.43	3.65	6.45	4.13	2.14666666666667	4.74333333333333	1.14380306841186	0.000384386264638788	0.00836372220140546	RIPK	ATP binding / kinase/ protein kinase/ protein serine/threonine kinase/ protein-tyrosine kinase n=4 Tax=rosids RepID=C5DB54_VITVI	-	-	-	-	-	GO:0004672//protein kinase activity;GO:0004674//protein serine/threonine kinase activity;GO:0005524//ATP binding	GO:0006468//protein phosphorylation
arahy.Tifrunner.gnm1.ann1.74SC4C	26	56	14	76	135	78	2.90	5.06	1.59	7.53	14.23	6.65	3.18333333333333	9.47	1.57282619326643	0.000385397836310636	0.00837654278087544	HSP26-A	Glutathione S-transferase family protein	Metabolism	Metabolism of other amino acids	ko00480//Glutathione metabolism	K00799	-	GO:0005515//protein binding	-
arahy.Tifrunner.gnm1.ann1.4LP3QH	11	4	7	34	42	28	0.38	0.11	0.25	1.04	1.37	0.74	0.246666666666667	1.05	2.08975465275833	0.000395837018254611	0.00858752438402832	--	uncharacterized protein LOC100811541 isoform X2 [Glycine max]	-	-	-	-	-	-	-
arahy.Tifrunner.gnm1.ann1.QAC8GG	24	44	49	15	4	19	0.69	1.01	1.39	0.37	0.11	0.41	1.03	0.296666666666667	-1.79572959693798	0.000396069629456769	0.00858752438402832	--	late embryogenesis abundant protein, putative / LEA protein, putative	-	-	-	-	-	-	-
arahy.Tifrunner.gnm1.ann1.K1SYHL	0	2	0	15	8	31	0.00	0.06	0.00	0.50	0.30	0.92	0.02	0.573333333333333	4.84130225398094	0.000396412229465197	0.00858770480282168	--	uncharacterized protein LOC100811541 isoform X2 [Glycine max]	-	-	-	-	-	-	-
arahy.Tifrunner.gnm1.ann1.B23GPN	27	20	29	85	71	61	0.53	0.32	0.58	1.48	1.33	0.93	0.476666666666667	1.24666666666667	1.38702312310925	0.000402411162092558	0.00868918952398662	AGO2	Argonaute family protein	-	-	-	-	-	GO:0003676//nucleic acid binding;GO:0005515//protein binding	-
arahy.Tifrunner.gnm1.ann1.RKK33X	1	5	4	27	18	23	0.05	0.22	0.22	1.28	0.93	0.94	0.163333333333333	1.05	2.68449817427207	0.000412176887039778	0.0088662735365075	CHIT3	chitinase A	Metabolism;Metabolism	Global and overview maps;Carbohydrate metabolism	ko01100//Metabolic pathways;ko00520//Amino sugar and nucleotide sugar metabolism	K01183;K01183	-	-	GO:0005975//carbohydrate metabolic process
arahy.Tifrunner.gnm1.ann1.IDU4K1	74	48	38	151	102	140	5.96	3.13	3.10	10.73	7.77	8.57	4.06333333333333	9.02333333333333	1.15099676159475	0.000417310559675017	0.00896212271795842	PDF2.1	low-molecular-weight cysteine-rich 69	-	-	-	-	-	-	GO:0006952//defense response
arahy.Tifrunner.gnm1.ann1.CDL3P0	32	30	24	14	1	2	1.53	1.15	1.14	0.59	0.04	0.07	1.27333333333333	0.233333333333333	-2.44814581109078	0.000419605414043996	0.00900653049430149	APG	GDSL-like Lipase/Acylhydrolase superfamily protein	-	-	-	-	-	GO:0016787//hydrolase activity	GO:0006629//lipid metabolic process
arahy.Tifrunner.gnm1.ann1.U818Y8	18	17	10	38	58	53	0.59	0.45	0.34	1.11	1.81	1.34	0.46	1.42	1.62618516344767	0.000438773025708886	0.00937735497724606	At1g06620	2-oxoglutarate (2OG) and Fe(II)-dependent oxygenase superfamily protein	-	-	-	-	-	GO:0016491//oxidoreductase activity	GO:0055114//oxidation-reduction process
MSTRG.43336	3	34	17	1	1	3	0.39	3.76	2.33	0.13	0.13	0.32	2.16	0.193333333333333	-3.48186900775706	0.000440503193307252	0.00940419788252177	--	PREDICTED: uncharacterized protein LOC107641309 [Arachis ipaensis]	-	-	-	-	-	-	-
MSTRG.45835	64	35	66	120	163	137	3.51	1.58	3.71	5.87	8.51	5.78	2.93333333333333	6.72	1.19592020997526	0.000441734566360159	0.00942541329168482	--	PREDICTED: uncharacterized protein LOC107614929 [Arachis ipaensis]	-	-	-	-	-	-	-
arahy.Tifrunner.gnm1.ann1.W5FEYZ	6	2	0	21	21	25	0.30	0.08	0.00	0.92	0.98	0.94	0.126666666666667	0.946666666666667	2.90181960606109	0.000443799215149182	0.00945945475764194	At4g18970	GDSL-like Lipase/Acylhydrolase superfamily protein	-	-	-	-	-	GO:0016787//hydrolase activity	GO:0006629//lipid metabolic process
arahy.Tifrunner.gnm1.ann1.HQ8G2J	766	2053	583	4569	4018	3729	52.98	114.94	41.01	279.55	262.86	197.06	69.6433333333333	246.49	1.82347195688141	0.000443806920384502	0.00945945475764194	GASA1	Gibberellin-regulated family protein	-	-	-	-	-	-	-
arahy.Tifrunner.gnm1.ann1.QYJ7K3	6	1	2	32	12	29	0.28	0.04	0.10	1.34	0.54	1.05	0.14	0.976666666666667	2.80243943164349	0.000445739709439461	0.00948131236248468	mcfF	mitochondrial substrate carrier family protein C-like [Glycine max]	-	-	-	-	-	-	GO:0055085//transmembrane transport
arahy.Tifrunner.gnm1.ann1.I6S6H6	9	17	1	21	61	53	0.42	0.64	0.05	0.86	2.67	1.88	0.37	1.80333333333333	2.28506891747671	0.00044578852306847	0.00948131236248468	CHS	chalcone synthase [Glycine max]	Metabolism;Metabolism;Organismal Systems;Metabolism	Global and overview maps;Global and overview maps;Environmental adaptation;Biosynthesis of other secondary metabolites	ko01100//Metabolic pathways;ko01110//Biosynthesis of secondary metabolites;ko04712//Circadian rhythm - plant;ko00941//Flavonoid biosynthesis	K00660;K00660;K00660;K00660	-	GO:0003824//catalytic activity	GO:0008152//metabolic process;GO:0009058//biosynthetic process
arahy.Tifrunner.gnm1.ann1.57U25Z	5	16	4	39	69	17	0.44	0.44	0.15	0.82	2.23	0.37	0.343333333333333	1.14	1.73135198770268	0.000446283657115472	0.00948672063276988	N	disease resistance protein (TIR-NBS-LRR class), putative	-	-	-	-	-	GO:0043531//ADP binding	GO:0006952//defense response
arahy.Tifrunner.gnm1.ann1.SS5FAH	10	24	2	38	63	49	1.06	2.07	0.22	3.58	6.34	3.98	1.11666666666667	4.63333333333333	2.05285188226573	0.000446521137028724	0.00948672063276988	--	Unknown protein	-	-	-	-	-	-	-
arahy.Tifrunner.gnm1.ann1.JTFZ0A	13	32	15	45	110	49	0.47	0.94	0.55	1.36	3.44	1.26	0.653333333333333	2.02	1.62846413935774	0.000449552954087169	0.00954602113320216	--	KDEL motif-containing protein 1-like isoform X2 [Glycine max]	Metabolism	Glycan biosynthesis and metabolism	ko00514//Other types of O-glycan biosynthesis	K13667	-	-	-
arahy.Tifrunner.gnm1.ann1.1ZZE7Q	8	11	14	30	31	71	0.23	0.24	0.40	0.74	0.83	1.53	0.29	1.03333333333333	1.8331809094255	0.00044995776984025	0.00954950502861603	At4g27220	ATP binding; GTP binding; nucleotide binding; nucleoside-triphosphatases	-	-	-	-	-	GO:0000166//nucleotide binding;GO:0017111//nucleoside-triphosphatase activity;GO:0043531//ADP binding	GO:0006952//defense response
MSTRG.43595	36	43	51	19	17	18	3.80	3.48	4.72	1.66	1.66	1.31	4	1.54333333333333	-1.37395030723565	0.000465226964959324	0.00981057564703698	--	-	-	-	-	-	-	-	-
arahy.Tifrunner.gnm1.ann1.BLK73U	3	4	4	2	48	51	0.13	0.15	0.18	0.08	1.94	1.66	0.153333333333333	1.22666666666667	3.00000000000001	0.000473649457014096	0.00997228203923627	CHS	chalcone synthase [Glycine max]	Metabolism;Metabolism;Organismal Systems;Metabolism	Global and overview maps;Global and overview maps;Environmental adaptation;Biosynthesis of other secondary metabolites	ko01100//Metabolic pathways;ko01110//Biosynthesis of secondary metabolites;ko04712//Circadian rhythm - plant;ko00941//Flavonoid biosynthesis	K00660;K00660;K00660;K00660	-	GO:0003824//catalytic activity	GO:0008152//metabolic process;GO:0009058//biosynthetic process
arahy.Tifrunner.gnm1.ann1.75V8XQ	162	145	184	120	40	111	6.72	4.85	7.77	4.40	1.55	3.51	6.44666666666667	3.15333333333333	-1.03167570613745	0.000475163301893761	0.00999884749756919	DCR	HXXXD-type acyl-transferase family protein	-	-	-	-	-	-	-
arahy.Tifrunner.gnm1.ann1.NT2FU1	56	71	75	19	44	23	5.00	5.15	6.83	1.47	3.75	1.55	5.66	2.25666666666667	-1.32660871997804	0.00047980384261819	0.0100751186984082	UGT83A1	UDP-Glycosyltransferase superfamily protein	-	-	-	-	-	-	GO:0008152//metabolic process
arahy.Tifrunner.gnm1.ann1.4N1P2Y	0	2	0	17	16	14	0.00	0.12	0.00	1.09	1.10	0.77	0.04	0.986666666666667	4.62449086490779	0.000483362221430299	0.0101354922439832	CHIT3	chitinase A	Metabolism;Metabolism	Global and overview maps;Carbohydrate metabolism	ko01100//Metabolic pathways;ko00520//Amino sugar and nucleotide sugar metabolism	K01183;K01183	-	-	GO:0005975//carbohydrate metabolic process
arahy.Tifrunner.gnm1.ann1.IX3DUW	85	183	83	176	379	248	2.01	3.52	2.00	3.69	8.49	4.48	2.51	5.55333333333333	1.14566663069362	0.000485520678666813	0.0101731743952598	GALT1	Galactosyltransferase family protein	Metabolism	Global and overview maps	ko01100//Metabolic pathways	K14413	GO:0016020//membrane	GO:0008378//galactosyltransferase activity;GO:0030246//carbohydrate binding	GO:0006486//protein glycosylation
arahy.Tifrunner.gnm1.ann1.3N6FKX	54	72	79	30	25	50	2.45	2.67	3.66	1.21	1.07	1.74	2.92666666666667	1.34	-1.12702543835643	0.000487979945944362	0.0102143601772185	DDB_G0272484	deoxynucleoside triphosphate triphosphohydrolase SAMHD1 homolog isoform X2 [Glycine max]	-	-	-	-	-	GO:0003824//catalytic activity;GO:0008081//phosphoric diester hydrolase activity;GO:0046872//metal ion binding	-
arahy.Tifrunner.gnm1.ann1.0B8THM	146	321	175	561	2030	796	26.00	46.38	31.82	88.57	342.34	108.43	34.7333333333333	179.78	2.37183975727348	0.000492289243078365	0.0102860833874604	PRB1	CAP (Cysteine-rich secretory proteins, Antigen 5, and Pathogenesis-related 1 protein) superfamily protein	Organismal Systems;Environmental Information Processing;Environmental Information Processing	Environmental adaptation;Signal transduction;Signal transduction	ko04626//Plant-pathogen interaction;ko04075//Plant hormone signal transduction;ko04016//MAPK signaling pathway - plant	K13449;K13449;K13449	GO:0005576//extracellular region	-	-
arahy.Tifrunner.gnm1.ann1.S358VU	7	6	5	35	24	27	0.38	0.27	0.28	1.70	1.25	1.13	0.31	1.36	2.13326653086346	0.000492703031215015	0.0102860833874604	At1g54200	uncharacterized protein DDB_G0271670-like [Glycine max]	-	-	-	-	-	-	-
arahy.Tifrunner.gnm1.ann1.C9KM7P	32	41	32	12	14	13	1.05	1.09	1.08	0.36	0.44	0.33	1.07333333333333	0.376666666666667	-1.51073791569942	0.000494377755561266	0.0103047756448204	CRYD	Deoxyribodipyrimidine photo-lyase (Single-stranded DNA-specific) n=1 Tax=Halothece sp. (strain PCC 7418) RepID=K9YD20_HALP7	-	-	-	-	-	GO:0003913//DNA photolyase activity	GO:0006281//DNA repair
arahy.Tifrunner.gnm1.ann1.10XDLD	35	46	38	15	13	21	0.74	0.78	0.82	0.28	0.26	0.34	0.78	0.293333333333333	-1.41093310094611	0.000497201564734033	0.0103477581028797	At2g17525	Pentatricopeptide repeat (PPR) superfamily protein	-	-	-	-	-	-	-
arahy.Tifrunner.gnm1.ann1.AUDB51	50	43	34	123	100	86	3.11	2.16	2.15	6.80	5.91	4.11	2.47333333333333	5.60666666666667	1.18068661363434	0.000503832615206424	0.0104524186792772	TET4	tetraspanin-3 [Glycine max]	-	-	-	-	GO:0016021//integral component of membrane	-	-
arahy.Tifrunner.gnm1.ann1.V2A3QX	24	45	20	56	108	82	1.06	1.60	0.90	2.20	4.52	2.77	1.18666666666667	3.16333333333333	1.41453084605471	0.000504501073378904	0.0104528409089775	OMT3	O-methyltransferase family protein	-	-	-	-	-	GO:0008168//methyltransferase activity;GO:0008171//O-methyltransferase activity;GO:0046983//protein dimerization activity	-
arahy.Tifrunner.gnm1.ann1.R2NPVK	13	11	12	49	48	32	0.30	0.21	0.29	1.02	1.06	0.57	0.266666666666667	0.883333333333333	1.7279204545632	0.000509379640802502	0.0105399336630527	CBP60B	Calmodulin-binding protein	-	-	-	-	-	-	-
arahy.Tifrunner.gnm1.ann1.MZFE1X	170	237	121	366	898	551	5.44	6.14	3.94	10.36	27.18	13.47	5.17333333333333	17.0033333333333	1.71665154320981	0.000512591923846088	0.0105953471867009	At2g25060	blue copper protein-like [Glycine max]	-	-	-	-	-	GO:0005507//copper ion binding;GO:0009055//electron carrier activity	-
arahy.Tifrunner.gnm1.ann1.LGAM8W	78	130	63	213	645	314	6.58	8.90	5.45	15.94	51.60	20.29	6.97666666666667	29.2766666666667	2.06914149216118	0.00052355588862242	0.0107882430535568	CHI1B1	chalcone-flavanone isomerase family protein	Metabolism;Metabolism;Metabolism	Global and overview maps;Global and overview maps;Biosynthesis of other secondary metabolites	ko01100//Metabolic pathways;ko01110//Biosynthesis of secondary metabolites;ko00941//Flavonoid biosynthesis	K01859;K01859;K01859	-	GO:0016872//intramolecular lyase activity;GO:0045430//chalcone isomerase activity	GO:0009813//flavonoid biosynthetic process
arahy.Tifrunner.gnm1.ann1.PUJ5T2	8	8	11	40	48	24	0.13	0.33	0.18	0.58	0.73	0.30	0.213333333333333	0.536666666666667	1.33091687811462	0.000526864657764257	0.0108507858332695	--	agenet domain-containing protein / bromo-adjacent homology (BAH) domain-containing protein	-	-	-	-	-	-	-
arahy.Tifrunner.gnm1.ann1.IHX1LT	405	742	339	1203	2334	1295	13.61	20.17	11.59	35.74	74.12	33.24	15.1233333333333	47.7	1.65721310726329	0.000528895940106554	0.0108813207262793	PLT5	Plasma membrane mannitol transporter n=1 Tax=Arachis hypogaea RepID=B2Z3Y4_ARAHY	-	-	-	-	GO:0016020//membrane;GO:0016021//integral component of membrane	GO:0005215//transporter activity;GO:0022857//transmembrane transporter activity;GO:0022891//substrate-specific transmembrane transporter activity	GO:0006810//transport;GO:0055085//transmembrane transport
arahy.Tifrunner.gnm1.ann1.I5UYY8	0	0	0	22	6	2	0.00	0.00	0.00	0.79	0.23	0.06	0.001	0.36	8.49185309632968	0.000536265490502148	0.0109930268456115	CYP76B6	Cytochrome P450 superfamily protein	-	-	-	-	-	GO:0005506//iron ion binding;GO:0020037//heme binding	GO:0055114//oxidation-reduction process
arahy.Tifrunner.gnm1.ann1.3UW96L	36	52	28	86	182	66	2.48	2.90	1.96	5.23	11.82	3.47	2.44666666666667	6.84	1.48317876276384	0.000536761686607884	0.0109953086765134	--	cysteine-rich TM module stress tolerance protein	-	-	-	-	-	-	-
arahy.Tifrunner.gnm1.ann1.0707WP	50	56	43	84	192	107	2.03	1.82	1.76	3.01	7.34	3.29	1.87	4.54666666666667	1.28177096841538	0.000537333445191587	0.0109978681305312	SSL10	strictosidine synthase-like 3	-	-	-	-	-	GO:0016844//strictosidine synthase activity	GO:0009058//biosynthetic process
arahy.Tifrunner.gnm1.ann1.J66FTP	44	53	51	82	151	119	1.31	1.27	1.53	2.13	4.20	2.67	1.37	3	1.13078660753535	0.000540469758914558	0.0110449631412184	RIBA1	riboflavin biosynthesis protein, putative	Metabolism;Metabolism;Metabolism;Metabolism	Global and overview maps;Global and overview maps;Metabolism of cofactors and vitamins;Metabolism of cofactors and vitamins	ko01100//Metabolic pathways;ko01110//Biosynthesis of secondary metabolites;ko00790//Folate biosynthesis;ko00740//Riboflavin metabolism	K14652;K14652;K14652;K14652	-	GO:0003935//GTP cyclohydrolase II activity	GO:0009231//riboflavin biosynthetic process
arahy.Tifrunner.gnm1.ann1.RW7TM2	1	1	2	10	39	7	0.04	0.03	0.08	0.34	1.43	0.22	0.05	0.663333333333333	3.72973402493513	0.000541278590973881	0.0110557963900978	WRKY72	WRKY family transcription factor	-	-	-	-	-	GO:0003700//transcription factor activity, sequence-specific DNA binding;GO:0043565//sequence-specific DNA binding	-
arahy.Tifrunner.gnm1.ann1.LYC348	61	128	101	58	33	65	1.20	2.03	2.02	1.00	0.62	0.97	1.75	0.863333333333333	-1.01936532486693	0.000545138420720564	0.0111289040639742	ETO1	ETO1-like protein 1-like isoform X2 [Glycine max]	-	-	-	-	-	GO:0005515//protein binding	-
arahy.Tifrunner.gnm1.ann1.PF6WY1	26	23	19	2	9	4	1.58	1.13	1.17	0.11	0.52	0.19	1.29333333333333	0.273333333333333	-2.24236083756904	0.000548085035762141	0.0111775532280417	FRO1	Unknown protein	Metabolism;Metabolism	Global and overview maps;Energy metabolism	ko01100//Metabolic pathways;ko00190//Oxidative phosphorylation	K03937;K03937	-	-	-
arahy.Tifrunner.gnm1.ann1.J58HR8	19	2	7	16	60	94	1.67	0.15	0.64	1.27	4.99	6.24	0.82	4.16666666666667	2.34519787421021	0.000552818519822732	0.0112682327319177	LRK10L-1.2	Protein kinase superfamily protein	-	-	-	-	-	-	-
arahy.Tifrunner.gnm1.ann1.QSVN22	97	80	30	37	23	18	13.06	8.68	4.16	4.45	2.97	1.82	8.63333333333333	3.08	-1.48698734115786	0.000553099609969338	0.0112682327319177	--	RNAase n=1 Tax=Streptococcus thermophilus M17PTZA496 RepID=W4KSI5_STRTR	-	-	-	-	-	-	-
arahy.Tifrunner.gnm1.ann1.711CF1	30	57	50	20	9	26	1.43	2.21	2.44	0.84	0.41	0.95	2.02666666666667	0.733333333333333	-1.46656779991893	0.000554318341190796	0.011281473228155	MTH_273	PEBP (phosphatidylethanolamine-binding protein) family protein	-	-	-	-	-	-	-
arahy.Tifrunner.gnm1.ann1.9C0JE8	57	34	60	28	13	20	2.03	0.98	2.17	0.88	0.44	0.54	1.72666666666667	0.62	-1.47764947657853	0.00056248729081025	0.0114024583637708	CYP88D6	Cytochrome P450 superfamily protein	Metabolism;Metabolism;Metabolism	Global and overview maps;Global and overview maps;Metabolism of terpenoids and polyketides	ko01100//Metabolic pathways;ko01110//Biosynthesis of secondary metabolites;ko00904//Diterpenoid biosynthesis	K04123;K04123;K04123	-	GO:0005506//iron ion binding;GO:0020037//heme binding	GO:0055114//oxidation-reduction process
arahy.Tifrunner.gnm1.ann1.6P3KM7	34	40	30	69	104	84	1.32	1.27	1.20	2.39	3.86	2.49	1.26333333333333	2.91333333333333	1.20543543132951	0.000562562673773494	0.0114024583637708	--	uncharacterized protein LOC100797300 isoform X1 [Glycine max]	-	-	-	-	-	-	-
arahy.Tifrunner.gnm1.ann1.VI1C6C	43	55	51	21	24	24	5.74	5.94	6.92	2.48	3.03	2.42	6.2	2.64333333333333	-1.22990985029142	0.000566039156386295	0.0114553618251116	--	Unknown protein	-	-	-	-	-	-	-
MSTRG.9471	71	132	76	67	30	40	8.39	12.69	9.19	7.03	3.37	3.60	10.09	4.66666666666667	-1.11246184799518	0.000567125054359047	0.0114656383313996	--	Uncharacterized protein TCM_019614 [Theobroma cacao]	-	-	-	-	-	-	-
arahy.Tifrunner.gnm1.ann1.JV9T2X	24	27	38	92	52	97	1.26	1.14	2.02	4.26	2.56	3.89	1.47333333333333	3.57	1.27684020535883	0.000578637512299802	0.0116805270040122	BHLH14	Basic helix-loop-helix (bHLH) DNA-binding family protein	Environmental Information Processing;Environmental Information Processing	Signal transduction;Signal transduction	ko04075//Plant hormone signal transduction;ko04016//MAPK signaling pathway - plant	K13422;K13422	-	GO:0046983//protein dimerization activity	-
arahy.Tifrunner.gnm1.ann1.4DFD6I	7	5	4	18	42	25	0.39	0.23	0.23	0.89	2.23	1.07	0.283333333333333	1.39666666666667	2.30141549756166	0.000584665754742716	0.0117842234896466	--	LRR and NB-ARC domain disease resistance protein	-	-	-	-	-	-	-
arahy.Tifrunner.gnm1.ann1.4FG6XW	7	13	8	21	47	45	0.16	0.23	0.18	0.41	0.99	0.76	0.19	0.72	1.92199748799873	0.000587460296415903	0.011818228353386	N	disease resistance protein (TIR-NBS-LRR class), putative	-	-	-	-	-	GO:0005515//protein binding;GO:0043531//ADP binding	GO:0006952//defense response;GO:0007165//signal transduction
arahy.Tifrunner.gnm1.ann1.GSLK7G	608	935	397	2054	8404	2302	29.52	36.74	19.60	88.18	385.75	85.36	28.62	186.43	2.70353845753976	0.000587842599234374	0.011818228353386	CHS	chalcone synthase [Glycine max]	Metabolism;Metabolism;Organismal Systems;Metabolism	Global and overview maps;Global and overview maps;Environmental adaptation;Biosynthesis of other secondary metabolites	ko01100//Metabolic pathways;ko01110//Biosynthesis of secondary metabolites;ko04712//Circadian rhythm - plant;ko00941//Flavonoid biosynthesis	K00660;K00660;K00660;K00660	-	GO:0003824//catalytic activity	GO:0008152//metabolic process;GO:0009058//biosynthetic process
arahy.Tifrunner.gnm1.ann1.J34XNI	13	16	8	1	0	1	0.54	0.56	0.34	0.04	0.02	0.03	0.48	0.03	-4	0.000599234839296791	0.0119939716028201	Os04g0338000	aldo/keto reductase family oxidoreductase	-	-	-	-	-	-	-
arahy.Tifrunner.gnm1.ann1.QZYV06	13	16	8	1	0	1	0.54	0.56	0.34	0.04	0.02	0.03	0.48	0.03	-4	0.000599234839296791	0.0119939716028201	Os04g0338000	aldo/keto reductase family oxidoreductase	-	-	-	-	-	-	-
arahy.Tifrunner.gnm1.ann1.RF2KBN	0	5	4	14	39	17	0.00	0.10	0.10	0.29	0.88	0.31	0.0666666666666667	0.493333333333333	2.88752527074159	0.000599607867906831	0.0119939716028201	ACA4	calcium-transporting ATPase 4, plasma membrane-type protein	-	-	-	-	GO:0016020//membrane;GO:0016021//integral component of membrane	GO:0000166//nucleotide binding;GO:0005388//calcium-transporting ATPase activity;GO:0005516//calmodulin binding;GO:0005524//ATP binding;GO:0019829//cation-transporting ATPase activity;GO:0046872//metal ion binding	GO:0006812//cation transport;GO:0070588//calcium ion transmembrane transport
arahy.Tifrunner.gnm1.ann1.YJUR3Z	34	62	34	74	105	126	0.71	1.06	0.74	1.39	2.10	2.03	0.836666666666667	1.84	1.1369809028274	0.000602000877587478	0.0120357695616859	N	Disease resistance protein (TIR-NBS-LRR class) family	-	-	-	-	-	GO:0000166//nucleotide binding;GO:0005515//protein binding;GO:0017111//nucleoside-triphosphatase activity;GO:0043531//ADP binding	GO:0006952//defense response;GO:0007165//signal transduction
arahy.Tifrunner.gnm1.ann1.J16EEP	82	89	71	382	571	160	6.62	5.85	5.86	27.30	43.60	9.89	6.11	26.93	2.13996994468294	0.000603841700361386	0.0120482821360839	CRK29	cysteine-rich receptor-like protein kinase 29-like [Glycine max]	-	-	-	-	-	-	-
arahy.Tifrunner.gnm1.ann1.ATC700	97	82	81	25	54	55	6.23	4.26	5.31	1.44	3.27	2.71	5.26666666666667	2.47333333333333	-1.09043346644367	0.000620959411423254	0.0123525456436885	At5g40670	cystinosin homolog isoform 2 [Glycine max]	-	-	-	-	-	-	-
arahy.Tifrunner.gnm1.ann1.5P912R	77	68	67	42	27	45	2.47	1.78	2.19	1.19	0.82	1.11	2.14666666666667	1.04	-1.04551465925237	0.000627186213953147	0.0124701595802835	At1g64890	folate-biopterin transporter	-	-	-	-	-	-	-
arahy.Tifrunner.gnm1.ann1.0CQJ15	1	0	1	5	21	23	0.04	0.00	0.06	0.17	0.80	0.70	0.0333333333333333	0.556666666666667	4.06177619758669	0.000631273505516256	0.0125200474349039	At3g11180	2-oxoglutarate (2OG) and Fe(II)-dependent oxygenase superfamily protein	-	-	-	-	-	GO:0005506//iron ion binding;GO:0016491//oxidoreductase activity	GO:0055114//oxidation-reduction process
arahy.Tifrunner.gnm1.ann1.U2899S	13	20	29	8	0	2	0.81	1.04	1.91	0.46	0.00	0.10	1.25333333333333	0.186666666666667	-2.74723392962003	0.000635601622671994	0.0125926631024475	--	HXXXD-type acyl-transferase family protein	-	-	-	-	-	-	-
arahy.Tifrunner.gnm1.ann1.FDV79C	32	105	49	18	23	35	0.63	1.67	0.98	0.31	0.43	0.52	1.09333333333333	0.42	-1.38027208111816	0.000641612765315142	0.0126744083411307	XA21	ATP binding/protein serine/threonine kinase [Glycine max]	Organismal Systems;Environmental Information Processing	Environmental adaptation;Signal transduction	ko04626//Plant-pathogen interaction;ko04016//MAPK signaling pathway - plant	K13420;K13420	-	GO:0004672//protein kinase activity;GO:0004674//protein serine/threonine kinase activity;GO:0005515//protein binding;GO:0005524//ATP binding	GO:0006468//protein phosphorylation
arahy.Tifrunner.gnm1.ann1.YLB5I5	29	23	32	14	4	2	0.95	0.61	1.07	0.41	0.12	0.05	0.876666666666667	0.193333333333333	-2.18093799416473	0.000651988987631132	0.0128410105180618	GPAT6	glycerol-3-phosphate acyltransferase 6	Metabolism;Metabolism;Metabolism;Metabolism	Global and overview maps;Global and overview maps;Lipid metabolism;Lipid metabolism	ko01100//Metabolic pathways;ko01110//Biosynthesis of secondary metabolites;ko00564//Glycerophospholipid metabolism;ko00561//Glycerolipid metabolism	K13508;K13508;K13508;K13508	-	-	GO:0008152//metabolic process
arahy.Tifrunner.gnm1.ann1.849EC4	58	49	62	21	22	39	1.35	0.92	1.46	0.44	0.48	0.70	1.24333333333333	0.54	-1.20318181737061	0.000655357789207359	0.0129009538792551	ARF4	auxin response factor 4	-	-	-	-	GO:0005634//nucleus	GO:0003677//DNA binding;GO:0046983//protein dimerization activity	GO:0009725//response to hormone
arahy.Tifrunner.gnm1.ann1.25F6GK	65	116	77	61	33	38	7.08	10.22	8.55	5.88	3.45	3.17	8.61666666666667	4.16666666666667	-1.04823618565285	0.000662003161676314	0.0130123059649321	rpsF	Structural constituent of ribosome, putative n=1 Tax=Ricinus communis RepID=B9RZV1_RICCO	-	-	-	-	GO:0005840//ribosome	GO:0003735//structural constituent of ribosome;GO:0019843//rRNA binding	GO:0006412//translation
arahy.Tifrunner.gnm1.ann1.U8XEFG	26	40	19	60	90	73	1.84	2.29	1.37	3.76	6.03	3.95	1.83333333333333	4.58	1.32087848040608	0.000668197412239337	0.0131056539797093	PGIP1	receptor-like kinase 1	-	-	-	-	-	GO:0005515//protein binding	-
arahy.Tifrunner.gnm1.ann1.9M6DNI	22	28	26	45	69	94	0.53	0.55	0.65	0.98	1.60	1.75	0.576666666666667	1.44333333333333	1.32359498709	0.000668513646789375	0.0131056539797093	AAP7	transmembrane amino acid transporter family protein	-	-	-	-	-	-	-
arahy.Tifrunner.gnm1.ann1.332RDU	30	16	18	51	51	97	0.57	0.24	0.34	0.84	0.91	1.39	0.383333333333333	1.04666666666667	1.44913069794726	0.000675579224790978	0.0132072575310788	At4g27190	disease resistance protein (TIR-NBS-LRR class), putative	-	-	-	-	-	GO:0043531//ADP binding	GO:0006952//defense response
arahy.Tifrunner.gnm1.ann1.E8N93X	5	2	1	16	29	17	0.19	0.06	0.04	0.53	1.00	0.47	0.0966666666666667	0.666666666666667	2.78587519464715	0.000683351185577384	0.0133212198671272	RLP6	receptor like protein 24	-	-	-	-	-	GO:0005515//protein binding	-
arahy.Tifrunner.gnm1.ann1.FQX7TC	288	262	106	151	100	76	21.60	15.86	8.05	10.03	7.06	4.33	15.17	7.14	-1.08722510621793	0.000694343322553064	0.0135075145818489	--	Unknown protein	-	-	-	-	-	-	-
arahy.Tifrunner.gnm1.ann1.NJ167Y	15	43	13	45	64	113	0.61	1.41	0.54	1.64	2.41	3.54	0.853333333333333	2.53	1.56795607541547	0.000696180951685332	0.0135299919792016	ABCG15	ATP-binding ABC transporter	-	-	-	-	GO:0016020//membrane	GO:0000166//nucleotide binding;GO:0005524//ATP binding;GO:0016887//ATPase activity;GO:0017111//nucleoside-triphosphatase activity	-
arahy.Tifrunner.gnm1.ann1.WH9NWR	32	8	15	56	75	65	1.49	0.30	0.71	2.30	3.30	2.31	0.833333333333333	2.63666666666667	1.66174959981071	0.00069759034201225	0.013550743636757	CCOMT	caffeoyl-CoA 3-O-methyltransferase	Metabolism;Metabolism;Metabolism;Metabolism;Metabolism;Metabolism	Global and overview maps;Global and overview maps;Biosynthesis of other secondary metabolites;Amino acid metabolism;Biosynthesis of other secondary metabolites;Biosynthesis of other secondary metabolites	ko01100//Metabolic pathways;ko01110//Biosynthesis of secondary metabolites;ko00940//Phenylpropanoid biosynthesis;ko00360//Phenylalanine metabolism;ko00941//Flavonoid biosynthesis;ko00945//Stilbenoid, diarylheptanoid and gingerol biosynthesis	K00588;K00588;K00588;K00588;K00588;K00588	-	GO:0008171//O-methyltransferase activity	-
arahy.Tifrunner.gnm1.ann1.31H9ZG	12	23	13	32	87	46	0.57	0.92	0.65	1.41	4.05	1.75	0.713333333333333	2.40333333333333	1.75238846283967	0.000708866439136217	0.0137563092831591	6-FEH	beta-fructofuranosidase; cell wall invertase I; fructosidase	Metabolism;Metabolism;Metabolism	Global and overview maps;Carbohydrate metabolism;Carbohydrate metabolism	ko01100//Metabolic pathways;ko00500//Starch and sucrose metabolism;ko00052//Galactose metabolism	K01193;K01193;K01193	-	-	GO:0005975//carbohydrate metabolic process
arahy.Tifrunner.gnm1.ann1.8D4CC7	52	92	66	84	190	225	2.52	3.60	3.22	3.59	8.71	8.30	3.11333333333333	6.86666666666667	1.14114988236092	0.000719318627056627	0.0139386871816454	DTX40	MATE efflux family protein	-	-	-	-	GO:0016020//membrane	GO:0015238//drug transmembrane transporter activity;GO:0015297//antiporter activity	GO:0006855//drug transmembrane transport;GO:0055085//transmembrane transport
arahy.Tifrunner.gnm1.ann1.65NT4G	26	71	25	62	194	103	0.64	1.42	0.62	1.35	4.53	1.95	0.893333333333333	2.61	1.54677930683327	0.000725035892624684	0.0140289140082199	WRKY28	WRKY family transcription factor	-	-	-	-	-	GO:0003700//transcription factor activity, sequence-specific DNA binding;GO:0043565//sequence-specific DNA binding	-
arahy.Tifrunner.gnm1.ann1.L2Y6DG	1049	688	496	219	312	435	37.38	19.83	17.96	6.91	10.52	11.84	25.0566666666667	9.75666666666667	-1.36073425808881	0.000725718457484619	0.0140294507207463	APR3	Adenylyl-sulfate reductase n=3 Tax=Solanaceae RepID=Q672Q8_SOLLC	Metabolism	Energy metabolism	ko00920//Sulfur metabolism	K05907	-	GO:0003824//catalytic activity	GO:0008152//metabolic process;GO:0019419//sulfate reduction;GO:0045454//cell redox homeostasis;GO:0055114//oxidation-reduction process
arahy.Tifrunner.gnm1.ann1.EI09ZL	19	13	13	30	74	53	0.61	0.33	0.42	0.84	2.21	1.27	0.453333333333333	1.44	1.66742466091313	0.000726124699482987	0.0140294507207463	DHAPS-1	3-deoxy-7-phosphoheptulonate synthase (Phospho-2-dehydro-3-deoxyheptonate aldolase) n=163 Tax=Pseudomonas RepID=F2K9C2_PSEBN	Metabolism;Metabolism;Metabolism;Metabolism	Global and overview maps;Global and overview maps;Global and overview maps;Amino acid metabolism	ko01100//Metabolic pathways;ko01110//Biosynthesis of secondary metabolites;ko01230//Biosynthesis of amino acids;ko00400//Phenylalanine, tyrosine and tryptophan biosynthesis	K01626;K01626;K01626;K01626	-	GO:0003849//3-deoxy-7-phosphoheptulonate synthase activity	GO:0009073//aromatic amino acid family biosynthetic process
arahy.Tifrunner.gnm1.ann1.MX4DT2	82	116	58	12	58	23	2.76	3.16	1.99	0.34	1.85	0.60	2.63666666666667	0.93	-1.50341257264361	0.000729014013531713	0.0140715668422136	--	myb-like protein X-like isoform X2 [Glycine max]	-	-	-	-	-	-	-
arahy.Tifrunner.gnm1.ann1.Q1QHHQ	51	68	30	96	116	124	3.62	3.88	2.14	5.98	7.74	6.68	3.21333333333333	6.8	1.0814641006289	0.000732618761387441	0.0141342683799583	At1g12500	probable sugar phosphate/phosphate translocator [Glycine max]	-	-	-	-	GO:0016020//membrane	-	-
arahy.Tifrunner.gnm1.ann1.B35K79	632	302	318	141	186	154	30.49	11.79	15.59	6.03	8.49	5.68	19.29	6.73333333333333	-1.5184603511311	0.000735874682249685	0.0141695170612214	At5g05600	2-oxoglutarate (2OG) and Fe(II)-dependent oxygenase superfamily protein	-	-	-	-	-	GO:0005506//iron ion binding;GO:0016491//oxidoreductase activity	GO:0055114//oxidation-reduction process
MSTRG.46146	13	18	7	50	27	56	0.78	0.87	0.43	2.63	1.53	2.56	0.693333333333333	2.24	1.69187770463767	0.000740462803552649	0.0142440337370123	GATL10	PREDICTED: probable galacturonosyltransferase-like 10 [Arachis ipaensis]	-	-	-	-	-	GO:0016740//transferase activity	-
arahy.Tifrunner.gnm1.ann1.SA0PEV	33	32	41	67	83	110	0.89	0.70	1.12	1.59	2.11	2.27	0.903333333333333	1.99	1.13943807991093	0.0007425887117624	0.0142710871321547	CNGC1	cyclic nucleotide-gated ion channel-like protein	Organismal Systems	Environmental adaptation	ko04626//Plant-pathogen interaction	K05391	GO:0016020//membrane	GO:0005216//ion channel activity	GO:0006811//ion transport;GO:0055085//transmembrane transport
arahy.Tifrunner.gnm1.ann1.MDM0VH	108	71	49	161	157	195	10.86	5.74	5.06	14.35	14.92	14.97	7.22	14.7466666666667	1.03031814262638	0.000775549637891775	0.0148067197227584	HIPP21	Heavy metal transport/detoxification superfamily protein	-	-	-	-	-	GO:0046872//metal ion binding	GO:0030001//metal ion transport
arahy.Tifrunner.gnm1.ann1.KS3LQK	6	7	9	29	29	33	0.25	0.25	0.40	1.04	1.12	1.02	0.3	1.06	1.82102985895468	0.000779194749025409	0.01486654108458	Os02g0146600	DEAD-box ATP-dependent RNA helicase	Genetic Information Processing	Translation	ko03013//RNA transport	K03257	-	GO:0003676//nucleic acid binding;GO:0004386//helicase activity;GO:0005524//ATP binding;GO:0008026//ATP-dependent helicase activity	-
arahy.Tifrunner.gnm1.ann1.FK15VW	50	91	62	125	297	105	1.76	2.59	2.22	3.87	9.86	2.81	2.19	5.51333333333333	1.33199395884894	0.000784000106430846	0.0149294998663879	COB	protein COBRA-like [Glycine max]	-	-	-	-	GO:0031225//anchored component of membrane	-	GO:0010215//cellulose microfibril organization;GO:0016049//cell growth
arahy.Tifrunner.gnm1.ann1.S447W1	89	157	81	181	321	197	7.08	10.05	6.50	12.71	24.06	11.95	7.87666666666667	16.24	1.04389450393248	0.000786572377718554	0.0149712955540231	PLR_Lp1	isoflavone reductase homolog [Glycine max]	Metabolism	Global and overview maps	ko01110//Biosynthesis of secondary metabolites	K21568	-	-	-
arahy.Tifrunner.gnm1.ann1.AUY4CV	45	60	60	26	17	38	2.11	2.28	2.86	1.08	0.76	1.36	2.41666666666667	1.06666666666667	-1.17990909001493	0.000792078124876409	0.0150616351396681	AKR4C9	aldo/keto reductase family oxidoreductase	Metabolism;Metabolism;Metabolism;Metabolism;Metabolism	Global and overview maps;Global and overview maps;Carbohydrate metabolism;Carbohydrate metabolism;Lipid metabolism	ko01100//Metabolic pathways;ko01110//Biosynthesis of secondary metabolites;ko00010//Glycolysis / Gluconeogenesis;ko00040//Pentose and glucuronate interconversions;ko00561//Glycerolipid metabolism	K00002;K00002;K00002;K00002;K00002	-	GO:0016491//oxidoreductase activity	GO:0055114//oxidation-reduction process
arahy.Tifrunner.gnm1.ann1.9AC47T	2	3	6	45	8	26	0.10	0.12	0.31	2.01	0.38	1.01	0.176666666666667	1.13333333333333	2.6814704815745	0.000792653943328944	0.015065362393908	kdelr	ER lumen protein retaining receptor family protein	-	-	-	-	GO:0016021//integral component of membrane	GO:0046923//ER retention sequence binding	GO:0006621//protein retention in ER lumen
arahy.Tifrunner.gnm1.ann1.QA2J1T	16	28	11	35	106	48	0.70	0.97	0.49	1.33	4.35	1.59	0.72	2.42333333333333	1.75092405175612	0.000793132735565889	0.0150672428586957	WAKL8	Protein kinase family protein	-	-	-	-	-	GO:0004672//protein kinase activity;GO:0005524//ATP binding;GO:0030247//polysaccharide binding	GO:0006468//protein phosphorylation
MSTRG.13576	25	16	20	3	7	4	2.11	1.09	1.72	0.22	0.56	0.26	1.64	0.346666666666667	-2.24207478719815	0.000798468804108392	0.0151438197578497	--	PREDICTED: uncharacterized protein LOC107607655 [Arachis ipaensis]	-	-	-	-	-	-	-
arahy.Tifrunner.gnm1.ann1.0DBY0B	19	24	16	3	5	6	1.55	1.59	1.33	0.22	0.39	0.37	1.49	0.326666666666667	-2.18942117706811	0.000798690841865115	0.0151438197578497	--	Unknown protein	-	-	-	-	-	-	-
arahy.Tifrunner.gnm1.ann1.4L9195	87	134	90	129	297	250	2.07	2.59	2.18	2.72	6.69	4.55	2.28	4.65333333333333	1.02923071132375	0.000819389186573907	0.0154918453167972	BAM2	ATP binding/protein serine/threonine kinase [Glycine max]	-	-	-	-	-	GO:0004672//protein kinase activity;GO:0004674//protein serine/threonine kinase activity;GO:0005515//protein binding;GO:0005524//ATP binding	GO:0006468//protein phosphorylation
arahy.Tifrunner.gnm1.ann1.CPL9KJ	76	78	121	37	50	64	3.25	2.54	5.14	1.37	1.91	2.13	3.64333333333333	1.80333333333333	-1.01459290184509	0.000829748102137458	0.015650398582684	At4g09670	Oxidoreductase family protein	-	-	-	-	-	GO:0016491//oxidoreductase activity	GO:0008152//metabolic process;GO:0055114//oxidation-reduction process
arahy.Tifrunner.gnm1.ann1.6E1X4T	42	32	48	6	21	17	1.54	0.95	1.79	0.19	0.73	0.48	1.42666666666667	0.466666666666667	-1.61218396945618	0.000831292990662934	0.0156646402696608	--	uncharacterized protein LOC100807449 isoform X2 [Glycine max]	-	-	-	-	-	-	-
arahy.Tifrunner.gnm1.ann1.AIPG34	2	1	8	16	15	54	0.11	0.04	0.45	0.75	0.74	2.22	0.2	1.23666666666667	2.62838478101229	0.000837104685809283	0.0157591810476084	NAC029	NAC domain protein,	-	-	-	-	-	GO:0003677//DNA binding	-
arahy.Tifrunner.gnm1.ann1.T73DV5	32	104	50	145	422	257	1.86	4.88	2.95	7.47	23.21	11.42	3.23	14.0333333333333	2.11925166253867	0.000842667362180952	0.015848858979739	PNC1	Peroxidase superfamily protein	Metabolism;Metabolism;Metabolism	Global and overview maps;Global and overview maps;Biosynthesis of other secondary metabolites	ko01100//Metabolic pathways;ko01110//Biosynthesis of secondary metabolites;ko00940//Phenylpropanoid biosynthesis	K00430;K00430;K00430	-	GO:0004601//peroxidase activity;GO:0020037//heme binding	GO:0006979//response to oxidative stress;GO:0055114//oxidation-reduction process
MSTRG.17864	19	23	18	32	67	83	1.19	1.16	1.14	1.77	3.96	3.96	1.16333333333333	3.23	1.47326962920543	0.00084398826329703	0.0158622043492112	--	PREDICTED: NAC domain-containing protein 43 [Arachis ipaensis]	-	-	-	-	-	-	-
arahy.Tifrunner.gnm1.ann1.305ARZ	8	21	7	29	120	19	0.19	0.40	0.17	0.60	2.64	0.34	0.253333333333333	1.19333333333333	2.23588826382067	0.000844176710058611	0.0158622043492112	TP7	isoflavone reductase-like protein-like [Glycine max]	-	-	-	-	-	-	-
arahy.Tifrunner.gnm1.ann1.SZ7SGM	90	59	98	51	22	52	8.19	4.37	9.12	4.13	1.90	3.63	7.22666666666667	3.22	-1.1662696625181	0.000855399166311418	0.0160275216489885	--	unknown protein	-	-	-	-	-	-	-
arahy.Tifrunner.gnm1.ann1.0UU5IV	46	67	24	125	1038	227	1.71	2.00	0.90	4.08	36.35	6.43	1.53666666666667	15.62	3.34551829843379	0.000856309123431073	0.0160369960764953	CYP81E1	Cytochrome P450 superfamily protein	Metabolism;Metabolism	Global and overview maps;Biosynthesis of other secondary metabolites	ko01110//Biosynthesis of secondary metabolites;ko00943//Isoflavonoid biosynthesis	K13260;K13260	-	GO:0005506//iron ion binding;GO:0020037//heme binding	GO:0055114//oxidation-reduction process
arahy.Tifrunner.gnm1.ann1.F3E022	17	22	9	49	80	33	0.42	0.45	0.23	1.09	1.90	0.63	0.366666666666667	1.20666666666667	1.71848617355855	0.000864096884777492	0.0161523407311894	RLP54	receptor like protein 6	-	-	-	-	-	GO:0005515//protein binding	-
MSTRG.21401	1578	982	821	359	566	616	194.01	97.66	102.58	39.03	65.77	57.83	131.416666666667	54.21	-1.27751734225833	0.000876439079089165	0.0163291838943874	LSU2	protein RESPONSE TO LOW SULFUR 2-like [Cajanus cajan]	-	-	-	-	-	-	-
arahy.Tifrunner.gnm1.ann1.5G087V	76	103	75	137	264	156	3.07	3.38	3.09	4.91	10.11	4.85	3.18	6.62333333333333	1.05853070124416	0.000878788574505373	0.016365271171986	Ldha	Lactate/malate dehydrogenase family protein	Metabolism;Metabolism;Metabolism;Metabolism;Metabolism;Metabolism	Global and overview maps;Global and overview maps;Carbohydrate metabolism;Carbohydrate metabolism;Amino acid metabolism;Carbohydrate metabolism	ko01100//Metabolic pathways;ko01110//Biosynthesis of secondary metabolites;ko00010//Glycolysis / Gluconeogenesis;ko00620//Pyruvate metabolism;ko00270//Cysteine and methionine metabolism;ko00640//Propanoate metabolism	K00016;K00016;K00016;K00016;K00016;K00016	GO:0005737//cytoplasm	GO:0003824//catalytic activity;GO:0004459//L-lactate dehydrogenase activity;GO:0016491//oxidoreductase activity	GO:0005975//carbohydrate metabolic process;GO:0044262//cellular carbohydrate metabolic process;GO:0055114//oxidation-reduction process
arahy.Tifrunner.gnm1.ann1.533ER3	107	240	136	350	900	491	2.68	4.86	3.47	7.76	21.34	9.40	3.67	12.8333333333333	1.80604397690525	0.000883916410043808	0.0164299101784432	ENO1	Phosphopyruvate hydratase n=1 Tax=Dictyostelium fasciculatum (strain SH3) RepID=F4PJ27_DICFS	Metabolism;Metabolism;Metabolism;Metabolism;Metabolism;Genetic Information Processing	Global and overview maps;Global and overview maps;Global and overview maps;Global and overview maps;Carbohydrate metabolism;Folding, sorting and degradation	ko01100//Metabolic pathways;ko01110//Biosynthesis of secondary metabolites;ko01200//Carbon metabolism;ko01230//Biosynthesis of amino acids;ko00010//Glycolysis / Gluconeogenesis;ko03018//RNA degradation	K01689;K01689;K01689;K01689;K01689;K01689	GO:0000015//phosphopyruvate hydratase complex	GO:0000287//magnesium ion binding;GO:0004634//phosphopyruvate hydratase activity	GO:0006096//glycolytic process
MSTRG.23685	65	58	80	39	29	40	5.69	4.66	7.26	2.91	2.45	2.60	5.87	2.65333333333333	-1.14555457328756	0.00088975672584804	0.0165277630517084	--	PREDICTED: uncharacterized protein LOC107477050 [Arachis duranensis]	-	-	-	-	-	-	-
arahy.Tifrunner.gnm1.ann1.5HI5D0	37	66	58	23	24	31	0.89	1.29	1.42	0.49	0.54	0.57	1.2	0.533333333333333	-1.16992500144231	0.000890014165240992	0.0165277630517084	FAO1	long-chain-alcohol oxidase FAO2-like protein	-	-	-	-	-	GO:0046577//long-chain-alcohol oxidase activity;GO:0050660//flavin adenine dinucleotide binding	GO:0055114//oxidation-reduction process
arahy.Tifrunner.gnm1.ann1.PN5ECJ	10	9	8	38	32	31	0.29	0.20	0.23	0.94	0.85	0.66	0.24	0.816666666666667	1.76671293756026	0.000898344803458009	0.0166435053591618	At5g54860	folate/biopterin transporter	-	-	-	-	-	-	-
arahy.Tifrunner.gnm1.ann1.1LGD4F	85	109	33	23	26	52	3.92	4.06	1.55	0.94	1.13	1.83	3.17666666666667	1.3	-1.28900209016033	0.000900598628470429	0.0166696897792385	RNS1	ribonuclease 1	-	-	-	-	-	GO:0003723//RNA binding;GO:0033897//ribonuclease T2 activity	-
arahy.Tifrunner.gnm1.ann1.AF8ALP	0	5	2	28	13	17	0.00	0.10	0.06	0.67	0.33	0.36	0.0533333333333333	0.453333333333333	3.08746284125034	0.00090960087094858	0.0168111804943869	GRF1	growth-regulating factor 2	-	-	-	-	GO:0005634//nucleus	GO:0005524//ATP binding	-
arahy.Tifrunner.gnm1.ann1.HGAZ7D	56	41	58	125	167	91	5.51	3.26	5.80	10.88	15.53	6.84	4.85666666666667	11.0833333333333	1.1903534632114	0.000910361914534945	0.0168111804943869	ERF9	ethylene-responsive transcription factor 1B	-	-	-	-	-	GO:0003677//DNA binding;GO:0003700//transcription factor activity, sequence-specific DNA binding	-
MSTRG.10895	23	29	28	85	52	69	0.77	0.79	0.95	2.52	1.65	1.77	0.836666666666667	1.98	1.24277556684999	0.000910882153852182	0.0168129602208937	PCMP-H61	PREDICTED: pentatricopeptide repeat-containing protein At5g66520-like isoform X1 [Arachis duranensis]	-	-	-	-	-	-	-
arahy.Tifrunner.gnm1.ann1.QI2A5F	56	73	45	29	22	38	1.78	1.89	1.48	0.82	0.67	0.93	1.71666666666667	0.806666666666667	-1.08956538479599	0.000912145612024878	0.0168205831984675	CHUP1	protein CHUP1, chloroplastic-like isoform X1 [Glycine max]	-	-	-	-	-	-	-
arahy.Tifrunner.gnm1.ann1.DU8VZ1	5	11	4	23	49	21	0.36	0.66	0.30	1.54	3.43	1.18	0.44	2.05	2.22004848086815	0.000912567313142291	0.0168205831984675	HIPP28	Heavy metal transport/detoxification superfamily protein	-	-	-	-	-	GO:0046872//metal ion binding	GO:0030001//metal ion transport
arahy.Tifrunner.gnm1.ann1.06NKS3	17	35	11	54	72	56	0.41	0.70	0.27	1.17	1.66	1.04	0.46	1.29	1.48766529936624	0.000917021199855258	0.0168578855525818	RLP6	receptor-like protein kinase 2	-	-	-	-	-	GO:0005515//protein binding	-
arahy.Tifrunner.gnm1.ann1.YSS1PU	36	84	37	71	195	140	2.82	5.36	2.96	4.94	14.53	8.42	3.71333333333333	9.29666666666667	1.32399870168828	0.000925974734045835	0.0169966283205285	PSK2	phytosulfokines 3-like precursor [Glycine max]	-	-	-	-	GO:0005576//extracellular region	GO:0008083//growth factor activity	GO:0008283//cell proliferation
MSTRG.44106	4	13	5	31	25	36	0.40	1.06	0.51	2.77	2.39	2.77	0.656666666666667	2.64333333333333	2.0091252362476	0.000931114378787261	0.0170751654872748	--	DUF4228 domain protein [Medicago truncatula]	-	-	-	-	-	-	-
arahy.Tifrunner.gnm1.ann1.2KRW4X	1	13	1	23	22	45	0.06	0.58	0.06	1.13	1.16	1.89	0.233333333333333	1.39333333333333	2.57807611513591	0.000935599426618881	0.0171390545211119	BHLH14	basic helix-loop-helix (bHLH) DNA-binding superfamily protein	Environmental Information Processing;Environmental Information Processing	Signal transduction;Signal transduction	ko04075//Plant hormone signal transduction;ko04016//MAPK signaling pathway - plant	K13422;K13422	-	GO:0046983//protein dimerization activity	-
arahy.Tifrunner.gnm1.ann1.Y2LGU1	43	148	57	30	35	46	1.04	2.89	1.40	0.65	0.79	0.86	1.77666666666667	0.766666666666667	-1.2125016718148	0.000935894521573348	0.0171390545211119	STS1	stachyose synthase	Metabolism	Carbohydrate metabolism	ko00052//Galactose metabolism	K06611	-	GO:0003824//catalytic activity	-
arahy.Tifrunner.gnm1.ann1.3TW696	6	7	8	20	37	33	0.12	0.11	0.16	0.35	0.69	0.49	0.13	0.51	1.9719856238304	0.000951588866442689	0.0173783259559465	RGA2	LRR and NB-ARC domain disease resistance protein	-	-	-	-	-	GO:0043531//ADP binding	GO:0006952//defense response
arahy.Tifrunner.gnm1.ann1.66HKIQ	35	75	64	97	172	131	0.71	1.23	1.33	1.74	3.30	2.04	1.09	2.36	1.11445872458491	0.000964522876143581	0.0175745668983393	RGA2	LRR and NB-ARC domain disease resistance protein	-	-	-	-	-	GO:0043531//ADP binding	GO:0006952//defense response
arahy.Tifrunner.gnm1.ann1.2RH3M5	21	75	31	219	336	104	0.50	1.46	0.76	4.64	7.62	1.90	0.906666666666667	4.72	2.38014270883266	0.00096541153297913	0.0175821918581957	At3g47570	ATP binding/protein serine/threonine kinase [Glycine max]	-	-	-	-	-	GO:0004672//protein kinase activity;GO:0004674//protein serine/threonine kinase activity;GO:0005515//protein binding;GO:0005524//ATP binding	GO:0006468//protein phosphorylation
MSTRG.32027	35	46	34	77	83	97	1.22	1.30	1.20	2.37	2.73	2.58	1.24	2.56	1.04580368961312	0.00096863282376345	0.0176327625458472	TCP13	PREDICTED: transcription factor TCP13-like [Arachis ipaensis]	-	-	-	-	-	-	-
arahy.Tifrunner.gnm1.ann1.M49IVK	110	86	88	72	37	45	4.56	2.87	3.70	2.66	1.43	1.43	3.71	1.84	-1.01171342056379	0.000973049396702254	0.0176969176385106	At2g42990	GDSL-like Lipase/Acylhydrolase superfamily protein	-	-	-	-	-	GO:0016787//hydrolase activity	GO:0006629//lipid metabolic process
arahy.Tifrunner.gnm1.ann1.T2K6QT	48	60	71	34	24	34	2.36	2.38	3.57	1.49	1.14	1.27	2.77	1.3	-1.09137435302073	0.000976066887809259	0.0177274126244698	AAC3	ADP,ATP carrier protein 3, mitochondrial-like [Glycine max]	-	-	-	-	GO:0005743//mitochondrial inner membrane	GO:0005215//transporter activity	GO:0006810//transport;GO:0055085//transmembrane transport
arahy.Tifrunner.gnm1.ann1.2PL4X0	16	24	38	58	66	91	0.32	0.38	0.76	1.00	1.20	1.35	0.486666666666667	1.18333333333333	1.28185065551202	0.000979605231801967	0.0177835336954951	KLCR2	kinesin light chain	-	-	-	-	-	GO:0005515//protein binding	-
arahy.Tifrunner.gnm1.ann1.HG1KKP	2	4	8	39	20	19	0.08	0.12	0.32	1.31	0.71	0.55	0.173333333333333	0.856666666666667	2.30518483105279	0.00098488136562265	0.0178711364358591	Os03g0268000	serine/threonine protein phosphatase 2A	Genetic Information Processing	Translation	ko03015//mRNA surveillance pathway	K06269	-	GO:0016787//hydrolase activity	-
arahy.Tifrunner.gnm1.ann1.UTF5F5	4	3	5	33	17	19	0.22	0.13	0.28	1.59	0.87	0.79	0.21	1.08333333333333	2.3670159844159	0.000990138822112688	0.0179255346955372	SLAH1	C4-dicarboxylate transporter/malic acid transport protein	-	-	-	-	GO:0016021//integral component of membrane	-	GO:0055085//transmembrane transport
arahy.Tifrunner.gnm1.ann1.T25X4W	18	25	31	61	49	89	0.68	0.76	1.19	2.04	1.75	2.57	0.876666666666667	2.12	1.27396396599205	0.000999271035484383	0.0180743661165178	PHL5	myb family transcription factor APL-like isoform X1 [Glycine max]	-	-	-	-	-	GO:0003677//DNA binding;GO:0003682//chromatin binding	-
arahy.Tifrunner.gnm1.ann1.CF6KXU	67	82	79	55	20	43	3.46	3.43	4.17	2.51	0.98	1.70	3.68666666666667	1.73	-1.09154494187683	0.00100271732877543	0.0181036802745591	ATL57	RING-H2 zinc finger protein	-	-	-	-	-	GO:0005515//protein binding;GO:0008270//zinc ion binding	-
arahy.Tifrunner.gnm1.ann1.Q9U7GA	1	1	0	4	43	4	0.05	0.04	0.00	0.19	2.14	0.16	0.03	0.83	4.79007693062577	0.00100752355536269	0.0181752979762942	BG	Eukaryotic aspartyl protease family protein	-	-	-	-	-	GO:0004190//aspartic-type endopeptidase activity	GO:0006508//proteolysis
arahy.Tifrunner.gnm1.ann1.GG4XIK	8	10	16	55	26	43	0.48	0.48	0.97	2.89	1.46	1.95	0.643333333333333	2.1	1.7067509811192	0.00101115894232965	0.0182311957302036	POL2A	DNA polymerase epsilon catalytic subunit	Metabolism;Metabolism;Genetic Information Processing;Metabolism;Genetic Information Processing;Genetic Information Processing	Global and overview maps;Nucleotide metabolism;Replication and repair;Nucleotide metabolism;Replication and repair;Replication and repair	ko01100//Metabolic pathways;ko00230//Purine metabolism;ko03420//Nucleotide excision repair;ko00240//Pyrimidine metabolism;ko03030//DNA replication;ko03410//Base excision repair	K02324;K02324;K02324;K02324;K02324;K02324	-	-	-
MSTRG.15758	21	16	13	47	61	44	1.86	1.14	1.17	3.67	5.09	2.97	1.39	3.91	1.49208372458384	0.00101380687062803	0.0182540459965191	--	PREDICTED: leucine-rich repeat receptor protein kinase EMS1-like [Arachis duranensis]	-	-	-	-	-	-	-
arahy.Tifrunner.gnm1.ann1.14UD5L	134	183	64	74	68	37	7.42	8.22	3.62	3.63	3.55	1.55	6.42	2.91	-1.14155414421402	0.00102702777969988	0.0184837041332012	LSD1	LSD1 zinc finger family protein	-	-	-	-	-	-	-
arahy.Tifrunner.gnm1.ann1.L8L2Y0	72	76	111	66	22	35	3.11	2.65	4.86	2.51	0.90	1.15	3.54	1.52	-1.21967803663941	0.00102783945407558	0.0184899228051529	PHT1	HXXXD-type acyl-transferase family protein	Metabolism	Lipid metabolism	ko00073//Cutin, suberine and wax biosynthesis	K15400	-	-	-
arahy.Tifrunner.gnm1.ann1.9W1T0L	15	26	27	47	62	75	0.65	0.91	1.18	1.79	2.54	2.50	0.913333333333333	2.27666666666667	1.31770968532957	0.00103845908295286	0.0186555787972862	At4g01400	Pentatricopeptide repeat (PPR) superfamily protein	-	-	-	-	-	GO:0005515//protein binding	-
arahy.Tifrunner.gnm1.ann1.RNDG53	9	12	9	26	33	49	0.54	0.56	0.52	1.32	1.81	2.13	0.54	1.75333333333333	1.69906898640767	0.00104216892667422	0.0187137494999816	NUDT2	nudix hydrolase homolog 2	-	-	-	-	-	GO:0016787//hydrolase activity	-
MSTRG.33602	19	22	32	6	5	11	1.29	1.22	2.25	0.39	0.30	0.59	1.58666666666667	0.426666666666667	-1.89481776330795	0.0010458227804325	0.0187623728668636	--	-	-	-	-	-	-	-	-
arahy.Tifrunner.gnm1.ann1.I486B7	37	67	48	77	108	157	1.22	1.80	1.62	2.25	3.36	3.94	1.54666666666667	3.18333333333333	1.04137592779553	0.00105435069206767	0.0188812074724859	LPEAT2	Calcium-dependent protein kinase n=1 Tax=Medicago truncatula RepID=G7ZXT6_MEDTR	Metabolism;Metabolism;Metabolism	Global and overview maps;Lipid metabolism;Lipid metabolism	ko01100//Metabolic pathways;ko00564//Glycerophospholipid metabolism;ko00565//Ether lipid metabolism	K13510;K13510;K13510	-	GO:0005509//calcium ion binding	GO:0008152//metabolic process
arahy.Tifrunner.gnm1.ann1.M4GY8J	20	35	16	60	265	93	4.57	6.40	3.70	12.01	57.05	16.08	4.89	28.38	2.53696821910832	0.00105715171321714	0.0189228248449779	DIR15	Disease resistance-responsive (dirigent-like protein) family protein	-	-	-	-	-	-	-
arahy.Tifrunner.gnm1.ann1.0AN8KE	41	84	29	146	1124	220	1.51	2.52	1.09	4.77	39.15	6.18	1.70666666666667	16.7	3.29059488808257	0.00107358598202392	0.0191354396595114	CYP81E1	Cytochrome P450 superfamily protein	Metabolism;Metabolism	Global and overview maps;Biosynthesis of other secondary metabolites	ko01110//Biosynthesis of secondary metabolites;ko00943//Isoflavonoid biosynthesis	K13260;K13260	-	GO:0005506//iron ion binding;GO:0020037//heme binding	GO:0055114//oxidation-reduction process
arahy.Tifrunner.gnm1.ann1.6N9PAN	10	17	16	2	2	3	1.85	2.69	3.18	0.35	0.46	0.45	2.57333333333333	0.42	-2.61517711376816	0.00107481872539181	0.0191354396595114	--	uncharacterized protein LOC100790229 [Glycine max]	-	-	-	-	-	-	-
arahy.Tifrunner.gnm1.ann1.WNGN5W	10	17	16	2	2	3	1.85	2.69	3.18	0.35	0.46	0.45	2.57333333333333	0.42	-2.61517711376816	0.00107481872539181	0.0191354396595114	--	uncharacterized protein LOC100790229 [Glycine max]	-	-	-	-	-	-	-
arahy.Tifrunner.gnm1.ann1.VF12WF	18	12	10	32	51	50	0.41	0.22	0.23	0.64	1.10	0.87	0.286666666666667	0.87	1.60164124186779	0.00107961484282428	0.0192035885002097	At1g11300	receptor-like serine/threonine kinase 2	-	-	-	-	-	GO:0004672//protein kinase activity;GO:0004674//protein serine/threonine kinase activity;GO:0005515//protein binding;GO:0005524//ATP binding	GO:0006468//protein phosphorylation;GO:0048544//recognition of pollen
arahy.Tifrunner.gnm1.ann1.WJTY0M	28	71	21	129	479	149	1.81	3.74	1.41	7.44	29.56	7.40	2.32	14.8	2.67340046538874	0.0010842035594561	0.0192593006669886	PLR_Lc1	isoflavone reductase homolog [Glycine max]	Metabolism	Global and overview maps	ko01110//Biosynthesis of secondary metabolites	K21568	-	-	-
arahy.Tifrunner.gnm1.ann1.N383GM	36	45	27	16	12	16	0.69	0.69	0.52	0.27	0.22	0.23	0.633333333333333	0.24	-1.39993060688864	0.00109142248159845	0.0193551679684847	rpoC2	DNA-directed RNA polymerase subunit beta	Metabolism;Metabolism;Metabolism;Genetic Information Processing	Global and overview maps;Nucleotide metabolism;Nucleotide metabolism;Transcription	ko01100//Metabolic pathways;ko00230//Purine metabolism;ko00240//Pyrimidine metabolism;ko03020//RNA polymerase	K03046;K03046;K03046;K03046	-	GO:0003677//DNA binding;GO:0003899//DNA-directed RNA polymerase activity	-
arahy.Tifrunner.gnm1.ann1.XED10Z	0	1	1	10	11	21	0.00	0.05	0.07	0.54	0.65	0.97	0.04	0.72	4.16992500144231	0.00109155222975597	0.0193551679684847	WIP2	protein TRANSPARENT TESTA 1-like [Glycine max]	-	-	-	-	-	GO:0003676//nucleic acid binding;GO:0046872//metal ion binding	-
arahy.Tifrunner.gnm1.ann1.P2PL73	4	16	10	44	25	43	0.17	0.51	0.40	1.49	0.91	1.28	0.36	1.22666666666667	1.76867445389355	0.00109901789820666	0.0194013925735655	GSVIVT00026920001	probable polygalacturonase-like [Glycine max]	-	-	-	-	-	GO:0004650//polygalacturonase activity	GO:0005975//carbohydrate metabolic process
arahy.Tifrunner.gnm1.ann1.HDM8J3	3	0	5	14	13	42	0.10	0.00	0.17	0.42	0.41	1.08	0.09	0.636666666666667	2.82254132587228	0.00109905029780673	0.0194013925735655	LBD41	LOB domain-containing protein 41	-	-	-	-	-	-	-
MSTRG.12577	0	0	1	9	13	11	0.00	0.00	0.16	1.34	2.25	1.34	0.0533333333333333	1.64333333333333	4.94544383637791	0.00110891899987338	0.0195495026884344	--	PREDICTED: uncharacterized protein LOC107623266 isoform X1 [Arachis ipaensis]	-	-	-	-	-	-	-
arahy.Tifrunner.gnm1.ann1.G8H34X	45	49	42	70	140	111	5.26	4.66	4.99	7.25	15.53	9.95	4.97	10.91	1.13433334476132	0.00112351069090674	0.0197715949713872	--	uncharacterized protein LOC100791035 [Glycine max]	-	-	-	-	-	-	-
MSTRG.37116	54	42	33	84	89	124	4.01	2.52	2.49	5.51	6.24	7.02	3.00666666666667	6.25666666666667	1.05722931157549	0.00113184718970366	0.0198830162208969	--	-	-	-	-	-	-	-	-
[truncated: 241 more rows]
