# Supplementary material for: Shade Effects on Peanut Yield Associate with Physiological and Expressional Regulation on Photosynthesis and Sucrose Metabolism
Source: Int J Mol Sci. 2020 Jul 25;21(15):5284. doi: 10.3390/ijms21155284 (PMC7432592; doi:10.3390/ijms21155284)
Supplement: Supplementary file 1 [file ijms-21-05284-s001.zip › Supplementary information/CK-vs-FS80.DEG_FPKM.xls]

id	CK-1_count	CK-2_count	CK-3_count	S80-1_count	S80-2_count	S80-3_count	CK-1_fpkm	CK-2_fpkm	CK-3_fpkm	S80-1_fpkm	S80-2_fpkm	S80-3_fpkm	CK_mean	S80_mean	log2(fc)	PValue	FDR	Symbol	Description	KEGG_A_class	KEGG_B_class	Pathway	K_ID	GO Component	GO Function	GO Process
arahy.Tifrunner.gnm1.ann1.4Y1607	2035	2495	2040	43	59	47	83.54	82.86	85.15	1.78	2.22	1.91	83.85	1.97	-5.41154324899533	4.87023916126614e-227	2.11119997401726e-222	FL	flavonol synthase [Glycine max]	Metabolism;Metabolism;Metabolism	Global and overview maps;Global and overview maps;Biosynthesis of other secondary metabolites	ko01100//Metabolic pathways;ko01110//Biosynthesis of secondary metabolites;ko00941//Flavonoid biosynthesis	K05278;K05278;K05278	-	GO:0016491//oxidoreductase activity	GO:0055114//oxidation-reduction process
arahy.Tifrunner.gnm1.ann1.H3EIYM	39	63	31	6407	8505	12021	1.62	2.15	1.32	271.14	326.19	497.53	1.69666666666667	364.953333333333	7.74886503223449	1.03949159382668e-224	2.25304605503963e-220	GNS1	glucan endo-1,3-beta-glucosidase-like [Glycine max]	-	-	-	-	-	-	GO:0005975//carbohydrate metabolic process
arahy.Tifrunner.gnm1.ann1.LP056Y	27	48	15	4114	6577	6463	1.17	1.69	0.68	185.97	269.49	285.75	1.18	247.07	7.70998917501551	3.9720503410951e-221	5.73948034120438e-217	MAN4	mannan endo-1,4-beta-mannosidase 4-like [Glycine max]	Metabolism	Carbohydrate metabolism	ko00051//Fructose and mannose metabolism	K19355	-	-	GO:0005975//carbohydrate metabolic process
arahy.Tifrunner.gnm1.ann1.ALW2B1	18421	21978	16984	4	9	3	763.42	736.92	715.53	0.17	0.34	0.12	738.623333333333	0.21	-11.7802337952045	9.57063243052927e-211	1.03719336307753e-206	CHS	chalcone synthase-like [Glycine max]	Metabolism;Metabolism;Organismal Systems;Metabolism	Global and overview maps;Global and overview maps;Environmental adaptation;Biosynthesis of other secondary metabolites	ko01100//Metabolic pathways;ko01110//Biosynthesis of secondary metabolites;ko04712//Circadian rhythm - plant;ko00941//Flavonoid biosynthesis	K00660;K00660;K00660;K00660	-	GO:0003824//catalytic activity	GO:0008152//metabolic process;GO:0009058//biosynthetic process
arahy.Tifrunner.gnm1.ann1.31L8TN	1906	2446	2294	59	53	51	58.01	60.23	70.98	1.81	1.48	1.53	63.0733333333333	1.60666666666667	-5.29488762869805	4.92645217285031e-201	4.27113550481776e-197	--	acyl-CoA-binding domain-containing protein 4-like isoform X2 [Glycine max]	-	-	-	-	-	GO:0005515//protein binding	-
MSTRG.19852	14948	20338	15956	1071	1398	1440	333.23	366.81	361.60	24.14	28.55	31.74	353.88	28.1433333333333	-3.65239510973232	3.98170706893091e-188	2.8767169955181e-184	CUT1	PREDICTED: 3-ketoacyl-CoA synthase 6 [Arachis duranensis]	Metabolism;Metabolism;Organismal Systems;Metabolism	Global and overview maps;Global and overview maps;Environmental adaptation;Lipid metabolism	ko01100//Metabolic pathways;ko01110//Biosynthesis of secondary metabolites;ko04626//Plant-pathogen interaction;ko00062//Fatty acid elongation	K15397;K15397;K15397;K15397	-	GO:0016746//transferase activity, transferring acyl groups	GO:0006631//fatty acid metabolic process
arahy.Tifrunner.gnm1.ann1.8F7PE4	6345	7950	6616	168	233	298	237.31	240.57	251.55	6.34	7.98	11.02	243.143333333333	8.44666666666667	-4.84728110647036	5.75770143358204e-180	3.56557999206211e-176	CYP75B2	Cytochrome P450 superfamily protein	Metabolism;Metabolism;Metabolism;Metabolism	Global and overview maps;Global and overview maps;Biosynthesis of other secondary metabolites;Biosynthesis of other secondary metabolites	ko01100//Metabolic pathways;ko01110//Biosynthesis of secondary metabolites;ko00941//Flavonoid biosynthesis;ko00944//Flavone and flavonol biosynthesis	K05280;K05280;K05280;K05280	-	GO:0005506//iron ion binding;GO:0020037//heme binding	GO:0055114//oxidation-reduction process
arahy.Tifrunner.gnm1.ann1.ZE0PKC	1560	2118	1531	59	57	60	54.29	59.62	54.16	2.06	1.81	2.06	56.0233333333333	1.97666666666667	-4.82488631574201	9.1511201144444e-180	4.95864882301313e-176	ALDH2C4	aldehyde dehydrogenase family 2 member C4-like [Glycine max]	Metabolism	Biosynthesis of other secondary metabolites	ko00940//Phenylpropanoid biosynthesis	K12355	-	GO:0016491//oxidoreductase activity	GO:0008152//metabolic process;GO:0055114//oxidation-reduction process
arahy.Tifrunner.gnm1.ann1.NG4XB7	1739	2650	2255	83	87	81	64.51	79.55	85.07	3.12	2.95	2.97	76.3766666666667	3.01333333333333	-4.66369978026276	3.30529010490284e-178	1.59201134174926e-174	RD22	dehydration-responsive protein RD22	-	-	-	-	-	-	-
MSTRG.34279	4474	4503	5016	195	280	295	250.04	203.63	285.01	11.04	14.35	16.32	246.226666666667	13.9033333333333	-4.14648429940524	3.54139777754421e-134	1.53516052258764e-130	--	PREDICTED: dehydrin DHN3-like [Arachis ipaensis]	-	-	-	-	-	-	-
arahy.Tifrunner.gnm1.ann1.4TV0N2	1096	1367	994	49	62	59	103.34	104.28	95.27	4.67	5.36	5.50	100.963333333333	5.17666666666667	-4.28566421309219	1.45462861254163e-132	5.73242688409703e-129	SCPL19	serine carboxypeptidase-like 19	-	-	-	-	-	GO:0004185//serine-type carboxypeptidase activity	GO:0006508//proteolysis
arahy.Tifrunner.gnm1.ann1.WJ8WCF	529	733	553	3762	5078	4654	53.74	60.17	57.07	385.98	472.17	466.99	56.9933333333333	441.713333333333	2.9542453032323	3.00177664268123e-127	1.08436679736324e-123	VIT_05s0020g01830	Uncharacterised protein family (UPF0497)	-	-	-	-	-	-	-
arahy.Tifrunner.gnm1.ann1.V9UCIZ	1965	1958	1885	71	46	75	42.93	34.61	41.86	1.57	0.91	1.63	39.8	1.37	-4.86052063247048	1.40720128570666e-126	4.69236681031525e-123	LOX1.1	seed linoleate 9S-lipoxygenase	Metabolism	Lipid metabolism	ko00591//Linoleic acid metabolism	K15718	-	GO:0005506//iron ion binding;GO:0005515//protein binding;GO:0016165//linoleate 13S-lipoxygenase activity;GO:0046872//metal ion binding	GO:0055114//oxidation-reduction process
arahy.Tifrunner.gnm1.ann1.4WXU8P	3306	3630	3151	82	71	141	127.63	113.38	123.65	3.20	2.51	5.38	121.553333333333	3.69666666666667	-5.0392206867625	6.70063632218028e-123	2.00336909625807e-119	FL	flavonol synthase [Glycine max]	Metabolism;Metabolism;Metabolism	Global and overview maps;Global and overview maps;Biosynthesis of other secondary metabolites	ko01100//Metabolic pathways;ko01110//Biosynthesis of secondary metabolites;ko00941//Flavonoid biosynthesis	K05278;K05278;K05278	-	GO:0016491//oxidoreductase activity	GO:0055114//oxidation-reduction process
arahy.Tifrunner.gnm1.ann1.HAI9AH	1397	1495	1213	70	51	50	37.75	32.70	33.33	1.92	1.27	1.32	34.5933333333333	1.50333333333333	-4.52425719728337	6.93223291053335e-123	2.00336909625807e-119	MGD2	monogalactosyldiacylglycerol synthase 2	Metabolism;Metabolism	Global and overview maps;Lipid metabolism	ko01100//Metabolic pathways;ko00561//Glycerolipid metabolism	K03715;K03715	-	GO:0030246//carbohydrate binding	GO:0005975//carbohydrate metabolic process;GO:0009247//glycolipid biosynthetic process;GO:0030259//lipid glycosylation
arahy.Tifrunner.gnm1.ann1.5PJB70	817	962	875	19	25	18	45.53	43.35	49.54	1.07	1.28	0.99	46.14	1.11333333333333	-5.37306049693009	1.80792769696533e-117	4.89824110848439e-114	UFGT	UDP-Glycosyltransferase superfamily protein	-	-	-	-	-	-	GO:0008152//metabolic process
arahy.Tifrunner.gnm1.ann1.39ZYJP	2111	3259	2594	148	116	174	103.42	129.38	131.41	6.93	5.04	7.82	121.403333333333	6.59666666666667	-4.20192701698678	2.10519077939968e-112	5.36811265271746e-109	RD22	dehydration-responsive protein RD22	-	-	-	-	-	-	-
arahy.Tifrunner.gnm1.ann1.KNQB38	1257	1414	1136	95	84	67	43.88	39.94	40.31	3.35	2.69	2.31	41.3766666666667	2.78333333333333	-3.8939318233751	5.12218466860254e-111	1.23356435110695e-107	GOLS2	galactinol synthase 1	Metabolism	Carbohydrate metabolism	ko00052//Galactose metabolism	K18819	-	-	-
arahy.Tifrunner.gnm1.ann1.EY5UDZ	3101	3115	2595	227	175	172	142.60	115.87	121.29	10.57	7.36	7.81	126.586666666667	8.58	-3.88300399620873	1.77004041864872e-110	4.03839379515807e-107	--	unknown protein; FUNCTIONS IN: molecular_function unknown; LOCATED IN: chloroplast	-	-	-	-	-	-	-
arahy.Tifrunner.gnm1.ann1.SY7QJV	909	1469	1034	27	13	31	40.24	51.43	45.73	1.28	0.58	1.46	45.8	1.10666666666667	-5.37105495235853	3.24816011898802e-110	7.04022464990058e-107	ALDH2C4	aldehyde dehydrogenase family 2 member C4-like [Glycine max]	Metabolism	Biosynthesis of other secondary metabolites	ko00940//Phenylpropanoid biosynthesis	K12355	-	GO:0016491//oxidoreductase activity	GO:0008152//metabolic process;GO:0055114//oxidation-reduction process
arahy.Tifrunner.gnm1.ann1.HJ6Q4U	2560	3450	2441	379	476	380	80.65	87.93	78.18	12.09	13.73	11.84	82.2533333333333	12.5533333333333	-2.7120036463163	5.17137062082234e-109	1.06749402400966e-105	NPC1	non-specific phospholipase C1	Metabolism;Metabolism;Metabolism;Metabolism;Metabolism	Global and overview maps;Global and overview maps;Lipid metabolism;Carbohydrate metabolism;Lipid metabolism	ko01100//Metabolic pathways;ko01110//Biosynthesis of secondary metabolites;ko00564//Glycerophospholipid metabolism;ko00562//Inositol phosphate metabolism;ko00565//Ether lipid metabolism	K01114;K01114;K01114;K01114;K01114	-	GO:0003824//catalytic activity	GO:0008152//metabolic process
arahy.Tifrunner.gnm1.ann1.79B99S	1748	1832	1606	22	41	67	91.39	77.48	85.37	1.16	1.96	3.46	84.7466666666667	2.19333333333333	-5.27195963561328	1.75386032783454e-108	3.45582233414998e-105	AN3	flavanone 3-hydroxylase [Glycine max]	Metabolism;Metabolism;Metabolism	Global and overview maps;Global and overview maps;Biosynthesis of other secondary metabolites	ko01100//Metabolic pathways;ko01110//Biosynthesis of secondary metabolites;ko00941//Flavonoid biosynthesis	K00475;K00475;K00475	-	GO:0016491//oxidoreductase activity	GO:0055114//oxidation-reduction process
arahy.Tifrunner.gnm1.ann1.24IXRB	28	59	32	850	1378	1235	1.04	1.75	1.20	31.72	46.60	45.07	1.33	41.13	4.95069292099919	1.06391968962331e-107	2.00521107067308e-104	TBL41	protein YLS7-like [Glycine max]	-	-	-	-	-	-	-
arahy.Tifrunner.gnm1.ann1.QF8GL7	919	1079	871	4	15	18	61.99	58.90	59.73	0.27	0.95	1.21	60.2066666666667	0.81	-6.21585752680932	3.77086804595971e-107	6.81097328851282e-104	HSP26-A	Glutathione S-transferase family protein	Metabolism	Metabolism of other amino acids	ko00480//Glutathione metabolism	K00799	-	GO:0005515//protein binding	-
arahy.Tifrunner.gnm1.ann1.UEB6DQ	1153	1739	1073	13220	12408	15718	117.98	143.97	111.62	1367.59	1163.22	1590.07	124.523333333333	1373.62666666667	3.46350194555364	6.99290889094212e-104	1.2125424300538e-100	--	Unknown protein	Organismal Systems	Environmental adaptation	ko04626//Plant-pathogen interaction	K13459	-	-	-
arahy.Tifrunner.gnm1.ann1.IT8P61	1208	1612	1293	149	192	140	48.63	52.49	52.90	6.07	7.08	5.57	51.34	6.24	-3.04046536171317	1.64597065555018e-103	2.74427622874788e-100	4CL1	4-coumarate:CoA ligase 2	Metabolism;Metabolism;Metabolism;Metabolism;Metabolism	Global and overview maps;Global and overview maps;Biosynthesis of other secondary metabolites;Metabolism of cofactors and vitamins;Amino acid metabolism	ko01100//Metabolic pathways;ko01110//Biosynthesis of secondary metabolites;ko00940//Phenylpropanoid biosynthesis;ko00130//Ubiquinone and other terpenoid-quinone biosynthesis;ko00360//Phenylalanine metabolism	K01904;K01904;K01904;K01904;K01904	-	GO:0003824//catalytic activity	GO:0008152//metabolic process
arahy.Tifrunner.gnm1.ann1.PU0L3U	3469	4872	3314	568	655	527	155.85	176.41	152.13	26.08	27.16	23.57	161.463333333333	25.6033333333333	-2.65680302684316	1.72688904483579e-103	2.77255234091061e-100	RNS2	ribonuclease 2-like [Glycine max]	-	-	-	-	GO:0016021//integral component of membrane	GO:0003723//RNA binding;GO:0033897//ribonuclease T2 activity	-
arahy.Tifrunner.gnm1.ann1.IE3GQ3	56	114	73	1630	2591	3207	4.61	7.57	6.15	135.77	195.59	261.19	6.11	197.516666666667	5.01465820430072	6.66533389026816e-103	1.03027558462724e-99	PNC1	Peroxidase superfamily protein	Metabolism;Metabolism;Metabolism	Global and overview maps;Global and overview maps;Biosynthesis of other secondary metabolites	ko01100//Metabolic pathways;ko01110//Biosynthesis of secondary metabolites;ko00940//Phenylpropanoid biosynthesis	K00430;K00430;K00430	-	GO:0004601//peroxidase activity;GO:0020037//heme binding	GO:0006979//response to oxidative stress;GO:0055114//oxidation-reduction process
arahy.Tifrunner.gnm1.ann1.31N1MT	1900	2405	1804	274	269	255	66.44	68.06	64.16	9.70	8.63	8.83	66.22	9.05333333333333	-2.87074603187342	6.89242934189717e-103	1.03027558462724e-99	LCAT3	lecithin:cholesterol acyltransferase 3	Metabolism;Metabolism;Metabolism;Metabolism	Global and overview maps;Global and overview maps;Lipid metabolism;Lipid metabolism	ko01100//Metabolic pathways;ko01110//Biosynthesis of secondary metabolites;ko00564//Glycerophospholipid metabolism;ko00592//alpha-Linolenic acid metabolism	K22389;K22389;K22389;K22389	-	GO:0008374//O-acyltransferase activity	GO:0006629//lipid metabolic process
arahy.Tifrunner.gnm1.ann1.6AFN3K	2501	3011	2343	428	495	405	120.45	117.52	114.82	21.20	22.02	18.79	117.596666666667	20.67	-2.50823687300215	4.45550415855843e-98	6.43805499231164e-95	At3g07570	ribonuclease 2-like [Glycine max]	-	-	-	-	GO:0016021//integral component of membrane	GO:0003723//RNA binding;GO:0033897//ribonuclease T2 activity	-
arahy.Tifrunner.gnm1.ann1.NDX0CI	1269	1564	1209	169	175	151	28.55	28.47	27.61	3.85	3.61	3.35	28.21	3.60333333333333	-2.96880264357208	1.68664819614961e-97	2.35853266628676e-94	--	alpha/beta-Hydrolases superfamily protein	-	-	-	-	-	-	-
arahy.Tifrunner.gnm1.ann1.M8S3TB	1132	1429	953	53	42	72	55.48	56.68	47.49	2.63	1.89	3.49	53.2166666666667	2.67	-4.31696650004875	3.33501415833369e-95	4.51779777342523e-92	BGLU12	beta glucosidase 16	Metabolism;Metabolism;Metabolism;Metabolism;Metabolism	Global and overview maps;Global and overview maps;Biosynthesis of other secondary metabolites;Carbohydrate metabolism;Metabolism of other amino acids	ko01100//Metabolic pathways;ko01110//Biosynthesis of secondary metabolites;ko00940//Phenylpropanoid biosynthesis;ko00500//Starch and sucrose metabolism;ko00460//Cyanoamino acid metabolism	K01188;K01188;K01188;K01188;K01188	-	-	GO:0005975//carbohydrate metabolic process
arahy.Tifrunner.gnm1.ann1.FK1L07	1433	1314	1123	7	3	10	67.90	50.37	54.09	0.34	0.13	0.47	57.4533333333333	0.313333333333333	-7.51854853143275	8.07127689553019e-95	1.06024782467981e-91	CHIT3	chitinase A	Metabolism;Metabolism	Global and overview maps;Carbohydrate metabolism	ko01100//Metabolic pathways;ko00520//Amino sugar and nucleotide sugar metabolism	K01183;K01183	-	-	GO:0005975//carbohydrate metabolic process
arahy.Tifrunner.gnm1.ann1.A6Q8V1	1744	1401	1238	70	55	48	103.76	67.45	74.89	4.19	3.02	2.84	82.0333333333333	3.35	-4.61397725127923	8.5825736749413e-95	1.09425290069127e-91	--	unknown protein; FUNCTIONS IN: molecular_function unknown; LOCATED IN: chloroplast	-	-	-	-	-	-	-
arahy.Tifrunner.gnm1.ann1.8647P2	1467	2074	2102	96	58	45	73.31	84.20	109.83	4.41	2.31	2.19	89.1133333333333	2.97	-4.90710647097042	5.36207394516161e-92	6.64115838425173e-89	APG	GDSL-like Lipase/Acylhydrolase superfamily protein	-	-	-	-	-	GO:0016787//hydrolase activity	GO:0006629//lipid metabolic process
arahy.Tifrunner.gnm1.ann1.34AD6Z	1306	1888	1414	198	185	166	19.04	22.55	21.49	2.97	2.57	2.38	21.0266666666667	2.64	-2.9936103247109	7.76589242756667e-91	9.35121307896077e-88	CER3	Fatty acid hydroxylase superfamily	-	-	-	-	-	GO:0005506//iron ion binding;GO:0016491//oxidoreductase activity	GO:0006633//fatty acid biosynthetic process;GO:0055114//oxidation-reduction process
MSTRG.34280	2066	1839	2021	164	170	183	177.71	127.94	176.67	14.22	13.38	15.52	160.773333333333	14.3733333333333	-3.48356155128526	1.59653817579391e-90	1.87049549682406e-87	--	PREDICTED: dehydrin DHN3-like [Arachis ipaensis]	-	-	-	-	-	-	-
arahy.Tifrunner.gnm1.ann1.HE9KP0	1388	1436	819	10	6	8	92.19	77.19	55.30	0.67	0.37	0.53	74.8933333333333	0.523333333333333	-7.16096333868698	4.6465241396598e-90	5.30058355079244e-87	SPX3	SPX domain gene 3	-	-	-	-	-	-	-
arahy.Tifrunner.gnm1.ann1.K5MJK0	1427	1043	850	24	20	19	64.54	38.15	39.07	1.09	0.83	0.86	47.2533333333333	0.926666666666667	-5.67222181583151	1.54173328833711e-89	1.71365631579808e-86	At1g17710	2,3-diketo-5-methylthio-1-phosphopentane phosphatase	Metabolism;Metabolism	Global and overview maps;Metabolism of cofactors and vitamins	ko01100//Metabolic pathways;ko00750//Vitamin B6 metabolism	K13248;K13248	-	GO:0016791//phosphatase activity	GO:0008152//metabolic process
arahy.Tifrunner.gnm1.ann1.4D2SB5	49	77	61	661	1012	859	2.57	3.28	3.29	35.15	48.88	44.78	3.04666666666667	42.9366666666667	3.81690662408044	6.1933284365164e-89	6.71186485986373e-86	--	Oxidative stress 3 n=1 Tax=Theobroma cacao RepID=UPI00042B3423	-	-	-	-	-	-	-
arahy.Tifrunner.gnm1.ann1.SP0UUF	1620	1497	1818	130	115	111	70.14	52.44	80.03	5.67	4.56	4.75	67.5366666666667	4.99333333333333	-3.75759585250702	1.49623909569514e-87	1.58196264778752e-84	HHP4	adiponectin receptor protein 2-like isoform X3 [Glycine max]	-	-	-	-	GO:0016021//integral component of membrane	-	-
arahy.Tifrunner.gnm1.ann1.JZ1PRS	767	812	616	13	9	10	42.80	36.63	34.95	0.71	0.44	0.55	38.1266666666667	0.566666666666667	-6.07215625406559	2.32978381709421e-87	2.40461425445754e-84	ELIP1	early light-induced-like protein	-	-	-	-	-	-	-
arahy.Tifrunner.gnm1.ann1.S82084	1245	1362	953	6	8	2	70.11	62.03	54.55	0.34	0.41	0.11	62.23	0.286666666666667	-7.76209227690643	3.11994938868515e-85	3.14527176860727e-82	SPX3	SPX domain gene 3	-	-	-	-	-	-	-
arahy.Tifrunner.gnm1.ann1.GZ7CAY	586	909	688	45	64	52	30.38	38.14	36.26	2.36	3.03	2.67	34.9266666666667	2.68666666666667	-3.70043971814109	3.75463871135376e-84	3.69908712496532e-81	SHT	spermidine hydroxycinnamoyl transferase-like [Glycine max]	Metabolism;Metabolism;Metabolism;Metabolism;Metabolism	Global and overview maps;Global and overview maps;Biosynthesis of other secondary metabolites;Biosynthesis of other secondary metabolites;Biosynthesis of other secondary metabolites	ko01100//Metabolic pathways;ko01110//Biosynthesis of secondary metabolites;ko00940//Phenylpropanoid biosynthesis;ko00941//Flavonoid biosynthesis;ko00945//Stilbenoid, diarylheptanoid and gingerol biosynthesis	K13065;K13065;K13065;K13065;K13065	-	-	-
arahy.Tifrunner.gnm1.ann1.XPK4NL	198	234	148	1504	2447	1693	6.01	5.76	4.58	46.16	68.04	50.79	5.45	54.9966666666667	3.33501604492233	3.93591614839586e-84	3.79151175815138e-81	UNE10	transcription factor UNE10-like [Glycine max]	-	-	-	-	-	GO:0046983//protein dimerization activity	-
arahy.Tifrunner.gnm1.ann1.HLS3VZ	1973	2088	1297	130	100	92	100.24	85.86	67.02	6.70	4.66	4.62	84.3733333333333	5.32666666666667	-3.98548219154481	9.84389649623196e-84	9.27658846119912e-81	PPA4	soluble inorganic pyrophosphatase	Metabolism	Energy metabolism	ko00190//Oxidative phosphorylation	K01507	GO:0005737//cytoplasm	GO:0000287//magnesium ion binding;GO:0004427//inorganic diphosphatase activity	GO:0006796//phosphate-containing compound metabolic process
arahy.Tifrunner.gnm1.ann1.1ZE71I	851	996	917	105	118	96	39.18	37.13	42.96	4.91	4.99	4.36	39.7566666666667	4.75333333333333	-3.06418532048079	1.09815323784298e-83	1.01284775972884e-80	PIP2-7	plasma membrane intrinsic protein 2	-	-	-	-	GO:0016020//membrane	GO:0005215//transporter activity	GO:0006810//transport
arahy.Tifrunner.gnm1.ann1.F1H6I3	787	1006	832	96	95	100	65.71	67.95	70.62	8.10	7.27	8.25	68.0933333333333	7.87333333333333	-3.11246709431526	1.20157705727411e-83	1.08514924699532e-80	HOS3	GNS1/SUR4 membrane protein family	-	-	-	-	GO:0016021//integral component of membrane	-	-
arahy.Tifrunner.gnm1.ann1.0C8NZA	629	701	514	23	17	20	14.05	12.80	12.08	0.54	0.43	0.48	12.9766666666667	0.483333333333333	-4.74675753933235	1.44177652220319e-83	1.27550143797931e-80	AKR1	aldo/keto reductase family oxidoreductase	-	-	-	-	-	-	-
arahy.Tifrunner.gnm1.ann1.WMTX8C	277	386	206	5625	3590	5104	11.06	12.48	8.38	227.21	131.41	201.60	10.64	186.74	4.13346093224785	1.09934616157734e-81	9.53111135164323e-79	At1g60420	probable nucleoredoxin 1-like isoform X1 [Glycine max]	-	-	-	-	-	-	-
arahy.Tifrunner.gnm1.ann1.P4QE4D	2338	2662	2531	327	339	220	339.03	312.31	373.11	47.94	45.04	31.54	341.483333333333	41.5066666666667	-3.04040018588453	3.88676910697799e-79	3.30367752977233e-76	--	Protein of unknown function, DUF538	-	-	-	-	-	-	-
arahy.Tifrunner.gnm1.ann1.PPBW4B	542	639	520	13	8	9	28.15	26.83	27.43	0.66	0.38	0.46	27.47	0.5	-5.77978500530113	9.32172051162215e-78	7.77090889342901e-75	At1g06620	1-aminocyclopropane-1-carboxylate oxidase homolog 1-like [Glycine max]	-	-	-	-	-	GO:0016491//oxidoreductase activity	GO:0055114//oxidation-reduction process
arahy.Tifrunner.gnm1.ann1.HE8J5U	3028	2968	2464	127	195	258	140.60	111.51	116.30	5.96	8.30	11.84	122.803333333333	8.7	-3.81919051009313	1.848271497586e-77	1.51171171978972e-74	AN3	flavanone 3-hydroxylase [Glycine max]	Metabolism;Metabolism;Metabolism	Global and overview maps;Global and overview maps;Biosynthesis of other secondary metabolites	ko01100//Metabolic pathways;ko01110//Biosynthesis of secondary metabolites;ko00941//Flavonoid biosynthesis	K00475;K00475;K00475	-	GO:0016491//oxidoreductase activity	GO:0055114//oxidation-reduction process
MSTRG.3228	1756	2118	1934	298	367	364	65.22	63.64	73.02	11.19	12.49	13.37	67.2933333333333	12.35	-2.44595254410523	3.41868523395296e-77	2.74438122604865e-74	CYP77A3	PREDICTED: cytochrome P450 77A3-like [Arachis duranensis]	-	-	-	-	-	-	-
arahy.Tifrunner.gnm1.ann1.L0R0IL	10608	11447	8552	1634	1608	1718	854.04	745.61	699.94	133.00	118.61	136.74	766.53	129.45	-2.56594729110039	3.93901541283627e-77	3.10458871147344e-74	MALD3	Non-specific lipid-transfer protein, putative	-	-	-	-	-	GO:0008289//lipid binding	GO:0006869//lipid transport
arahy.Tifrunner.gnm1.ann1.BV32DL	187	274	189	1196	1370	1359	7.45	8.84	7.65	48.21	50.04	53.55	7.98	50.6	2.66467673335933	8.44702416998356e-77	6.53875090615388e-74	GB1	guanine nucleotide-binding protein subunit beta-1 [Glycine max]	-	-	-	-	-	GO:0005515//protein binding	-
arahy.Tifrunner.gnm1.ann1.T4QRY3	527	789	513	38	31	34	24.14	29.26	23.93	1.78	1.32	1.52	25.7766666666667	1.54	-4.06506345629378	2.27982225722226e-76	1.73382482505838e-73	HHP1	adiponectin receptor protein 2-like isoform X3 [Glycine max]	-	-	-	-	GO:0016021//integral component of membrane	-	-
arahy.Tifrunner.gnm1.ann1.T76A9L	1512	1958	1457	6100	7652	7514	33.81	35.41	33.10	137.86	156.71	166.04	34.1066666666667	153.536666666667	2.17045756353935	4.33222602518449e-76	3.23789079251246e-73	HSP90	heat shock protein 90.1	Organismal Systems;Genetic Information Processing	Environmental adaptation;Folding, sorting and degradation	ko04626//Plant-pathogen interaction;ko04141//Protein processing in endoplasmic reticulum	K09487;K09487	-	GO:0005524//ATP binding;GO:0051082//unfolded protein binding	GO:0006457//protein folding;GO:0006950//response to stress
arahy.Tifrunner.gnm1.ann1.1KM4NQ	596	694	716	50	59	41	29.66	27.94	36.22	2.52	2.69	2.02	31.2733333333333	2.41	-3.69782794854486	6.75849689531031e-76	4.96566240533571e-73	MYB102	MYB transcription factor MYB48 [Glycine max]	Organismal Systems	Environmental adaptation	ko04626//Plant-pathogen interaction	K09422	-	GO:0003677//DNA binding;GO:0003682//chromatin binding	-
arahy.Tifrunner.gnm1.ann1.E2P3C3	819	1266	792	97	108	101	29.14	36.47	28.66	3.49	3.52	3.56	31.4233333333333	3.52333333333333	-3.15682335136711	7.45225754584012e-76	5.38413187257706e-73	TLP1	Pathogenesis-related thaumatin superfamily protein	-	-	-	-	-	-	-
arahy.Tifrunner.gnm1.ann1.21N9MM	704	916	727	78	112	73	29.66	31.20	31.13	3.34	4.30	3.04	30.6633333333333	3.56	-3.10656539094267	1.59677024441098e-75	1.11642569878987e-72	AOX1A	alternative oxidase 1A	-	-	-	-	-	GO:0009916//alternative oxidase activity	GO:0055114//oxidation-reduction process
arahy.Tifrunner.gnm1.ann1.E2AJGQ	704	916	727	78	112	73	29.66	31.20	31.13	3.34	4.30	3.04	30.6633333333333	3.56	-3.10656539094267	1.59677024441098e-75	1.11642569878987e-72	AOX1A	alternative oxidase 1A	-	-	-	-	-	GO:0009916//alternative oxidase activity	GO:0055114//oxidation-reduction process
arahy.Tifrunner.gnm1.ann1.62PPRY	525	607	546	28	44	41	25.00	23.40	26.45	1.36	1.92	1.93	24.95	1.73666666666667	-3.84464703866727	2.7836696471147e-75	1.91538564337738e-72	At1g06620	1-aminocyclopropane-1-carboxylate oxidase homolog 1-like [Glycine max]	-	-	-	-	-	GO:0016491//oxidoreductase activity	GO:0055114//oxidation-reduction process
arahy.Tifrunner.gnm1.ann1.FH6P3F	7895	9329	7923	1682	1545	1584	239.64	229.08	244.46	51.60	42.97	47.52	237.726666666667	47.3633333333333	-2.32746122117638	5.06777086463111e-75	3.43254373767022e-72	--	uncharacterized protein At3g61260-like isoform X1 [Glycine max]	-	-	-	-	-	-	-
arahy.Tifrunner.gnm1.ann1.U3WWWH	1383	1242	820	9	3	3	67.80	49.25	40.83	0.45	0.15	0.15	52.6266666666667	0.25	-7.71772211339722	1.79560962176052e-74	1.1975058691338e-71	At1g17710	2,3-diketo-5-methylthio-1-phosphopentane phosphatase	Metabolism;Metabolism	Global and overview maps;Metabolism of cofactors and vitamins	ko01100//Metabolic pathways;ko00750//Vitamin B6 metabolism	K13248;K13248	-	GO:0016791//phosphatase activity	GO:0008152//metabolic process
arahy.Tifrunner.gnm1.ann1.T42CFX	593	720	586	3054	5070	4504	17.57	17.23	17.64	91.40	137.50	131.81	17.48	120.236666666667	2.78209982898888	2.58980370322831e-74	1.70099092017036e-71	BIP4	heat shock protein 70	Genetic Information Processing;Genetic Information Processing	Folding, sorting and degradation;Folding, sorting and degradation	ko04141//Protein processing in endoplasmic reticulum;ko03060//Protein export	K09490;K09490	-	-	-
arahy.Tifrunner.gnm1.ann1.WS4P7I	452	537	524	12	14	18	12.87	12.37	15.18	0.35	0.37	0.51	13.4733333333333	0.41	-5.03833910104049	2.7004609785124e-74	1.74719825309752e-71	P5CS	delta-1-pyrroline-5-carboxylate synthetase	Metabolism;Metabolism;Metabolism;Metabolism	Global and overview maps;Global and overview maps;Global and overview maps;Amino acid metabolism	ko01100//Metabolic pathways;ko01110//Biosynthesis of secondary metabolites;ko01230//Biosynthesis of amino acids;ko00330//Arginine and proline metabolism	K12657;K12657;K12657;K12657	GO:0005737//cytoplasm	GO:0003824//catalytic activity;GO:0004349//glutamate 5-kinase activity;GO:0004350//glutamate-5-semialdehyde dehydrogenase activity;GO:0016491//oxidoreductase activity	GO:0006561//proline biosynthetic process;GO:0008152//metabolic process;GO:0055114//oxidation-reduction process
arahy.Tifrunner.gnm1.ann1.P8FSM4	1171	1262	1032	4749	5654	5521	29.61	25.83	26.55	121.44	131.03	138.07	27.33	130.18	2.25195045436569	2.8334939799972e-74	1.8063107432191e-71	HSP90	heat shock protein 90.1	Organismal Systems;Genetic Information Processing	Environmental adaptation;Folding, sorting and degradation	ko04626//Plant-pathogen interaction;ko04141//Protein processing in endoplasmic reticulum	K09487;K09487	-	GO:0005524//ATP binding;GO:0051082//unfolded protein binding	GO:0006457//protein folding;GO:0006950//response to stress
arahy.Tifrunner.gnm1.ann1.BLVJ4U	77	86	85	703	1064	1085	3.32	3.00	3.71	30.56	41.91	46.10	3.34333333333333	39.5233333333333	3.56334552136655	3.18345840012094e-74	1.99999620560642e-71	XTH23	xyloglucan endotransglucosylase/hydrolase 24	Environmental Information Processing	Signal transduction	ko04075//Plant hormone signal transduction	K14504	GO:0005618//cell wall;GO:0048046//apoplast	GO:0016762//xyloglucan:xyloglucosyl transferase activity	GO:0005975//carbohydrate metabolic process;GO:0006073//cellular glucan metabolic process
arahy.Tifrunner.gnm1.ann1.53FINS	2938	2523	2357	289	372	260	71.21	49.49	58.09	7.09	8.26	6.22	59.5966666666667	7.19	-3.05116796501167	3.73795815236518e-74	2.3148106849554e-71	SS	sucrose synthase 4	Metabolism;Metabolism	Global and overview maps;Carbohydrate metabolism	ko01100//Metabolic pathways;ko00500//Starch and sucrose metabolism	K00695;K00695	-	GO:0016157//sucrose synthase activity	GO:0005985//sucrose metabolic process;GO:0009058//biosynthetic process
arahy.Tifrunner.gnm1.ann1.67NNK3	1748	1766	1526	185	145	112	46.37	37.89	41.15	4.95	3.52	2.95	41.8033333333333	3.80666666666667	-3.45701783519101	2.55521310248699e-73	1.56008356027758e-70	MGD2	monogalactosyldiacylglycerol synthase 2	Metabolism;Metabolism	Global and overview maps;Lipid metabolism	ko01100//Metabolic pathways;ko00561//Glycerolipid metabolism	K03715;K03715	-	GO:0030246//carbohydrate binding	GO:0005975//carbohydrate metabolic process;GO:0009247//glycolipid biosynthetic process;GO:0030259//lipid glycosylation
arahy.Tifrunner.gnm1.ann1.R2E5NI	3512	2747	3187	314	390	283	116.74	73.87	107.68	10.57	11.86	9.29	99.43	10.5733333333333	-3.23325093681115	2.73541142268112e-73	1.64690763558061e-70	THI1	thiamine thiazole synthase 2, chloroplastic-like [Glycine max]	Metabolism;Metabolism	Global and overview maps;Metabolism of cofactors and vitamins	ko01100//Metabolic pathways;ko00730//Thiamine metabolism	K03146;K03146	-	-	GO:0006950//response to stress;GO:0009228//thiamine biosynthetic process
arahy.Tifrunner.gnm1.ann1.A0XZP2	457	547	573	23	26	17	18.59	18.00	23.73	0.95	0.97	0.70	20.1066666666667	0.873333333333333	-4.52499771173122	3.52282996467095e-73	2.09193364573317e-70	UGT85A23	UDP-Glycosyltransferase superfamily protein	Metabolism;Metabolism	Global and overview maps;Global and overview maps	ko01100//Metabolic pathways;ko01110//Biosynthesis of secondary metabolites	K21374;K21374	-	-	GO:0008152//metabolic process
arahy.Tifrunner.gnm1.ann1.7VP0DB	234	307	222	1438	1473	1584	6.87	7.29	6.62	42.66	39.60	45.95	6.92666666666667	42.7366666666667	2.62524123292767	3.74274804342146e-73	2.19249168830104e-70	ACA12	calcium-transporting ATPase 8, plasma membrane-type protein	-	-	-	-	GO:0016020//membrane;GO:0016021//integral component of membrane	GO:0000166//nucleotide binding;GO:0005388//calcium-transporting ATPase activity;GO:0005524//ATP binding;GO:0019829//cation-transporting ATPase activity;GO:0046872//metal ion binding	GO:0006812//cation transport;GO:0070588//calcium ion transmembrane transport
arahy.Tifrunner.gnm1.ann1.5U7Y9H	2689	3700	2660	578	544	488	77.76	86.56	78.19	16.90	14.42	13.94	80.8366666666667	15.0866666666667	-2.42173574893471	1.56994475224627e-72	9.07407134201646e-70	NPC1	non-specific phospholipase C1	Metabolism;Metabolism;Metabolism;Metabolism;Metabolism	Global and overview maps;Global and overview maps;Lipid metabolism;Carbohydrate metabolism;Lipid metabolism	ko01100//Metabolic pathways;ko01110//Biosynthesis of secondary metabolites;ko00564//Glycerophospholipid metabolism;ko00562//Inositol phosphate metabolism;ko00565//Ether lipid metabolism	K01114;K01114;K01114;K01114;K01114	-	GO:0003824//catalytic activity	GO:0008152//metabolic process
arahy.Tifrunner.gnm1.ann1.4DJY3R	27747	33463	23259	4626	4395	5066	3245.47	3166.68	2765.67	547.09	470.95	585.84	3059.27333333333	534.626666666667	-2.51658530671239	4.37067543001871e-72	2.49295275284054e-69	ASR1	Unknown protein	-	-	-	-	-	-	GO:0006950//response to stress
arahy.Tifrunner.gnm1.ann1.F2RES5	177	222	183	984	1487	1172	5.73	5.80	6.01	32.21	44.13	37.54	5.84666666666667	37.96	2.69879374529753	1.02434745790574e-71	5.76681012373456e-69	UNE10	transcription factor UNE10-like [Glycine max]	-	-	-	-	-	GO:0046983//protein dimerization activity	-
arahy.Tifrunner.gnm1.ann1.BE5MC1	2509	2049	1936	196	274	240	82.50	54.51	64.73	6.52	8.27	7.80	67.2466666666667	7.53	-3.15874098683927	3.41952079570695e-71	1.90042060221924e-68	CAX3	vacuolar cation/proton exchanger 3	-	-	-	-	GO:0016021//integral component of membrane	GO:0008324//cation transmembrane transporter activity;GO:0015369//calcium:proton antiporter activity	GO:0006812//cation transport;GO:0006816//calcium ion transport;GO:0055085//transmembrane transport
arahy.Tifrunner.gnm1.ann1.HWY8JN	313	571	265	3615	5545	6547	10.28	15.18	8.84	120.10	166.94	212.67	11.4333333333333	166.57	3.86481060749775	1.90771796723123e-70	1.04680590077856e-67	PLT5	Plasma membrane mannitol transporter n=1 Tax=Arachis hypogaea RepID=B2Z3Y4_ARAHY	-	-	-	-	GO:0016020//membrane;GO:0016021//integral component of membrane	GO:0005215//transporter activity;GO:0022857//transmembrane transporter activity;GO:0022891//substrate-specific transmembrane transporter activity	GO:0006810//transport;GO:0055085//transmembrane transport
arahy.Tifrunner.gnm1.ann1.L4HCA7	1057	966	1212	94	110	78	38.70	28.61	45.12	3.46	3.71	2.84	37.4766666666667	3.33666666666667	-3.48951316584827	3.58552445265615e-69	1.94286124372739e-66	THI1	thiamine thiazole synthase 2, chloroplastic-like [Glycine max]	Metabolism;Metabolism	Global and overview maps;Metabolism of cofactors and vitamins	ko01100//Metabolic pathways;ko00730//Thiamine metabolism	K03146;K03146	-	-	GO:0006950//response to stress;GO:0009228//thiamine biosynthetic process
arahy.Tifrunner.gnm1.ann1.3G7FB6	1076	1329	1049	4833	8109	6868	31.71	31.68	31.43	144.02	218.96	200.12	31.6066666666667	187.7	2.570127852713	8.94777245722893e-69	4.78860479319033e-66	BIP5	heat shock protein 70	Genetic Information Processing;Genetic Information Processing	Folding, sorting and degradation;Folding, sorting and degradation	ko04141//Protein processing in endoplasmic reticulum;ko03060//Protein export	K09490;K09490	-	-	-
arahy.Tifrunner.gnm1.ann1.D43PH9	618	1034	858	81	67	61	15.14	20.50	21.37	2.01	1.51	1.48	19.0033333333333	1.66666666666667	-3.51121500147097	2.35808990455301e-68	1.24659560088376e-65	RKS1	receptor-like serine/threonine kinase 2	-	-	-	-	-	GO:0004672//protein kinase activity;GO:0004674//protein serine/threonine kinase activity;GO:0005524//ATP binding	GO:0006468//protein phosphorylation;GO:0048544//recognition of pollen
arahy.Tifrunner.gnm1.ann1.3DL9ZJ	1044	1425	1082	137	172	196	44.56	49.25	46.97	5.91	6.73	8.27	46.9266666666667	6.97	-2.75117742410628	3.54041430208808e-68	1.849077344352e-65	EXL3	GDSL-like Lipase/Acylhydrolase superfamily protein	-	-	-	-	-	GO:0016298//lipase activity;GO:0016787//hydrolase activity	GO:0006629//lipid metabolic process
arahy.Tifrunner.gnm1.ann1.HZCB2X	1505	2110	1846	337	376	292	36.02	40.88	44.92	8.17	8.25	6.91	40.6066666666667	7.77666666666667	-2.38449279709948	5.87550421960954e-68	3.03210990971255e-65	DPE2	Starch-binding domain / 4-alpha-glucanotransferase multi-domain protein n=2 Tax=Prevotella RepID=I0TBC0_9BACT	Metabolism;Metabolism;Metabolism	Global and overview maps;Global and overview maps;Carbohydrate metabolism	ko01100//Metabolic pathways;ko01110//Biosynthesis of secondary metabolites;ko00500//Starch and sucrose metabolism	K00705;K00705;K00705	-	GO:0004134//4-alpha-glucanotransferase activity;GO:0030246//carbohydrate binding;GO:2001070//starch binding	GO:0005975//carbohydrate metabolic process
arahy.Tifrunner.gnm1.ann1.JA012F	965	801	629	9	6	2	46.78	31.42	31.03	0.44	0.25	0.10	36.41	0.263333333333333	-7.11130077798857	7.43161831237482e-68	3.79003790850748e-65	At1g17710	2,3-diketo-5-methylthio-1-phosphopentane phosphatase	Metabolism;Metabolism	Global and overview maps;Metabolism of cofactors and vitamins	ko01100//Metabolic pathways;ko00750//Vitamin B6 metabolism	K13248;K13248	-	GO:0016791//phosphatase activity	GO:0008152//metabolic process
arahy.Tifrunner.gnm1.ann1.68JQQM	1594	2797	1888	257	316	322	65.00	92.28	78.27	10.58	11.81	12.98	78.5166666666667	11.79	-2.73543520785437	8.29221192813871e-68	4.17975691712657e-65	--	O-acyltransferase (WSD1-like) family protein	-	-	-	-	-	GO:0004144//diacylglycerol O-acyltransferase activity	GO:0045017//glycerolipid biosynthetic process
arahy.Tifrunner.gnm1.ann1.ZYC5JB	449	582	509	2252	3008	3146	14.76	15.50	17.01	74.90	90.68	102.35	15.7566666666667	89.31	2.5028593583217	1.46897735996375e-67	7.31939075598489e-65	NPF5.2	peptide transporter 3	-	-	-	-	GO:0016020//membrane	GO:0005215//transporter activity	GO:0006810//transport
arahy.Tifrunner.gnm1.ann1.Q4PIE3	370	527	478	14	12	9	45.89	52.86	60.25	1.75	1.36	1.10	53	1.40333333333333	-5.23906272199269	5.01816718050699e-67	2.47196055804315e-64	--	uncharacterized protein LOC100785884 [Glycine max]	-	-	-	-	-	-	-
arahy.Tifrunner.gnm1.ann1.XH5ZLH	2638	3044	2436	245	163	108	133.07	124.19	124.92	12.50	7.51	5.36	127.393333333333	8.45666666666667	-3.91305685757956	5.25728057353167e-67	2.56065006271937e-64	SPX2	SPX domain gene 1	-	-	-	-	-	-	-
arahy.Tifrunner.gnm1.ann1.D4N0FV	444	810	654	3785	4967	3480	10.32	15.24	15.46	88.99	105.82	80.01	13.6733333333333	91.6066666666667	2.74408760304393	6.14611550813867e-67	2.96031067958115e-64	PHOT1	serine/threonine-protein kinase TIO-like [Glycine max]	-	-	-	-	-	GO:0000155//phosphorelay sensor kinase activity;GO:0004672//protein kinase activity;GO:0004674//protein serine/threonine kinase activity;GO:0004871//signal transducer activity;GO:0005524//ATP binding	GO:0000160//phosphorelay signal transduction system;GO:0006468//protein phosphorylation;GO:0007165//signal transduction
arahy.Tifrunner.gnm1.ann1.M2PBL6	1274	1658	1094	147	244	167	20.87	21.97	18.22	2.43	3.66	2.71	20.3533333333333	2.93333333333333	-2.79465216068212	6.31560690670426e-65	3.00851916262333e-62	BOR1	Anion exchange family protein n=2 Tax=Populus trichocarpa RepID=B9GSX6_POPTR	-	-	-	-	GO:0016020//membrane;GO:0016021//integral component of membrane	GO:0005452//inorganic anion exchanger activity	GO:0006820//anion transport
arahy.Tifrunner.gnm1.ann1.7J7FTE	334	541	437	18	14	15	8.01	10.48	10.65	0.43	0.30	0.35	9.71333333333333	0.36	-4.75389765990104	8.55740100453004e-64	4.03211713201492e-61	At1g11410	receptor-like serine/threonine kinase 2	-	-	-	-	-	GO:0004672//protein kinase activity;GO:0004674//protein serine/threonine kinase activity;GO:0005524//ATP binding	GO:0006468//protein phosphorylation;GO:0048544//recognition of pollen
arahy.Tifrunner.gnm1.ann1.UXKX2B	197	348	195	1721	3295	3140	5.00	7.16	5.04	44.26	76.80	78.98	5.73333333333333	66.68	3.53980804011811	3.57908607567287e-63	1.6682774440252e-60	LOX2.1	linoleate 13S-lipoxygenase 2-1, related protein	Metabolism;Metabolism;Metabolism;Metabolism	Global and overview maps;Global and overview maps;Lipid metabolism;Lipid metabolism	ko01100//Metabolic pathways;ko01110//Biosynthesis of secondary metabolites;ko00592//alpha-Linolenic acid metabolism;ko00591//Linoleic acid metabolism	K00454;K00454;K00454;K00454	-	GO:0005506//iron ion binding;GO:0005515//protein binding;GO:0016165//linoleate 13S-lipoxygenase activity;GO:0046872//metal ion binding	GO:0055114//oxidation-reduction process
arahy.Tifrunner.gnm1.ann1.B1GHBY	443	519	383	20	13	6	22.18	21.02	19.49	1.01	0.60	0.30	20.8966666666667	0.636666666666667	-5.03659078639997	4.86838762261053e-63	2.24510356438876e-60	GOLS2	galactinol synthase 1	Metabolism	Carbohydrate metabolism	ko00052//Galactose metabolism	K18819	-	-	-
arahy.Tifrunner.gnm1.ann1.1W5D66	568	755	739	80	76	71	39.13	42.06	51.78	5.60	4.82	4.86	44.3233333333333	5.09333333333333	-3.12138434059911	5.04202820373084e-63	2.30070400635293e-60	BAH1	E3 ubiquitin-protein ligase BAH1-like protein	-	-	-	-	-	GO:0005515//protein binding;GO:0008270//zinc ion binding	-
arahy.Tifrunner.gnm1.ann1.3ZDQ4J	1291	1446	1552	172	145	191	162.46	147.27	198.60	21.93	16.74	23.76	169.443333333333	20.81	-3.02545400560832	1.05700134676026e-62	4.77291160215733e-60	LTPG1	lipid transfer protein	-	-	-	-	-	-	-
MSTRG.40952	357	505	372	24	17	20	15.52	17.76	16.44	1.05	0.68	0.86	16.5733333333333	0.863333333333333	-4.26280229336593	2.22155977820029e-62	9.9280819407427e-60	PI4KA1	PREDICTED: phosphatidylinositol 4-kinase alpha 1-like [Arachis ipaensis]	Metabolism;Metabolism;Environmental Information Processing	Global and overview maps;Carbohydrate metabolism;Signal transduction	ko01100//Metabolic pathways;ko00562//Inositol phosphate metabolism;ko04070//Phosphatidylinositol signaling system	K00888;K00888;K00888	-	GO:0016772//transferase activity, transferring phosphorus-containing groups	GO:0046488//phosphatidylinositol metabolic process;GO:0048017//inositol lipid-mediated signaling
arahy.Tifrunner.gnm1.ann1.J5KI3B	2687	3183	2665	662	658	553	68.54	65.71	69.10	17.18	15.38	13.96	67.7833333333333	15.5066666666667	-2.12804198887627	3.34641111894602e-62	1.48024056729787e-59	At1g54570	Esterase/lipase/thioesterase family protein	-	-	-	-	-	-	-
arahy.Tifrunner.gnm1.ann1.W8TIS9	91	111	73	896	758	984	17.04	16.76	13.92	168.80	129.40	181.41	15.9066666666667	159.87	3.32919579150712	9.34130487073598e-62	4.09026489738923e-59	GRXC9	Glutaredoxin family protein	-	-	-	-	-	GO:0009055//electron carrier activity;GO:0015035//protein disulfide oxidoreductase activity	GO:0045454//cell redox homeostasis
arahy.Tifrunner.gnm1.ann1.TJMK61	482	645	557	52	42	25	24.84	26.86	29.13	2.69	1.96	1.29	26.9433333333333	1.98	-3.7663560115216	3.05506618933697e-61	1.32434064241568e-58	HHP1	adiponectin receptor protein 2-like isoform X4 [Glycine max]	-	-	-	-	GO:0016021//integral component of membrane	-	-
arahy.Tifrunner.gnm1.ann1.B8KEMK	2355	3258	2244	526	541	573	91.56	102.33	88.65	20.63	19.23	22.02	94.18	20.6266666666667	-2.19091002657165	4.1247767824875e-61	1.77034602716882e-58	SPBC2A9.03	Transducin/WD40 repeat-like superfamily protein	-	-	-	-	-	GO:0005515//protein binding	-
arahy.Tifrunner.gnm1.ann1.VPJ94B	533	605	524	2428	4160	3730	15.45	14.17	15.43	71.09	110.37	106.78	15.0166666666667	96.08	2.67767154572589	4.45535332476561e-61	1.89348148309083e-58	BIP5	heat shock protein 70	Genetic Information Processing;Genetic Information Processing	Folding, sorting and degradation;Folding, sorting and degradation	ko04141//Protein processing in endoplasmic reticulum;ko03060//Protein export	K09490;K09490	-	-	-
arahy.Tifrunner.gnm1.ann1.VW8XB4	4253	8220	5449	726	630	805	130.84	204.61	170.42	22.58	17.76	24.48	168.623333333333	21.6066666666667	-2.9642557586534	7.36673432542465e-61	3.10039384730906e-58	DOX1	alpha dioxygenase	Metabolism	Lipid metabolism	ko00592//alpha-Linolenic acid metabolism	K10529	-	GO:0004601//peroxidase activity;GO:0020037//heme binding	GO:0006979//response to oxidative stress;GO:0055114//oxidation-reduction process
arahy.Tifrunner.gnm1.ann1.16A6WD	1376	1520	1250	255	278	202	48.73	43.54	44.98	9.14	9.01	7.06	45.75	8.40333333333333	-2.44473812592138	9.81484213120855e-61	4.09099607255538e-58	LCAT3	lecithin:cholesterol acyltransferase 3	Metabolism;Metabolism;Metabolism;Metabolism	Global and overview maps;Global and overview maps;Lipid metabolism;Lipid metabolism	ko01100//Metabolic pathways;ko01110//Biosynthesis of secondary metabolites;ko00564//Glycerophospholipid metabolism;ko00592//alpha-Linolenic acid metabolism	K22389;K22389;K22389;K22389	-	GO:0008374//O-acyltransferase activity	GO:0006629//lipid metabolic process
arahy.Tifrunner.gnm1.ann1.0FU07W	1292	1792	1325	313	371	322	26.24	29.45	27.35	6.42	6.91	6.47	27.68	6.6	-2.06830601339091	1.0536983954339e-60	4.3501687374918e-58	HDG2	homeobox-leucine zipper protein ANTHOCYANINLESS 2-like isoform X2 [Glycine max]	-	-	-	-	GO:0005634//nucleus	GO:0003677//DNA binding;GO:0003700//transcription factor activity, sequence-specific DNA binding;GO:0008289//lipid binding;GO:0043565//sequence-specific DNA binding	-
arahy.Tifrunner.gnm1.ann1.7M2AWM	399	635	539	42	47	27	15.29	19.68	20.97	1.62	1.65	1.03	18.6466666666667	1.43333333333333	-3.70147168888674	1.37597226654116e-59	5.62707752663138e-57	ENO1	phosphopyruvate hydratase	Metabolism;Metabolism;Metabolism;Metabolism;Metabolism;Genetic Information Processing	Global and overview maps;Global and overview maps;Global and overview maps;Global and overview maps;Carbohydrate metabolism;Folding, sorting and degradation	ko01100//Metabolic pathways;ko01110//Biosynthesis of secondary metabolites;ko01200//Carbon metabolism;ko01230//Biosynthesis of amino acids;ko00010//Glycolysis / Gluconeogenesis;ko03018//RNA degradation	K01689;K01689;K01689;K01689;K01689;K01689	GO:0000015//phosphopyruvate hydratase complex	GO:0000287//magnesium ion binding;GO:0004634//phosphopyruvate hydratase activity	GO:0006096//glycolytic process
arahy.Tifrunner.gnm1.ann1.8KGB21	1340	1731	1430	286	365	353	77.45	80.93	84.04	16.72	19.32	20.16	80.8066666666667	18.7333333333333	-2.10886669258594	2.08222207501833e-59	8.43572380653921e-57	At5g10770	Eukaryotic aspartyl protease family protein	-	-	-	-	-	GO:0004190//aspartic-type endopeptidase activity	GO:0006508//proteolysis
arahy.Tifrunner.gnm1.ann1.EC4CEA	2760	4082	3260	704	865	838	63.79	77.22	78.52	16.22	18.60	19.55	73.1766666666667	18.1233333333333	-2.01353537231521	3.29077586363395e-59	1.32085039733952e-56	ERD4	ERD (early-responsive to dehydration stress) family protein	-	-	-	-	GO:0016020//membrane	-	-
arahy.Tifrunner.gnm1.ann1.MR10IA	914	1526	1077	187	217	189	63.80	86.17	76.41	13.22	13.84	13.06	75.46	13.3733333333333	-2.49635299491909	6.42979925762231e-59	2.55711346806119e-56	--	Unknown protein	-	-	-	-	-	-	GO:0006950//response to stress
arahy.Tifrunner.gnm1.ann1.4Y2508	3274	3798	3802	823	872	814	94.80	88.98	111.91	24.09	23.14	23.31	98.5633333333333	23.5133333333333	-2.06757197261066	6.59370319477624e-59	2.59845854354868e-56	BAM1	beta-amylase 1	Metabolism	Carbohydrate metabolism	ko00500//Starch and sucrose metabolism	K01177	-	GO:0016161//beta-amylase activity	GO:0000272//polysaccharide catabolic process;GO:0005975//carbohydrate metabolic process
arahy.Tifrunner.gnm1.ann1.TFU8D3	587	670	424	2960	3530	4080	20.05	18.52	14.74	102.27	110.52	137.83	17.77	116.873333333333	2.71743020518304	6.96044549108391e-59	2.71827343777474e-56	LYM2	LysM domain GPI-anchored protein	-	-	-	-	-	-	GO:0016998//cell wall macromolecule catabolic process
arahy.Tifrunner.gnm1.ann1.EEUI5F	563	772	747	56	47	21	11.25	12.47	15.17	1.13	0.85	0.41	12.9633333333333	0.796666666666667	-4.02431671145346	2.71612561282569e-58	1.05126186777126e-55	SPS3	sucrose phosphate synthase 3F	Metabolism;Metabolism	Global and overview maps;Carbohydrate metabolism	ko01100//Metabolic pathways;ko00500//Starch and sucrose metabolism	K00696;K00696	-	-	-
arahy.Tifrunner.gnm1.ann1.H4P5M1	436	625	662	49	42	38	18.66	21.70	28.76	2.22	1.70	1.59	23.04	1.83666666666667	-3.64897899359231	4.98220460091391e-58	1.91127068358422e-55	FAMA	basic helix-loop-helix (bHLH) DNA-binding superfamily protein	-	-	-	-	-	GO:0046983//protein dimerization activity	-
arahy.Tifrunner.gnm1.ann1.ZUL46H	435	515	538	2246	2498	2029	12.56	12.01	15.78	65.51	66.04	57.87	13.45	63.14	2.230948087869	5.3707342264164e-58	2.04224524544671e-55	COL16	zinc finger protein CONSTANS-LIKE 16-like [Glycine max]	-	-	-	-	GO:0005622//intracellular	GO:0005515//protein binding;GO:0008270//zinc ion binding	-
arahy.Tifrunner.gnm1.ann1.H9ZQVQ	361	434	485	18	8	12	31.19	30.34	42.60	1.57	0.63	1.03	34.71	1.07666666666667	-5.01070779585587	7.34019577109997e-58	2.76687083896881e-55	--	Unknown protein	-	-	-	-	-	-	-
arahy.Tifrunner.gnm1.ann1.069QKB	430	442	415	10	6	4	13.58	11.31	13.34	0.30	0.16	0.14	12.7433333333333	0.2	-5.99359888922613	1.02868437193527e-57	3.81131955889078e-55	PAH2	Lipin family protein	Metabolism;Metabolism;Metabolism;Metabolism	Global and overview maps;Global and overview maps;Lipid metabolism;Lipid metabolism	ko01100//Metabolic pathways;ko01110//Biosynthesis of secondary metabolites;ko00564//Glycerophospholipid metabolism;ko00561//Glycerolipid metabolism	K15728;K15728;K15728;K15728	-	-	-
arahy.Tifrunner.gnm1.ann1.5RL6NX	430	442	415	10	6	4	13.58	11.31	13.34	0.30	0.16	0.14	12.7433333333333	0.2	-5.99359888922613	1.02868437193527e-57	3.81131955889078e-55	PAH2	Lipin family protein	Metabolism;Metabolism;Metabolism;Metabolism	Global and overview maps;Global and overview maps;Lipid metabolism;Lipid metabolism	ko01100//Metabolic pathways;ko01110//Biosynthesis of secondary metabolites;ko00564//Glycerophospholipid metabolism;ko00561//Glycerolipid metabolism	K15728;K15728;K15728;K15728	-	-	-
arahy.Tifrunner.gnm1.ann1.IEB1S3	956	1242	866	143	198	189	26.32	28.18	24.86	2.35	3.76	3.34	26.4533333333333	3.15	-3.07002579127844	1.21058220522833e-57	4.44724813681718e-55	--	oxidoreductase, 2OG-Fe(II) oxygenase family protein	-	-	-	-	-	GO:0016491//oxidoreductase activity	GO:0055114//oxidation-reduction process
arahy.Tifrunner.gnm1.ann1.LND7SA	1098	1870	1398	235	237	178	17.80	24.53	23.05	3.85	3.52	2.86	21.7933333333333	3.41	-2.67604323202193	2.08034938782509e-57	7.57824080780081e-55	ABCG39	ATP-binding ABC transporter	-	-	-	-	GO:0016020//membrane	GO:0000166//nucleotide binding;GO:0005524//ATP binding;GO:0016887//ATPase activity;GO:0017111//nucleoside-triphosphatase activity	-
arahy.Tifrunner.gnm1.ann1.MV46JJ	52885	64232	47352	13157	12573	13394	3680.19	3616.29	3349.86	925.62	801.63	921.46	3548.78	882.903333333333	-2.00699574507552	3.06590455693531e-57	1.10753247198824e-54	ASR1	ABA/WDS induced protein	-	-	-	-	-	-	GO:0006950//response to stress
arahy.Tifrunner.gnm1.ann1.0B8THM	146	321	175	1983	2578	3827	26.00	46.38	31.82	357.73	421.28	674.87	34.7333333333333	484.626666666667	3.80248101462383	5.05230289389832e-57	1.8100188276661e-54	PRB1	CAP (Cysteine-rich secretory proteins, Antigen 5, and Pathogenesis-related 1 protein) superfamily protein	Organismal Systems;Environmental Information Processing;Environmental Information Processing	Environmental adaptation;Signal transduction;Signal transduction	ko04626//Plant-pathogen interaction;ko04075//Plant hormone signal transduction;ko04016//MAPK signaling pathway - plant	K13449;K13449;K13449	GO:0005576//extracellular region	-	-
arahy.Tifrunner.gnm1.ann1.09CI3V	72	97	91	517	833	663	3.87	4.19	4.94	27.99	40.90	35.16	4.33333333333333	34.6833333333333	3.00069343670688	1.41524927431207e-56	5.02865908132409e-54	--	Oxidative stress 3 n=1 Tax=Theobroma cacao RepID=UPI00042B3423	-	-	-	-	-	-	-
MSTRG.15886	159	160	123	763	1174	1018	8.43	6.89	6.63	40.96	57.10	53.43	7.31666666666667	50.4966666666667	2.78692971828656	2.84551072616824e-56	9.9475842313441e-54	Copb2	PREDICTED: coatomer subunit beta'-3-like [Arachis ipaensis]	-	-	-	-	-	-	-
MSTRG.39980	159	160	123	763	1174	1018	8.43	6.89	6.63	40.96	57.10	53.43	7.31666666666667	50.4966666666667	2.78692971828656	2.84551072616824e-56	9.9475842313441e-54	Copb2	PREDICTED: coatomer subunit beta'-3-like [Arachis ipaensis]	-	-	-	-	-	-	-
arahy.Tifrunner.gnm1.ann1.40798N	211	258	219	980	1621	1355	7.40	7.33	7.81	34.77	52.10	47.02	7.51333333333333	44.63	2.57048879180079	3.99960370692704e-56	1.38703056873264e-53	CBSX2	CBS domain-containing protein CBSX1, chloroplastic-like [Glycine max]	-	-	-	-	-	GO:0030554//adenyl nucleotide binding	-
arahy.Tifrunner.gnm1.ann1.XXTB4R	459	587	471	3	6	4	12.96	13.41	13.52	0.09	0.16	0.11	13.2966666666667	0.12	-6.79188640664485	6.59030780867837e-56	2.2673274063365e-53	OPT7	oligopeptide transporter 7	-	-	-	-	-	-	GO:0055085//transmembrane transport
arahy.Tifrunner.gnm1.ann1.GMWG2V	694	880	784	129	157	147	16.14	16.55	18.52	3.04	3.35	3.37	17.07	3.25333333333333	-2.39147250618601	7.35840775336602e-56	2.51158221494403e-53	COL5	zinc finger protein CONSTANS-LIKE 5-like [Glycine max]	-	-	-	-	GO:0005622//intracellular	GO:0005515//protein binding;GO:0008270//zinc ion binding	-
arahy.Tifrunner.gnm1.ann1.71GWZM	39	36	34	464	424	402	4.44	3.28	3.89	53.34	44.22	45.25	3.87	47.6033333333333	3.62065712757812	7.41614624357739e-56	2.51158221494403e-53	--	probable membrane-associated kinase regulator 6-like [Glycine max]	-	-	-	-	-	-	-
arahy.Tifrunner.gnm1.ann1.CMZ6V1	260	319	245	1057	1369	1358	26.28	26.09	25.25	108.15	126.95	135.90	25.8733333333333	123.666666666667	2.25691884861009	5.92658004529972e-55	1.99156060762556e-52	VQ4	VQ motif-containing protein	-	-	-	-	-	-	-
arahy.Tifrunner.gnm1.ann1.88MUGQ	361	390	309	7	19	11	28.78	25.16	25.05	0.56	1.39	0.87	26.33	0.94	-4.80790295436843	1.41145540116269e-54	4.70655232192318e-52	--	pathogenesis-like protein	-	-	-	-	-	-	-
arahy.Tifrunner.gnm1.ann1.U3L3I1	387	517	441	43	53	54	8.97	9.68	10.38	1.01	1.13	1.23	9.67666666666667	1.12333333333333	-3.10672407544481	1.4556844117941e-54	4.8169819516689e-52	UBC24	ubiquitin-conjugating enzyme 23	Genetic Information Processing	Folding, sorting and degradation	ko04120//Ubiquitin mediated proteolysis	K10581	-	GO:0016881//acid-amino acid ligase activity	-
arahy.Tifrunner.gnm1.ann1.FW2V6H	1998	3586	1879	16408	20212	28810	307.76	446.80	294.13	2554.84	2852.16	4386.88	349.563333333333	3264.62666666667	3.22329224913465	7.23317521950408e-54	2.37538570144153e-51	PRB1	CAP (Cysteine-rich secretory proteins, Antigen 5, and Pathogenesis-related 1 protein) superfamily protein	Organismal Systems;Environmental Information Processing;Environmental Information Processing	Environmental adaptation;Signal transduction;Signal transduction	ko04626//Plant-pathogen interaction;ko04075//Plant hormone signal transduction;ko04016//MAPK signaling pathway - plant	K13449;K13449;K13449	GO:0005576//extracellular region	-	-
arahy.Tifrunner.gnm1.ann1.WN738C	856	1001	812	143	143	90	22.91	21.48	22.08	3.91	3.44	2.35	22.1566666666667	3.23333333333333	-2.77664670148321	1.90615328235686e-53	6.21276982232237e-51	At1g54570	Esterase/lipase/thioesterase family protein	-	-	-	-	-	-	-
arahy.Tifrunner.gnm1.ann1.PFNU0X	1959	2501	2344	513	646	472	40.53	41.86	49.30	10.72	12.24	9.65	43.8966666666667	10.87	-2.01375945119377	2.20002873479518e-53	7.1170929570624e-51	DPE2	Starch-binding domain / 4-alpha-glucanotransferase multi-domain protein n=2 Tax=Prevotella RepID=I0TBC0_9BACT	Metabolism;Metabolism;Metabolism	Global and overview maps;Global and overview maps;Carbohydrate metabolism	ko01100//Metabolic pathways;ko01110//Biosynthesis of secondary metabolites;ko00500//Starch and sucrose metabolism	K00705;K00705;K00705	-	GO:0004134//4-alpha-glucanotransferase activity;GO:0030246//carbohydrate binding;GO:2001070//starch binding	GO:0005975//carbohydrate metabolic process
arahy.Tifrunner.gnm1.ann1.03CHBD	477	443	467	43	41	33	14.12	10.61	14.06	1.28	1.11	0.97	12.93	1.12	-3.52915163775265	2.40194735898655e-53	7.71274193071911e-51	IRKI	uncharacterized protein LOC100789428 [Glycine max]	-	-	-	-	-	-	-
arahy.Tifrunner.gnm1.ann1.KB1BCJ	2233	3009	2363	8262	11660	12034	62.72	67.97	67.68	236.59	309.54	344.93	66.1233333333333	297.02	2.16732871987924	5.77293627046996e-53	1.84008098815149e-50	PDI	protein disulfide isomerase-related	Genetic Information Processing	Folding, sorting and degradation	ko04141//Protein processing in endoplasmic reticulum	K09580	GO:0005783//endoplasmic reticulum	GO:0015035//protein disulfide oxidoreductase activity;GO:0016853//isomerase activity	GO:0006662//glycerol ether metabolic process;GO:0045454//cell redox homeostasis
arahy.Tifrunner.gnm1.ann1.LH9WUE	1366	1534	1137	200	185	113	48.02	43.62	40.65	7.12	5.96	3.94	44.0966666666667	5.67333333333333	-2.95840106811445	8.49171938485048e-53	2.68691637674367e-50	--	alpha/beta-Hydrolases superfamily protein	-	-	-	-	-	-	-
arahy.Tifrunner.gnm1.ann1.8MV22J	550	740	601	2043	2513	1926	15.90	17.33	17.68	59.77	66.62	55.10	16.97	60.4966666666667	1.83386908798677	1.53683489949681e-52	4.8275547868324e-50	COL16	zinc finger protein CONSTANS-LIKE 16-like [Glycine max]	-	-	-	-	GO:0005622//intracellular	GO:0005515//protein binding;GO:0008270//zinc ion binding	-
arahy.Tifrunner.gnm1.ann1.A37Y50	135	93	144	13817	23308	38402	6.51	3.61	7.05	672.18	1027.55	1826.80	5.72333333333333	1175.51	7.68221546312767	2.81784207875364e-52	8.78781555912888e-50	GNS1	glucan endo-1,3-beta-glucosidase-like [Glycine max]	-	-	-	-	-	-	GO:0005975//carbohydrate metabolic process
arahy.Tifrunner.gnm1.ann1.JE37KP	719	1169	1050	127	164	155	24.84	32.67	36.88	4.43	5.18	5.29	31.4633333333333	4.96666666666667	-2.66332169293991	3.70581619101531e-52	1.14745304331659e-49	NAC035	NAC domain containing protein 35	-	-	-	-	-	GO:0003677//DNA binding	-
arahy.Tifrunner.gnm1.ann1.LV620I	336	517	419	31	20	10	5.87	7.30	7.44	0.55	0.32	0.17	6.87	0.346666666666667	-4.30868907139816	4.64282732764766e-52	1.42738951649786e-49	CTR1	Protein kinase superfamily protein	-	-	-	-	-	GO:0004672//protein kinase activity;GO:0004674//protein serine/threonine kinase activity;GO:0005524//ATP binding	GO:0006468//protein phosphorylation
arahy.Tifrunner.gnm1.ann1.P7SG64	2483	3077	2734	764	801	746	115.43	115.76	129.25	35.92	34.12	34.31	120.146666666667	34.7833333333333	-1.78832852330477	4.88234474499829e-52	1.49045607289388e-49	EO	Oxidoreductase, zinc-binding dehydrogenase family protein	-	-	-	-	-	GO:0008270//zinc ion binding;GO:0016491//oxidoreductase activity	GO:0055114//oxidation-reduction process
arahy.Tifrunner.gnm1.ann1.3TPM0V	1067	1792	1331	236	314	269	28.49	38.72	36.14	6.38	7.67	7.09	34.45	7.04666666666667	-2.28949110693013	5.20556587729818e-52	1.578014511993e-49	ABCG11	ATP-binding cassette sub-family G member 2 n=2 Tax=Panicoideae RepID=B6SL34_MAIZE	-	-	-	-	GO:0016020//membrane	GO:0000166//nucleotide binding;GO:0005524//ATP binding;GO:0016887//ATPase activity;GO:0017111//nucleoside-triphosphatase activity	-
arahy.Tifrunner.gnm1.ann1.VS3LYX	166	241	142	896	984	993	6.46	7.57	5.61	35.17	34.99	38.24	6.54666666666667	36.1333333333333	2.46449792192654	7.01175754836088e-52	2.11078248586039e-49	GB1	guanine nucleotide-binding protein subunit beta-1 [Glycine max]	-	-	-	-	-	GO:0005515//protein binding	-
arahy.Tifrunner.gnm1.ann1.483GQE	1084	1363	1158	153	279	174	37.34	37.33	39.02	5.38	8.53	5.76	37.8966666666667	6.55666666666667	-2.53103649981351	1.03575445323944e-51	3.0964772271363e-49	RGLG2	E3 ubiquitin-protein ligase RGLG2 isoform X2 [Glycine max]	-	-	-	-	-	GO:0005515//protein binding;GO:0008270//zinc ion binding	-
arahy.Tifrunner.gnm1.ann1.KQ3B15	305	381	325	23	13	19	15.80	15.98	17.12	1.21	0.63	0.97	16.3	0.936666666666667	-4.12119242961867	1.0489594625096e-51	3.11447559865264e-49	UGT72B1	UDP-Glycosyltransferase superfamily protein	-	-	-	-	-	-	GO:0008152//metabolic process
arahy.Tifrunner.gnm1.ann1.KZ47MP	813	858	736	114	80	68	40.99	35.10	37.28	5.44	3.54	3.41	37.79	4.13	-3.19379083184052	1.9213293442588e-51	5.66583032273977e-49	FHY	Haloacid dehalogenase-like hydrolase (HAD) superfamily protein	Metabolism;Metabolism;Metabolism	Global and overview maps;Global and overview maps;Metabolism of cofactors and vitamins	ko01100//Metabolic pathways;ko01110//Biosynthesis of secondary metabolites;ko00740//Riboflavin metabolism	K20884;K20884;K20884	-	GO:0016787//hydrolase activity	GO:0008152//metabolic process
MSTRG.28724	330	399	409	25	37	32	12.78	12.56	16.10	1.00	1.32	1.23	13.8133333333333	1.18333333333333	-3.54513307329451	3.55377741312784e-51	1.04089660190323e-48	CYP86A22	PREDICTED: cytochrome P450 86A22 [Arachis ipaensis]	Metabolism;Metabolism	Global and overview maps;Lipid metabolism	ko01100//Metabolic pathways;ko00073//Cutin, suberine and wax biosynthesis	K15398;K15398	-	GO:0016491//oxidoreductase activity;GO:0046906//tetrapyrrole binding;GO:0046914//transition metal ion binding	GO:0044710//single-organism metabolic process
arahy.Tifrunner.gnm1.ann1.XX0MPJ	434	570	447	71	73	66	11.32	12.02	11.83	1.86	1.74	1.70	11.7233333333333	1.76666666666667	-2.73028107017474	1.18434538157507e-50	3.44565019771126e-48	PVA41	vesicle-associated protein 4-1-like [Glycine max]	-	-	-	-	-	GO:0005198//structural molecule activity	-
arahy.Tifrunner.gnm1.ann1.PEL1CD	355	669	420	33	50	40	10.75	16.38	12.92	1.01	1.39	1.20	13.35	1.2	-3.4757334309664	1.37380432849955e-50	3.97020292240847e-48	HSD7	short-chain dehydrogenase-reductase B	-	-	-	-	-	GO:0016491//oxidoreductase activity	GO:0008152//metabolic process
arahy.Tifrunner.gnm1.ann1.MX8T8B	1161	1484	1268	285	242	231	18.07	18.68	20.07	4.48	3.45	3.56	18.94	3.83	-2.30602003354343	1.57024329483585e-50	4.50784613164497e-48	Ibtk	Regulator of chromosome condensation (RCC1) family protein	-	-	-	-	-	GO:0005515//protein binding	-
arahy.Tifrunner.gnm1.ann1.HY7WV5	315	371	431	18	10	19	37.54	35.78	52.23	2.17	1.09	2.24	41.85	1.83333333333333	-4.51268659974684	2.14932235047636e-50	6.12966937965787e-48	--	uncharacterized protein LOC100816162 [Glycine max]	-	-	-	-	-	-	-
arahy.Tifrunner.gnm1.ann1.SZWP5S	4799	6176	5200	1534	1698	1275	85.20	88.76	93.91	27.56	27.59	22.39	89.29	25.8466666666667	-1.78852037593658	2.89169552215609e-50	8.19294831306825e-48	GI	gigantea protein (GI)	Organismal Systems	Environmental adaptation	ko04712//Circadian rhythm - plant	K12124	-	-	-
arahy.Tifrunner.gnm1.ann1.H9I2X3	3090	3706	3230	8610	11643	10252	141.12	136.92	149.94	397.52	487.11	462.85	142.66	449.16	1.6546485753977	3.57179356309568e-50	1.00541350108204e-47	SKP2A	F-box family protein	Genetic Information Processing	Folding, sorting and degradation	ko04120//Ubiquitin mediated proteolysis	K03875	-	GO:0005515//protein binding	-
arahy.Tifrunner.gnm1.ann1.DG98DY	671	886	736	131	112	134	42.57	45.51	47.50	8.41	6.49	8.41	45.1933333333333	7.77	-2.54012346632186	3.65616916408757e-50	1.02252436834859e-47	LTPG2	Lipid transfer protein	-	-	-	-	-	-	-
arahy.Tifrunner.gnm1.ann1.T45XFJ	494	557	557	52	24	37	22.11	20.16	25.36	2.37	0.98	1.64	22.5433333333333	1.66333333333333	-3.76055163308566	4.77762315447703e-50	1.32759734694503e-47	ALS3	protein ALUMINUM SENSITIVE 3-like [Glycine max]	-	-	-	-	-	-	-
arahy.Tifrunner.gnm1.ann1.N8MRLM	425	521	446	61	45	50	6.81	6.75	7.44	0.99	0.66	0.80	7	0.816666666666667	-3.09953567355091	5.11586307578232e-50	1.41253215587317e-47	CER3	Fatty acid hydroxylase superfamily	-	-	-	-	-	GO:0005506//iron ion binding;GO:0016491//oxidoreductase activity	GO:0006633//fatty acid biosynthetic process;GO:0055114//oxidation-reduction process
arahy.Tifrunner.gnm1.ann1.K6A74J	824	634	594	53	30	21	123.83	77.09	90.75	8.05	4.13	3.12	97.2233333333333	5.1	-4.25273344604235	9.05907703143402e-50	2.48545525465591e-47	--	unknown protein; FUNCTIONS IN: molecular_function unknown; INVOLVED IN: biological_process unknown; LOCATED IN: endomembrane system; EXPRESSED IN: petal, flower; EXPRESSED DURING: 4 anthesis, petal differentiation and expansion stage	-	-	-	-	-	-	-
arahy.Tifrunner.gnm1.ann1.GA8N54	6576	7924	6385	1985	2107	2162	200.47	195.46	197.90	61.20	58.84	65.18	197.943333333333	61.74	-1.68081009062387	1.2722530695822e-49	3.46860995681252e-47	--	uncharacterized protein At3g61260-like isoform X1 [Glycine max]	-	-	-	-	-	-	-
arahy.Tifrunner.gnm1.ann1.D91BSU	3231	3766	3204	1006	1226	1027	78.45	73.52	78.60	24.79	28.03	25.17	76.8566666666667	25.9966666666667	-1.56384375645941	3.01933740523971e-49	8.18032857373352e-47	STP-1	glycogen/starch/alpha-glucan phosphorylase family protein	Metabolism;Metabolism;Metabolism	Global and overview maps;Global and overview maps;Carbohydrate metabolism	ko01100//Metabolic pathways;ko01110//Biosynthesis of secondary metabolites;ko00500//Starch and sucrose metabolism	K00688;K00688;K00688	-	GO:0008184//glycogen phosphorylase activity	GO:0005975//carbohydrate metabolic process
arahy.Tifrunner.gnm1.ann1.ZH3B41	573	826	662	98	62	72	10.93	12.73	12.84	1.88	1.08	1.36	12.1666666666667	1.44	-3.07879324649128	3.05121750551491e-49	8.21535575444508e-47	PUB33	protein kinase family protein	-	-	-	-	GO:0000151//ubiquitin ligase complex	GO:0004672//protein kinase activity;GO:0004674//protein serine/threonine kinase activity;GO:0004842//ubiquitin-protein transferase activity;GO:0005524//ATP binding	GO:0006468//protein phosphorylation;GO:0016567//protein ubiquitination
arahy.Tifrunner.gnm1.ann1.CDY1ZF	353	498	457	47	43	50	14.99	17.08	19.72	2.03	1.67	2.10	17.2633333333333	1.93333333333333	-3.15854875311591	4.01808781555105e-49	1.07518573281681e-46	APG	GDSL-like Lipase/Acylhydrolase superfamily protein	-	-	-	-	-	GO:0016787//hydrolase activity	GO:0006629//lipid metabolic process
MSTRG.37515	2681	3271	2487	8144	8803	8844	170.02	167.85	160.34	522.13	511.48	554.47	166.07	529.36	1.67245770595021	8.84739526607594e-49	2.35291863428912e-46	ABCI17	PREDICTED: ABC transporter I family member 17-like isoform X1 [Arachis ipaensis]	-	-	-	-	GO:0031090//organelle membrane	GO:0017111//nucleoside-triphosphatase activity;GO:0032550//purine ribonucleoside binding	GO:0051234//establishment of localization
arahy.Tifrunner.gnm1.ann1.K5F7Q0	389	468	596	36	38	20	16.98	16.52	26.45	1.59	1.52	0.86	19.9833333333333	1.32333333333333	-3.91654884115863	1.07111727871445e-48	2.83121115335321e-46	CER26L	spermidine hydroxycinnamoyl transferase-like [Glycine max]	-	-	-	-	-	-	-
arahy.Tifrunner.gnm1.ann1.Y2U02I	675	718	589	72	76	106	22.29	19.20	19.78	2.42	2.31	3.46	20.4233333333333	2.73	-2.90324549433632	1.68781261081721e-48	4.43424174947365e-46	HHO2	two-component response regulator-like APRR2-like isoform X2 [Glycine max]	-	-	-	-	-	GO:0003677//DNA binding;GO:0003682//chromatin binding	-
arahy.Tifrunner.gnm1.ann1.UM7XUK	252	390	396	18	20	14	4.56	5.71	7.28	0.33	0.33	0.25	5.85	0.303333333333333	-4.26946067499323	1.78876733168112e-48	4.67116114825572e-46	CTR1	Protein kinase superfamily protein	-	-	-	-	-	GO:0004672//protein kinase activity;GO:0004674//protein serine/threonine kinase activity;GO:0005524//ATP binding	GO:0006468//protein phosphorylation
arahy.Tifrunner.gnm1.ann1.RWXL5X	698	893	728	168	179	148	12.63	13.08	13.39	3.08	2.97	2.64	13.0333333333333	2.89666666666667	-2.16974052538031	3.99813422790042e-48	1.03781509368416e-45	HDG1	homeobox-leucine zipper protein ANTHOCYANINLESS 2-like isoform X2 [Glycine max]	-	-	-	-	GO:0005634//nucleus	GO:0003677//DNA binding;GO:0003700//transcription factor activity, sequence-specific DNA binding;GO:0008289//lipid binding;GO:0043565//sequence-specific DNA binding	-
arahy.Tifrunner.gnm1.ann1.YH7XEC	27	35	40	353	999	956	1.57	1.64	3.21	25.37	60.86	59.51	2.14	48.58	4.50467978823472	4.59846133928737e-47	1.18653988450457e-44	GAPC2	glyceraldehyde-3-phosphate dehydrogenase C2	Metabolism;Metabolism;Metabolism;Metabolism;Metabolism;Metabolism	Global and overview maps;Global and overview maps;Global and overview maps;Global and overview maps;Carbohydrate metabolism;Energy metabolism	ko01100//Metabolic pathways;ko01110//Biosynthesis of secondary metabolites;ko01200//Carbon metabolism;ko01230//Biosynthesis of amino acids;ko00010//Glycolysis / Gluconeogenesis;ko00710//Carbon fixation in photosynthetic organisms	K00134;K00134;K00134;K00134;K00134;K00134	-	GO:0050661//NADP binding;GO:0051287//NAD binding	GO:0006006//glucose metabolic process;GO:0055114//oxidation-reduction process
arahy.Tifrunner.gnm1.ann1.YLWP30	326	301	244	1278	1898	1894	6.71	5.01	5.09	26.56	35.76	38.51	5.60333333333333	33.61	2.58453331879299	5.33068288396585e-47	1.36733593098838e-44	BIP5	heat shock protein 70	Genetic Information Processing;Genetic Information Processing	Folding, sorting and degradation;Folding, sorting and degradation	ko04141//Protein processing in endoplasmic reticulum;ko03060//Protein export	K09490;K09490	-	-	-
arahy.Tifrunner.gnm1.ann1.LE4XQH	275	347	415	17	8	10	11.67	12.02	18.04	0.74	0.34	0.47	13.91	0.516666666666667	-4.75074479998916	6.15238674360554e-47	1.56882242910916e-44	FAMA	basic helix-loop-helix (bHLH) DNA-binding superfamily protein	-	-	-	-	-	GO:0046983//protein dimerization activity	-
arahy.Tifrunner.gnm1.ann1.QS1SX0	2862	3971	2814	932	971	858	139.31	156.39	139.27	45.87	43.30	41.31	144.99	43.4933333333333	-1.73708721415815	6.9560571863915e-47	1.76338083609874e-44	D14	sigma factor sigb regulation protein rsbq protein, putative	-	-	-	-	-	-	-
arahy.Tifrunner.gnm1.ann1.2T9GCU	229	288	198	1252	1094	1256	6.27	6.37	5.53	34.67	27.46	34.01	6.05666666666667	32.0466666666667	2.40357838390378	7.40786243952355e-47	1.85620479127692e-44	HSP70	heat shock protein 70	Genetic Information Processing;Cellular Processes;Genetic Information Processing	Folding, sorting and degradation;Transport and catabolism;Transcription	ko04141//Protein processing in endoplasmic reticulum;ko04144//Endocytosis;ko03040//Spliceosome	K03283;K03283;K03283	-	-	-
arahy.Tifrunner.gnm1.ann1.FMU3NZ	229	288	198	1252	1094	1256	6.27	6.37	5.53	34.67	27.46	34.01	6.05666666666667	32.0466666666667	2.40357838390378	7.40786243952355e-47	1.85620479127692e-44	HSP70	heat shock protein 70	Genetic Information Processing;Cellular Processes;Genetic Information Processing	Folding, sorting and degradation;Transport and catabolism;Transcription	ko04141//Protein processing in endoplasmic reticulum;ko04144//Endocytosis;ko03040//Spliceosome	K03283;K03283;K03283	-	-	-
arahy.Tifrunner.gnm1.ann1.WQ1I1V	4001	6681	4869	933	1059	1238	126.27	170.59	156.22	29.77	30.62	38.63	151.026666666667	33.0066666666667	-2.19397395394544	7.6851817623203e-47	1.91435183787024e-44	FDH	3-ketoacyl-CoA synthase 10	Metabolism;Metabolism;Organismal Systems;Metabolism	Global and overview maps;Global and overview maps;Environmental adaptation;Lipid metabolism	ko01100//Metabolic pathways;ko01110//Biosynthesis of secondary metabolites;ko04626//Plant-pathogen interaction;ko00062//Fatty acid elongation	K15397;K15397;K15397;K15397	GO:0016020//membrane	GO:0003824//catalytic activity	GO:0006633//fatty acid biosynthetic process;GO:0008152//metabolic process;GO:0008610//lipid biosynthetic process
arahy.Tifrunner.gnm1.ann1.570P5C	739	859	747	161	142	127	17.07	16.04	17.53	3.76	3.00	2.91	16.88	3.22333333333333	-2.3886896099515	7.72824221152256e-47	1.91435183787024e-44	CYP97A3	Cytochrome P450 superfamily protein	Metabolism;Metabolism;Metabolism	Global and overview maps;Global and overview maps;Metabolism of terpenoids and polyketides	ko01100//Metabolic pathways;ko01110//Biosynthesis of secondary metabolites;ko00906//Carotenoid biosynthesis	K15747;K15747;K15747	-	GO:0005506//iron ion binding;GO:0020037//heme binding	GO:0055114//oxidation-reduction process
arahy.Tifrunner.gnm1.ann1.735JS3	333	387	378	28	38	42	7.90	7.44	9.14	0.67	0.83	0.99	8.16	0.83	-3.29738591062457	7.86932930333232e-47	1.93822474983041e-44	--	protein LONGIFOLIA 1-like isoform X2 [Glycine max]	-	-	-	-	-	-	-
arahy.Tifrunner.gnm1.ann1.4LI2NJ	353	530	428	38	15	29	31.49	38.25	38.80	3.43	1.23	2.56	36.18	2.40666666666667	-3.91008416645522	1.29417139882384e-46	3.1695500546675e-44	--	Protein of unknown function (DUF688)	-	-	-	-	-	-	-
arahy.Tifrunner.gnm1.ann1.T6F2TX	894	1069	897	193	253	236	30.84	29.38	30.68	6.57	7.69	7.51	30.3	7.25666666666667	-2.06193888689326	1.30449569776254e-46	3.17688674170272e-44	RGLG2	E3 ubiquitin-protein ligase RGLG2 isoform X2 [Glycine max]	-	-	-	-	-	GO:0005515//protein binding;GO:0008270//zinc ion binding	-
arahy.Tifrunner.gnm1.ann1.PV2LDA	318	484	383	47	44	44	10.34	12.76	12.67	1.53	1.31	1.42	11.9233333333333	1.42	-3.06982478276938	1.73781576345675e-46	4.20852377263054e-44	--	protein CHUP1, chloroplastic-like [Glycine max]	-	-	-	-	-	-	-
arahy.Tifrunner.gnm1.ann1.37XEK7	1498	1520	1308	250	182	151	44.12	36.22	39.16	7.44	4.90	4.40	39.8333333333333	5.58	-2.83563918520513	1.91846018437274e-46	4.62018502957633e-44	--	Protein of unknown function (DUF506)	-	-	-	-	-	-	-
arahy.Tifrunner.gnm1.ann1.L6NNIX	524	756	793	71	110	60	22.72	26.52	34.95	3.14	4.38	2.58	28.0633333333333	3.36666666666667	-3.05929358868533	2.25097465404095e-46	5.3910221148078e-44	HHP4	adiponectin receptor protein 2-like isoform X3 [Glycine max]	-	-	-	-	GO:0016021//integral component of membrane	-	-
arahy.Tifrunner.gnm1.ann1.IJP2R9	357	373	291	28	19	26	15.32	12.93	12.67	1.21	0.75	1.08	13.64	1.01333333333333	-3.75066291630175	2.50818847895855e-46	5.97403639419639e-44	BBX21	zinc finger protein CONSTANS-LIKE 5-like [Glycine max]	-	-	-	-	GO:0005622//intracellular	GO:0008270//zinc ion binding	-
arahy.Tifrunner.gnm1.ann1.SVQ92W	306	387	403	32	39	35	25.80	26.42	34.58	2.72	3.01	2.91	28.9333333333333	2.88	-3.32859182516837	2.81845661345317e-46	6.67635386538696e-44	--	Unknown protein	-	-	-	-	-	-	-
arahy.Tifrunner.gnm1.ann1.2ZBI42	618	834	644	83	113	135	34.00	37.09	36.01	4.60	5.70	7.34	35.7	5.88	-2.6020360140801	7.15390596361603e-46	1.68540581313474e-43	ABCI19	Sulfate/thiosulfate import ATP-binding protein cysA, putative n=1 Tax=Ricinus communis RepID=B9SV28_RICCO	Genetic Information Processing	Folding, sorting and degradation	ko03018//RNA degradation	K12608	-	GO:0000166//nucleotide binding;GO:0005524//ATP binding;GO:0016887//ATPase activity;GO:0017111//nucleoside-triphosphatase activity	-
MSTRG.24417	442	609	436	1441	1900	1709	22.40	24.99	22.47	73.87	88.29	85.70	23.2866666666667	82.62	1.82698691818241	1.01888773766151e-45	2.38744673188588e-43	--	plant/F18G18-20 protein [Medicago truncatula]	-	-	-	-	-	-	-
arahy.Tifrunner.gnm1.ann1.99WQY3	1327	1646	1338	4630	6875	7292	42.56	42.70	43.62	150.10	201.98	231.17	42.96	194.416666666667	2.17808600305236	1.09490188222122e-45	2.55176890819397e-43	PDI	protein disulfide isomerase	Genetic Information Processing	Folding, sorting and degradation	ko04141//Protein processing in endoplasmic reticulum	K09580	GO:0005783//endoplasmic reticulum	GO:0015035//protein disulfide oxidoreductase activity;GO:0016853//isomerase activity	GO:0006662//glycerol ether metabolic process;GO:0045454//cell redox homeostasis
MSTRG.12942	388	305	351	22	19	15	15.36	9.77	14.13	0.88	0.69	0.59	13.0866666666667	0.72	-4.18395695530271	1.1749699564694e-45	2.72373115737924e-43	PHT1-4	PREDICTED: inorganic phosphate transporter 1-4-like [Arachis ipaensis]	-	-	-	-	GO:0031224//intrinsic component of membrane	GO:0005215//transporter activity	GO:0015698//inorganic anion transport;GO:0044763//single-organism cellular process
arahy.Tifrunner.gnm1.ann1.2TEC20	659	1059	662	140	128	117	15.04	19.56	15.36	3.23	2.67	2.64	16.6533333333333	2.84666666666667	-2.54846550198746	1.32896367797137e-45	3.06432162108409e-43	EIX2	receptor-like protein kinase 2	-	-	-	-	-	GO:0005515//protein binding	-
arahy.Tifrunner.gnm1.ann1.F87Z6X	464	562	535	87	94	81	20.39	19.86	23.60	3.81	3.80	3.43	21.2833333333333	3.68	-2.53194644781191	1.46398549612875e-45	3.3480564595633e-43	endou-b	poly(U)-specific endoribonuclease-B-like protein	-	-	-	-	-	-	-
arahy.Tifrunner.gnm1.ann1.99ED2B	4207	5384	4461	1521	1666	1352	222.48	227.48	248.03	69.56	74.34	59.90	232.663333333333	67.9333333333333	-1.77605231579975	1.46746344164116e-45	3.3480564595633e-43	ABCG22	ABC transporter family protein	-	-	-	-	-	GO:0005524//ATP binding;GO:0016887//ATPase activity	-
arahy.Tifrunner.gnm1.ann1.EBDX7F	3875	4911	4754	1282	1355	1184	83.90	86.01	104.64	28.07	26.87	25.34	91.5166666666667	26.76	-1.77395638946901	1.64422574780355e-45	3.73170376657257e-43	PHS2	glycogen/starch/alpha-glucan phosphorylase family protein	Metabolism;Metabolism;Metabolism	Global and overview maps;Global and overview maps;Carbohydrate metabolism	ko01100//Metabolic pathways;ko01110//Biosynthesis of secondary metabolites;ko00500//Starch and sucrose metabolism	K00688;K00688;K00688	-	GO:0004645//phosphorylase activity;GO:0008184//glycogen phosphorylase activity;GO:0030170//pyridoxal phosphate binding	GO:0005975//carbohydrate metabolic process
arahy.Tifrunner.gnm1.ann1.2861FR	61	55	38	762	1117	437	2.26	1.65	1.43	28.53	37.89	16.00	1.78	27.4733333333333	3.94808281659294	2.54882356071649e-45	5.75463294445308e-43	GA20OX1	gibberellin 20 oxidase 2-like [Glycine max]	Metabolism;Metabolism;Metabolism	Global and overview maps;Global and overview maps;Metabolism of terpenoids and polyketides	ko01100//Metabolic pathways;ko01110//Biosynthesis of secondary metabolites;ko00904//Diterpenoid biosynthesis	K05282;K05282;K05282	-	GO:0005506//iron ion binding;GO:0016491//oxidoreductase activity	GO:0055114//oxidation-reduction process
arahy.Tifrunner.gnm1.ann1.U32EE0	717	937	760	105	174	163	16.71	17.66	18.01	2.47	3.71	3.75	17.46	3.31	-2.39915043682222	4.0419510502121e-45	9.07847337179504e-43	CSC1	ERD (early-responsive to dehydration stress) family protein	-	-	-	-	GO:0016020//membrane	-	-
arahy.Tifrunner.gnm1.ann1.AUV3TU	2229	3552	2751	8389	12457	9466	129.74	167.28	162.82	493.65	664.35	544.74	153.28	567.58	1.8886542873957	4.4502116997243e-45	9.94392922532724e-43	TSJT1	stem-specific protein TSJT1-like [Glycine max]	-	-	-	-	-	-	-
arahy.Tifrunner.gnm1.ann1.ABBA5Z	334	354	328	16	35	12	12.26	10.51	12.23	0.59	1.18	0.44	11.6666666666667	0.736666666666667	-3.98523664732826	4.99986403402927e-45	1.1114825949289e-42	HSF30	heat shock transcription factor A2	-	-	-	-	GO:0005634//nucleus	GO:0003700//transcription factor activity, sequence-specific DNA binding;GO:0043565//sequence-specific DNA binding	GO:0009408//response to heat
arahy.Tifrunner.gnm1.ann1.HPHS27	45	53	49	313	431	429	2.19	2.08	2.41	15.35	19.12	20.57	2.22666666666667	18.3466666666667	3.04256046222805	5.63446387397871e-45	1.24616517588318e-42	CBP1	serine carboxypeptidase-like 20	-	-	-	-	-	GO:0004185//serine-type carboxypeptidase activity	GO:0006508//proteolysis
arahy.Tifrunner.gnm1.ann1.6UA35R	390	398	272	29	29	25	28.18	23.29	20.02	2.15	1.93	1.82	23.83	1.96666666666667	-3.59895459266222	7.53514802425265e-45	1.65807681067679e-42	LTA3	Pyruvate dehydrogenase complex dihydrolipoamide acetyltransferase n=3 Tax=Bartonella RepID=J0YU40_9RHIZ	Metabolism;Metabolism;Metabolism;Metabolism;Metabolism;Metabolism	Global and overview maps;Global and overview maps;Global and overview maps;Carbohydrate metabolism;Carbohydrate metabolism;Carbohydrate metabolism	ko01100//Metabolic pathways;ko01110//Biosynthesis of secondary metabolites;ko01200//Carbon metabolism;ko00010//Glycolysis / Gluconeogenesis;ko00620//Pyruvate metabolism;ko00020//Citrate cycle (TCA cycle)	K00627;K00627;K00627;K00627;K00627;K00627	-	-	GO:0008152//metabolic process
arahy.Tifrunner.gnm1.ann1.AYAJ7Z	231	318	303	18	14	16	6.98	7.80	9.32	0.55	0.39	0.48	8.03333333333333	0.473333333333333	-4.08507031161264	9.13944991577703e-45	2.00093946666171e-42	KCS1	3-ketoacyl-CoA synthase 1	Metabolism;Metabolism;Organismal Systems;Metabolism	Global and overview maps;Global and overview maps;Environmental adaptation;Lipid metabolism	ko01100//Metabolic pathways;ko01110//Biosynthesis of secondary metabolites;ko04626//Plant-pathogen interaction;ko00062//Fatty acid elongation	K15397;K15397;K15397;K15397	GO:0016020//membrane	GO:0003824//catalytic activity	GO:0006633//fatty acid biosynthetic process;GO:0008152//metabolic process;GO:0008610//lipid biosynthetic process
arahy.Tifrunner.gnm1.ann1.I8IQWM	845	550	666	49	58	23	57.16	30.08	45.75	3.33	3.60	1.57	44.33	2.83333333333333	-3.96771111686136	1.29951666154045e-44	2.83079134477975e-42	CCR1	cinnamoyl coa reductase 1	-	-	-	-	-	GO:0003824//catalytic activity;GO:0050662//coenzyme binding	GO:0044237//cellular metabolic process
arahy.Tifrunner.gnm1.ann1.9KBM2K	298	389	406	36	24	26	11.00	11.62	15.24	1.34	0.81	0.95	12.62	1.03333333333333	-3.61033429042947	1.748330446123e-44	3.7894188254493e-42	STY46	Protein kinase superfamily protein	-	-	-	-	-	GO:0004672//protein kinase activity;GO:0004674//protein serine/threonine kinase activity;GO:0005524//ATP binding;GO:0016597//amino acid binding	GO:0006468//protein phosphorylation;GO:0008152//metabolic process
arahy.Tifrunner.gnm1.ann1.TP5BL7	4158	4633	4485	1217	1167	972	130.85	117.95	143.49	38.72	33.63	30.23	130.763333333333	34.1933333333333	-1.93517108321786	5.25297034180391e-44	1.13289060371571e-41	BAM1	beta-amylase 1	Metabolism	Carbohydrate metabolism	ko00500//Starch and sucrose metabolism	K01177	-	GO:0016161//beta-amylase activity	GO:0000272//polysaccharide catabolic process;GO:0005975//carbohydrate metabolic process
arahy.Tifrunner.gnm1.ann1.TNW0AK	264	298	259	20	23	20	6.10	5.63	6.09	0.47	0.51	0.46	5.94	0.48	-3.62935662007961	8.01475969604834e-44	1.71995949536633e-41	TTL3	TPR repeat-containing thioredoxin TTL1-like [Glycine max]	-	-	-	-	-	GO:0005515//protein binding	GO:0045454//cell redox homeostasis
arahy.Tifrunner.gnm1.ann1.465MI9	554	679	686	91	76	45	19.42	19.27	24.46	3.21	2.44	1.56	21.05	2.40333333333333	-3.13071156943409	9.57309582666531e-44	2.04425680290697e-41	KAT2	probable cyclic nucleotide-gated ion channel 5-like isoform X2 [Glycine max]	-	-	-	-	GO:0016020//membrane	GO:0005216//ion channel activity;GO:0005249//voltage-gated potassium channel activity	GO:0006811//ion transport;GO:0006813//potassium ion transport;GO:0055085//transmembrane transport
arahy.Tifrunner.gnm1.ann1.BCI2ZL	402	741	296	3549	3173	3562	11.40	16.97	8.52	101.61	82.33	99.72	12.2966666666667	94.5533333333333	2.94286103076988	9.66986739646476e-44	2.054799420438e-41	OPT4	oligopeptide transporter 4	-	-	-	-	-	-	GO:0055085//transmembrane transport
arahy.Tifrunner.gnm1.ann1.PY7LAP	335	371	296	30	26	11	14.12	12.65	12.67	1.26	1.01	0.46	13.1466666666667	0.91	-3.85268669545806	1.28575900213956e-43	2.71884716993892e-41	FHY	Haloacid dehalogenase-like hydrolase (HAD) superfamily protein	Metabolism;Metabolism;Metabolism	Global and overview maps;Global and overview maps;Metabolism of cofactors and vitamins	ko01100//Metabolic pathways;ko01110//Biosynthesis of secondary metabolites;ko00740//Riboflavin metabolism	K20884;K20884;K20884	-	GO:0016787//hydrolase activity	GO:0008152//metabolic process
arahy.Tifrunner.gnm1.ann1.GUW9QM	728	1014	848	202	194	169	12.98	14.62	15.38	3.64	3.17	2.98	14.3266666666667	3.26333333333333	-2.13428471782409	3.16266845831158e-43	6.65526771841499e-41	HDG1	homeobox-leucine zipper protein ANTHOCYANINLESS 2-like isoform X2 [Glycine max]	-	-	-	-	GO:0005634//nucleus	GO:0003677//DNA binding;GO:0003700//transcription factor activity, sequence-specific DNA binding;GO:0008289//lipid binding;GO:0043565//sequence-specific DNA binding	-
arahy.Tifrunner.gnm1.ann1.EQ1KI9	557	767	610	136	133	130	15.24	16.98	16.99	3.78	3.34	3.53	16.4033333333333	3.55	-2.20809808601694	4.38853183414372e-43	9.14608011914886e-41	RBK1	Protein kinase superfamily protein	-	-	-	-	-	GO:0004672//protein kinase activity;GO:0005524//ATP binding	GO:0006468//protein phosphorylation
arahy.Tifrunner.gnm1.ann1.IBRI16	557	767	610	136	133	130	15.24	16.98	16.99	3.78	3.34	3.53	16.4033333333333	3.55	-2.20809808601694	4.38853183414372e-43	9.14608011914886e-41	RBK1	Protein kinase superfamily protein	-	-	-	-	-	GO:0004672//protein kinase activity;GO:0005524//ATP binding	GO:0006468//protein phosphorylation
arahy.Tifrunner.gnm1.ann1.AXAR8E	296	277	383	4	8	6	9.58	7.25	12.58	0.13	0.24	0.19	9.80333333333333	0.186666666666667	-5.71473614682946	5.06203630876093e-43	1.04992445908362e-40	P5CS	delta-1-pyrroline-5-carboxylate synthetase	Metabolism;Metabolism;Metabolism;Metabolism	Global and overview maps;Global and overview maps;Global and overview maps;Amino acid metabolism	ko01100//Metabolic pathways;ko01110//Biosynthesis of secondary metabolites;ko01230//Biosynthesis of amino acids;ko00330//Arginine and proline metabolism	K12657;K12657;K12657;K12657	GO:0005737//cytoplasm	GO:0003824//catalytic activity;GO:0004349//glutamate 5-kinase activity;GO:0004350//glutamate-5-semialdehyde dehydrogenase activity;GO:0016491//oxidoreductase activity	GO:0006561//proline biosynthetic process;GO:0008152//metabolic process;GO:0055114//oxidation-reduction process
arahy.Tifrunner.gnm1.ann1.773MH2	727	807	907	87	35	45	21.90	19.66	27.78	2.64	0.96	1.35	23.1133333333333	1.65	-3.80818740623586	5.80907731497569e-43	1.19913186917562e-40	MMK2	Protein kinase superfamily protein	-	-	-	-	-	GO:0004672//protein kinase activity;GO:0004674//protein serine/threonine kinase activity;GO:0004707//MAP kinase activity;GO:0005524//ATP binding	GO:0006468//protein phosphorylation
arahy.Tifrunner.gnm1.ann1.FM2N1A	219	280	273	7	15	11	11.19	11.56	14.18	0.37	0.72	0.54	12.31	0.543333333333333	-4.50184939297454	6.86341013864151e-43	1.41005671137427e-40	BLUS1	Protein kinase superfamily protein	-	-	-	-	-	GO:0004672//protein kinase activity;GO:0005524//ATP binding	GO:0006468//protein phosphorylation
arahy.Tifrunner.gnm1.ann1.MQY6TT	888	1119	838	126	107	175	37.40	38.11	35.87	5.35	4.12	7.22	37.1266666666667	5.56333333333333	-2.73843433793442	7.20902623476195e-43	1.47407584080517e-40	HHO2	two-component response regulator-like APRR2-like isoform X2 [Glycine max]	-	-	-	-	-	GO:0003677//DNA binding;GO:0003682//chromatin binding	-
arahy.Tifrunner.gnm1.ann1.V374FJ	448	460	895	31	36	21	14.89	12.38	30.29	1.03	1.09	0.69	19.1866666666667	0.936666666666667	-4.35642455651937	8.35270810637966e-43	1.69991335072043e-40	AGPS1	Glucose-1-phosphate adenylyltransferase family protein	Metabolism;Metabolism;Metabolism;Metabolism	Global and overview maps;Global and overview maps;Carbohydrate metabolism;Carbohydrate metabolism	ko01100//Metabolic pathways;ko01110//Biosynthesis of secondary metabolites;ko00500//Starch and sucrose metabolism;ko00520//Amino sugar and nucleotide sugar metabolism	K00975;K00975;K00975;K00975	-	GO:0008878//glucose-1-phosphate adenylyltransferase activity;GO:0016779//nucleotidyltransferase activity	GO:0005978//glycogen biosynthetic process;GO:0009058//biosynthetic process
arahy.Tifrunner.gnm1.ann1.0N85F7	706	984	777	113	166	180	29.91	33.71	33.45	4.82	6.43	7.55	32.3566666666667	6.26666666666667	-2.36829283004818	1.26245434815313e-42	2.55729595972384e-40	CER2	HXXXD-type acyl-transferase family protein	-	-	-	-	-	-	-
arahy.Tifrunner.gnm1.ann1.S4AEC7	2830	2967	2733	617	466	402	132.34	112.24	129.92	29.18	19.96	18.57	124.833333333333	22.57	-2.46752489432048	1.63578070936632e-42	3.29811432420096e-40	3PCR	protochlorophyllide oxidoreductase A	Metabolism;Metabolism;Metabolism	Global and overview maps;Global and overview maps;Metabolism of cofactors and vitamins	ko01100//Metabolic pathways;ko01110//Biosynthesis of secondary metabolites;ko00860//Porphyrin and chlorophyll metabolism	K00218;K00218;K00218	-	GO:0016491//oxidoreductase activity;GO:0016630//protochlorophyllide reductase activity	GO:0008152//metabolic process;GO:0055114//oxidation-reduction process
arahy.Tifrunner.gnm1.ann1.ZE2CQ7	653	947	635	2152	3162	2816	17.24	20.22	17.04	57.42	76.46	73.47	18.1666666666667	69.1166666666667	1.92773991224167	1.78950638390901e-42	3.59135704796628e-40	LOX2.1	linoleate 13S-lipoxygenase 2-1, related protein	Metabolism;Metabolism;Metabolism;Metabolism	Global and overview maps;Global and overview maps;Lipid metabolism;Lipid metabolism	ko01100//Metabolic pathways;ko01110//Biosynthesis of secondary metabolites;ko00592//alpha-Linolenic acid metabolism;ko00591//Linoleic acid metabolism	K00454;K00454;K00454;K00454	-	GO:0005506//iron ion binding;GO:0005515//protein binding;GO:0016165//linoleate 13S-lipoxygenase activity;GO:0046872//metal ion binding	GO:0055114//oxidation-reduction process
arahy.Tifrunner.gnm1.ann1.SD1YX7	4112	5077	4878	1352	1545	1152	89.54	89.46	107.98	29.76	30.84	24.80	95.66	28.4666666666667	-1.74864222219961	1.86538735328112e-42	3.72639061646928e-40	PHS2	glycogen/starch/alpha-glucan phosphorylase family protein	Metabolism;Metabolism;Metabolism	Global and overview maps;Global and overview maps;Carbohydrate metabolism	ko01100//Metabolic pathways;ko01110//Biosynthesis of secondary metabolites;ko00500//Starch and sucrose metabolism	K00688;K00688;K00688	-	GO:0004645//phosphorylase activity;GO:0008184//glycogen phosphorylase activity;GO:0030170//pyridoxal phosphate binding	GO:0005975//carbohydrate metabolic process
arahy.Tifrunner.gnm1.ann1.PZQY06	476	498	504	73	52	45	58.45	49.42	62.90	9.00	5.85	5.46	56.9233333333333	6.77	-3.07179240718662	2.10850307987328e-42	4.19272935823058e-40	PMEI6	Plant invertase/pectin methylesterase inhibitor superfamily protein	-	-	-	-	-	GO:0004857//enzyme inhibitor activity;GO:0030599//pectinesterase activity	-
arahy.Tifrunner.gnm1.ann1.7K3ENV	168	295	213	860	1042	1022	4.07	5.76	5.23	21.00	23.07	24.42	5.02	22.83	2.18517159027393	2.6434064259324e-42	5.23237557797915e-40	OFUT20	uncharacterized protein At1g04910-like [Glycine max]	-	-	-	-	-	-	-
arahy.Tifrunner.gnm1.ann1.DAE2HF	457	643	455	56	75	92	7.53	8.58	7.63	0.94	1.14	1.49	7.91333333333333	1.19	-2.73332395561281	2.94612975533352e-42	5.80508085290693e-40	Xyl1	beta-D-xylosidase 4	Metabolism;Metabolism	Global and overview maps;Carbohydrate metabolism	ko01100//Metabolic pathways;ko00520//Amino sugar and nucleotide sugar metabolism	K15920;K15920	-	-	GO:0005975//carbohydrate metabolic process
arahy.Tifrunner.gnm1.ann1.7G8F9G	32	44	26	314	304	349	1.07	1.18	0.85	10.44	9.14	11.34	1.03333333333333	10.3066666666667	3.31820019865062	4.03328851627107e-42	7.8756317068394e-40	BHLH93	transcription factor bHLH93-like [Glycine max]	-	-	-	-	-	GO:0046983//protein dimerization activity	-
arahy.Tifrunner.gnm1.ann1.I192KR	32	44	26	314	304	349	1.07	1.18	0.85	10.44	9.14	11.34	1.03333333333333	10.3066666666667	3.31820019865062	4.03328851627107e-42	7.8756317068394e-40	BHLH93	transcription factor bHLH93-like [Glycine max]	-	-	-	-	-	GO:0046983//protein dimerization activity	-
arahy.Tifrunner.gnm1.ann1.98HCYL	4	8	7	259	326	610	0.33	0.53	0.58	21.38	24.39	49.25	0.48	31.6733333333333	6.04409048996853	4.23623250155125e-42	8.23481805873296e-40	BCB	blue copper protein-like [Glycine max]	-	-	-	-	-	GO:0005507//copper ion binding;GO:0009055//electron carrier activity	-
arahy.Tifrunner.gnm1.ann1.NPL2R3	556	577	579	94	69	78	90.16	75.66	95.39	15.36	10.25	12.50	87.07	12.7033333333333	-2.77696861591202	5.72257957567905e-42	1.10744688404514e-39	--	glycine-rich protein	-	-	-	-	-	-	-
arahy.Tifrunner.gnm1.ann1.VEBE8E	319	327	257	28	20	17	18.59	15.45	15.22	1.65	1.06	0.96	16.42	1.22333333333333	-3.74656465965575	6.5881687591898e-42	1.26929123352053e-39	ephA	epoxide hydrolase	-	-	-	-	-	GO:0003824//catalytic activity	-
arahy.Tifrunner.gnm1.ann1.DW64SD	933	1403	1102	3284	3618	3634	44.22	53.81	53.12	157.41	157.16	170.36	50.3833333333333	161.643333333333	1.6817955292797	1.09246127396221e-41	2.09544706924724e-39	--	unknown protein	-	-	-	-	-	-	-
arahy.Tifrunner.gnm1.ann1.47SX7B	207	284	223	9	10	8	8.08	8.97	8.83	0.37	0.38	0.32	8.62666666666667	0.356666666666667	-4.59615491559136	1.11182193700407e-41	2.12318806815813e-39	--	RING/U-box superfamily protein	-	-	-	-	-	GO:0008270//zinc ion binding	-
arahy.Tifrunner.gnm1.ann1.7KA6PT	368	506	284	1620	2157	2535	22.07	24.60	17.36	98.34	118.64	150.46	21.3433333333333	122.48	2.5206887735955	1.14532759314573e-41	2.17757920330149e-39	PARB	glutathione S-transferase F4	Metabolism	Metabolism of other amino acids	ko00480//Glutathione metabolism	K00799	-	GO:0005515//protein binding	-
arahy.Tifrunner.gnm1.ann1.27E6QC	13	19	18	197	401	315	0.59	0.70	0.83	9.03	16.66	14.13	0.706666666666667	13.2733333333333	4.2313570511573	1.25230376457322e-41	2.37057274630936e-39	EXPA8	Cell wall protein Exp4 n=1 Tax=Mirabilis jalapa RepID=Q84L38_MIRJA	-	-	-	-	GO:0005576//extracellular region	-	GO:0009664//plant-type cell wall organization
arahy.Tifrunner.gnm1.ann1.TTE3SB	970	1238	1216	3445	5555	4150	75.06	77.53	95.67	269.64	393.93	317.63	82.7533333333333	327.066666666667	1.98269540270846	1.32733180297539e-41	2.50167418813828e-39	At1g56220	Dormancy/auxin associated family protein	-	-	-	-	-	-	-
arahy.Tifrunner.gnm1.ann1.QV02Z8	91	96	56	764	1222	533	3.38	2.89	2.12	28.70	41.60	19.58	2.79666666666667	29.96	3.42125740874008	1.36553100589726e-41	2.56252829327447e-39	GA20OX2	gibberellin 20 oxidase 2-like [Glycine max]	Metabolism;Metabolism;Metabolism	Global and overview maps;Global and overview maps;Metabolism of terpenoids and polyketides	ko01100//Metabolic pathways;ko01110//Biosynthesis of secondary metabolites;ko00904//Diterpenoid biosynthesis	K05282;K05282;K05282	-	GO:0005506//iron ion binding;GO:0016491//oxidoreductase activity	GO:0055114//oxidation-reduction process
arahy.Tifrunner.gnm1.ann1.QDYD89	239	326	289	28	25	24	8.19	9.04	10.09	0.98	0.78	0.81	9.10666666666667	0.856666666666667	-3.41011721909621	1.59363082030367e-41	2.97768544954068e-39	INT2	Membrane transporter D1 n=3 Tax=Andropogoneae RepID=B6U4Q3_MAIZE	-	-	-	-	GO:0016020//membrane;GO:0016021//integral component of membrane	GO:0005215//transporter activity;GO:0022857//transmembrane transporter activity;GO:0022891//substrate-specific transmembrane transporter activity	GO:0006810//transport;GO:0055085//transmembrane transport
arahy.Tifrunner.gnm1.ann1.09V7NE	6852	7553	6828	1726	2222	1352	132.44	117.64	133.56	33.63	39.04	25.73	127.88	32.8	-1.96302292927507	2.05355546596059e-41	3.82058265639166e-39	PPC1	phosphoenolpyruvate carboxylase 1	Metabolism;Metabolism;Metabolism;Metabolism	Global and overview maps;Global and overview maps;Carbohydrate metabolism;Energy metabolism	ko01100//Metabolic pathways;ko01200//Carbon metabolism;ko00620//Pyruvate metabolism;ko00710//Carbon fixation in photosynthetic organisms	K01595;K01595;K01595;K01595	-	GO:0003824//catalytic activity;GO:0008964//phosphoenolpyruvate carboxylase activity	GO:0006099//tricarboxylic acid cycle;GO:0015977//carbon fixation
arahy.Tifrunner.gnm1.ann1.AMV68J	340	366	339	1	4	5	12.80	11.15	12.97	0.04	0.14	0.19	12.3066666666667	0.123333333333333	-6.64073347201683	2.76044273499744e-41	5.11377915040187e-39	SDT	HXXXD-type acyl-transferase family protein	-	-	-	-	-	-	-
arahy.Tifrunner.gnm1.ann1.11EUX6	512	603	524	70	37	29	28.03	26.72	29.14	3.87	1.87	1.59	27.9633333333333	2.44333333333333	-3.51661374282808	3.1422780437474e-41	5.79636642205983e-39	At5g10770	Eukaryotic aspartyl protease family protein	-	-	-	-	-	GO:0004190//aspartic-type endopeptidase activity	GO:0006508//proteolysis
arahy.Tifrunner.gnm1.ann1.7AY9Y3	421	529	381	69	82	78	13.05	12.63	11.61	1.94	2.09	2.15	12.43	2.06	-2.59311005386927	4.92401661966512e-41	9.04454222228235e-39	GPT2	glucose-6-phosphate/phosphate translocator 2	-	-	-	-	GO:0016020//membrane;GO:0016021//integral component of membrane	GO:0005215//transporter activity	GO:0006810//transport
arahy.Tifrunner.gnm1.ann1.3B4RP4	153	180	175	704	878	1021	6.00	5.70	6.98	27.93	31.56	39.62	6.22666666666667	33.0366666666667	2.40753617474117	5.18836819418967e-41	9.48989758860456e-39	ERDJ3B	DNAJ homologue 3	Genetic Information Processing	Folding, sorting and degradation	ko04141//Protein processing in endoplasmic reticulum	K09517	-	GO:0051082//unfolded protein binding	GO:0006457//protein folding
MSTRG.3734	218	304	209	14	10	12	7.50	8.46	7.32	0.50	0.32	0.42	7.76	0.413333333333333	-4.23067903252141	5.58853753753599e-41	1.01788871308675e-38	CIPK2	PREDICTED: CBL-interacting protein kinase 2-like [Arachis duranensis]	-	-	-	-	-	GO:0004672//protein kinase activity;GO:0032550//purine ribonucleoside binding	GO:0006464//cellular protein modification process;GO:0006796//phosphate-containing compound metabolic process;GO:0050794//regulation of cellular process
arahy.Tifrunner.gnm1.ann1.H4N6W2	304	366	417	38	24	22	8.36	8.14	11.65	1.06	0.60	0.60	9.38333333333333	0.753333333333333	-3.6387402445524	5.72696195301417e-41	1.03873671004691e-38	LACS2	long-chain acyl-CoA synthetase 2	Metabolism;Cellular Processes;Metabolism;Metabolism;Metabolism	Global and overview maps;Transport and catabolism;Global and overview maps;Lipid metabolism;Lipid metabolism	ko01100//Metabolic pathways;ko04146//Peroxisome;ko01212//Fatty acid metabolism;ko00071//Fatty acid degradation;ko00061//Fatty acid biosynthesis	K01897;K01897;K01897;K01897;K01897	-	GO:0003824//catalytic activity	GO:0008152//metabolic process
arahy.Tifrunner.gnm1.ann1.6J3MKV	601	694	659	109	145	145	13.98	13.06	15.60	2.56	3.09	3.35	14.2133333333333	3	-2.24421053154214	7.29638093388516e-41	1.31787840459578e-38	COL5	zinc finger protein CONSTANS-LIKE 5-like [Glycine max]	-	-	-	-	GO:0005622//intracellular	GO:0005515//protein binding;GO:0008270//zinc ion binding	-
arahy.Tifrunner.gnm1.ann1.WH2MYH	67	93	74	393	530	598	2.89	3.24	3.21	17.09	20.88	25.42	3.11333333333333	21.13	2.76276081294644	9.83895068747558e-41	1.76974553257834e-38	NAPRT1	nicotinate phosphoribosyltransferase 1	Metabolism;Metabolism	Global and overview maps;Metabolism of cofactors and vitamins	ko01100//Metabolic pathways;ko00760//Nicotinate and nicotinamide metabolism	K00763;K00763	-	GO:0004514//nicotinate-nucleotide diphosphorylase (carboxylating) activity;GO:0004516//nicotinate phosphoribosyltransferase activity	GO:0009435//NAD biosynthetic process;GO:0019358//nicotinate nucleotide salvage
arahy.Tifrunner.gnm1.ann1.61ZXLU	842	1237	974	2894	3315	3505	39.94	47.46	46.94	138.72	144.00	164.27	44.78	148.996666666667	1.73435362196643	1.24621440933358e-40	2.23232018306617e-38	--	hypothetical protein	-	-	-	-	-	-	-
arahy.Tifrunner.gnm1.ann1.6XGZ20	657	726	564	105	162	117	21.02	18.75	18.31	3.40	4.74	3.69	19.36	3.94333333333333	-2.29559137965596	1.42518367636255e-40	2.54239864965598e-38	ADH1	alcohol dehydrogenase 1	Metabolism;Metabolism;Metabolism;Metabolism;Metabolism;Metabolism	Global and overview maps;Global and overview maps;Carbohydrate metabolism;Lipid metabolism;Amino acid metabolism;Lipid metabolism	ko01100//Metabolic pathways;ko01110//Biosynthesis of secondary metabolites;ko00010//Glycolysis / Gluconeogenesis;ko00071//Fatty acid degradation;ko00350//Tyrosine metabolism;ko00592//alpha-Linolenic acid metabolism	K18857;K18857;K18857;K18857;K18857;K18857	-	GO:0008270//zinc ion binding;GO:0016491//oxidoreductase activity	GO:0055114//oxidation-reduction process
arahy.Tifrunner.gnm1.ann1.2C1RPT	211	323	339	16	21	19	6.44	7.97	10.50	0.49	0.59	0.58	8.30333333333333	0.553333333333333	-3.90746987489391	1.49123161557365e-40	2.63963121935544e-38	SLAC1	C4-dicarboxylate transporter/malic acid transport protein	-	-	-	-	GO:0016021//integral component of membrane	-	GO:0055085//transmembrane transport
arahy.Tifrunner.gnm1.ann1.RS70VX	1180	1275	1046	286	316	313	46.88	40.98	42.22	11.49	11.51	12.29	43.36	11.7633333333333	-1.88206782729531	1.49186751422658e-40	2.63963121935544e-38	NFYA10	nuclear transcription factor Y subunit A-10 isoform 2 [Glycine max]	-	-	-	-	-	GO:0003700//transcription factor activity, sequence-specific DNA binding	-
arahy.Tifrunner.gnm1.ann1.I7Y4WF	339	445	308	49	53	52	17.57	18.62	16.21	2.56	2.51	2.65	17.4666666666667	2.57333333333333	-2.76289405915674	1.81860729030481e-40	3.20466696859444e-38	TLP1	Pathogenesis-related thaumatin superfamily protein	-	-	-	-	-	-	-
arahy.Tifrunner.gnm1.ann1.A977GK	8	13	18	202	380	443	0.41	0.54	0.92	10.38	17.72	22.27	0.623333333333333	16.79	4.75145455577055	2.17787108623363e-40	3.82220784279926e-38	ChiC	Glycosyl hydrolase family protein with chitinase insertion domain	Metabolism;Metabolism	Global and overview maps;Carbohydrate metabolism	ko01100//Metabolic pathways;ko00520//Amino sugar and nucleotide sugar metabolism	K01183;K01183	-	GO:0004568//chitinase activity	GO:0005975//carbohydrate metabolic process;GO:0006032//chitin catabolic process
arahy.Tifrunner.gnm1.ann1.J8Q3D1	314	513	344	51	52	33	8.42	11.12	9.39	1.39	1.28	0.87	9.64333333333333	1.18	-3.0307450578466	2.65257974541118e-40	4.63655965257376e-38	SQE1	squalene monooxygenase 2	Metabolism;Metabolism;Metabolism;Metabolism	Global and overview maps;Global and overview maps;Lipid metabolism;Metabolism of terpenoids and polyketides	ko01100//Metabolic pathways;ko01110//Biosynthesis of secondary metabolites;ko00100//Steroid biosynthesis;ko00909//Sesquiterpenoid and triterpenoid biosynthesis	K00511;K00511;K00511;K00511	GO:0016021//integral component of membrane	GO:0004506//squalene monooxygenase activity;GO:0016491//oxidoreductase activity;GO:0050660//flavin adenine dinucleotide binding	GO:0008152//metabolic process;GO:0055114//oxidation-reduction process
arahy.Tifrunner.gnm1.ann1.L0VV9Y	134	234	119	956	1604	2208	6.89	9.73	6.22	49.69	75.55	112.25	7.61333333333333	79.1633333333333	3.37823221129696	2.74522258304764e-40	4.77922304227037e-38	CRRSP55	cysteine-rich receptor-like protein kinase 29-like [Glycine max]	-	-	-	-	-	-	-
arahy.Tifrunner.gnm1.ann1.6QHG67	352	534	559	61	53	57	6.66	8.22	10.59	1.17	0.94	1.10	8.49	1.07	-2.98815375715189	2.98832567650583e-40	5.18163719003404e-38	CTR1	Protein kinase superfamily protein	-	-	-	-	-	GO:0004672//protein kinase activity;GO:0004674//protein serine/threonine kinase activity;GO:0005524//ATP binding	GO:0006468//protein phosphorylation
arahy.Tifrunner.gnm1.ann1.1W3D05	400	402	348	54	41	39	15.41	12.55	13.63	2.10	1.45	1.50	13.8633333333333	1.68333333333333	-3.0418813920072	3.19117914419435e-40	5.51133166221836e-38	At1g18250	Pathogenesis-related thaumatin superfamily protein	-	-	-	-	-	-	-
arahy.Tifrunner.gnm1.ann1.GT8KW4	12	14	4	200	308	383	0.53	0.50	0.18	8.99	12.54	16.83	0.403333333333333	12.7866666666667	4.98652376774354	4.5012373117106e-40	7.74302127878345e-38	PER52	Peroxidase superfamily protein	Metabolism;Metabolism;Metabolism	Global and overview maps;Global and overview maps;Biosynthesis of other secondary metabolites	ko01100//Metabolic pathways;ko01110//Biosynthesis of secondary metabolites;ko00940//Phenylpropanoid biosynthesis	K00430;K00430;K00430	-	GO:0004601//peroxidase activity;GO:0020037//heme binding	GO:0006979//response to oxidative stress;GO:0055114//oxidation-reduction process
arahy.Tifrunner.gnm1.ann1.45BME0	1196	1428	1000	311	338	302	18.75	18.11	15.92	4.92	4.85	4.68	17.5933333333333	4.81666666666667	-1.86892185793822	8.79220416471832e-40	1.50645556654694e-37	--	oxidoreductase, 2OG-Fe(II) oxygenase family protein	-	-	-	-	-	GO:0016491//oxidoreductase activity	GO:0055114//oxidation-reduction process
arahy.Tifrunner.gnm1.ann1.V4D1J0	1441	1712	1403	440	421	357	33.80	32.49	33.46	10.43	9.05	8.29	33.25	9.25666666666667	-1.84478966417822	9.10742879609786e-40	1.55432256252774e-37	PHL7	myb family transcription factor APL-like isoform X3 [Glycine max]	-	-	-	-	-	GO:0003677//DNA binding;GO:0003682//chromatin binding	-
arahy.Tifrunner.gnm1.ann1.983LEL	1153	1330	988	257	344	310	48.19	44.81	41.87	10.87	13.20	12.82	44.9566666666667	12.2966666666667	-1.8702677819059	9.63848137684232e-40	1.63850403609701e-37	GSTL3	Glutathione S-transferase family protein	Metabolism	Metabolism of other amino acids	ko00480//Glutathione metabolism	K00799	-	GO:0005515//protein binding	-
arahy.Tifrunner.gnm1.ann1.W7ULQG	557	540	562	92	110	98	29.41	23.07	30.16	4.91	5.30	5.11	27.5466666666667	5.10666666666667	-2.4314239569401	1.14321895179679e-39	1.93583587271246e-37	UGT72B1	UDP-Glycosyltransferase superfamily protein	-	-	-	-	-	-	GO:0008152//metabolic process
arahy.Tifrunner.gnm1.ann1.A6N0MA	357	328	230	15	5	3	20.17	14.96	13.17	0.83	0.26	0.17	16.1	0.42	-5.26052755022322	1.35315292788051e-39	2.28240569146663e-37	PPA4	soluble inorganic pyrophosphatase	Metabolism	Energy metabolism	ko00190//Oxidative phosphorylation	K01507	GO:0005737//cytoplasm	GO:0000287//magnesium ion binding;GO:0004427//inorganic diphosphatase activity	GO:0006796//phosphate-containing compound metabolic process
arahy.Tifrunner.gnm1.ann1.979X0J	639	778	770	158	189	156	22.17	21.82	27.16	5.55	5.99	5.36	23.7166666666667	5.63333333333333	-2.0738405102443	1.61328596116054e-39	2.71063306706777e-37	PCKA	phosphoenolpyruvate carboxykinase 1	Metabolism;Metabolism;Metabolism;Metabolism;Metabolism;Metabolism;Metabolism	Global and overview maps;Global and overview maps;Global and overview maps;Carbohydrate metabolism;Carbohydrate metabolism;Energy metabolism;Carbohydrate metabolism	ko01100//Metabolic pathways;ko01110//Biosynthesis of secondary metabolites;ko01200//Carbon metabolism;ko00010//Glycolysis / Gluconeogenesis;ko00620//Pyruvate metabolism;ko00710//Carbon fixation in photosynthetic organisms;ko00020//Citrate cycle (TCA cycle)	K01610;K01610;K01610;K01610;K01610;K01610;K01610	-	GO:0004611//phosphoenolpyruvate carboxykinase activity;GO:0004612//phosphoenolpyruvate carboxykinase (ATP) activity;GO:0005524//ATP binding;GO:0017076//purine nucleotide binding	GO:0006094//gluconeogenesis
arahy.Tifrunner.gnm1.ann1.G8PY79	296	447	249	1534	1400	1532	9.31	11.39	7.93	48.78	40.15	47.46	9.54333333333333	45.4633333333333	2.25213829560366	2.13690855938419e-39	3.57655788188205e-37	--	ankyrin repeat-containing protein At5g02620-like isoform X3 [Glycine max]	-	-	-	-	-	GO:0005515//protein binding	-
arahy.Tifrunner.gnm1.ann1.EY0R4L	305	327	358	40	36	32	7.93	6.88	9.47	1.05	0.85	0.83	8.09333333333333	0.91	-3.15279556533583	2.83285292784765e-39	4.72312852189492e-37	ARF4	auxin response factor 4	-	-	-	-	GO:0005634//nucleus	GO:0003677//DNA binding;GO:0046983//protein dimerization activity	GO:0009725//response to hormone
arahy.Tifrunner.gnm1.ann1.VT3Q0W	254	263	344	12	4	3	32.63	27.33	44.93	1.56	0.47	0.38	34.9633333333333	0.803333333333333	-5.4437001841698	3.5376784003774e-39	5.87566363900229e-37	--	uncharacterized protein LOC100785884 [Glycine max]	-	-	-	-	-	-	-
arahy.Tifrunner.gnm1.ann1.SLB9HH	294	302	303	32	22	28	11.95	9.93	12.52	1.32	0.82	1.13	11.4666666666667	1.09	-3.39504602409138	3.80065984556325e-39	6.28835128417257e-37	At1g29660	GDSL-like Lipase/Acylhydrolase superfamily protein	-	-	-	-	-	GO:0016787//hydrolase activity	GO:0006629//lipid metabolic process
arahy.Tifrunner.gnm1.ann1.V70XEM	6	4	5	256	230	344	0.69	0.37	0.59	29.90	24.34	39.28	0.55	31.1733333333333	5.82473700028584	3.96426227488447e-39	6.53409906288848e-37	--	Unknown protein	-	-	-	-	-	-	-
arahy.Tifrunner.gnm1.ann1.UEEX8A	381	541	376	32	73	32	17.98	20.63	18.02	1.52	3.14	1.49	18.8766666666667	2.05	-3.20290821426098	4.97270548786012e-39	8.14691486235729e-37	BGLU12	beta glucosidase 15	Metabolism;Metabolism;Metabolism;Metabolism;Metabolism	Global and overview maps;Global and overview maps;Biosynthesis of other secondary metabolites;Carbohydrate metabolism;Metabolism of other amino acids	ko01100//Metabolic pathways;ko01110//Biosynthesis of secondary metabolites;ko00940//Phenylpropanoid biosynthesis;ko00500//Starch and sucrose metabolism;ko00460//Cyanoamino acid metabolism	K01188;K01188;K01188;K01188;K01188	-	-	GO:0005975//carbohydrate metabolic process
arahy.Tifrunner.gnm1.ann1.LEG0TK	1069	1542	1251	284	413	351	26.52	31.01	31.59	7.12	9.38	8.59	29.7066666666667	8.36333333333333	-1.82863676193086	4.98035119270267e-39	8.14691486235729e-37	APRR2	two-component response regulator-like APRR2-like isoform X2 [Glycine max]	-	-	-	-	-	GO:0000156//phosphorelay response regulator activity;GO:0003677//DNA binding;GO:0003682//chromatin binding	GO:0000160//phosphorelay signal transduction system
arahy.Tifrunner.gnm1.ann1.II8QNR	1203	1363	1104	304	252	220	37.19	62.78	51.97	8.98	10.77	19.34	50.6466666666667	13.03	-1.95863023661654	6.42335676977301e-39	1.04678982185297e-36	PAP3	purple acid phosphatase 3	Metabolism;Metabolism	Global and overview maps;Metabolism of cofactors and vitamins	ko01100//Metabolic pathways;ko00740//Riboflavin metabolism	K14379;K14379	-	GO:0003993//acid phosphatase activity;GO:0016787//hydrolase activity	-
MSTRG.32109	346	497	360	60	40	50	39.70	46.07	41.93	6.92	4.23	5.69	42.5666666666667	5.61333333333333	-2.92279448152369	7.01769297019719e-39	1.13936319312763e-36	--	Uncharacterized protein TCM_019614 [Theobroma cacao]	-	-	-	-	-	-	-
arahy.Tifrunner.gnm1.ann1.Y91V86	4992	6081	5432	1507	1595	1051	96.56	95.07	106.26	29.63	28.27	20.01	99.2966666666667	25.97	-1.93489927408792	8.42913239527782e-39	1.36341216493619e-36	PPC1	phosphoenolpyruvate carboxylase 1	Metabolism;Metabolism;Metabolism;Metabolism	Global and overview maps;Global and overview maps;Carbohydrate metabolism;Energy metabolism	ko01100//Metabolic pathways;ko01200//Carbon metabolism;ko00620//Pyruvate metabolism;ko00710//Carbon fixation in photosynthetic organisms	K01595;K01595;K01595;K01595	-	GO:0003824//catalytic activity;GO:0008964//phosphoenolpyruvate carboxylase activity	GO:0006099//tricarboxylic acid cycle;GO:0015977//carbon fixation
arahy.Tifrunner.gnm1.ann1.ITU21P	353	440	409	39	13	13	7.58	7.65	8.93	0.86	0.26	0.29	8.05333333333333	0.47	-4.09885338692628	1.0628292156266e-38	1.71273545234936e-36	CSLA2	glucomannan 4-beta-mannosyltransferase 2-like [Glycine max]	-	-	-	-	-	-	-
arahy.Tifrunner.gnm1.ann1.937JDH	443	654	558	81	49	38	10.82	12.87	13.77	1.78	0.91	0.86	12.4866666666667	1.18333333333333	-3.39945996985101	1.10883787395149e-38	1.78025974066382e-36	BGAL5	beta-galactosidase 5	-	-	-	-	-	-	GO:0005975//carbohydrate metabolic process
arahy.Tifrunner.gnm1.ann1.RQ5XX8	15112	21308	17253	49274	78587	78159	589.80	675.72	687.74	1953.20	2840.99	3055.72	651.086666666667	2616.63666666667	2.00679211315957	1.20084345703053e-38	1.92086210401537e-36	CAT1	catalase 2	Metabolism;Metabolism;Environmental Information Processing;Cellular Processes;Metabolism;Metabolism	Global and overview maps;Global and overview maps;Signal transduction;Transport and catabolism;Carbohydrate metabolism;Amino acid metabolism	ko01110//Biosynthesis of secondary metabolites;ko01200//Carbon metabolism;ko04016//MAPK signaling pathway - plant;ko04146//Peroxisome;ko00630//Glyoxylate and dicarboxylate metabolism;ko00380//Tryptophan metabolism	K03781;K03781;K03781;K03781;K03781;K03781	-	GO:0004096//catalase activity;GO:0020037//heme binding	GO:0006979//response to oxidative stress;GO:0055114//oxidation-reduction process
arahy.Tifrunner.gnm1.ann1.E8CC8A	957	1177	1034	252	215	254	20.24	20.15	22.25	5.40	4.17	5.31	20.88	4.96	-2.07370968618301	1.34233177525014e-38	2.139291916372e-36	PPC1	phosphoenolpyruvate carboxylase 1	Metabolism;Metabolism;Metabolism;Metabolism	Global and overview maps;Global and overview maps;Carbohydrate metabolism;Energy metabolism	ko01100//Metabolic pathways;ko01200//Carbon metabolism;ko00620//Pyruvate metabolism;ko00710//Carbon fixation in photosynthetic organisms	K01595;K01595;K01595;K01595	-	GO:0003824//catalytic activity;GO:0008964//phosphoenolpyruvate carboxylase activity	GO:0006099//tricarboxylic acid cycle;GO:0015977//carbon fixation
arahy.Tifrunner.gnm1.ann1.R2H4JL	815	732	609	92	46	43	85.03	61.79	64.58	9.70	4.40	4.44	70.4666666666667	6.18	-3.51126222764452	1.83861498880261e-38	2.91949161720162e-36	MLP146	MLP-like protein 43	-	-	-	-	-	-	GO:0006952//defense response;GO:0009607//response to biotic stimulus
arahy.Tifrunner.gnm1.ann1.967JHU	850	1189	1075	229	222	257	17.82	20.27	22.84	4.86	4.23	5.28	20.31	4.79	-2.08409267855997	2.01454605895556e-38	3.18717361714104e-36	PPC2	phosphoenolpyruvate carboxylase 1	Metabolism;Metabolism;Metabolism;Metabolism	Global and overview maps;Global and overview maps;Carbohydrate metabolism;Energy metabolism	ko01100//Metabolic pathways;ko01200//Carbon metabolism;ko00620//Pyruvate metabolism;ko00710//Carbon fixation in photosynthetic organisms	K01595;K01595;K01595;K01595	-	GO:0003824//catalytic activity;GO:0008964//phosphoenolpyruvate carboxylase activity	GO:0006099//tricarboxylic acid cycle;GO:0015977//carbon fixation
arahy.Tifrunner.gnm1.ann1.QU1D1P	1509	1080	1262	175	240	138	103.35	59.86	87.92	12.14	15.06	9.31	83.71	12.17	-2.78207080942711	2.07864031196279e-38	3.27661741393727e-36	CCR1	cinnamoyl coa reductase 1	-	-	-	-	-	GO:0003824//catalytic activity;GO:0050662//coenzyme binding	GO:0044237//cellular metabolic process
arahy.Tifrunner.gnm1.ann1.77E9KA	343	368	370	38	17	33	13.85	12.02	15.18	1.55	0.63	1.32	13.6833333333333	1.16666666666667	-3.55195539483283	2.58656185778944e-38	4.06249528888821e-36	PPCK2	Protein kinase superfamily protein	-	-	-	-	-	GO:0004672//protein kinase activity;GO:0004674//protein serine/threonine kinase activity;GO:0005524//ATP binding	GO:0006468//protein phosphorylation
arahy.Tifrunner.gnm1.ann1.5IIL4Y	1807	2432	1851	541	494	366	336.90	366.77	350.83	101.97	84.30	67.46	351.5	84.5766666666667	-2.05519308215653	2.61275353891418e-38	4.07410982584139e-36	CP12-2	CP12 domain-containing protein 2	-	-	-	-	-	-	-
arahy.Tifrunner.gnm1.ann1.R19NAC	1807	2432	1851	541	494	366	336.90	366.77	350.83	101.97	84.30	67.46	351.5	84.5766666666667	-2.05519308215653	2.61275353891418e-38	4.07410982584139e-36	CP12-2	CP12 domain-containing protein 2	-	-	-	-	-	-	-
arahy.Tifrunner.gnm1.ann1.H74NZW	18	25	25	229	470	626	1.26	1.41	1.78	16.17	30.08	43.23	1.48333333333333	29.8266666666667	4.32968801520536	3.03449441625511e-38	4.71477772223092e-36	GALT29A	Glycosyltransferase family 29 (sialyltransferase) family protein	Metabolism;Metabolism;Metabolism	Global and overview maps;Glycan biosynthesis and metabolism;Glycan biosynthesis and metabolism	ko01100//Metabolic pathways;ko00603//Glycosphingolipid biosynthesis - globo and isoglobo series;ko00604//Glycosphingolipid biosynthesis - ganglio series	K00780;K00780;K00780	GO:0030173//integral component of Golgi membrane	GO:0008373//sialyltransferase activity	GO:0006486//protein glycosylation
arahy.Tifrunner.gnm1.ann1.K6QUG2	1190	1286	1019	311	343	302	36.99	32.34	32.21	9.77	9.78	9.28	33.8466666666667	9.61	-1.81640542323472	3.2858123547908e-38	5.08702427742237e-36	RAP2-7	ethylene-responsive transcription factor 3 [Glycine max]	-	-	-	-	-	GO:0003677//DNA binding;GO:0003700//transcription factor activity, sequence-specific DNA binding	-
arahy.Tifrunner.gnm1.ann1.1EP8UK	717	1166	627	4960	4638	8295	78.69	103.49	69.96	550.18	466.26	899.78	84.0466666666667	638.74	2.92596629195645	3.372922099861e-38	5.20330249490657e-36	tlp	Pathogenesis-related thaumatin superfamily protein	-	-	-	-	-	-	-
arahy.Tifrunner.gnm1.ann1.H8QW84	230	302	296	13	32	15	8.86	9.42	11.61	0.49	1.11	0.56	9.96333333333333	0.72	-3.79055967951463	3.64858977658199e-38	5.60860702925719e-36	--	RING/U-box superfamily protein	-	-	-	-	-	GO:0008270//zinc ion binding	-
arahy.Tifrunner.gnm1.ann1.5XAX9E	8504	9111	8960	2319	1798	1716	487.75	422.78	522.46	134.49	94.49	97.29	477.663333333333	108.756666666667	-2.13489029674963	4.04330072136929e-38	6.1933937445455e-36	PER42	Peroxidase superfamily protein	Metabolism;Metabolism;Metabolism	Global and overview maps;Global and overview maps;Biosynthesis of other secondary metabolites	ko01100//Metabolic pathways;ko01110//Biosynthesis of secondary metabolites;ko00940//Phenylpropanoid biosynthesis	K00430;K00430;K00430	-	GO:0004601//peroxidase activity;GO:0020037//heme binding	GO:0006979//response to oxidative stress;GO:0055114//oxidation-reduction process
arahy.Tifrunner.gnm1.ann1.3P0VVA	466	621	514	116	105	89	20.16	21.96	19.76	5.66	3.62	3.72	20.6266666666667	4.33333333333333	-2.25096157353322	5.20197964059086e-38	7.94016251549202e-36	MPK20	Protein kinase superfamily protein	-	-	-	-	-	GO:0004672//protein kinase activity;GO:0004707//MAP kinase activity;GO:0005524//ATP binding	GO:0006468//protein phosphorylation
arahy.Tifrunner.gnm1.ann1.PUN2TH	44	39	26	263	424	309	1.83	1.33	1.10	11.16	16.29	12.79	1.42	13.4133333333333	3.23970496957969	5.71463334238055e-38	8.69205757048612e-36	At4g08290	nodulin MtN21 /EamA-like transporter family protein	-	-	-	-	GO:0016020//membrane	-	-
arahy.Tifrunner.gnm1.ann1.IK43K5	1300	2129	1514	181	292	346	48.46	64.20	57.37	6.83	9.97	12.75	56.6766666666667	9.85	-2.52455928162858	6.43773432761264e-38	9.75766941845037e-36	--	O-acyltransferase (WSD1-like) family protein	-	-	-	-	-	GO:0004144//diacylglycerol O-acyltransferase activity	GO:0045017//glycerolipid biosynthetic process
arahy.Tifrunner.gnm1.ann1.RXWH3W	373	441	310	30	7	24	43.22	41.34	36.52	3.51	0.74	2.75	40.36	2.33333333333333	-4.11246184799519	6.67847630628606e-38	1.00872916167663e-35	ASP	kunitz trypsin inhibitor 1	-	-	-	-	-	GO:0004866//endopeptidase inhibitor activity	-
arahy.Tifrunner.gnm1.ann1.MEA9HI	293	341	257	6	3	1	9.75	9.16	8.70	0.21	0.09	0.03	9.20333333333333	0.11	-6.38658105322962	6.70967843027204e-38	1.00992309122869e-35	--	protein CHUP1, chloroplastic-like [Glycine max]	-	-	-	-	-	-	-
MSTRG.30705	249	379	243	24	28	34	17.00	21.12	17.02	1.67	1.77	2.32	18.38	1.92	-3.25895855056788	6.77772015861609e-38	1.01663457147353e-35	--	PREDICTED: glycine-rich cell wall structural protein-like isoform X3 [Arachis ipaensis]	-	-	-	-	-	-	-
arahy.Tifrunner.gnm1.ann1.21R0E2	304	239	288	5	9	1	18.27	11.60	17.58	0.33	0.48	0.07	15.8166666666667	0.293333333333333	-5.75276075327118	1.00862117404048e-37	1.50767997494762e-35	PPCK1	Protein kinase superfamily protein	-	-	-	-	-	GO:0004672//protein kinase activity;GO:0004674//protein serine/threonine kinase activity;GO:0005524//ATP binding	GO:0006468//protein phosphorylation
arahy.Tifrunner.gnm1.ann1.QLUK9J	357	478	431	1573	1506	1341	19.21	20.83	23.60	85.67	74.35	71.40	21.2133333333333	77.14	1.86250781101887	1.09219826545902e-37	1.62700008966951e-35	ATHB-16	DNA-binding protein n=1 Tax=Catharanthus roseus RepID=A1DR77_CATRO	-	-	-	-	GO:0005634//nucleus	GO:0000976//transcription regulatory region sequence-specific DNA binding;GO:0003677//DNA binding;GO:0003700//transcription factor activity, sequence-specific DNA binding;GO:0043565//sequence-specific DNA binding	-
arahy.Tifrunner.gnm1.ann1.VI8BIT	578	736	580	4	0	1	23.36	24.06	23.79	0.16	0.00	0.04	23.7366666666667	0.0666666666666667	-8.47593604244639	1.12105089163775e-37	1.66426147608235e-35	DTX35	MATE efflux family protein	-	-	-	-	GO:0016020//membrane	GO:0015238//drug transmembrane transporter activity;GO:0015297//antiporter activity	GO:0006855//drug transmembrane transport;GO:0055085//transmembrane transport
arahy.Tifrunner.gnm1.ann1.FK15VW	50	91	62	396	420	512	1.76	2.59	2.22	14.08	13.52	17.80	2.19	15.1333333333333	2.78872702185594	1.38441754194495e-37	2.04822921589665e-35	COB	protein COBRA-like [Glycine max]	-	-	-	-	GO:0031225//anchored component of membrane	-	GO:0010215//cellulose microfibril organization;GO:0016049//cell growth
arahy.Tifrunner.gnm1.ann1.8Y4PDX	814	682	725	72	61	113	30.39	20.59	27.50	2.73	2.09	4.17	26.16	2.99666666666667	-3.12593202070479	1.56465069237152e-37	2.30700826066711e-35	BGLU12	beta glucosidase 17	-	-	-	-	-	-	GO:0005975//carbohydrate metabolic process
arahy.Tifrunner.gnm1.ann1.Q36MFY	70677	77700	69077	19930	16690	13321	1941.53	1726.90	1929.08	553.51	420.05	361.76	1865.83666666667	445.106666666667	-2.06759968545219	1.64822156575368e-37	2.42199175097818e-35	THI1-2	thiamine thiazole synthase 2, chloroplastic-like [Glycine max]	Metabolism;Metabolism	Global and overview maps;Metabolism of cofactors and vitamins	ko01100//Metabolic pathways;ko00730//Thiamine metabolism	K03146;K03146	-	-	GO:0006950//response to stress;GO:0009228//thiamine biosynthetic process
arahy.Tifrunner.gnm1.ann1.RL0B30	19197	15424	11955	617	347	512	1138.84	740.28	720.97	37.01	18.89	30.01	866.696666666667	28.6366666666667	-4.91959167949067	2.06542058811011e-37	3.02479449574274e-35	RD22	BURP domain-containing protein	-	-	-	-	-	-	-
arahy.Tifrunner.gnm1.ann1.AF3FG0	2251	2829	2410	799	862	645	40.02	40.71	43.55	14.36	14.05	11.34	41.4266666666667	13.25	-1.64456738106276	2.08696639554065e-37	3.04605745051487e-35	GI	gigantea protein (GI)	Organismal Systems	Environmental adaptation	ko04712//Circadian rhythm - plant	K12124	-	-	-
arahy.Tifrunner.gnm1.ann1.ELJ55T	412	502	443	81	55	62	15.77	15.56	17.27	3.14	1.93	2.34	16.2	2.47	-2.71341086618731	2.20337404547421e-37	3.2051698489014e-35	ENO1	phosphopyruvate hydratase	Metabolism;Metabolism;Metabolism;Metabolism;Metabolism;Genetic Information Processing	Global and overview maps;Global and overview maps;Global and overview maps;Global and overview maps;Carbohydrate metabolism;Folding, sorting and degradation	ko01100//Metabolic pathways;ko01110//Biosynthesis of secondary metabolites;ko01200//Carbon metabolism;ko01230//Biosynthesis of amino acids;ko00010//Glycolysis / Gluconeogenesis;ko03018//RNA degradation	K01689;K01689;K01689;K01689;K01689;K01689	GO:0000015//phosphopyruvate hydratase complex	GO:0000287//magnesium ion binding;GO:0004634//phosphopyruvate hydratase activity	GO:0006096//glycolytic process
arahy.Tifrunner.gnm1.ann1.00B185	13	27	31	241	428	539	0.29	0.49	0.69	5.37	8.66	11.77	0.49	8.6	4.13348300547425	2.28938744224652e-37	3.31915238240617e-35	BGAL1	beta galactosidase 1	-	-	-	-	-	GO:0030246//carbohydrate binding	GO:0005975//carbohydrate metabolic process
arahy.Tifrunner.gnm1.ann1.NG49FS	65	51	55	491	490	340	6.08	3.86	5.23	46.45	42.01	31.45	5.05666666666667	39.97	2.98265898789457	4.14981240482094e-37	5.9963405978861e-35	AHL20	putative DNA-binding protein ESCAROLA-like [Glycine max]	-	-	-	-	-	-	-
arahy.Tifrunner.gnm1.ann1.9PR62B	36	74	41	318	459	531	1.24	2.06	1.43	11.07	14.49	18.08	1.57666666666667	14.5466666666667	3.20573901298421	4.3011575346516e-37	6.19438132789409e-35	CPRF2	bZIP transcription factor family protein	-	-	-	-	-	GO:0003700//transcription factor activity, sequence-specific DNA binding;GO:0043565//sequence-specific DNA binding	-
arahy.Tifrunner.gnm1.ann1.L6ZHES	198	295	406	3	6	6	6.90	8.31	14.37	0.12	0.20	0.21	9.86	0.176666666666667	-5.80248588253587	6.29660760335986e-37	9.0381338741075e-35	AGPS1	Glucose-1-phosphate adenylyltransferase family protein	Metabolism;Metabolism;Metabolism;Metabolism	Global and overview maps;Global and overview maps;Carbohydrate metabolism;Carbohydrate metabolism	ko01100//Metabolic pathways;ko01110//Biosynthesis of secondary metabolites;ko00500//Starch and sucrose metabolism;ko00520//Amino sugar and nucleotide sugar metabolism	K00975;K00975;K00975;K00975	-	GO:0008878//glucose-1-phosphate adenylyltransferase activity;GO:0016779//nucleotidyltransferase activity	GO:0005978//glycogen biosynthetic process;GO:0009058//biosynthetic process
arahy.Tifrunner.gnm1.ann1.H8JSRB	544	704	557	148	151	127	13.02	13.66	13.57	3.58	3.31	3.01	13.4166666666667	3.3	-2.02348835292237	6.54517472795091e-37	9.33311773953763e-35	--	Calcineurin-like metallo-phosphoesterase superfamily protein	-	-	-	-	-	GO:0016787//hydrolase activity	-
arahy.Tifrunner.gnm1.ann1.NP9S9N	544	704	557	148	151	127	13.02	13.66	13.57	3.58	3.31	3.01	13.4166666666667	3.3	-2.02348835292237	6.54517472795091e-37	9.33311773953763e-35	--	Calcineurin-like metallo-phosphoesterase superfamily protein	-	-	-	-	-	GO:0016787//hydrolase activity	-
arahy.Tifrunner.gnm1.ann1.JBC01Z	1387	1718	1411	323	459	250	44.04	44.12	45.55	10.37	13.35	7.85	44.57	10.5233333333333	-2.08248120102083	9.22693798651834e-37	1.31140503205765e-34	--	Major facilitator superfamily protein	-	-	-	-	-	-	-
arahy.Tifrunner.gnm1.ann1.7WJ360	364	490	355	1306	1659	1962	11.06	12.05	10.95	40.09	46.15	58.89	11.3533333333333	48.3766666666667	2.09119543136102	1.00976520716109e-36	1.43046771128191e-34	--	Unknown protein	-	-	-	-	-	-	-
arahy.Tifrunner.gnm1.ann1.1ZU96Y	4510	5870	4199	11915	14410	15034	141.48	148.96	133.92	377.55	414.06	465.54	141.453333333333	419.05	1.56679621887034	1.16292913708341e-36	1.64207866981852e-34	HIRL2	SPFH/Band 7/PHB domain-containing membrane-associated protein family	-	-	-	-	GO:0016020//membrane	-	-
arahy.Tifrunner.gnm1.ann1.0R3YHS	1544	2183	1703	4590	6754	6635	52.03	59.53	58.34	156.42	208.59	221.10	56.6333333333333	195.37	1.78648559977325	1.25929789585734e-36	1.77238001582857e-34	CNX1	Calcium-binding protein cnx1 n=1 Tax=Ophiostoma piceae (strain UAMH 11346) RepID=S3BU07_OPHP1	Genetic Information Processing;Cellular Processes	Folding, sorting and degradation;Transport and catabolism	ko04141//Protein processing in endoplasmic reticulum;ko04145//Phagosome	K08054;K08054	GO:0005783//endoplasmic reticulum	GO:0005509//calcium ion binding;GO:0005515//protein binding;GO:0051082//unfolded protein binding	GO:0006457//protein folding
arahy.Tifrunner.gnm1.ann1.PN33QT	2270	2216	1767	423	305	239	188.28	148.66	148.97	35.47	23.19	19.56	161.97	26.0733333333333	-2.63507968215863	1.51011002127869e-36	2.11850353761844e-34	SAT5	serine acetyltransferase 1; 1	Metabolism;Metabolism;Metabolism;Metabolism;Metabolism;Metabolism	Global and overview maps;Global and overview maps;Global and overview maps;Global and overview maps;Amino acid metabolism;Energy metabolism	ko01100//Metabolic pathways;ko01110//Biosynthesis of secondary metabolites;ko01200//Carbon metabolism;ko01230//Biosynthesis of amino acids;ko00270//Cysteine and methionine metabolism;ko00920//Sulfur metabolism	K00640;K00640;K00640;K00640;K00640;K00640	GO:0005737//cytoplasm	GO:0009001//serine O-acetyltransferase activity;GO:0016740//transferase activity	GO:0006535//cysteine biosynthetic process from serine
arahy.Tifrunner.gnm1.ann1.1QW2C7	2898	3870	3222	966	1348	1157	65.68	70.97	74.23	22.13	27.99	25.92	70.2933333333333	25.3466666666667	-1.4715918383595	1.57652201057079e-36	2.20453718181398e-34	ERD4	ERD (early-responsive to dehydration stress) family protein	-	-	-	-	GO:0016020//membrane	-	-
arahy.Tifrunner.gnm1.ann1.54B16H	556	792	532	135	165	140	8.97	10.34	8.72	2.20	2.44	2.23	9.34333333333333	2.29	-2.02858974021439	1.64067800680363e-36	2.28687301983699e-34	BOR1	Anion exchange family protein n=2 Tax=Populus trichocarpa RepID=B9GSX6_POPTR	-	-	-	-	GO:0016020//membrane;GO:0016021//integral component of membrane	GO:0005452//inorganic anion exchanger activity	GO:0006820//anion transport
arahy.Tifrunner.gnm1.ann1.YRC4PH	1113	1556	1102	366	406	315	45.13	51.04	45.42	14.98	15.07	12.62	47.1966666666667	14.2233333333333	-1.73042536092844	1.89420664361398e-36	2.63179371134688e-34	CIA2	zinc finger protein CONSTANS-LIKE 16-like [Glycine max]	-	-	-	-	-	GO:0005515//protein binding	-
arahy.Tifrunner.gnm1.ann1.21I7WM	141	129	110	583	1398	1102	14.39	10.64	11.41	60.14	130.74	111.13	12.1466666666667	100.67	3.05100145586582	2.02823503635947e-36	2.80900832559574e-34	CBSX2	CBS domain-containing protein CBSX1, chloroplastic-like [Glycine max]	-	-	-	-	-	GO:0030554//adenyl nucleotide binding	-
arahy.Tifrunner.gnm1.ann1.4I2AVL	712	849	697	189	183	136	11.05	10.68	11.02	2.98	2.61	2.09	10.9166666666667	2.56	-2.09231669059102	2.17731532338896e-36	3.0058739475665e-34	Ibtk	Regulator of chromosome condensation (RCC1) family protein	-	-	-	-	-	GO:0005515//protein binding	-
arahy.Tifrunner.gnm1.ann1.GZ0G6J	313	366	288	36	50	52	13.38	12.65	12.52	1.54	1.97	2.21	12.85	1.90666666666667	-2.752643808024	2.35051058146909e-36	3.23467565701916e-34	At3g57810	OTU-like cysteine protease	-	-	-	-	-	-	-
arahy.Tifrunner.gnm1.ann1.BAG535	222	245	220	7	3	4	10.54	9.41	10.64	0.34	0.13	0.19	10.1966666666667	0.22	-5.53445027219975	2.76978070676828e-36	3.79959569169931e-34	KUA1	MYB transcription factor MYB127 [Glycine max]	-	-	-	-	-	GO:0003676//nucleic acid binding;GO:0003677//DNA binding;GO:0003682//chromatin binding;GO:0008270//zinc ion binding	-
arahy.Tifrunner.gnm1.ann1.AC1RDM	784	1345	920	237	274	226	15.83	21.97	18.89	4.84	5.06	4.51	18.8966666666667	4.80333333333333	-1.97602393364468	3.44564695116758e-36	4.71184068410611e-34	HDG2	homeobox-leucine zipper protein ANTHOCYANINLESS 2-like isoform X2 [Glycine max]	-	-	-	-	GO:0005634//nucleus	GO:0003677//DNA binding;GO:0003700//transcription factor activity, sequence-specific DNA binding;GO:0008289//lipid binding;GO:0043565//sequence-specific DNA binding	-
arahy.Tifrunner.gnm1.ann1.ILN3K9	12	17	16	186	213	215	1.51	1.73	2.05	23.67	24.56	26.75	1.76333333333333	24.9933333333333	3.82516619817407	3.48054998202691e-36	4.74460255254354e-34	ERF12	ethylene-responsive transcription factor 12 [Glycine max]	-	-	-	-	-	GO:0003677//DNA binding;GO:0003700//transcription factor activity, sequence-specific DNA binding	-
arahy.Tifrunner.gnm1.ann1.A1ZC3A	93	178	157	649	1153	1190	0.90	1.40	1.55	6.36	10.24	11.40	1.28333333333333	9.33333333333333	2.86249647625007	4.50448150683781e-36	6.12115262821042e-34	GLT1	glutamate synthase 1	Metabolism;Metabolism;Metabolism;Metabolism;Metabolism	Global and overview maps;Global and overview maps;Global and overview maps;Amino acid metabolism;Energy metabolism	ko01100//Metabolic pathways;ko01110//Biosynthesis of secondary metabolites;ko01230//Biosynthesis of amino acids;ko00250//Alanine, aspartate and glutamate metabolism;ko00910//Nitrogen metabolism	K00264;K00264;K00264;K00264;K00264	-	GO:0003824//catalytic activity;GO:0005506//iron ion binding;GO:0010181//FMN binding;GO:0015930//glutamate synthase activity;GO:0016040//glutamate synthase (NADH) activity;GO:0016491//oxidoreductase activity;GO:0050660//flavin adenine dinucleotide binding;GO:0051536//iron-sulfur cluster binding	GO:0006537//glutamate biosynthetic process;GO:0006807//nitrogen compound metabolic process;GO:0008152//metabolic process;GO:0055114//oxidation-reduction process
arahy.Tifrunner.gnm1.ann1.F91WU6	1967	2344	1829	641	606	514	88.06	84.89	83.24	28.98	24.83	22.75	85.3966666666667	25.52	-1.74255142836214	4.71054878867957e-36	6.38117435751471e-34	UGP	UTP-glucose-1-phosphate uridylyltransferase	Metabolism;Metabolism;Metabolism;Metabolism;Metabolism	Global and overview maps;Carbohydrate metabolism;Carbohydrate metabolism;Carbohydrate metabolism;Carbohydrate metabolism	ko01100//Metabolic pathways;ko00500//Starch and sucrose metabolism;ko00520//Amino sugar and nucleotide sugar metabolism;ko00040//Pentose and glucuronate interconversions;ko00052//Galactose metabolism	K00963;K00963;K00963;K00963;K00963	-	GO:0016779//nucleotidyltransferase activity	GO:0008152//metabolic process
MSTRG.42356	573	366	452	41	57	40	66.45	34.32	53.24	4.81	6.03	4.58	51.3366666666667	5.14	-3.32014935900928	5.17906089987126e-36	6.99399099528097e-34	--	proton pump-interactor 1-like, partial [Dorcoceras hygrometricum]	-	-	-	-	-	-	-
arahy.Tifrunner.gnm1.ann1.M7A5MM	374	255	327	26	18	13	22.40	12.38	19.92	1.55	1.01	0.76	18.2333333333333	1.10666666666667	-4.04228568633299	5.90766798539855e-36	7.95315215835534e-34	PPCK1	Protein kinase superfamily protein	-	-	-	-	-	GO:0004672//protein kinase activity;GO:0004674//protein serine/threonine kinase activity;GO:0005524//ATP binding	GO:0006468//protein phosphorylation
arahy.Tifrunner.gnm1.ann1.L6XCTY	977	1248	1312	285	300	223	19.85	20.51	27.10	5.85	5.58	4.48	22.4866666666667	5.30333333333333	-2.08409848268708	6.62251422708082e-36	8.88790616810298e-34	PMA4	plasma membrane H+-ATPase	Metabolism	Energy metabolism	ko00190//Oxidative phosphorylation	K01535	GO:0016021//integral component of membrane	GO:0000166//nucleotide binding;GO:0016887//ATPase activity;GO:0019829//cation-transporting ATPase activity;GO:0046872//metal ion binding	GO:0006754//ATP biosynthetic process;GO:0006812//cation transport
arahy.Tifrunner.gnm1.ann1.VWE764	823	845	760	193	223	209	23.30	19.34	22.05	5.45	5.82	5.88	21.5633333333333	5.71666666666667	-1.91533413635393	6.90396745928846e-36	9.23703967261406e-34	PDC1	pyruvate decarboxylase-2	Metabolism;Metabolism;Metabolism	Global and overview maps;Global and overview maps;Carbohydrate metabolism	ko01100//Metabolic pathways;ko01110//Biosynthesis of secondary metabolites;ko00010//Glycolysis / Gluconeogenesis	K01568;K01568;K01568	-	GO:0000287//magnesium ion binding;GO:0003824//catalytic activity;GO:0030976//thiamine pyrophosphate binding	-
arahy.Tifrunner.gnm1.ann1.6C0LG0	326	353	347	1160	2370	1968	13.29	11.62	14.36	47.78	88.46	79.28	13.09	71.84	2.45632225279591	8.17659708773995e-36	1.09060709894289e-33	At3g17800	uncharacterized protein LOC100777314 isoform X4 [Glycine max]	-	-	-	-	-	-	-
arahy.Tifrunner.gnm1.ann1.8G8R7R	752	773	719	178	161	164	31.29	26.03	30.39	7.50	6.13	6.76	29.2366666666667	6.79666666666667	-2.10487956136287	9.1846029431032e-36	1.22129862877479e-33	--	Calcium-binding EF-hand family protein	-	-	-	-	-	GO:0005509//calcium ion binding	-
arahy.Tifrunner.gnm1.ann1.NAI4LE	35	27	21	214	327	283	1.78	1.12	1.11	11.00	15.26	14.24	1.33666666666667	13.5	3.33624776620443	1.6524479809396e-35	2.19058004665905e-33	--	hypothetical protein	-	-	-	-	-	-	-
arahy.Tifrunner.gnm1.ann1.92DGJ8	731	1313	868	161	104	154	26.03	37.81	31.42	5.79	3.40	5.43	31.7533333333333	4.87333333333333	-2.70392723741158	1.68731715035062e-35	2.22998509605332e-33	UGT85A24	UDP-Glycosyltransferase superfamily protein	Metabolism;Metabolism	Global and overview maps;Global and overview maps	ko01100//Metabolic pathways;ko01110//Biosynthesis of secondary metabolites	K21374;K21374	-	-	GO:0008152//metabolic process
arahy.Tifrunner.gnm1.ann1.39JB5J	203	220	187	4	9	7	17.81	15.61	16.68	0.40	0.72	0.61	16.7	0.576666666666667	-4.85596666044585	1.88585977745701e-35	2.47727683312072e-33	--	unknown protein; FUNCTIONS IN: molecular_function unknown; LOCATED IN: chloroplast; EXPRESSED IN: 22 plant structures; EXPRESSED DURING: 13 growth stages; Has 172 Blast hits to 172 proteins in 58 species: Archae - 0; Bacteria - 116; Metazoa - 0; Fungi - 0; Plants - 32; Viruses - 0; Other Eukaryotes - 24 (source: NCBI BLink).	-	-	-	-	-	-	-
arahy.Tifrunner.gnm1.ann1.C885SU	203	220	187	4	9	7	17.81	15.61	16.68	0.40	0.72	0.61	16.7	0.576666666666667	-4.85596666044585	1.88585977745701e-35	2.47727683312072e-33	--	unknown protein; FUNCTIONS IN: molecular_function unknown; LOCATED IN: chloroplast; EXPRESSED IN: 22 plant structures; EXPRESSED DURING: 13 growth stages; Has 172 Blast hits to 172 proteins in 58 species: Archae - 0; Bacteria - 116; Metazoa - 0; Fungi - 0; Plants - 32; Viruses - 0; Other Eukaryotes - 24 (source: NCBI BLink).	-	-	-	-	-	-	-
arahy.Tifrunner.gnm1.ann1.CM90T6	4427	5561	4154	1	0	1	179.64	181.62	171.62	0.04	0.00	0.04	177.626666666667	0.0266666666666667	-12.7015230665744	2.50926724393288e-35	3.2862303854153e-33	CHS	chalcone synthase-like [Glycine max]	Metabolism;Metabolism;Organismal Systems;Metabolism	Global and overview maps;Global and overview maps;Environmental adaptation;Biosynthesis of other secondary metabolites	ko01100//Metabolic pathways;ko01110//Biosynthesis of secondary metabolites;ko04712//Circadian rhythm - plant;ko00941//Flavonoid biosynthesis	K00660;K00660;K00660;K00660	-	GO:0003824//catalytic activity	GO:0008152//metabolic process;GO:0009058//biosynthetic process
arahy.Tifrunner.gnm1.ann1.240DSL	213	248	196	20	14	11	7.09	6.68	6.62	0.69	0.43	0.36	6.79666666666667	0.493333333333333	-3.78419269438765	2.53974376031667e-35	3.31612506825203e-33	IRKI	uncharacterized protein LOC100789428 [Glycine max]	-	-	-	-	-	-	-
arahy.Tifrunner.gnm1.ann1.6UI1YP	6026	8076	4931	17014	20343	19448	177.54	192.49	147.69	506.77	549.09	566.47	172.573333333333	540.776666666667	1.64782335262839	2.98373788369408e-35	3.88414575135899e-33	HIRL2	SPFH/Band 7/PHB domain-containing membrane-associated protein family	-	-	-	-	GO:0016020//membrane	-	-
arahy.Tifrunner.gnm1.ann1.99WGGU	419	558	373	1231	1767	1641	11.84	12.74	10.71	35.12	45.69	45.78	11.7633333333333	42.1966666666667	1.84283210808082	3.40090794328642e-35	4.41395085130309e-33	GID1B	probable carboxylesterase 18-like [Glycine max]	Environmental Information Processing	Signal transduction	ko04075//Plant hormone signal transduction	K14493	-	GO:0016787//hydrolase activity	GO:0008152//metabolic process
arahy.Tifrunner.gnm1.ann1.E945XK	274	378	310	935	1374	971	10.73	12.03	12.27	36.89	49.41	37.71	11.6766666666667	41.3366666666667	1.82379356904267	3.70447511242092e-35	4.79359079547267e-33	XTH33	xyloglucan endotransglucosylase/hydrolase 28	-	-	-	-	GO:0005618//cell wall;GO:0048046//apoplast	GO:0016762//xyloglucan:xyloglucosyl transferase activity	GO:0005975//carbohydrate metabolic process;GO:0006073//cellular glucan metabolic process
arahy.Tifrunner.gnm1.ann1.IY6L91	135	132	156	685	654	755	6.28	4.98	7.39	32.27	27.94	34.77	6.21666666666667	31.66	2.34844812571574	3.92174687909434e-35	5.05963706731728e-33	CBP1	serine carboxypeptidase-like 20	-	-	-	-	-	GO:0004185//serine-type carboxypeptidase activity	GO:0006508//proteolysis
arahy.Tifrunner.gnm1.ann1.DGZF1S	1549	1915	1758	4225	6649	5133	119.93	119.93	138.37	330.62	471.59	392.80	126.076666666667	398.336666666667	1.65968698799898	3.93660838188298e-35	5.0637399627966e-33	At1g56220	Dormancy/auxin associated family protein	-	-	-	-	-	-	-
arahy.Tifrunner.gnm1.ann1.L4R73E	61	32	57	424	573	387	2.62	1.11	2.49	18.41	22.55	16.42	2.07333333333333	19.1266666666667	3.20556148263807	4.88622221147503e-35	6.26665226761039e-33	At4g08290	nodulin MtN21 /EamA-like transporter family protein	-	-	-	-	GO:0016020//membrane	-	-
arahy.Tifrunner.gnm1.ann1.IHX1LT	405	742	339	2145	2791	3353	13.61	20.17	11.59	72.86	85.90	111.38	15.1233333333333	90.0466666666667	2.57389671269456	5.60835641585698e-35	7.17158236787564e-33	PLT5	Plasma membrane mannitol transporter n=1 Tax=Arachis hypogaea RepID=B2Z3Y4_ARAHY	-	-	-	-	GO:0016020//membrane;GO:0016021//integral component of membrane	GO:0005215//transporter activity;GO:0022857//transmembrane transporter activity;GO:0022891//substrate-specific transmembrane transporter activity	GO:0006810//transport;GO:0055085//transmembrane transport
arahy.Tifrunner.gnm1.ann1.8GI8KI	451	394	506	36	62	20	19.67	13.91	22.48	1.59	2.47	0.87	18.6866666666667	1.64333333333333	-3.50731219265459	6.17897657739145e-35	7.87801340156888e-33	PP2C51	Protein phosphatase 2C family protein	Environmental Information Processing;Environmental Information Processing	Signal transduction;Signal transduction	ko04075//Plant hormone signal transduction;ko04016//MAPK signaling pathway - plant	K14497;K14497	-	GO:0003824//catalytic activity;GO:0004722//protein serine/threonine phosphatase activity	GO:0006470//protein dephosphorylation
arahy.Tifrunner.gnm1.ann1.AFZN0R	764	833	899	127	64	56	40.44	35.67	48.35	6.82	3.10	2.91	41.4866666666667	4.27666666666667	-3.27808907579769	7.08110842165316e-35	9.00172929531504e-33	CAB13	light-harvesting chlorophyll B-binding protein 3	Metabolism;Metabolism	Global and overview maps;Energy metabolism	ko01100//Metabolic pathways;ko00196//Photosynthesis - antenna proteins	K08914;K08914	GO:0016020//membrane	-	-
arahy.Tifrunner.gnm1.ann1.YW30D2	3162	5183	3704	652	924	1076	99.43	131.85	118.40	20.73	26.62	33.44	116.56	26.93	-2.11378664756284	7.1769123601115e-35	9.09684134206063e-33	FDH	3-ketoacyl-CoA synthase 10	Metabolism;Metabolism;Organismal Systems;Metabolism	Global and overview maps;Global and overview maps;Environmental adaptation;Lipid metabolism	ko01100//Metabolic pathways;ko01110//Biosynthesis of secondary metabolites;ko04626//Plant-pathogen interaction;ko00062//Fatty acid elongation	K15397;K15397;K15397;K15397	GO:0016020//membrane	GO:0003824//catalytic activity	GO:0006633//fatty acid biosynthetic process;GO:0008152//metabolic process;GO:0008610//lipid biosynthetic process
arahy.Tifrunner.gnm1.ann1.6P73LQ	272	263	238	15	14	28	11.04	8.66	10.62	0.60	0.52	1.13	10.1066666666667	0.75	-3.75227284695406	7.25269178900252e-35	9.16609143910992e-33	gpmA	phosphoglycerate/bisphosphoglycerate mutase	Metabolism;Metabolism;Metabolism;Metabolism;Metabolism;Metabolism	Global and overview maps;Global and overview maps;Global and overview maps;Global and overview maps;Carbohydrate metabolism;Amino acid metabolism	ko01100//Metabolic pathways;ko01110//Biosynthesis of secondary metabolites;ko01200//Carbon metabolism;ko01230//Biosynthesis of amino acids;ko00010//Glycolysis / Gluconeogenesis;ko00260//Glycine, serine and threonine metabolism	K01834;K01834;K01834;K01834;K01834;K01834	-	GO:0003824//catalytic activity;GO:0004619//phosphoglycerate mutase activity	GO:0006096//glycolytic process;GO:0008152//metabolic process
arahy.Tifrunner.gnm1.ann1.H0PP7S	243	485	269	1716	1452	1666	6.46	10.43	7.27	46.11	35.36	43.77	8.05333333333333	41.7466666666667	2.37400305381359	7.7016037849689e-35	9.70514018821561e-33	CYP82A4	Cytochrome P450 superfamily protein	-	-	-	-	-	GO:0005506//iron ion binding;GO:0020037//heme binding	GO:0055114//oxidation-reduction process
arahy.Tifrunner.gnm1.ann1.WG90F5	365	368	426	42	46	16	15.93	12.99	18.87	1.86	1.84	0.68	15.93	1.46	-3.44770599264529	8.60139972988921e-35	1.08075964316222e-32	PP2C51	Protein phosphatase 2C family protein	Environmental Information Processing;Environmental Information Processing	Signal transduction;Signal transduction	ko04075//Plant hormone signal transduction;ko04016//MAPK signaling pathway - plant	K14497;K14497	-	GO:0003824//catalytic activity;GO:0004722//protein serine/threonine phosphatase activity	GO:0006470//protein dephosphorylation
arahy.Tifrunner.gnm1.ann1.CP2NGN	210	267	299	23	24	25	12.65	13.03	18.34	1.41	1.30	1.51	14.6733333333333	1.40666666666667	-3.38284424118437	1.04116968974567e-34	1.30343506933729e-32	SRK2E	serine/threonine protein kinase 1	Environmental Information Processing;Environmental Information Processing	Signal transduction;Signal transduction	ko04075//Plant hormone signal transduction;ko04016//MAPK signaling pathway - plant	K14498;K14498	-	GO:0004672//protein kinase activity;GO:0004674//protein serine/threonine kinase activity;GO:0005524//ATP binding	GO:0006468//protein phosphorylation
arahy.Tifrunner.gnm1.ann1.5EYH1D	386	399	434	49	54	72	19.19	16.02	21.89	2.44	2.44	3.55	19.0333333333333	2.81	-2.75988620930812	1.04530676179836e-34	1.30343506933729e-32	PIP2-7	plasma membrane intrinsic protein 2	-	-	-	-	GO:0016020//membrane	GO:0005215//transporter activity	GO:0006810//transport
arahy.Tifrunner.gnm1.ann1.R0KKYG	227	258	192	22	18	17	9.18	8.44	7.91	0.90	0.67	0.68	8.51	0.75	-3.50419663119008	1.04638031818353e-34	1.30343506933729e-32	PPCK2	Protein kinase superfamily protein	-	-	-	-	-	GO:0004672//protein kinase activity;GO:0004674//protein serine/threonine kinase activity;GO:0005524//ATP binding	GO:0006468//protein phosphorylation
arahy.Tifrunner.gnm1.ann1.7WJT5G	19	25	14	169	340	276	0.93	0.99	0.72	8.34	15.20	13.32	0.88	12.2866666666667	3.80344623627226	1.29960951118039e-34	1.61423417478965e-32	SRO5	probable inactive poly [ADP-ribose] polymerase SRO5-like isoform X2 [Glycine max]	-	-	-	-	-	GO:0003950//NAD+ ADP-ribosyltransferase activity	-
arahy.Tifrunner.gnm1.ann1.Q3GMD8	116	137	141	469	744	629	2.33	2.22	2.87	9.51	13.66	12.47	2.47333333333333	11.88	2.26400624490112	1.36925911197652e-34	1.69588609271629e-32	TPS6	trehalose phosphate synthase	Metabolism;Metabolism	Global and overview maps;Carbohydrate metabolism	ko01100//Metabolic pathways;ko00500//Starch and sucrose metabolism	K16055;K16055	-	GO:0003824//catalytic activity	GO:0005992//trehalose biosynthetic process;GO:0008152//metabolic process
arahy.Tifrunner.gnm1.ann1.DC259S	322	373	334	53	42	25	39.51	37.09	41.68	6.64	4.72	3.03	39.4266666666667	4.79666666666667	-3.03906765138003	1.54023451636436e-34	1.90221156837261e-32	PMEI6	Plant invertase/pectin methylesterase inhibitor superfamily protein	-	-	-	-	-	GO:0004857//enzyme inhibitor activity;GO:0030599//pectinesterase activity	-
arahy.Tifrunner.gnm1.ann1.YX4IN3	193	226	221	17	13	17	5.01	4.74	5.80	0.45	0.30	0.41	5.18333333333333	0.386666666666667	-3.74471786989039	1.57127571748336e-34	1.93503497378369e-32	POX2	Cyclopropane-fatty-acyl-phospholipid synthase	-	-	-	-	-	-	GO:0008610//lipid biosynthetic process
arahy.Tifrunner.gnm1.ann1.JE9L1P	245	258	241	25	22	9	8.94	7.61	8.92	0.92	0.73	0.32	8.49	0.656666666666667	-3.69253142481782	1.99095726576802e-34	2.44492936299654e-32	--	Late embryogenesis abundant (LEA) protein	-	-	-	-	-	-	-
arahy.Tifrunner.gnm1.ann1.XR90DA	414	558	446	92	66	84	5.99	6.53	6.56	1.35	0.87	1.20	6.36	1.14	-2.47999294111961	2.33229522967725e-34	2.85600751161805e-32	CHLH	magnesium chelatase subunit [Glycine max]	Metabolism;Metabolism;Metabolism	Global and overview maps;Global and overview maps;Metabolism of cofactors and vitamins	ko01100//Metabolic pathways;ko01110//Biosynthesis of secondary metabolites;ko00860//Porphyrin and chlorophyll metabolism	K03403;K03403;K03403	-	GO:0016851//magnesium chelatase activity	GO:0009058//biosynthetic process;GO:0015995//chlorophyll biosynthetic process
MSTRG.17100	540	617	638	124	151	139	12.98	12.01	15.59	3.02	3.33	3.30	13.5266666666667	3.21666666666667	-2.07216801760122	2.35612588374956e-34	2.87706199815943e-32	At2g19130	PREDICTED: G-type lectin S-receptor-like serine/threonine-protein kinase At2g19130 [Arachis duranensis]	-	-	-	-	-	GO:0004672//protein kinase activity;GO:0032550//purine ribonucleoside binding	GO:0006464//cellular protein modification process;GO:0006796//phosphate-containing compound metabolic process;GO:0008037//cell recognition
MSTRG.8141	193	233	204	14	19	20	12.39	12.08	13.29	0.91	1.12	1.27	12.5866666666667	1.1	-3.51632083511603	3.13653827259883e-34	3.81926397693501e-32	--	-	-	-	-	-	-	-	-
arahy.Tifrunner.gnm1.ann1.M4EJC3	11245	8802	7069	391	217	282	661.26	418.77	422.61	23.24	11.67	16.41	500.88	17.1066666666667	-4.87183443151246	3.58754464132554e-34	4.35620371587734e-32	RD22	BURP domain-containing protein	-	-	-	-	-	-	-
arahy.Tifrunner.gnm1.ann1.76C20C	106075	113753	99526	31778	28869	21476	4928.77	4276.24	4701.23	1492.80	1228.99	986.56	4635.41333333333	1236.11666666667	-1.90688307415643	3.8378750444603e-34	4.64715210341646e-32	THI1-2	thiamine thiazole synthase 2, chloroplastic-like [Glycine max]	Metabolism;Metabolism	Global and overview maps;Metabolism of cofactors and vitamins	ko01100//Metabolic pathways;ko00730//Thiamine metabolism	K03146;K03146	-	-	GO:0006950//response to stress;GO:0009228//thiamine biosynthetic process
arahy.Tifrunner.gnm1.ann1.4Y6QEN	27	72	23	328	612	703	1.04	2.24	0.91	12.82	21.67	26.86	1.39666666666667	20.45	3.87204119485091	4.02366044936359e-34	4.85854197268697e-32	At1g22440	alcohol dehydrogenase 1	Metabolism;Metabolism;Metabolism;Metabolism;Metabolism;Metabolism	Global and overview maps;Global and overview maps;Global and overview maps;Carbohydrate metabolism;Lipid metabolism;Amino acid metabolism	ko01100//Metabolic pathways;ko01110//Biosynthesis of secondary metabolites;ko01200//Carbon metabolism;ko00010//Glycolysis / Gluconeogenesis;ko00071//Fatty acid degradation;ko00350//Tyrosine metabolism	K00121;K00121;K00121;K00121;K00121;K00121	-	GO:0008270//zinc ion binding;GO:0016491//oxidoreductase activity	GO:0055114//oxidation-reduction process
arahy.Tifrunner.gnm1.ann1.XGZP1J	1788	2140	1758	596	615	449	61.87	59.92	61.85	20.86	19.77	15.50	61.2133333333333	18.71	-1.71003637275043	4.52134177608453e-34	5.44432346254134e-32	AGAL3	alpha-galactosidase 2	Metabolism;Metabolism;Metabolism;Metabolism;Metabolism	Global and overview maps;Lipid metabolism;Carbohydrate metabolism;Lipid metabolism;Glycan biosynthesis and metabolism	ko01100//Metabolic pathways;ko00561//Glycerolipid metabolism;ko00052//Galactose metabolism;ko00600//Sphingolipid metabolism;ko00603//Glycosphingolipid biosynthesis - globo and isoglobo series	K07407;K07407;K07407;K07407;K07407	-	GO:0003824//catalytic activity	GO:0005975//carbohydrate metabolic process
arahy.Tifrunner.gnm1.ann1.X310DQ	873	1212	1064	279	337	228	24.24	26.52	29.01	8.08	8.55	6.12	26.59	7.58333333333333	-1.8099797326054	5.82633331590983e-34	6.99628041305748e-32	POT6	Potassium transporter family protein	-	-	-	-	GO:0016020//membrane	GO:0015079//potassium ion transmembrane transporter activity	GO:0071805//potassium ion transmembrane transport
arahy.Tifrunner.gnm1.ann1.0WF02T	1128	1328	1000	310	275	212	26.55	25.31	23.94	7.39	5.94	4.94	25.2666666666667	6.09	-2.05272121443097	6.21715368234343e-34	7.44495566231782e-32	UGP3	UDP-glucose pyrophosphorylase 3	-	-	-	-	-	GO:0016779//nucleotidyltransferase activity	GO:0008152//metabolic process
arahy.Tifrunner.gnm1.ann1.Q246H6	1229	1492	1156	342	376	235	108.84	106.90	104.07	30.62	30.51	20.58	106.603333333333	27.2366666666667	-1.96863049339029	6.55449653100655e-34	7.82729669759237e-32	--	Unknown protein	-	-	-	-	-	-	-
MSTRG.39177	427	412	459	41	84	61	27.84	21.73	30.41	2.70	5.02	3.93	26.66	3.88333333333333	-2.77930932626849	6.654966553602e-34	7.92544354758497e-32	ATL23	PREDICTED: E3 ubiquitin-protein ligase ATL23-like [Arachis duranensis]	-	-	-	-	-	GO:0003824//catalytic activity;GO:0046914//transition metal ion binding	-
arahy.Tifrunner.gnm1.ann1.JA5933	270	389	216	1719	1332	2262	20.13	23.46	16.37	129.51	90.96	166.66	19.9866666666667	129.043333333333	2.69074582283345	6.7257100560259e-34	7.98774808818265e-32	--	Unknown protein	-	-	-	-	-	-	-
arahy.Tifrunner.gnm1.ann1.68M1NE	1335	1731	1583	3975	6093	5997	45.06	47.25	54.31	135.58	188.32	200.02	48.8733333333333	174.64	1.83726462550939	7.46233008488295e-34	8.81953744875408e-32	CNX1	Calcium-binding protein cnx1 n=1 Tax=Ophiostoma piceae (strain UAMH 11346) RepID=S3BU07_OPHP1	Genetic Information Processing;Cellular Processes	Folding, sorting and degradation;Transport and catabolism	ko04141//Protein processing in endoplasmic reticulum;ko04145//Phagosome	K08054;K08054	GO:0005783//endoplasmic reticulum	GO:0005509//calcium ion binding;GO:0005515//protein binding;GO:0051082//unfolded protein binding	GO:0006457//protein folding
arahy.Tifrunner.gnm1.ann1.BID6S2	316	389	446	58	60	54	10.56	10.51	15.13	1.97	1.84	1.78	12.0666666666667	1.86333333333333	-2.69506950912738	7.46677026850157e-34	8.81953744875408e-32	KAT2	probable cyclic nucleotide-gated ion channel 5-like isoform X2 [Glycine max]	-	-	-	-	GO:0016020//membrane	GO:0005216//ion channel activity;GO:0005249//voltage-gated potassium channel activity	GO:0006811//ion transport;GO:0006813//potassium ion transport;GO:0055085//transmembrane transport
arahy.Tifrunner.gnm1.ann1.72QZIF	332	378	310	11	48	27	13.12	12.09	12.44	0.44	1.74	1.06	12.55	1.08	-3.53858414667467	7.72039838670591e-34	9.09433558873137e-32	UGT86A1	UDP-Glycosyltransferase superfamily protein	-	-	-	-	-	-	GO:0008152//metabolic process
arahy.Tifrunner.gnm1.ann1.7QB8XJ	1931	2612	1973	751	737	673	85.34	93.06	88.30	33.55	30.00	29.42	88.9	30.99	-1.52038066413092	7.76872447834992e-34	9.12646171848214e-32	PHL7	myb family transcription factor APL-like isoform X3 [Glycine max]	-	-	-	-	-	GO:0003677//DNA binding;GO:0003682//chromatin binding	-
arahy.Tifrunner.gnm1.ann1.8Q6EW7	1312	1500	1169	341	395	242	18.98	17.56	17.20	4.99	5.24	3.46	17.9133333333333	4.56333333333333	-1.97287387475526	8.41271116944071e-34	9.85628693200231e-32	CESA2	cellulose synthase 6	-	-	-	-	GO:0016020//membrane	GO:0005515//protein binding;GO:0008270//zinc ion binding;GO:0016760//cellulose synthase (UDP-forming) activity	GO:0030244//cellulose biosynthetic process
arahy.Tifrunner.gnm1.ann1.4MRL1E	1754	2171	1722	603	653	469	62.61	62.68	62.47	21.77	21.37	16.57	62.5866666666667	19.9033333333333	-1.65284527314728	1.00795165401896e-33	1.1777276617269e-31	UGP	UTP-glucose-1-phosphate uridylyltransferase	Metabolism;Metabolism;Metabolism;Metabolism;Metabolism	Global and overview maps;Carbohydrate metabolism;Carbohydrate metabolism;Carbohydrate metabolism;Carbohydrate metabolism	ko01100//Metabolic pathways;ko00500//Starch and sucrose metabolism;ko00520//Amino sugar and nucleotide sugar metabolism;ko00040//Pentose and glucuronate interconversions;ko00052//Galactose metabolism	K00963;K00963;K00963;K00963;K00963	-	GO:0016779//nucleotidyltransferase activity	GO:0008152//metabolic process
arahy.Tifrunner.gnm1.ann1.U8M3K9	1294	1600	1441	3672	5631	5600	38.05	38.04	43.06	109.13	151.63	162.72	39.7166666666667	141.16	1.82951488442325	1.1831737132899e-33	1.37874723917753e-31	CAL1	Calreticulin 2, calcium-binding protein n=1 Tax=Coccomyxa subellipsoidea C-169 RepID=I0YTB6_9CHLO	Genetic Information Processing;Cellular Processes	Folding, sorting and degradation;Transport and catabolism	ko04141//Protein processing in endoplasmic reticulum;ko04145//Phagosome	K08057;K08057	GO:0005783//endoplasmic reticulum	GO:0005509//calcium ion binding;GO:0005515//protein binding;GO:0051082//unfolded protein binding	GO:0006457//protein folding
arahy.Tifrunner.gnm1.ann1.KNR1MN	241	325	268	744	1059	910	8.08	8.83	9.12	25.20	32.51	30.14	8.67666666666667	29.2833333333333	1.75486697449162	1.63086329914392e-33	1.89534298001581e-31	MKK2	Protein kinase superfamily protein	Environmental Information Processing	Signal transduction	ko04016//MAPK signaling pathway - plant	K20603	-	GO:0004672//protein kinase activity;GO:0004674//protein serine/threonine kinase activity;GO:0005524//ATP binding	GO:0006468//protein phosphorylation
arahy.Tifrunner.gnm1.ann1.EL2JAL	299	350	270	860	1204	1190	9.20	8.72	8.45	26.77	33.97	36.21	8.79	32.3166666666667	1.8783433271296	1.74520422040601e-33	2.02280368316525e-31	ERDJ3B	DNAJ homologue 3	Genetic Information Processing	Folding, sorting and degradation	ko04141//Protein processing in endoplasmic reticulum	K09517	-	GO:0051082//unfolded protein binding	GO:0006457//protein folding
arahy.Tifrunner.gnm1.ann1.U6CSQK	317	730	436	44	62	67	7.99	14.88	11.15	1.12	1.44	1.67	11.34	1.41	-3.00765357254344	1.77029022217923e-33	2.04096571386296e-31	FAO4A	long-chain-alcohol oxidase FAO4A-like [Glycine max]	-	-	-	-	-	GO:0046577//long-chain-alcohol oxidase activity;GO:0050660//flavin adenine dinucleotide binding	GO:0055114//oxidation-reduction process
arahy.Tifrunner.gnm1.ann1.ZD9EP0	317	730	436	44	62	67	7.99	14.88	11.15	1.12	1.44	1.67	11.34	1.41	-3.00765357254344	1.77029022217923e-33	2.04096571386296e-31	FAO4A	long-chain-alcohol oxidase FAO4A-like [Glycine max]	-	-	-	-	-	GO:0046577//long-chain-alcohol oxidase activity;GO:0050660//flavin adenine dinucleotide binding	GO:0055114//oxidation-reduction process
arahy.Tifrunner.gnm1.ann1.1FMC3R	492	573	462	96	86	115	19.63	18.49	18.71	3.88	3.14	4.55	18.9433333333333	3.85666666666667	-2.29626385094384	2.75311939633048e-33	3.16564914354191e-31	KCS11	3-ketoacyl-CoA synthase 11	Metabolism;Metabolism;Organismal Systems;Metabolism	Global and overview maps;Global and overview maps;Environmental adaptation;Lipid metabolism	ko01100//Metabolic pathways;ko01110//Biosynthesis of secondary metabolites;ko04626//Plant-pathogen interaction;ko00062//Fatty acid elongation	K15397;K15397;K15397;K15397	GO:0016020//membrane	GO:0003824//catalytic activity	GO:0006633//fatty acid biosynthetic process;GO:0008152//metabolic process;GO:0008610//lipid biosynthetic process
arahy.Tifrunner.gnm1.ann1.RM3VXC	510	766	549	134	135	151	20.67	25.13	22.64	5.50	5.01	6.04	22.8133333333333	5.51666666666667	-2.04800854279483	2.81398214375033e-33	3.227071744694e-31	MYB306	myb transcription factor	Organismal Systems	Environmental adaptation	ko04626//Plant-pathogen interaction	K09422	-	GO:0003677//DNA binding;GO:0003682//chromatin binding	-
arahy.Tifrunner.gnm1.ann1.ITK18S	413	499	570	85	82	51	11.52	11.26	16.05	2.49	2.03	1.32	12.9433333333333	1.94666666666667	-2.73313143302845	3.04051540459078e-33	3.47765969059646e-31	spast	P-loop containing nucleoside triphosphate hydrolases superfamily protein	-	-	-	-	-	GO:0000166//nucleotide binding;GO:0005524//ATP binding;GO:0017111//nucleoside-triphosphatase activity	-
arahy.Tifrunner.gnm1.ann1.M6NE4G	5586	6170	4600	146	62	57	192.92	172.39	161.49	5.10	1.95	1.93	175.6	2.99333333333333	-5.87439609040273	3.25827033701451e-33	3.71691475892742e-31	GDPD1	Glycerophosphodiester phosphodiesterase GDE1 n=2 Tax=Triticeae RepID=M8BLH1_AEGTA	-	-	-	-	-	GO:0008081//phosphoric diester hydrolase activity;GO:0008889//glycerophosphodiester phosphodiesterase activity	GO:0006071//glycerol metabolic process;GO:0006629//lipid metabolic process
arahy.Tifrunner.gnm1.ann1.PGUC9R	9304	11884	9595	3776	3737	3834	333.90	345.04	350.04	136.99	122.86	136.04	342.993333333333	131.963333333333	-1.37804341011422	3.52424947536275e-33	3.99928509181936e-31	--	ganglioside-induced differentiation-associated-like protein	-	-	-	-	-	-	-
arahy.Tifrunner.gnm1.ann1.Q1RH66	9304	11884	9595	3776	3737	3834	333.90	345.04	350.04	136.99	122.86	136.04	342.993333333333	131.963333333333	-1.37804341011422	3.52424947536275e-33	3.99928509181936e-31	--	ganglioside-induced differentiation-associated-like protein	-	-	-	-	-	-	-
arahy.Tifrunner.gnm1.ann1.Q13VIF	164	241	190	603	747	629	7.47	8.86	8.77	27.75	31.15	28.29	8.36666666666667	29.0633333333333	1.7964753146598	3.74349973063434e-33	4.23699660112972e-31	At1g51550	F-box/kelch-repeat protein At1g51550-like [Glycine max]	-	-	-	-	-	GO:0005515//protein binding	-
arahy.Tifrunner.gnm1.ann1.YPZ0ZF	218	286	149	6	4	10	11.75	12.47	8.17	0.33	0.20	0.53	10.7966666666667	0.353333333333333	-4.93341229823199	4.07383164637023e-33	4.59886791766935e-31	UGT1	UDP-Glycosyltransferase superfamily protein	-	-	-	-	-	-	GO:0008152//metabolic process
arahy.Tifrunner.gnm1.ann1.DT0NNH	893	1101	1051	229	313	303	26.05	26.00	31.17	6.75	8.38	8.73	27.74	7.95333333333333	-1.80233624534953	4.36860582344627e-33	4.91882321663825e-31	PCKA	phosphoenolpyruvate carboxykinase 1	Metabolism;Metabolism;Metabolism;Metabolism;Metabolism;Metabolism;Metabolism	Global and overview maps;Global and overview maps;Global and overview maps;Carbohydrate metabolism;Carbohydrate metabolism;Energy metabolism;Carbohydrate metabolism	ko01100//Metabolic pathways;ko01110//Biosynthesis of secondary metabolites;ko01200//Carbon metabolism;ko00010//Glycolysis / Gluconeogenesis;ko00620//Pyruvate metabolism;ko00710//Carbon fixation in photosynthetic organisms;ko00020//Citrate cycle (TCA cycle)	K01610;K01610;K01610;K01610;K01610;K01610;K01610	-	GO:0004611//phosphoenolpyruvate carboxykinase activity;GO:0004612//phosphoenolpyruvate carboxykinase (ATP) activity;GO:0005524//ATP binding;GO:0017076//purine nucleotide binding	GO:0006094//gluconeogenesis
arahy.Tifrunner.gnm1.ann1.G79KWN	2128	2506	2198	825	944	789	54.47	51.44	56.32	21.01	22.16	20.01	54.0766666666667	21.06	-1.36050078900496	4.44980673600333e-33	4.99727130049245e-31	STP-1	glycogen/starch/alpha-glucan phosphorylase family protein	Metabolism;Metabolism;Metabolism	Global and overview maps;Global and overview maps;Carbohydrate metabolism	ko01100//Metabolic pathways;ko01110//Biosynthesis of secondary metabolites;ko00500//Starch and sucrose metabolism	K00688;K00688;K00688	-	GO:0008184//glycogen phosphorylase activity	GO:0005975//carbohydrate metabolic process
arahy.Tifrunner.gnm1.ann1.0K8T2G	518	620	431	110	106	116	22.93	22.21	19.37	4.93	4.32	5.08	21.5033333333333	4.77666666666667	-2.17048420724833	5.83560613615087e-33	6.53663282677013e-31	At3g47200	UPF0481 protein [Glycine max]	-	-	-	-	-	-	-
arahy.Tifrunner.gnm1.ann1.UBQ2DA	395	388	347	1239	1382	1102	18.17	14.44	16.21	57.60	58.23	50.10	16.2733333333333	55.31	1.76503054765593	6.06289278790162e-33	6.77372008924606e-31	RPS7	Ribosomal protein S7e family protein	Genetic Information Processing	Translation	ko03010//Ribosome	K02993	GO:0005622//intracellular;GO:0005840//ribosome	GO:0003735//structural constituent of ribosome	GO:0006412//translation
arahy.Tifrunner.gnm1.ann1.J7P0LQ	340	408	332	66	84	59	8.10	7.89	8.06	1.60	1.84	1.39	8.01666666666667	1.61	-2.31594179982163	6.21013932754632e-33	6.9026494797386e-31	ROC3	homeobox-leucine zipper protein ROC3-like [Glycine max]	-	-	-	-	GO:0005634//nucleus	GO:0003677//DNA binding;GO:0003700//transcription factor activity, sequence-specific DNA binding;GO:0008289//lipid binding;GO:0043565//sequence-specific DNA binding	-
arahy.Tifrunner.gnm1.ann1.UNKR58	340	408	332	66	84	59	8.10	7.89	8.06	1.60	1.84	1.39	8.01666666666667	1.61	-2.31594179982163	6.21013932754632e-33	6.9026494797386e-31	ROC3	homeobox-leucine zipper protein ROC3-like [Glycine max]	-	-	-	-	GO:0005634//nucleus	GO:0003677//DNA binding;GO:0003700//transcription factor activity, sequence-specific DNA binding;GO:0008289//lipid binding;GO:0043565//sequence-specific DNA binding	-
arahy.Tifrunner.gnm1.ann1.1RAI3Q	611	570	540	114	106	121	102.32	77.27	91.99	19.35	16.27	20.04	90.5266666666667	18.5533333333333	-2.28666442514056	6.49334741953674e-33	7.1989799818286e-31	--	glycine-rich protein	-	-	-	-	-	-	-
arahy.Tifrunner.gnm1.ann1.GPD3P7	683	881	642	192	213	146	69.01	72.02	65.98	19.63	19.68	14.61	69.0033333333333	17.9733333333333	-1.94080805982139	6.86488258016629e-33	7.57215763276408e-31	CYS6	cysteine proteinase inhibitor [Glycine max]	-	-	-	-	-	GO:0004869//cysteine-type endopeptidase inhibitor activity	-
arahy.Tifrunner.gnm1.ann1.NHL70K	683	881	642	192	213	146	69.01	72.02	65.98	19.63	19.68	14.61	69.0033333333333	17.9733333333333	-1.94080805982139	6.86488258016629e-33	7.57215763276408e-31	CYS6	cysteine proteinase inhibitor [Glycine max]	-	-	-	-	-	GO:0004869//cysteine-type endopeptidase inhibitor activity	-
arahy.Tifrunner.gnm1.ann1.DG4CQN	2092	2335	2057	506	317	301	58.64	52.29	58.07	14.47	8.12	8.44	56.3333333333333	10.3433333333333	-2.44528764452819	7.39822339098794e-33	8.13973567959229e-31	SLC37A2	putative glycerol-3-phosphate transporter 1-like isoform X2 [Glycine max]	-	-	-	-	GO:0016021//integral component of membrane	GO:0005215//transporter activity	GO:0006810//transport;GO:0055085//transmembrane transport
arahy.Tifrunner.gnm1.ann1.RA52CN	481	535	397	71	71	30	28.72	25.88	24.12	4.27	3.89	1.76	26.24	3.30666666666667	-2.98831819495236	8.02786989264196e-33	8.81012992344649e-31	LOG1	cytokinin riboside 5'-monophosphate phosphoribohydrolase LOG1 [Glycine max]	-	-	-	-	-	-	-
arahy.Tifrunner.gnm1.ann1.AJ9HGA	367	460	348	40	62	77	9.10	9.23	8.67	0.99	1.37	1.85	9	1.40333333333333	-2.6810672688718	8.40323338482923e-33	9.19878191916571e-31	XYL1	family 31 glycosyl hydrolase, alpha-glucosidase	-	-	-	-	-	GO:0003824//catalytic activity;GO:0030246//carbohydrate binding	GO:0005975//carbohydrate metabolic process
arahy.Tifrunner.gnm1.ann1.KCXS2S	401	460	370	74	68	86	12.76	11.86	11.98	2.39	1.97	2.71	12.2	2.35666666666667	-2.372061528362	8.67690093265966e-33	9.47443270856079e-31	At3g22104	BTB/POZ domain-containing protein [Glycine max]	-	-	-	-	-	GO:0005515//protein binding	-
arahy.Tifrunner.gnm1.ann1.CWZU13	34	38	34	213	359	247	1.00	0.91	1.01	6.31	9.67	7.17	0.973333333333333	7.71666666666667	2.98697191926758	9.01513525457499e-33	9.81902256659726e-31	At4g24780	Pectate lyase family protein	Metabolism	Carbohydrate metabolism	ko00040//Pentose and glucuronate interconversions	K01728	-	-	-
arahy.Tifrunner.gnm1.ann1.F74L81	372	557	448	45	55	88	9.06	10.98	11.08	1.10	1.23	2.12	10.3733333333333	1.48333333333333	-2.80596481913243	1.35768784293388e-32	1.47504787727672e-30	SQE1	squalene monooxygenase 2	Metabolism;Metabolism;Metabolism;Metabolism	Global and overview maps;Global and overview maps;Lipid metabolism;Metabolism of terpenoids and polyketides	ko01100//Metabolic pathways;ko01110//Biosynthesis of secondary metabolites;ko00100//Steroid biosynthesis;ko00909//Sesquiterpenoid and triterpenoid biosynthesis	K00511;K00511;K00511;K00511	GO:0016021//integral component of membrane	GO:0004506//squalene monooxygenase activity;GO:0016491//oxidoreductase activity;GO:0050660//flavin adenine dinucleotide binding	GO:0008152//metabolic process;GO:0055114//oxidation-reduction process
arahy.Tifrunner.gnm1.ann1.67WLF9	249	334	278	47	34	34	6.17	6.71	7.02	1.19	0.77	0.83	6.63333333333333	0.93	-2.83443140360182	1.67424793549549e-32	1.81442434389485e-30	PVA41	Structural molecule, putative n=1 Tax=Ricinus communis RepID=B9SFC3_RICCO	-	-	-	-	-	GO:0005198//structural molecule activity	-
arahy.Tifrunner.gnm1.ann1.H4ECE6	1887	2570	2022	787	894	799	96.06	105.85	104.67	40.50	41.68	40.22	102.193333333333	40.8	-1.32466002663099	1.85194834146102e-32	2.00199772204474e-30	--	octicosapeptide/Phox/Bem1p (PB1) domain-containing protein	-	-	-	-	-	GO:0005515//protein binding	-
arahy.Tifrunner.gnm1.ann1.I1SEHL	1304	1763	1402	514	546	508	66.42	72.65	72.56	26.47	25.49	25.57	70.5433333333333	25.8433333333333	-1.4487175838042	2.0564141742828e-32	2.21749995126829e-30	--	octicosapeptide/Phox/Bem1p (PB1) domain-containing protein	-	-	-	-	-	GO:0005515//protein binding	-
arahy.Tifrunner.gnm1.ann1.WYU9FD	160	237	199	14	5	11	6.12	7.33	7.72	0.55	0.17	0.42	7.05666666666667	0.38	-4.21491553984285	2.52448134442059e-32	2.71547746400219e-30	STY13	Protein kinase superfamily protein	-	-	-	-	-	GO:0004672//protein kinase activity;GO:0004674//protein serine/threonine kinase activity;GO:0005524//ATP binding	GO:0006468//protein phosphorylation
arahy.Tifrunner.gnm1.ann1.8X0KIE	1002	1691	959	5057	4953	7538	15.63	21.34	15.21	79.76	70.79	116.24	17.3933333333333	88.93	2.35413574221407	2.54154574796221e-32	2.72706600565381e-30	exgA	probable glucan 1,3-beta-glucosidase A-like [Glycine max]	-	-	-	-	-	GO:0051015//actin filament binding	GO:0005975//carbohydrate metabolic process
arahy.Tifrunner.gnm1.ann1.Q6HX7B	131	158	115	445	581	490	2.14	2.09	1.92	7.36	8.57	7.88	2.05	7.93666666666667	1.95290930504373	2.6059130422967e-32	2.7831799898974e-30	ALA4	putative phospholipid-transporting ATPase 4-like isoform X3 [Glycine max]	-	-	-	-	GO:0016021//integral component of membrane	GO:0000166//nucleotide binding;GO:0000287//magnesium ion binding;GO:0004012//phospholipid-translocating ATPase activity;GO:0005524//ATP binding;GO:0019829//cation-transporting ATPase activity;GO:0046872//metal ion binding	GO:0006812//cation transport;GO:0015914//phospholipid transport
arahy.Tifrunner.gnm1.ann1.5666S0	427	1016	613	64	66	103	7.11	13.69	10.37	1.07	1.01	1.70	10.39	1.26	-3.0437000154043	2.61363007091171e-32	2.7831799898974e-30	ABCB2	ATP-binding ABC transporter	Environmental Information Processing	Membrane transport	ko02010//ABC transporters	K05658	GO:0016021//integral component of membrane	GO:0000166//nucleotide binding;GO:0005524//ATP binding;GO:0016887//ATPase activity;GO:0017111//nucleoside-triphosphatase activity	GO:0006810//transport;GO:0055085//transmembrane transport
arahy.Tifrunner.gnm1.ann1.GZ9SUQ	427	1016	613	64	66	103	7.11	13.69	10.37	1.07	1.01	1.70	10.39	1.26	-3.0437000154043	2.61363007091171e-32	2.7831799898974e-30	ABCB2	ATP-binding ABC transporter	Environmental Information Processing	Membrane transport	ko02010//ABC transporters	K05658	GO:0016021//integral component of membrane	GO:0000166//nucleotide binding;GO:0005524//ATP binding;GO:0016887//ATPase activity;GO:0017111//nucleoside-triphosphatase activity	GO:0006810//transport;GO:0055085//transmembrane transport
arahy.Tifrunner.gnm1.ann1.UE7BNI	34	56	13	390	357	544	6.36	8.55	2.42	74.73	62.00	101.77	5.77666666666667	79.5	3.78264570662007	2.61952394721479e-32	2.7831799898974e-30	GRXC9	Glutaredoxin family protein	-	-	-	-	-	GO:0009055//electron carrier activity;GO:0015035//protein disulfide oxidoreductase activity	GO:0045454//cell redox homeostasis
arahy.Tifrunner.gnm1.ann1.WUED23	1563	2285	1669	581	537	554	75.62	89.43	82.07	28.41	23.81	26.48	82.3733333333333	26.2333333333333	-1.65077623523279	2.75623367614647e-32	2.92127074883309e-30	D14	sigma factor sigb regulation protein rsbq protein, putative	-	-	-	-	-	-	-
arahy.Tifrunner.gnm1.ann1.YE3XLF	1105	1814	1359	288	436	398	29.86	39.65	37.32	7.86	10.80	10.64	35.61	9.76666666666667	-1.86634427177461	2.940480356805e-32	3.10894836554e-30	ABCG11	ATP-binding cassette sub-family G member 2 n=2 Tax=Panicoideae RepID=B6SL34_MAIZE	-	-	-	-	GO:0016020//membrane	GO:0000166//nucleotide binding;GO:0005524//ATP binding;GO:0016887//ATPase activity;GO:0017111//nucleoside-triphosphatase activity	-
arahy.Tifrunner.gnm1.ann1.LN2D8T	639	978	671	142	148	71	58.89	72.90	62.87	13.23	12.47	6.50	64.8866666666667	10.7333333333333	-2.59582386672116	3.74705262247106e-32	3.95209207132598e-30	At1g51880	protein kinase family protein	-	-	-	-	-	GO:0004672//protein kinase activity;GO:0004674//protein serine/threonine kinase activity;GO:0005524//ATP binding	GO:0006468//protein phosphorylation
arahy.Tifrunner.gnm1.ann1.P4M8HI	12	14	18	195	191	292	0.56	0.53	0.86	9.21	8.18	13.49	0.65	10.2933333333333	3.98512672351847	4.06629448855034e-32	4.27839319864487e-30	pod	peroxidase 2	Metabolism;Metabolism;Metabolism	Global and overview maps;Global and overview maps;Biosynthesis of other secondary metabolites	ko01100//Metabolic pathways;ko01110//Biosynthesis of secondary metabolites;ko00940//Phenylpropanoid biosynthesis	K00430;K00430;K00430	-	GO:0004601//peroxidase activity;GO:0020037//heme binding	GO:0006979//response to oxidative stress;GO:0055114//oxidation-reduction process
arahy.Tifrunner.gnm1.ann1.2GB72X	588	1012	716	2006	2680	2308	16.50	22.99	20.44	56.93	68.94	64.05	19.9766666666667	63.3066666666667	1.66404156107147	4.30744715702599e-32	4.52115077021597e-30	PSRP1	30S ribosomal protein, putative	-	-	-	-	-	-	GO:0044238//primary metabolic process
arahy.Tifrunner.gnm1.ann1.42CZAS	263	267	281	25	23	5	13.87	11.41	15.08	1.33	1.09	0.26	13.4533333333333	0.893333333333333	-3.91262126864858	4.64369553293646e-32	4.86230815597252e-30	FAD2-1	fatty acid desaturase 2	Metabolism;Metabolism	Global and overview maps;Lipid metabolism	ko01212//Fatty acid metabolism;ko01040//Biosynthesis of unsaturated fatty acids	K10256;K10256	-	-	GO:0006629//lipid metabolic process;GO:0055114//oxidation-reduction process
arahy.Tifrunner.gnm1.ann1.TUBV7Y	1579	1559	1434	355	447	250	76.25	60.93	70.41	17.34	19.79	11.94	69.1966666666667	16.3566666666667	-2.08082377152244	4.82151246958979e-32	5.03633118178911e-30	RPL4	Ribosomal protein L4/L1 family	Genetic Information Processing	Translation	ko03010//Ribosome	K02930	GO:0005840//ribosome	GO:0003735//structural constituent of ribosome	GO:0006412//translation
arahy.Tifrunner.gnm1.ann1.E0KVE0	209	295	194	20	20	29	6.99	8.06	6.66	0.68	0.64	0.95	7.23666666666667	0.756666666666667	-3.25759552332423	4.97926931488379e-32	5.18861407526196e-30	IREG2	iron regulated 2	-	-	-	-	GO:0016021//integral component of membrane	GO:0005381//iron ion transmembrane transporter activity	GO:0034755//iron ion transmembrane transport
arahy.Tifrunner.gnm1.ann1.7UA8HU	60	95	53	321	522	577	3.40	4.36	3.05	18.39	27.12	32.35	3.60333333333333	25.9533333333333	2.84851582161263	5.23648129865226e-32	5.44355462386755e-30	At4g37220	Cold acclimation protein WCOR413 family	-	-	-	-	-	-	-
arahy.Tifrunner.gnm1.ann1.JQ6XER	1023	1335	936	314	294	318	27.74	29.53	26.52	8.96	7.56	8.95	27.93	8.49	-1.71797911472691	5.75410153753055e-32	5.96733367345483e-30	LONRF2	zinc finger (C3HC4-type RING finger) family protein	-	-	-	-	-	GO:0004176//ATP-dependent peptidase activity;GO:0005515//protein binding;GO:0008270//zinc ion binding	GO:0006508//proteolysis
arahy.Tifrunner.gnm1.ann1.0YR97U	262	378	243	862	1372	1327	10.28	12.01	9.69	34.16	49.30	51.44	10.66	44.9666666666667	2.0766485043553	6.17436766270049e-32	6.38789173771847e-30	PDIL2-3	protein disulfide isomerase-like protein	Genetic Information Processing	Folding, sorting and degradation	ko04141//Protein processing in endoplasmic reticulum	K09584	-	GO:0015035//protein disulfide oxidoreductase activity;GO:0016853//isomerase activity	GO:0006662//glycerol ether metabolic process;GO:0045454//cell redox homeostasis
MSTRG.6108	206	277	245	33	23	25	7.84	8.54	9.46	1.25	0.80	0.94	8.61333333333333	0.996666666666667	-3.11138868049582	6.40742257881078e-32	6.61322288973497e-30	CYP86A22	PREDICTED: cytochrome P450 86A22 [Arachis duranensis]	Metabolism;Metabolism	Global and overview maps;Lipid metabolism	ko01100//Metabolic pathways;ko00073//Cutin, suberine and wax biosynthesis	K15398;K15398	-	GO:0016491//oxidoreductase activity;GO:0046906//tetrapyrrole binding;GO:0046914//transition metal ion binding	GO:0044710//single-organism metabolic process
arahy.Tifrunner.gnm1.ann1.J3JZ4F	168	243	153	11	14	8	5.41	6.34	5.00	0.36	0.42	0.25	5.58333333333333	0.343333333333333	-4.02344485304928	6.9648699756507e-32	7.17149996613972e-30	PAP27	purple acid phosphatase 27	-	-	-	-	-	GO:0003993//acid phosphatase activity;GO:0016787//hydrolase activity;GO:0046872//metal ion binding	-
arahy.Tifrunner.gnm1.ann1.H8BXV5	28	35	22	196	239	237	0.34	0.34	0.27	2.36	2.61	2.48	0.316666666666667	2.48333333333333	2.97124100701857	7.03090180788767e-32	7.21554856693871e-30	RPS2	ATP binding; GTP binding; nucleotide binding; nucleoside-triphosphatases	-	-	-	-	-	GO:0000166//nucleotide binding;GO:0017111//nucleoside-triphosphatase activity;GO:0043531//ADP binding	GO:0006952//defense response
arahy.Tifrunner.gnm1.ann1.2XG0SD	423	601	449	75	108	118	11.97	13.98	13.09	2.17	2.85	3.36	13.0133333333333	2.79333333333333	-2.21993090386353	7.04093991514239e-32	7.21554856693871e-30	ATR2	NADPH-cytochrome P450 family 2 reductase	-	-	-	-	-	GO:0003958//NADPH-hemoprotein reductase activity;GO:0005506//iron ion binding;GO:0010181//FMN binding;GO:0016491//oxidoreductase activity	GO:0055114//oxidation-reduction process
arahy.Tifrunner.gnm1.ann1.I3Z6BS	593	921	518	2105	3191	3500	22.55	28.33	20.01	80.88	111.13	131.53	23.63	107.846666666667	2.19029005183024	9.6305467992057e-32	9.84609842449924e-30	PER55	Peroxidase superfamily protein	Metabolism;Metabolism;Metabolism	Global and overview maps;Global and overview maps;Biosynthesis of other secondary metabolites	ko01100//Metabolic pathways;ko01110//Biosynthesis of secondary metabolites;ko00940//Phenylpropanoid biosynthesis	K00430;K00430;K00430	-	GO:0004601//peroxidase activity;GO:0020037//heme binding	GO:0006979//response to oxidative stress;GO:0055114//oxidation-reduction process
arahy.Tifrunner.gnm1.ann1.6G1FH3	7777	11127	6733	1406	1742	2347	454.45	526.05	400.01	83.07	93.25	135.59	460.17	103.97	-2.14599962627938	1.00040884306636e-31	1.02039348089609e-29	PNC1	Peroxidase superfamily protein	Metabolism;Metabolism;Metabolism	Global and overview maps;Global and overview maps;Biosynthesis of other secondary metabolites	ko01100//Metabolic pathways;ko01110//Biosynthesis of secondary metabolites;ko00940//Phenylpropanoid biosynthesis	K00430;K00430;K00430	-	GO:0004601//peroxidase activity;GO:0020037//heme binding	GO:0006979//response to oxidative stress;GO:0055114//oxidation-reduction process
arahy.Tifrunner.gnm1.ann1.18QESW	81	57	84	395	656	449	2.69	1.53	2.83	13.24	19.92	14.71	2.35	15.9566666666667	2.76342664343361	1.13980689516579e-31	1.1598471619376e-29	GLK2	two-component response regulator-like APRR2-like isoform X2 [Glycine max]	-	-	-	-	-	GO:0003677//DNA binding;GO:0003682//chromatin binding	-
arahy.Tifrunner.gnm1.ann1.6RBS9T	730	963	783	233	234	165	17.24	18.38	18.79	5.55	5.05	3.85	18.1366666666667	4.81666666666667	-1.91280233567181	1.26192055303881e-31	1.28110056331802e-29	UGP3	UDP-glucose pyrophosphorylase 3	-	-	-	-	-	GO:0016779//nucleotidyltransferase activity	GO:0008152//metabolic process
arahy.Tifrunner.gnm1.ann1.GVHP98	403	383	400	68	44	38	24.43	18.77	24.61	4.18	2.44	2.25	22.6033333333333	2.95666666666667	-2.93449203491112	1.37163701210594e-31	1.38923114106964e-29	yjbQ	secondary thiamine-phosphate synthase enzyme	-	-	-	-	-	-	-
arahy.Tifrunner.gnm1.ann1.I8FEWW	149	134	106	600	1264	1596	6.85	4.99	4.96	27.94	53.36	72.68	5.6	51.3266666666667	3.1962098376437	1.54044853909482e-31	1.55657118231286e-29	GSVIVT00023967001	Peroxidase superfamily protein	Metabolism;Metabolism;Metabolism	Global and overview maps;Global and overview maps;Biosynthesis of other secondary metabolites	ko01100//Metabolic pathways;ko01110//Biosynthesis of secondary metabolites;ko00940//Phenylpropanoid biosynthesis	K00430;K00430;K00430	-	GO:0004601//peroxidase activity;GO:0020037//heme binding	GO:0006979//response to oxidative stress;GO:0055114//oxidation-reduction process
arahy.Tifrunner.gnm1.ann1.3SSI2G	264	333	225	821	910	925	18.87	19.26	16.35	59.28	59.56	65.36	18.16	61.4	1.75747445296663	1.67694060889821e-31	1.69055112686346e-29	At5g25400	Nucleotide-sugar transporter family protein	-	-	-	-	-	-	-
arahy.Tifrunner.gnm1.ann1.1WJI3I	285	182	206	11	11	5	11.90	6.15	8.74	0.46	0.42	0.21	8.93	0.363333333333333	-4.61929454106545	1.70661515037641e-31	1.71647471354216e-29	CYP716A12	cytochrome P450, family 718	-	-	-	-	-	GO:0005506//iron ion binding;GO:0020037//heme binding	GO:0055114//oxidation-reduction process
arahy.Tifrunner.gnm1.ann1.I77GVJ	170	445	215	3869	7532	6728	11.83	25.02	15.22	271.94	479.73	462.45	17.3566666666667	404.706666666667	4.54331480336266	2.14526517575138e-31	2.15266435425108e-29	TIL	temperature-induced lipocalin	-	-	-	-	-	GO:0005215//transporter activity	-
arahy.Tifrunner.gnm1.ann1.NEY80F	535	721	725	1827	3123	2746	12.12	13.20	16.69	41.81	64.77	61.45	14.0033333333333	56.01	1.999914143182	2.71680103978711e-31	2.71987547976285e-29	ABCG22	ATP-binding ABC transporter	-	-	-	-	GO:0016020//membrane	GO:0000166//nucleotide binding;GO:0005524//ATP binding;GO:0016887//ATPase activity;GO:0017111//nucleoside-triphosphatase activity	-
arahy.Tifrunner.gnm1.ann1.VDQ89P	347	351	402	1304	2476	2777	14.72	12.04	17.35	55.95	96.27	116.53	14.7033333333333	89.5833333333333	2.60708708915933	2.89069195875316e-31	2.8872950626726e-29	XTH23	xyloglucan endotransglucosylase/hydrolase 24	Environmental Information Processing	Signal transduction	ko04075//Plant hormone signal transduction	K14504	GO:0005618//cell wall;GO:0048046//apoplast	GO:0016762//xyloglucan:xyloglucosyl transferase activity	GO:0005975//carbohydrate metabolic process;GO:0006073//cellular glucan metabolic process
arahy.Tifrunner.gnm1.ann1.CG1IFF	2347	2470	2105	404	375	604	292.49	249.00	266.65	50.86	42.79	74.41	269.38	56.02	-2.2656288539904	2.90121659175881e-31	2.89114570198052e-29	LTPG1	lipid transfer protein	-	-	-	-	-	-	-
arahy.Tifrunner.gnm1.ann1.UX4ERZ	277	325	284	49	59	37	19.31	18.33	20.14	3.47	3.75	2.58	19.26	3.26666666666667	-2.55971654956204	3.08982742641643e-31	3.07203965843408e-29	RD19A	Papain family cysteine protease	Organismal Systems	Environmental adaptation	ko04626//Plant-pathogen interaction	K01373	-	GO:0008234//cysteine-type peptidase activity	GO:0006508//proteolysis
MSTRG.34449	231	301	249	29	42	16	18.67	19.70	20.46	2.35	3.11	1.30	19.61	2.25333333333333	-3.12145688463112	3.42949993115494e-31	3.40195406214269e-29	--	PREDICTED: uncharacterized protein LOC107644499 [Arachis ipaensis]	-	-	-	-	-	-	-
arahy.Tifrunner.gnm1.ann1.79XMYU	78	127	80	359	483	397	1.93	2.57	2.03	9.05	11.03	9.79	2.17666666666667	9.95666666666667	2.19354234076436	4.92402862194052e-31	4.87332686603881e-29	OFUT20	uncharacterized protein At1g04910-like [Glycine max]	-	-	-	-	-	-	-
arahy.Tifrunner.gnm1.ann1.V7KKLB	266	289	183	825	995	1016	16.22	14.27	11.36	50.81	55.54	61.21	13.95	55.8533333333333	2.00137826142882	5.01268088249632e-31	4.94976545729688e-29	FLA2	FASCICLIN-like arabinogalactan 2	-	-	-	-	-	-	-
arahy.Tifrunner.gnm1.ann1.W9U8CY	5004	7255	6384	1931	1949	1368	92.10	108.03	119.44	35.94	32.86	24.88	106.523333333333	31.2266666666667	-1.77031899902037	5.39805873717586e-31	5.31819200449628e-29	GDCSP	Glycine dehydrogenase decarboxylating protein n=3 Tax=Rosaceae RepID=W8SQT8_9ROSA	Metabolism;Metabolism;Metabolism;Metabolism;Metabolism	Global and overview maps;Global and overview maps;Global and overview maps;Carbohydrate metabolism;Amino acid metabolism	ko01100//Metabolic pathways;ko01110//Biosynthesis of secondary metabolites;ko01200//Carbon metabolism;ko00630//Glyoxylate and dicarboxylate metabolism;ko00260//Glycine, serine and threonine metabolism	K00281;K00281;K00281;K00281;K00281	-	GO:0003824//catalytic activity;GO:0004375//glycine dehydrogenase (decarboxylating) activity;GO:0030170//pyridoxal phosphate binding	GO:0006544//glycine metabolic process;GO:0006546//glycine catabolic process;GO:0055114//oxidation-reduction process
arahy.Tifrunner.gnm1.ann1.8EAL4D	1463	1965	1353	520	495	430	53.62	58.29	50.43	19.25	16.61	15.58	54.1133333333333	17.1466666666667	-1.6580559708477	5.60495732189088e-31	5.50950782191945e-29	ACR6	ACT domain repeat 6	-	-	-	-	-	GO:0016597//amino acid binding	GO:0008152//metabolic process
arahy.Tifrunner.gnm1.ann1.DH99G0	237	321	166	881	1030	1112	7.40	8.10	5.27	27.78	29.46	34.31	6.92333333333333	30.5166666666667	2.14005866984005	5.79909465701463e-31	5.68744240468161e-29	BAK1	receptor-like protein kinase 4	Organismal Systems;Environmental Information Processing;Environmental Information Processing	Environmental adaptation;Signal transduction;Signal transduction	ko04626//Plant-pathogen interaction;ko04075//Plant hormone signal transduction;ko04016//MAPK signaling pathway - plant	K13416;K13416;K13416	-	GO:0004672//protein kinase activity;GO:0004674//protein serine/threonine kinase activity;GO:0005515//protein binding;GO:0005524//ATP binding	GO:0006468//protein phosphorylation
arahy.Tifrunner.gnm1.ann1.31BJ59	172	176	227	9	13	8	6.60	5.48	8.88	0.35	0.46	0.30	6.98666666666667	0.37	-4.23900713518734	5.91431314677849e-31	5.78734899773591e-29	UFGT	UDP-Glycosyltransferase superfamily protein	-	-	-	-	-	-	GO:0008152//metabolic process
arahy.Tifrunner.gnm1.ann1.XWYM96	343	489	360	80	53	57	11.79	13.59	12.59	2.78	1.66	1.94	12.6566666666667	2.12666666666667	-2.57323166985422	6.8674072431951e-31	6.70484767083928e-29	--	uncharacterized protein LOC100805767 isoform X5 [Glycine max]	-	-	-	-	-	-	-
arahy.Tifrunner.gnm1.ann1.N2VJYT	167	182	138	501	745	671	9.68	8.54	8.13	29.37	39.58	38.46	8.78333333333333	35.8033333333333	2.0272534492421	6.9403340821605e-31	6.76082117140619e-29	ACP1	acyl carrier protein 4	-	-	-	-	-	GO:0031177//phosphopantetheine binding	GO:0006633//fatty acid biosynthetic process
arahy.Tifrunner.gnm1.ann1.LJPA30	431	705	591	131	143	113	18.18	24.06	25.35	5.58	5.53	4.71	22.53	5.27333333333333	-2.09506021448379	7.50494963054823e-31	7.29444084158375e-29	CYP76C2	Cytochrome P450 superfamily protein	-	-	-	-	-	GO:0005506//iron ion binding;GO:0020037//heme binding	GO:0055114//oxidation-reduction process
arahy.Tifrunner.gnm1.ann1.59H3M1	174	242	238	15	6	19	6.79	7.65	9.47	0.59	0.21	0.73	7.97	0.51	-3.96601057201898	7.79931478613291e-31	7.56359052939766e-29	UGT86A1	UDP-Glycosyltransferase superfamily protein	-	-	-	-	-	-	GO:0008152//metabolic process
arahy.Tifrunner.gnm1.ann1.LMSP6K	1043	1057	776	3131	3121	3559	31.89	26.14	24.13	96.73	87.40	107.55	27.3866666666667	97.2266666666667	1.82787837972094	8.11118788661789e-31	7.84847954680801e-29	PCR2	protein PLANT CADMIUM RESISTANCE 2-like [Glycine max]	-	-	-	-	-	-	-
arahy.Tifrunner.gnm1.ann1.0H0ATF	438	646	495	1239	1601	1343	9.66	11.47	11.05	27.44	32.00	29.16	10.7266666666667	29.5333333333333	1.46114237271893	8.43608963010114e-31	8.14467815980522e-29	MEBL	Vacuolar iron transporter (VIT) family protein	-	-	-	-	-	-	-
arahy.Tifrunner.gnm1.ann1.U93XWB	181	225	232	19	13	4	5.63	5.66	7.34	0.60	0.37	0.12	6.21	0.363333333333333	-4.09522763416471	8.56833703368034e-31	8.25397426828909e-29	GPAT1	glycerol-3-phosphate acyltransferase 1	Metabolism;Metabolism;Metabolism;Metabolism	Global and overview maps;Global and overview maps;Lipid metabolism;Lipid metabolism	ko01100//Metabolic pathways;ko01110//Biosynthesis of secondary metabolites;ko00564//Glycerophospholipid metabolism;ko00561//Glycerolipid metabolism	K13508;K13508;K13508;K13508	-	-	GO:0008152//metabolic process
arahy.Tifrunner.gnm1.ann1.GG4XIK	8	10	16	161	181	175	0.48	0.48	0.97	9.69	9.87	10.30	0.643333333333333	9.95333333333333	3.95154141286646	9.07207000808895e-31	8.71984839868399e-29	POL2A	DNA polymerase epsilon catalytic subunit	Metabolism;Metabolism;Genetic Information Processing;Metabolism;Genetic Information Processing;Genetic Information Processing	Global and overview maps;Nucleotide metabolism;Replication and repair;Nucleotide metabolism;Replication and repair;Replication and repair	ko01100//Metabolic pathways;ko00230//Purine metabolism;ko03420//Nucleotide excision repair;ko00240//Pyrimidine metabolism;ko03030//DNA replication;ko03410//Base excision repair	K02324;K02324;K02324;K02324;K02324;K02324	-	-	-
arahy.Tifrunner.gnm1.ann1.18GZJ3	246	372	270	52	45	42	9.09	11.12	10.14	1.96	1.54	1.53	10.1166666666667	1.67666666666667	-2.59306621133752	9.35473436500336e-31	8.97164557496749e-29	KAN4	putative Myb family transcription factor At1g14600-like isoform X2 [Glycine max]	-	-	-	-	-	GO:0003677//DNA binding;GO:0003682//chromatin binding	-
arahy.Tifrunner.gnm1.ann1.FR25D6	1037	1256	1044	367	428	390	23.56	23.08	24.09	8.43	8.91	8.77	23.5766666666667	8.70333333333333	-1.43771980365241	9.96784107022593e-31	9.53556610127886e-29	rnf10	RING finger protein	-	-	-	-	-	GO:0005515//protein binding;GO:0008270//zinc ion binding	-
arahy.Tifrunner.gnm1.ann1.I2HAHG	53	128	68	620	512	920	1.95	3.84	2.54	23.17	17.33	33.62	2.77666666666667	24.7066666666667	3.15347448066172	9.98672866728322e-31	9.53556610127886e-29	HEX6	sugar transport protein 13-like [Glycine max]	-	-	-	-	GO:0016020//membrane;GO:0016021//integral component of membrane	GO:0005215//transporter activity;GO:0022857//transmembrane transporter activity;GO:0022891//substrate-specific transmembrane transporter activity	GO:0006810//transport;GO:0055085//transmembrane transport
MSTRG.12666	681	768	670	156	217	209	70.36	64.20	70.37	16.30	20.54	21.35	68.31	19.3966666666667	-1.81628804682761	1.01837300368708e-30	9.70229699710578e-29	--	PREDICTED: cysteine-rich and transmembrane domain-containing protein A [Theobroma cacao]	-	-	-	-	-	-	-
arahy.Tifrunner.gnm1.ann1.51QFY3	226	248	188	26	27	24	12.31	10.97	10.46	1.46	1.35	1.29	11.2466666666667	1.36666666666667	-3.04076415878212	1.1073463759366e-30	1.05037883249477e-28	SGPP	Haloacid dehalogenase-like hydrolase (HAD) superfamily protein	-	-	-	-	-	GO:0016787//hydrolase activity	GO:0008152//metabolic process
arahy.Tifrunner.gnm1.ann1.A3E2K1	226	248	188	26	27	24	12.31	10.97	10.46	1.46	1.35	1.29	11.2466666666667	1.36666666666667	-3.04076415878212	1.1073463759366e-30	1.05037883249477e-28	SGPP	Haloacid dehalogenase-like hydrolase (HAD) superfamily protein	-	-	-	-	-	GO:0016787//hydrolase activity	GO:0008152//metabolic process
arahy.Tifrunner.gnm1.ann1.KGKZ9D	980	1027	735	230	197	165	22.80	19.33	17.38	5.40	4.21	3.80	19.8366666666667	4.47	-2.14982288055964	1.10976840361393e-30	1.05037883249477e-28	--	Histone H4 n=1 Tax=Ostreococcus tauri RepID=Q01FF9_OSTTA	-	-	-	-	-	-	-
arahy.Tifrunner.gnm1.ann1.P2WQA7	2761	3436	2862	6933	8001	8807	98.23	98.89	103.51	249.35	260.78	309.77	100.21	273.3	1.44745897697122	1.55770652617774e-30	1.47113333776207e-28	AAC3	ADP/ATP carrier 3	-	-	-	-	GO:0005743//mitochondrial inner membrane	GO:0005215//transporter activity	GO:0006810//transport;GO:0055085//transmembrane transport
arahy.Tifrunner.gnm1.ann1.DV8NTV	1700	1953	1641	605	553	531	125.81	116.98	123.51	45.29	37.47	38.83	122.1	40.53	-1.59100111982792	1.65003306861778e-30	1.55494094546766e-28	PAP3	purple acid phosphatase 3	Metabolism;Metabolism	Global and overview maps;Metabolism of cofactors and vitamins	ko01100//Metabolic pathways;ko00740//Riboflavin metabolism	K14379;K14379	-	GO:0003993//acid phosphatase activity;GO:0016787//hydrolase activity	-
arahy.Tifrunner.gnm1.ann1.94UDPX	1208	1613	1506	3483	5267	5083	37.26	40.28	47.23	108.63	148.90	155.06	41.59	137.53	1.72543776403396	1.82142845827735e-30	1.71273540646128e-28	CAL1	Calreticulin 2, calcium-binding protein n=1 Tax=Coccomyxa subellipsoidea C-169 RepID=I0YTB6_9CHLO	Genetic Information Processing;Cellular Processes	Folding, sorting and degradation;Transport and catabolism	ko04141//Protein processing in endoplasmic reticulum;ko04145//Phagosome	K08057;K08057	GO:0005783//endoplasmic reticulum	GO:0005509//calcium ion binding;GO:0005515//protein binding;GO:0051082//unfolded protein binding	GO:0006457//protein folding
MSTRG.45294	267	174	267	1094	1678	1220	32.40	17.09	32.94	133.94	186.27	146.11	27.4766666666667	155.44	2.5000789067803	1.88016885065207e-30	1.76414371227092e-28	SAG20	wound-induced protein 1-like protein [Phaseolus vulgaris]	-	-	-	-	-	-	-
arahy.Tifrunner.gnm1.ann1.614TBX	379	397	379	51	91	73	10.63	9.01	10.80	1.45	2.34	2.02	10.1466666666667	1.93666666666667	-2.38935829009902	2.07086928092195e-30	1.93887931876211e-28	--	Unknown protein	-	-	-	-	-	-	-
arahy.Tifrunner.gnm1.ann1.QEK7F9	603	718	533	125	200	139	18.71	18.02	16.80	3.93	5.67	4.26	17.8433333333333	4.62	-1.94942039517778	2.19808329944016e-30	2.05354984800498e-28	RAP2-7	ethylene-responsive transcription factor 3 [Glycine max]	-	-	-	-	-	GO:0003677//DNA binding;GO:0003700//transcription factor activity, sequence-specific DNA binding	-
arahy.Tifrunner.gnm1.ann1.T4ZW2M	8015	10064	8223	3008	2546	2177	212.66	215.89	221.82	80.67	61.75	57.10	216.79	66.5066666666667	-1.70472734062375	2.71344708023648e-30	2.52957456948755e-28	ABCG22	ATP-binding ABC transporter	-	-	-	-	GO:0016020//membrane	GO:0000166//nucleotide binding;GO:0005524//ATP binding;GO:0016887//ATPase activity;GO:0017111//nucleoside-triphosphatase activity	-
arahy.Tifrunner.gnm1.ann1.8M9DZW	383	387	384	52	76	81	12.89	10.52	13.14	1.77	2.34	2.68	12.1833333333333	2.26333333333333	-2.42838792659507	2.90209421276653e-30	2.69963266157117e-28	ERD7	Senescence/dehydration-associated protein-related	Cellular Processes	Transport and catabolism	ko04144//Endocytosis	K19366	-	-	-
MSTRG.39753	237	223	170	15	21	7	34.19	26.01	24.92	2.19	2.77	1.00	28.3733333333333	1.98666666666667	-3.83611391503902	3.54637509518772e-30	3.29190179874288e-28	--	hypothetical protein glysoja_017708 [Glycine soja]	-	-	-	-	-	-	-
arahy.Tifrunner.gnm1.ann1.85LDPV	366	366	295	989	1259	1314	15.92	12.87	13.05	43.50	50.19	56.50	13.9466666666667	50.0633333333333	1.8438340013565	3.67720531319033e-30	3.4060507077241e-28	SDF2	stromal cell-derived factor-like protein	-	-	-	-	GO:0016020//membrane	-	-
arahy.Tifrunner.gnm1.ann1.ZHL4B7	1160	1260	746	4251	4854	7218	82.81	72.78	54.16	306.82	317.51	509.45	69.9166666666667	377.926666666667	2.43439800942247	4.0082602278596e-30	3.70477766775023e-28	--	Unknown protein	-	-	-	-	-	-	-
arahy.Tifrunner.gnm1.ann1.PNL0JR	218	246	236	34	25	24	10.59	9.66	11.64	1.67	1.11	1.15	10.63	1.31	-3.02050287999365	4.11938905174949e-30	3.79939140434656e-28	SCPL2	serine carboxypeptidase-like 2	-	-	-	-	-	GO:0004185//serine-type carboxypeptidase activity	GO:0006508//proteolysis
arahy.Tifrunner.gnm1.ann1.T4QLFX	1034	1366	1497	322	247	230	21.93	23.45	32.27	6.91	4.80	4.82	25.8833333333333	5.51	-2.23189919998235	4.29858964261682e-30	3.95625397914643e-28	PMA4	plasma membrane H+-ATPase	Metabolism	Energy metabolism	ko00190//Oxidative phosphorylation	K01535	GO:0016021//integral component of membrane	GO:0000166//nucleotide binding;GO:0016887//ATPase activity;GO:0019829//cation-transporting ATPase activity;GO:0046872//metal ion binding	GO:0006754//ATP biosynthetic process;GO:0006812//cation transport
arahy.Tifrunner.gnm1.ann1.SBZM2C	8	9	3	140	232	413	0.78	0.69	0.30	13.48	20.29	38.90	0.59	24.2233333333333	5.35953864090128	4.60874721241702e-30	4.23272421421749e-28	CHN48	Chitinase family protein	Metabolism;Environmental Information Processing;Metabolism	Global and overview maps;Signal transduction;Carbohydrate metabolism	ko01100//Metabolic pathways;ko04016//MAPK signaling pathway - plant;ko00520//Amino sugar and nucleotide sugar metabolism	K20547;K20547;K20547	-	GO:0004568//chitinase activity;GO:0008061//chitin binding	GO:0005975//carbohydrate metabolic process;GO:0006032//chitin catabolic process;GO:0016998//cell wall macromolecule catabolic process
arahy.Tifrunner.gnm1.ann1.I5R24F	184	268	308	19	28	28	6.15	7.25	10.48	0.64	0.86	0.91	7.96	0.803333333333333	-3.30869778503484	5.4241374178542e-30	4.97105566440934e-28	SLAC1	C4-dicarboxylate transporter/malic acid transport protein	-	-	-	-	-	-	-
arahy.Tifrunner.gnm1.ann1.R1FZ8C	3526	3943	3135	228	147	93	185.35	167.73	167.53	12.11	7.10	4.86	173.536666666667	8.02333333333333	-4.43489497671066	6.13884126204673e-30	5.61419050355409e-28	SPX2	SPX domain gene 1	-	-	-	-	-	-	-
arahy.Tifrunner.gnm1.ann1.R5ISBX	1131	2155	1119	5353	5381	6320	76.05	117.27	76.51	363.97	331.60	420.26	89.9433333333333	371.943333333333	2.0479945822953	6.26789516261599e-30	5.72014710324717e-28	PNC1	Peroxidase superfamily protein	Metabolism;Metabolism;Metabolism	Global and overview maps;Global and overview maps;Biosynthesis of other secondary metabolites	ko01100//Metabolic pathways;ko01110//Biosynthesis of secondary metabolites;ko00940//Phenylpropanoid biosynthesis	K00430;K00430;K00430	-	GO:0004601//peroxidase activity;GO:0020037//heme binding	GO:0006979//response to oxidative stress;GO:0055114//oxidation-reduction process
arahy.Tifrunner.gnm1.ann1.D9Q2X2	466	513	440	2	1	1	28.45	25.35	27.34	0.12	0.06	0.06	27.0466666666667	0.08	-8.40123508648512	6.42446290353016e-30	5.85071517657834e-28	GSTU17	Glutathione S-transferase family protein	Metabolism	Metabolism of other amino acids	ko00480//Glutathione metabolism	K00799	-	GO:0005515//protein binding	-
arahy.Tifrunner.gnm1.ann1.37Y0UC	165	235	238	13	27	17	4.53	5.18	5.50	0.44	0.47	0.55	5.07	0.486666666666667	-3.38097987884448	6.44701000039336e-30	5.8589399687013e-28	--	Ulp1 protease family, carboxy-terminal domain protein	-	-	-	-	-	-	-
arahy.Tifrunner.gnm1.ann1.750QUI	386	659	368	1563	1766	2122	14.60	20.17	14.16	59.81	61.23	79.38	16.31	66.8066666666667	2.03423529500631	6.71124983591542e-30	6.08631734596438e-28	PER55	Peroxidase superfamily protein	Metabolism;Metabolism;Metabolism	Global and overview maps;Global and overview maps;Biosynthesis of other secondary metabolites	ko01100//Metabolic pathways;ko01110//Biosynthesis of secondary metabolites;ko00940//Phenylpropanoid biosynthesis	K00430;K00430;K00430	-	GO:0004601//peroxidase activity;GO:0020037//heme binding	GO:0006979//response to oxidative stress;GO:0055114//oxidation-reduction process
arahy.Tifrunner.gnm1.ann1.HITK0G	1377	1506	1369	388	311	391	53.03	46.95	53.62	15.11	10.98	14.89	51.2	13.66	-1.90618632659727	7.01974372919517e-30	6.3527947999349e-28	NFYA10	nuclear transcription factor Y subunit A-10-like isoform X7 [Glycine max]	-	-	-	-	-	GO:0003700//transcription factor activity, sequence-specific DNA binding	-
arahy.Tifrunner.gnm1.ann1.XI5WK7	276	392	317	52	46	65	10.97	12.62	12.84	2.08	1.68	2.54	12.1433333333333	2.1	-2.5317032613555	7.33956527040959e-30	6.62839197722886e-28	KCS11	3-ketoacyl-CoA synthase 11	Metabolism;Metabolism;Organismal Systems;Metabolism	Global and overview maps;Global and overview maps;Environmental adaptation;Lipid metabolism	ko01100//Metabolic pathways;ko01110//Biosynthesis of secondary metabolites;ko04626//Plant-pathogen interaction;ko00062//Fatty acid elongation	K15397;K15397;K15397;K15397	GO:0016020//membrane	GO:0003824//catalytic activity	GO:0006633//fatty acid biosynthetic process;GO:0008152//metabolic process;GO:0008610//lipid biosynthetic process
arahy.Tifrunner.gnm1.ann1.5B8V9J	155	174	196	9	6	3	11.40	10.37	14.66	0.67	0.40	0.22	12.1433333333333	0.43	-4.81968402431952	9.53947176676968e-30	8.59722581325777e-28	HIPP24	Heavy metal transport/detoxification superfamily protein	-	-	-	-	-	GO:0046872//metal ion binding	GO:0030001//metal ion transport
arahy.Tifrunner.gnm1.ann1.R8DMLF	220	220	224	11	19	28	13.16	10.68	13.63	0.69	1.04	1.68	12.49	1.13666666666667	-3.45789233330494	1.03777439966949e-29	9.33329511437196e-28	SRK2E	serine/threonine protein kinase 1	Environmental Information Processing;Environmental Information Processing	Signal transduction;Signal transduction	ko04075//Plant hormone signal transduction;ko04016//MAPK signaling pathway - plant	K14498;K14498	-	GO:0004672//protein kinase activity;GO:0004674//protein serine/threonine kinase activity;GO:0005524//ATP binding	GO:0006468//protein phosphorylation
arahy.Tifrunner.gnm1.ann1.KET370	3167	4592	3437	715	919	1181	133.48	156.60	147.28	30.49	35.50	49.20	145.786666666667	38.3966666666667	-1.92480580325025	1.053886096094e-29	9.45857316347387e-28	CER2	HXXXD-type acyl-transferase family protein	-	-	-	-	-	-	-
arahy.Tifrunner.gnm1.ann1.JBS4N0	394	560	425	71	122	106	9.13	10.51	10.02	1.66	2.59	2.44	9.88666666666667	2.23	-2.14844048181317	1.15967772998068e-29	1.0386543371267e-27	UBC24	ubiquitin-conjugating enzyme 23	Genetic Information Processing	Folding, sorting and degradation	ko04120//Ubiquitin mediated proteolysis	K10581	-	GO:0016881//acid-amino acid ligase activity	-
arahy.Tifrunner.gnm1.ann1.CTV7SW	2316	2791	2118	787	702	554	233.73	227.91	217.35	80.36	64.95	55.32	226.33	66.8766666666667	-1.75885298016039	1.19169186633393e-29	1.06512681883937e-27	CYS3	cysteine proteinase inhibitor [Glycine max]	-	-	-	-	-	GO:0004869//cysteine-type endopeptidase inhibitor activity	-
arahy.Tifrunner.gnm1.ann1.V7DYZ1	1460	1862	1149	5107	4555	4574	40.78	42.08	32.62	144.22	116.58	126.31	38.4933333333333	129.036666666667	1.74510056377363	1.28121351754185e-29	1.14278446032761e-27	CRT3	Calreticulin 2, calcium-binding protein n=1 Tax=Coccomyxa subellipsoidea C-169 RepID=I0YTB6_9CHLO	Genetic Information Processing;Cellular Processes	Folding, sorting and degradation;Transport and catabolism	ko04141//Protein processing in endoplasmic reticulum;ko04145//Phagosome	K08057;K08057	GO:0005783//endoplasmic reticulum	GO:0005509//calcium ion binding;GO:0005515//protein binding;GO:0051082//unfolded protein binding	GO:0006457//protein folding
MSTRG.26746	659	780	793	155	247	174	61.28	58.68	74.96	14.57	21.04	16.00	64.9733333333333	17.2033333333333	-1.91715959190827	1.4022374594301e-29	1.24816409915473e-27	--	PREDICTED: uncharacterized protein LOC107463658 [Arachis duranensis]	-	-	-	-	-	-	-
arahy.Tifrunner.gnm1.ann1.LMQR93	1144	1430	1239	289	482	381	72.70	73.49	80.03	18.58	28.08	23.95	75.4066666666667	23.5366666666667	-1.67978206105432	1.43271574749977e-29	1.27268022414687e-27	ATS3B	embryo-specific protein	-	-	-	-	-	GO:0005515//protein binding	-
arahy.Tifrunner.gnm1.ann1.E356RC	37667	45731	39945	16834	18555	17862	2413.48	2370.65	2601.95	1090.48	1089.25	1131.50	2462.02666666667	1103.74333333333	-1.15744166405651	1.54456282110706e-29	1.36922809268241e-27	UBQ10	ubiquitin 4	-	-	-	-	-	GO:0005515//protein binding	-
arahy.Tifrunner.gnm1.ann1.WFL6TQ	1156	1327	1051	354	326	240	32.24	29.95	29.80	9.98	8.33	6.61	30.6633333333333	8.30666666666667	-1.88417296960622	1.59609511519319e-29	1.41202300303081e-27	MED26C	probable mediator of RNA polymerase II transcription subunit 26c-like isoform X2 [Glycine max]	-	-	-	-	GO:0005634//nucleus	GO:0003677//DNA binding	-
arahy.Tifrunner.gnm1.ann1.08FCR9	182	205	229	11	8	21	9.03	8.22	11.55	0.55	0.36	1.03	9.6	0.646666666666667	-3.89194025414255	1.6358282263716e-29	1.44422643146603e-27	GSVIVT00023967001	Peroxidase superfamily protein	Metabolism;Metabolism;Metabolism	Global and overview maps;Global and overview maps;Biosynthesis of other secondary metabolites	ko01100//Metabolic pathways;ko01110//Biosynthesis of secondary metabolites;ko00940//Phenylpropanoid biosynthesis	K00430;K00430;K00430	-	GO:0004601//peroxidase activity;GO:0020037//heme binding	GO:0006979//response to oxidative stress;GO:0055114//oxidation-reduction process
arahy.Tifrunner.gnm1.ann1.R5CNPB	678	743	653	186	236	163	42.70	37.84	41.77	11.81	13.63	10.14	40.77	11.86	-1.78140394694254	1.91489994776277e-29	1.68717475275546e-27	RD19A	Papain family cysteine protease	Organismal Systems	Environmental adaptation	ko04626//Plant-pathogen interaction	K01373	-	GO:0008234//cysteine-type peptidase activity	GO:0006508//proteolysis
arahy.Tifrunner.gnm1.ann1.97EWTL	560	615	503	148	167	125	24.76	22.01	22.61	6.60	6.78	5.47	23.1266666666667	6.28333333333333	-1.87995531713036	1.9287176875132e-29	1.69590229281967e-27	IMK3	receptor-like kinase 1	-	-	-	-	-	GO:0004672//protein kinase activity;GO:0005524//ATP binding	GO:0006468//protein phosphorylation
arahy.Tifrunner.gnm1.ann1.QDL5QZ	821	861	802	2054	2720	2010	48.91	41.54	48.60	123.78	148.56	118.44	46.35	130.26	1.49075288782341	1.98393196780025e-29	1.74092038202779e-27	RAV1	AP2/B3 transcription factor family protein	-	-	-	-	-	GO:0003677//DNA binding;GO:0003700//transcription factor activity, sequence-specific DNA binding	-
MSTRG.8042	596	297	372	2	2	1	101.92	41.09	64.67	0.35	0.31	0.17	69.2266666666667	0.276666666666667	-7.96703523665221	2.03358722689065e-29	1.78088833734309e-27	--	-	-	-	-	-	-	-	-
arahy.Tifrunner.gnm1.ann1.UU73T8	920	926	792	221	170	133	23.09	18.82	20.22	5.60	3.92	3.31	20.71	4.27666666666667	-2.27576888385198	2.08669047122829e-29	1.82370857333216e-27	BBX25	zinc finger protein CONSTANS-LIKE 2-like [Glycine max]	-	-	-	-	GO:0005622//intracellular	GO:0008270//zinc ion binding	-
arahy.Tifrunner.gnm1.ann1.CT84XJ	2227	3210	2646	960	940	934	101.15	109.94	116.31	39.38	40.56	42.47	109.133333333333	40.8033333333333	-1.41933290135417	2.86955616626085e-29	2.5028649949948e-27	GAD	glutamate decarboxylase	Metabolism;Metabolism;Metabolism;Metabolism;Metabolism;Metabolism	Global and overview maps;Global and overview maps;Metabolism of other amino acids;Amino acid metabolism;Carbohydrate metabolism;Metabolism of other amino acids	ko01100//Metabolic pathways;ko01110//Biosynthesis of secondary metabolites;ko00410//beta-Alanine metabolism;ko00250//Alanine, aspartate and glutamate metabolism;ko00650//Butanoate metabolism;ko00430//Taurine and hypotaurine metabolism	K01580;K01580;K01580;K01580;K01580;K01580	-	GO:0003824//catalytic activity;GO:0004351//glutamate decarboxylase activity;GO:0016831//carboxy-lyase activity;GO:0030170//pyridoxal phosphate binding	GO:0006536//glutamate metabolic process;GO:0019752//carboxylic acid metabolic process
arahy.Tifrunner.gnm1.ann1.WG32WU	578	663	512	132	91	71	23.77	22.07	21.40	5.47	3.41	2.87	22.4133333333333	3.91666666666667	-2.5166589677838	3.03090764912406e-29	2.63828947152367e-27	Os02g0799000	Protein phosphatase 2C family protein	-	-	-	-	-	GO:0003824//catalytic activity;GO:0004722//protein serine/threonine phosphatase activity	GO:0006470//protein dephosphorylation
arahy.Tifrunner.gnm1.ann1.ICVP6R	10	14	20	136	273	220	0.43	0.49	0.87	5.93	10.77	9.37	0.596666666666667	8.69	3.8643590902713	3.13500196435721e-29	2.72343086478799e-27	PP2A13	F-box protein PP2-A13	-	-	-	-	-	GO:0005515//protein binding	-
arahy.Tifrunner.gnm1.ann1.T9R3PD	102	72	79	397	789	501	3.43	1.96	2.71	13.51	24.34	16.68	2.7	18.1766666666667	2.75105634234729	3.16388296888741e-29	2.74215907930217e-27	GLK2	two-component response regulator-like APRR2-like isoform X2 [Glycine max]	-	-	-	-	-	GO:0003677//DNA binding;GO:0003682//chromatin binding	-
arahy.Tifrunner.gnm1.ann1.D67XK4	181	270	206	19	35	16	14.89	17.98	17.28	1.58	2.64	1.29	16.7166666666667	1.83666666666667	-3.18612547692839	3.16921197427942e-29	2.74215907930217e-27	ALDH2C4	aldehyde dehydrogenase family 2 member C4-like [Glycine max]	Metabolism	Biosynthesis of other secondary metabolites	ko00940//Phenylpropanoid biosynthesis	K12355	-	GO:0016491//oxidoreductase activity	GO:0008152//metabolic process;GO:0055114//oxidation-reduction process
arahy.Tifrunner.gnm1.ann1.98EFWE	1674	1543	1257	386	416	278	34.54	25.76	26.36	8.04	7.86	5.67	28.8866666666667	7.19	-2.00634006011142	3.29666343764713e-29	2.84675425017063e-27	SAT5	serine acetyltransferase 1; 1	Metabolism;Metabolism;Metabolism;Metabolism;Metabolism;Metabolism	Global and overview maps;Global and overview maps;Global and overview maps;Global and overview maps;Amino acid metabolism;Energy metabolism	ko01100//Metabolic pathways;ko01110//Biosynthesis of secondary metabolites;ko01200//Carbon metabolism;ko01230//Biosynthesis of amino acids;ko00270//Cysteine and methionine metabolism;ko00920//Sulfur metabolism	K00640;K00640;K00640;K00640;K00640;K00640	GO:0005737//cytoplasm	GO:0009001//serine O-acetyltransferase activity;GO:0016740//transferase activity	GO:0006535//cysteine biosynthetic process from serine
arahy.Tifrunner.gnm1.ann1.WE5WNX	152	214	155	512	919	806	3.70	4.21	3.84	12.60	20.49	19.39	3.91666666666667	17.4933333333333	2.15910696316572	3.74292103331331e-29	3.22568357600594e-27	RKS1	receptor-like serine/threonine kinase 2	-	-	-	-	-	GO:0004672//protein kinase activity;GO:0004674//protein serine/threonine kinase activity;GO:0005515//protein binding;GO:0005524//ATP binding	GO:0006468//protein phosphorylation;GO:0048544//recognition of pollen
arahy.Tifrunner.gnm1.ann1.IKG909	7939	13291	8210	2515	1742	2220	274.81	372.22	288.92	88.02	55.26	75.96	311.983333333333	73.08	-2.09392042090821	4.56051551378188e-29	3.92249577394704e-27	CYP71D8	Cytochrome P450 superfamily protein	-	-	-	-	-	GO:0005506//iron ion binding;GO:0020037//heme binding	GO:0055114//oxidation-reduction process
arahy.Tifrunner.gnm1.ann1.WA56KQ	3599	3589	3275	1214	1367	1103	114.61	92.03	105.56	38.89	39.93	34.57	104.066666666667	37.7966666666667	-1.46117712443035	4.58686188254706e-29	3.93734407418876e-27	APS1	ATP sulfurylase 1	Metabolism;Metabolism;Metabolism;Metabolism;Metabolism	Global and overview maps;Nucleotide metabolism;Energy metabolism;Metabolism of other amino acids;Biosynthesis of other secondary metabolites	ko01100//Metabolic pathways;ko00230//Purine metabolism;ko00920//Sulfur metabolism;ko00450//Selenocompound metabolism;ko00261//Monobactam biosynthesis	K13811;K13811;K13811;K13811;K13811	-	GO:0004781//sulfate adenylyltransferase (ATP) activity	GO:0000103//sulfate assimilation
arahy.Tifrunner.gnm1.ann1.YJX7RI	298	342	273	40	39	60	11.92	11.06	11.09	1.62	1.43	2.37	11.3566666666667	1.80666666666667	-2.65213719074248	5.48946318533157e-29	4.70282094112526e-27	--	uncharacterized protein LOC100815203 [Glycine max]	-	-	-	-	-	-	-
arahy.Tifrunner.gnm1.ann1.3YC2HT	2604	3142	3103	662	375	322	47.83	46.68	57.93	12.30	6.30	5.84	50.8133333333333	8.14666666666667	-2.64092532299344	5.89191646298035e-29	5.03764668153323e-27	PPC4	phosphoenolpyruvate carboxylase 4	Metabolism;Metabolism;Metabolism;Metabolism	Global and overview maps;Global and overview maps;Carbohydrate metabolism;Energy metabolism	ko01100//Metabolic pathways;ko01200//Carbon metabolism;ko00620//Pyruvate metabolism;ko00710//Carbon fixation in photosynthetic organisms	K01595;K01595;K01595;K01595	-	GO:0003824//catalytic activity;GO:0008964//phosphoenolpyruvate carboxylase activity	GO:0006099//tricarboxylic acid cycle;GO:0015977//carbon fixation
arahy.Tifrunner.gnm1.ann1.0SG038	240	236	206	649	1011	912	9.35	7.43	8.16	25.60	36.11	35.16	8.31333333333333	32.29	1.95758847650547	6.544361414662e-29	5.58447879850754e-27	PDIL2-3	protein disulfide isomerase-like protein	Genetic Information Processing	Folding, sorting and degradation	ko04141//Protein processing in endoplasmic reticulum	K09584	-	GO:0015035//protein disulfide oxidoreductase activity;GO:0016853//isomerase activity	GO:0006662//glycerol ether metabolic process;GO:0045454//cell redox homeostasis
arahy.Tifrunner.gnm1.ann1.810EMS	851	1263	1097	2499	3896	3430	19.81	23.80	25.96	58.83	83.12	78.96	23.19	73.6366666666667	1.66692150126782	6.94180921018719e-29	5.91199385957572e-27	ABCG22	ATP-binding ABC transporter	-	-	-	-	GO:0016020//membrane	GO:0000166//nucleotide binding;GO:0005524//ATP binding;GO:0016887//ATPase activity;GO:0017111//nucleoside-triphosphatase activity	-
arahy.Tifrunner.gnm1.ann1.GSR2D3	162	242	247	25	19	14	3.12	3.84	4.90	0.51	0.35	0.28	3.95333333333333	0.38	-3.37899828038126	7.37580934450651e-29	6.2692933191179e-27	CTR1	Protein kinase superfamily protein	-	-	-	-	-	GO:0004672//protein kinase activity;GO:0004674//protein serine/threonine kinase activity;GO:0005524//ATP binding	GO:0006468//protein phosphorylation
arahy.Tifrunner.gnm1.ann1.J53S6S	62	122	68	352	433	392	2.32	3.66	2.55	13.21	14.72	14.36	2.84333333333333	14.0966666666667	2.30969891371052	9.37586230806344e-29	7.95370362411433e-27	aifm2	pyridine nucleotide-disulfide oxidoreductase family protein	-	-	-	-	-	GO:0016491//oxidoreductase activity;GO:0050660//flavin adenine dinucleotide binding	GO:0055114//oxidation-reduction process
arahy.Tifrunner.gnm1.ann1.Q9B6CW	200	248	249	637	968	789	11.40	11.42	14.43	36.74	50.55	44.47	12.4166666666667	43.92	1.82260012948946	1.20742827468273e-28	1.02094606767485e-26	RMA1H1	E3 ubiquitin-protein ligase RMA1H1-like isoform X2 [Glycine max]	Genetic Information Processing	Folding, sorting and degradation	ko04141//Protein processing in endoplasmic reticulum	K10666	-	GO:0005515//protein binding;GO:0008270//zinc ion binding	-
arahy.Tifrunner.gnm1.ann1.3HD1EN	506	609	565	117	125	61	19.15	18.65	21.76	4.48	4.34	2.30	19.8533333333333	3.70666666666667	-2.42118696585859	1.20820626246788e-28	1.02094606767485e-26	--	uncharacterized protein LOC100791257 [Glycine max]	-	-	-	-	-	-	-
arahy.Tifrunner.gnm1.ann1.09HEKB	179	313	236	817	941	712	5.96	8.44	8.02	27.54	28.75	23.46	7.47333333333333	26.5833333333333	1.83069824073417	1.22979919943818e-28	1.0371705349503e-26	YSL5	metal-nicotianamine transporter YSL3-like isoform X3 [Glycine max]	-	-	-	-	-	-	GO:0055085//transmembrane transport
arahy.Tifrunner.gnm1.ann1.FTX6XU	1739	1914	1530	0	0	0	89.46	79.66	80.02	0.00	0.00	0.00	83.0466666666667	0.001	-16.3416346418975	1.43987870668072e-28	1.21198644768743e-26	AS	UDP-Glycosyltransferase superfamily protein	-	-	-	-	-	-	GO:0008152//metabolic process
arahy.Tifrunner.gnm1.ann1.N199JY	472	518	408	1114	1477	1375	18.65	16.57	16.39	44.51	53.47	53.70	17.2033333333333	50.56	1.55530833361421	1.44670098572648e-28	1.21536901221429e-26	RPS27B	ribosomal protein S27	Genetic Information Processing	Translation	ko03010//Ribosome	K02978	GO:0005622//intracellular;GO:0005840//ribosome	GO:0003735//structural constituent of ribosome	GO:0006412//translation
arahy.Tifrunner.gnm1.ann1.PDF2MW	528	595	530	1280	1588	1299	31.50	28.68	32.12	77.14	86.71	76.56	30.7666666666667	80.1366666666667	1.38109435409018	1.53668206371953e-28	1.2884648119957e-26	RAV1	AP2/B3 transcription factor family protein	-	-	-	-	-	GO:0003677//DNA binding;GO:0003700//transcription factor activity, sequence-specific DNA binding	-
arahy.Tifrunner.gnm1.ann1.QC3XVA	1538	2630	1462	5819	5838	6104	43.56	60.28	42.11	166.65	151.51	170.95	48.65	163.036666666667	1.74468475046796	1.54568819267413e-28	1.29351423676121e-26	OPT4	oligopeptide transporter 4	-	-	-	-	-	-	GO:0055085//transmembrane transport
arahy.Tifrunner.gnm1.ann1.0BPR43	614	602	527	148	144	108	30.11	23.87	26.27	7.33	6.45	5.23	26.75	6.33666666666667	-2.07774286024848	1.60519450710664e-28	1.34072402097429e-26	At5g05600	2-oxoglutarate (2OG) and Fe(II)-dependent oxygenase superfamily protein	-	-	-	-	-	GO:0005506//iron ion binding;GO:0016491//oxidoreductase activity	GO:0055114//oxidation-reduction process
arahy.Tifrunner.gnm1.ann1.5913QL	171	162	218	12	11	4	10.04	7.67	12.98	0.71	0.61	0.23	10.23	0.516666666666667	-4.30742852519225	2.00733001990882e-28	1.67337978909669e-26	FAD2-1	fatty acid desaturase 2	Metabolism;Metabolism	Global and overview maps;Lipid metabolism	ko01212//Fatty acid metabolism;ko01040//Biosynthesis of unsaturated fatty acids	K10256;K10256	-	-	GO:0006629//lipid metabolic process
arahy.Tifrunner.gnm1.ann1.QL12SG	1394	1554	1397	511	522	500	76.92	69.37	78.36	28.53	26.40	27.30	74.8833333333333	27.41	-1.44994232786387	2.09224042809557e-28	1.7408163208736e-26	HAT5	DNA-binding protein n=1 Tax=Catharanthus roseus RepID=A1DR77_CATRO	-	-	-	-	GO:0005634//nucleus	GO:0000976//transcription regulatory region sequence-specific DNA binding;GO:0003677//DNA binding;GO:0003700//transcription factor activity, sequence-specific DNA binding;GO:0043565//sequence-specific DNA binding	-
arahy.Tifrunner.gnm1.ann1.IKMM6A	5939	6624	5707	2421	2499	2106	209.19	188.76	204.35	86.21	80.64	73.34	200.766666666667	80.0633333333333	-1.32630617136915	2.15578379305494e-28	1.79025041465783e-26	--	tolB protein-related	-	-	-	-	-	GO:0005515//protein binding	-
arahy.Tifrunner.gnm1.ann1.3WFA2L	427	688	686	118	105	65	12.87	16.76	20.99	3.59	2.90	1.94	16.8733333333333	2.81	-2.5861029711686	2.2979062488482e-28	1.90462596522601e-26	LACS1	long-chain acyl-CoA synthetase 2	Metabolism;Cellular Processes;Metabolism;Metabolism;Metabolism	Global and overview maps;Transport and catabolism;Global and overview maps;Lipid metabolism;Lipid metabolism	ko01100//Metabolic pathways;ko04146//Peroxisome;ko01212//Fatty acid metabolism;ko00071//Fatty acid degradation;ko00061//Fatty acid biosynthesis	K01897;K01897;K01897;K01897;K01897	-	GO:0003824//catalytic activity	GO:0008152//metabolic process
arahy.Tifrunner.gnm1.ann1.X05KEZ	43	82	53	315	389	586	0.92	1.40	1.14	6.75	7.57	12.30	1.15333333333333	8.87333333333333	2.94366662827517	2.57228894255995e-28	2.12798002616472e-26	CAMRLK	receptor-like kinase 1	-	-	-	-	-	GO:0004672//protein kinase activity;GO:0005515//protein binding;GO:0005524//ATP binding	GO:0006468//protein phosphorylation
arahy.Tifrunner.gnm1.ann1.AGF01G	453	707	545	136	181	146	15.76	19.91	19.29	4.77	5.76	5.01	18.32	5.18	-1.82239550041039	2.89865721015535e-28	2.3934074552957e-26	NPF5.6	peptide transporter 1	-	-	-	-	GO:0016020//membrane	GO:0005215//transporter activity	GO:0006810//transport
arahy.Tifrunner.gnm1.ann1.3BDP96	11	22	6	139	246	309	0.55	0.95	0.34	7.33	11.72	15.90	0.613333333333333	11.65	4.24751478420579	2.98653995459603e-28	2.4612836595396e-26	XTH23	Xyloglucan endotransglucosylase/hydrolase family protein	-	-	-	-	GO:0005618//cell wall;GO:0048046//apoplast	GO:0016762//xyloglucan:xyloglucosyl transferase activity	GO:0005975//carbohydrate metabolic process;GO:0006073//cellular glucan metabolic process
arahy.Tifrunner.gnm1.ann1.TR389G	160	170	160	12	14	12	8.82	7.60	8.98	0.68	0.71	0.66	8.46666666666667	0.683333333333333	-3.63113268215408	3.07201268546754e-28	2.52691988429473e-26	PI4KG1	phosphatidylinositol 4-kinase gamma 8-like [Glycine max]	-	-	-	-	-	-	-
MSTRG.26626	329	340	217	45	31	32	21.95	18.35	14.72	3.04	1.89	2.11	18.34	2.34666666666667	-2.96630880567891	3.30665763686081e-28	2.71477844508104e-26	--	PREDICTED: ras guanine nucleotide exchange factor P-like [Lupinus angustifolius]	-	-	-	-	-	-	-
arahy.Tifrunner.gnm1.ann1.VAE62H	167	154	152	7	9	8	7.40	5.53	6.85	0.31	0.37	0.35	6.59333333333333	0.343333333333333	-4.26332618357589	3.48851743246237e-28	2.85867187485465e-26	EXL3	GDSL-like Lipase/Acylhydrolase superfamily protein	-	-	-	-	-	GO:0016787//hydrolase activity	GO:0006629//lipid metabolic process
arahy.Tifrunner.gnm1.ann1.0NK0N0	325	253	233	31	37	34	14.95	9.41	10.89	1.44	1.56	1.55	11.75	1.51666666666667	-2.95368480708746	3.59208637702125e-28	2.93798778033007e-26	PHT1-4	phosphate transporter 1; 4	-	-	-	-	GO:0016021//integral component of membrane	GO:0005315//inorganic phosphate transmembrane transporter activity;GO:0022857//transmembrane transporter activity	GO:0006817//phosphate ion transport;GO:0055085//transmembrane transport
arahy.Tifrunner.gnm1.ann1.NH86F6	298	304	401	33	64	38	16.49	13.63	22.54	1.82	3.23	2.06	17.5533333333333	2.37	-2.88878605642664	3.73802942545491e-28	3.05159769423814e-26	BAH1	E3 ubiquitin-protein ligase BAH1-like protein	-	-	-	-	-	GO:0005515//protein binding;GO:0008270//zinc ion binding	-
arahy.Tifrunner.gnm1.ann1.EWEX09	805	983	849	287	290	220	12.84	12.67	13.82	4.71	4.32	3.50	13.11	4.17666666666667	-1.65024377162105	5.00777308969811e-28	4.08048788844593e-26	SIS8	Protein kinase superfamily protein	-	-	-	-	-	GO:0004672//protein kinase activity;GO:0004674//protein serine/threonine kinase activity;GO:0005515//protein binding;GO:0005524//ATP binding	GO:0006468//protein phosphorylation
arahy.Tifrunner.gnm1.ann1.0E9YFP	243	436	362	55	29	29	8.22	11.93	12.42	1.87	1.24	0.97	10.8566666666667	1.36	-2.99690266242441	5.1273764942447e-28	4.17010588459688e-26	INT2	Membrane transporter D1 n=3 Tax=Andropogoneae RepID=B6U4Q3_MAIZE	-	-	-	-	GO:0016020//membrane;GO:0016021//integral component of membrane	GO:0005215//transporter activity;GO:0022857//transmembrane transporter activity;GO:0022891//substrate-specific transmembrane transporter activity	GO:0006810//transport;GO:0055085//transmembrane transport
arahy.Tifrunner.gnm1.ann1.ELW4ST	4418	4221	3470	10280	18571	14699	305.15	235.87	243.63	717.88	1175.24	1003.75	261.55	965.623333333333	1.88437376779779	5.15716006901124e-28	4.18647437886832e-26	At1g15670	Galactose oxidase/kelch repeat superfamily protein	-	-	-	-	-	GO:0005515//protein binding	-
arahy.Tifrunner.gnm1.ann1.FU1JML	743	784	756	137	236	205	24.75	21.15	25.61	4.60	7.22	6.77	23.8366666666667	6.19666666666667	-1.94361823305497	5.70487161755466e-28	4.62243887382013e-26	NAC072	NAC domain containing protein 19	-	-	-	-	-	GO:0003677//DNA binding	-
arahy.Tifrunner.gnm1.ann1.1Q8FTJ	68	68	79	279	467	411	1.62	1.30	1.90	6.66	10.13	9.61	1.60666666666667	8.8	2.45343287801585	6.73404519819354e-28	5.44615905403902e-26	PHOT1	serine/threonine-protein kinase TIO-like [Glycine max]	-	-	-	-	-	GO:0000155//phosphorelay sensor kinase activity;GO:0004672//protein kinase activity;GO:0004674//protein serine/threonine kinase activity;GO:0004871//signal transducer activity;GO:0005524//ATP binding	GO:0000160//phosphorelay signal transduction system;GO:0006468//protein phosphorylation;GO:0007165//signal transduction
arahy.Tifrunner.gnm1.ann1.2BWG0B	83	99	66	327	537	642	4.03	3.92	3.28	16.07	23.95	30.91	3.74333333333333	23.6433333333333	2.65903801985421	7.28793609675323e-28	5.88314230648335e-26	SSL10	strictosidine synthase-like 3	-	-	-	-	-	GO:0016844//strictosidine synthase activity	GO:0009058//biosynthetic process
arahy.Tifrunner.gnm1.ann1.AQHB6D	268	494	288	53	72	50	8.06	12.03	8.33	1.66	1.84	1.63	9.47333333333333	1.71	-2.46987582363573	8.89602475013811e-28	7.16791406865682e-26	--	Polyketide cyclase/dehydrase and lipid transport superfamily protein	-	-	-	-	-	-	-
arahy.Tifrunner.gnm1.ann1.79GVE2	622	998	651	165	160	208	13.68	17.76	14.57	3.67	3.23	4.53	15.3366666666667	3.81	-2.00912205288877	9.67991783141218e-28	7.78506044663982e-26	At1g06840	ATP binding / kinase/ protein serine / threonine kinase n=3 Tax=Vitis vinifera RepID=C5DB47_VITVI	-	-	-	-	-	GO:0004672//protein kinase activity;GO:0004674//protein serine/threonine kinase activity;GO:0005515//protein binding;GO:0005524//ATP binding	GO:0006468//protein phosphorylation
arahy.Tifrunner.gnm1.ann1.N9MUEN	138	174	157	3	6	4	5.16	5.24	5.94	0.11	0.21	0.15	5.44666666666667	0.156666666666667	-5.11960341646804	9.86288407809838e-28	7.9175215166942e-26	LUS1	beta-amyrin synthase isoform X1 [Glycine max]	Metabolism;Metabolism	Global and overview maps;Metabolism of terpenoids and polyketides	ko01110//Biosynthesis of secondary metabolites;ko00909//Sesquiterpenoid and triterpenoid biosynthesis	K20659;K20659	-	GO:0003824//catalytic activity;GO:0016866//intramolecular transferase activity	-
arahy.Tifrunner.gnm1.ann1.JU6U3Y	83	133	85	662	443	509	9.78	12.68	10.13	78.80	47.82	59.20	10.8633333333333	61.94	2.51140453165726	9.89038197636105e-28	7.92491993148383e-26	PR10-1	disease-resistance response protein	-	-	-	-	-	-	GO:0006952//defense response;GO:0009607//response to biotic stimulus
arahy.Tifrunner.gnm1.ann1.EG0P80	929	1605	1074	242	355	351	33.17	46.34	38.97	8.73	11.61	12.39	39.4933333333333	10.91	-1.85595803824408	1.08025250682861e-27	8.63982766024235e-26	--	O-acyltransferase (WSD1-like) family protein	-	-	-	-	-	GO:0004144//diacylglycerol O-acyltransferase activity	GO:0045017//glycerolipid biosynthetic process
arahy.Tifrunner.gnm1.ann1.16PD77	134	168	179	8	8	2	5.22	5.29	7.08	0.31	0.29	0.08	5.86333333333333	0.226666666666667	-4.69307692622162	1.09611783159249e-27	8.75057309055299e-26	AS1	polyphenol oxidase, chloroplastic-like [Glycine max]	Metabolism;Metabolism;Metabolism;Metabolism	Global and overview maps;Global and overview maps;Amino acid metabolism;Biosynthesis of other secondary metabolites	ko01100//Metabolic pathways;ko01110//Biosynthesis of secondary metabolites;ko00350//Tyrosine metabolism;ko00950//Isoquinoline alkaloid biosynthesis	K00422;K00422;K00422;K00422	-	GO:0004097//catechol oxidase activity;GO:0016491//oxidoreductase activity	GO:0008152//metabolic process;GO:0055114//oxidation-reduction process
arahy.Tifrunner.gnm1.ann1.083TJ3	1604	1059	1179	149	269	246	50.46	26.96	37.70	4.73	7.74	7.66	38.3733333333333	6.71	-2.51571941981896	1.17867626292307e-27	9.39235980173752e-26	CAX3	vacuolar cation/proton exchanger 3	-	-	-	-	GO:0016021//integral component of membrane	GO:0008324//cation transmembrane transporter activity;GO:0015369//calcium:proton antiporter activity	GO:0006812//cation transport;GO:0006816//calcium ion transport;GO:0055085//transmembrane transport
arahy.Tifrunner.gnm1.ann1.0SMS9Y	1195	1467	1101	363	449	463	17.29	17.17	16.18	5.31	5.95	6.62	16.88	5.96	-1.50193066824502	1.18266269162627e-27	9.40683394849676e-26	CESA2	cellulose synthase 6	-	-	-	-	GO:0016020//membrane	GO:0005515//protein binding;GO:0008270//zinc ion binding;GO:0016760//cellulose synthase (UDP-forming) activity	GO:0030244//cellulose biosynthetic process
arahy.Tifrunner.gnm1.ann1.L9XDRR	534	537	725	105	57	80	66.88	54.41	92.30	13.29	6.54	9.91	71.1966666666667	9.91333333333333	-2.84436755103875	1.19731867735225e-27	9.50596471511769e-26	DMP2	DUF679 domain membrane protein 2	-	-	-	-	-	-	-
arahy.Tifrunner.gnm1.ann1.TYLU08	33226	40645	35299	73820	113766	104473	1280.52	1251.08	1386.58	2890.26	4051.80	4000.37	1306.06	3647.47666666667	1.4816775737053	1.52625018409431e-27	1.20953234424688e-25	CAT1	catalase 2	Metabolism;Metabolism;Environmental Information Processing;Cellular Processes;Metabolism;Metabolism	Global and overview maps;Global and overview maps;Signal transduction;Transport and catabolism;Carbohydrate metabolism;Amino acid metabolism	ko01110//Biosynthesis of secondary metabolites;ko01200//Carbon metabolism;ko04016//MAPK signaling pathway - plant;ko04146//Peroxisome;ko00630//Glyoxylate and dicarboxylate metabolism;ko00380//Tryptophan metabolism	K03781;K03781;K03781;K03781;K03781;K03781	-	GO:0004096//catalase activity;GO:0020037//heme binding	GO:0006979//response to oxidative stress;GO:0055114//oxidation-reduction process
arahy.Tifrunner.gnm1.ann1.77K1W8	197	281	212	670	852	1012	7.63	8.80	8.35	26.21	30.25	38.72	8.26	31.7266666666667	1.94148226701989	1.64080655176691e-27	1.29557965778768e-25	HSP70	heat shock protein 70	Genetic Information Processing;Cellular Processes;Genetic Information Processing	Folding, sorting and degradation;Transport and catabolism;Transcription	ko04141//Protein processing in endoplasmic reticulum;ko04144//Endocytosis;ko03040//Spliceosome	K03283;K03283;K03283	-	-	-
arahy.Tifrunner.gnm1.ann1.9E4VJ9	197	281	212	670	852	1012	7.63	8.80	8.35	26.21	30.25	38.72	8.26	31.7266666666667	1.94148226701989	1.64080655176691e-27	1.29557965778768e-25	HSP70	heat shock protein 70	Genetic Information Processing;Cellular Processes;Genetic Information Processing	Folding, sorting and degradation;Transport and catabolism;Transcription	ko04141//Protein processing in endoplasmic reticulum;ko04144//Endocytosis;ko03040//Spliceosome	K03283;K03283;K03283	-	-	-
MSTRG.15889	1131	1299	1023	2807	5530	4752	38.33	35.62	35.26	96.17	171.70	159.22	36.4033333333333	142.363333333333	1.96743515358683	1.77225817441314e-27	1.39682944732064e-25	At1g15670	PREDICTED: F-box/kelch-repeat protein At1g80440-like [Arachis duranensis]	-	-	-	-	-	-	-
arahy.Tifrunner.gnm1.ann1.7E5NA9	263	236	174	27	22	21	16.16	11.73	10.84	1.65	1.24	1.28	12.91	1.39	-3.21533221258368	1.82626761676208e-27	1.43678538872994e-25	At4g28780	GDSL-like Lipase/Acylhydrolase superfamily protein	-	-	-	-	-	GO:0016787//hydrolase activity	GO:0006629//lipid metabolic process
arahy.Tifrunner.gnm1.ann1.Q9WW27	140	162	166	12	8	8	5.04	4.72	6.08	0.42	0.28	0.27	5.28	0.323333333333333	-4.02944377789248	1.92857910426983e-27	1.51178979368884e-25	CNGC15A	cyclic nucleotide-gated ion channel-like protein	Organismal Systems	Environmental adaptation	ko04626//Plant-pathogen interaction	K05391	GO:0016020//membrane	GO:0005216//ion channel activity	GO:0006811//ion transport;GO:0055085//transmembrane transport
arahy.Tifrunner.gnm1.ann1.Z95P5D	140	162	166	12	8	8	5.04	4.72	6.08	0.42	0.28	0.27	5.28	0.323333333333333	-4.02944377789248	1.92857910426983e-27	1.51178979368884e-25	CNGC15A	cyclic nucleotide-gated ion channel-like protein	Organismal Systems	Environmental adaptation	ko04626//Plant-pathogen interaction	K05391	GO:0016020//membrane	GO:0005216//ion channel activity	GO:0006811//ion transport;GO:0055085//transmembrane transport
arahy.Tifrunner.gnm1.ann1.L9FPHH	10905	14556	11470	4685	4352	3479	583.02	643.90	621.03	246.94	203.69	182.16	615.983333333333	210.93	-1.54612701612017	2.00164779397825e-27	1.56623520254807e-25	PSBS	photosystem II 22 kDa protein, chloroplastic-like [Glycine max]	Metabolism;Metabolism	Global and overview maps;Energy metabolism	ko01100//Metabolic pathways;ko00195//Photosynthesis	K03542;K03542	-	-	-
arahy.Tifrunner.gnm1.ann1.ATM50A	54	65	39	311	271	303	10.36	10.07	7.71	60.43	47.68	57.62	9.38	55.2433333333333	2.55814054529774	2.0252277914036e-27	1.58183062215414e-25	KIC	Calcium-binding EF-hand family protein	-	-	-	-	-	GO:0005509//calcium ion binding	-
arahy.Tifrunner.gnm1.ann1.L0R21L	94	106	42	400	597	628	4.06	3.72	1.84	17.56	23.73	26.94	3.20666666666667	22.7433333333333	2.82629741719088	2.06417166492486e-27	1.60934851623791e-25	At4g17280	Auxin-responsive family protein	-	-	-	-	GO:0016021//integral component of membrane	-	-
arahy.Tifrunner.gnm1.ann1.PN5ECJ	10	9	8	115	174	208	0.29	0.20	0.23	3.23	4.42	5.71	0.24	4.45333333333333	4.21377929103174	2.2956910335964e-27	1.78664112415386e-25	At5g54860	folate/biopterin transporter	-	-	-	-	-	-	-
arahy.Tifrunner.gnm1.ann1.F2XVK1	1714	2692	2022	561	566	718	141.70	180.02	169.94	46.87	42.83	58.66	163.886666666667	49.4533333333333	-1.72855881358785	2.47421139953772e-27	1.92212526807456e-25	CYP71D8	Cytochrome P450 superfamily protein	-	-	-	-	-	GO:0005506//iron ion binding;GO:0020037//heme binding	GO:0055114//oxidation-reduction process
arahy.Tifrunner.gnm1.ann1.0UT8YS	692	718	572	123	53	61	28.33	23.79	23.80	5.11	2.00	2.48	25.3066666666667	3.19666666666667	-2.98487727200298	2.75538751008638e-27	2.13673154158738e-25	Os02g0799000	Protein phosphatase 2C family protein	-	-	-	-	-	GO:0003824//catalytic activity;GO:0004722//protein serine/threonine phosphatase activity	GO:0006470//protein dephosphorylation
arahy.Tifrunner.gnm1.ann1.J16EEP	82	89	71	707	384	530	6.62	5.85	5.86	57.72	28.44	42.36	6.11	42.84	2.80971419493153	2.89284260530454e-27	2.23931846602405e-25	CRK29	cysteine-rich receptor-like protein kinase 29-like [Glycine max]	-	-	-	-	-	-	-
arahy.Tifrunner.gnm1.ann1.FH2JLQ	135	245	181	17	11	4	2.87	4.24	3.91	0.36	0.21	0.09	3.67333333333333	0.22	-4.0615143892127	3.18391830120674e-27	2.46024375114101e-25	RGA2	LRR and NB-ARC domain disease resistance protein	-	-	-	-	-	GO:0043531//ADP binding	GO:0006952//defense response
arahy.Tifrunner.gnm1.ann1.J9SV8Q	218	307	220	766	765	692	8.49	9.65	8.70	30.12	27.27	26.62	8.94666666666667	28.0033333333333	1.64617639554056	3.2438718586119e-27	2.50211034161863e-25	At1g51550	F-box/kelch-repeat protein At1g51550-like [Glycine max]	-	-	-	-	-	GO:0005515//protein binding	-
arahy.Tifrunner.gnm1.ann1.8K0JZH	732	817	619	1614	2245	1829	65.42	59.09	56.31	145.94	183.91	161.64	60.2733333333333	163.83	1.44260780428088	3.29308114059257e-27	2.53555549491203e-25	RAD52-2	cobalt ion binding	-	-	-	-	-	-	-
arahy.Tifrunner.gnm1.ann1.LFL6K6	371	368	292	70	69	48	42.14	33.81	33.71	8.04	7.18	5.39	36.5533333333333	6.87	-2.41162096875754	3.82908311767475e-27	2.94303056858303e-25	LTP	lipid transfer protein 3	-	-	-	-	-	GO:0008289//lipid binding	GO:0006869//lipid transport
arahy.Tifrunner.gnm1.ann1.9UA39Y	394	498	384	104	123	78	31.61	32.34	31.36	8.44	9.02	6.22	31.77	7.89333333333333	-2.0089585098057	3.88802848689009e-27	2.98304684740175e-25	--	R3H-associated amine-terminal domain protein	-	-	-	-	-	GO:0003676//nucleic acid binding	-
arahy.Tifrunner.gnm1.ann1.2W1XFU	2670	2945	2633	851	661	520	71.58	63.86	71.76	23.05	16.23	13.78	69.0666666666667	17.6866666666667	-1.96532742234522	4.75574615483333e-27	3.64234699763021e-25	3PCR	protochlorophyllide oxidoreductase A	Metabolism;Metabolism;Metabolism	Global and overview maps;Global and overview maps;Metabolism of cofactors and vitamins	ko01100//Metabolic pathways;ko01110//Biosynthesis of secondary metabolites;ko00860//Porphyrin and chlorophyll metabolism	K00218;K00218;K00218	-	GO:0016491//oxidoreductase activity;GO:0016630//protochlorophyllide reductase activity	GO:0008152//metabolic process;GO:0055114//oxidation-reduction process
arahy.Tifrunner.gnm1.ann1.BHNX0U	122	205	186	12	3	5	1.81	2.46	2.80	0.18	0.04	0.07	2.35666666666667	0.0966666666666667	-4.60758540968183	5.26427409793937e-27	4.0247093099043e-25	--	Myosin heavy chain-related protein	-	-	-	-	-	-	-
arahy.Tifrunner.gnm1.ann1.V64N20	328	510	368	97	81	72	9.73	12.23	11.11	2.92	2.21	2.12	11.0233333333333	2.41666666666667	-2.18947014528881	5.47284662377116e-27	4.16946271166706e-25	APRR5	response regulator 12	Organismal Systems	Environmental adaptation	ko04712//Circadian rhythm - plant	K12130	-	GO:0000156//phosphorelay response regulator activity;GO:0005515//protein binding	GO:0000160//phosphorelay signal transduction system
arahy.Tifrunner.gnm1.ann1.783Z8G	2838	3787	2174	9742	8686	10521	251.03	271.01	195.47	871.18	703.90	920.05	239.17	831.71	1.79804414007855	5.53680301243317e-27	4.2107872594029e-25	--	Unknown protein	-	-	-	-	-	-	-
MSTRG.42634	206	288	202	605	731	663	14.36	16.28	14.31	42.74	46.79	45.77	14.9833333333333	45.1	1.58976881846209	5.59963263391375e-27	4.25111164706702e-25	--	DUF1677 family protein [Medicago truncatula]	-	-	-	-	-	-	-
arahy.Tifrunner.gnm1.ann1.Y6MC50	2071	2168	1921	632	903	691	104.84	87.74	97.35	30.35	39.94	33.15	96.6433333333333	34.48	-1.48691044121006	7.20365197244421e-27	5.45928512855742e-25	At4g09670	Oxidoreductase family protein	-	-	-	-	-	GO:0016491//oxidoreductase activity	GO:0008152//metabolic process;GO:0055114//oxidation-reduction process
arahy.Tifrunner.gnm1.ann1.GNS53T	510	709	532	1273	1741	1680	34.16	37.34	38.85	87.43	107.83	108.69	36.7833333333333	101.316666666667	1.46174738916703	7.30725312160658e-27	5.52813465215573e-25	OST48	dolichyl-diphosphooligosaccharide-protein glycosyltransferase 48kDa subunit family protein	Metabolism;Genetic Information Processing;Metabolism	Global and overview maps;Folding, sorting and degradation;Glycan biosynthesis and metabolism	ko01100//Metabolic pathways;ko04141//Protein processing in endoplasmic reticulum;ko00510//N-Glycan biosynthesis	K12670;K12670;K12670	GO:0005789//endoplasmic reticulum membrane	GO:0004579//dolichyl-diphosphooligosaccharide-protein glycotransferase activity	GO:0018279//protein N-linked glycosylation via asparagine
arahy.Tifrunner.gnm1.ann1.04AI4E	110	154	102	389	470	413	5.19	5.86	4.87	18.48	20.26	19.19	5.30666666666667	19.31	1.86347032912816	7.52137972304396e-27	5.68021410477757e-25	CXXS1	thioredoxin 2	-	-	-	-	-	GO:0015035//protein disulfide oxidoreductase activity	GO:0006662//glycerol ether metabolic process;GO:0045454//cell redox homeostasis
arahy.Tifrunner.gnm1.ann1.7X1NZD	1940	3322	2256	5663	8528	6848	113.11	156.69	133.68	333.81	455.49	394.70	134.493333333333	394.666666666667	1.55310001317133	7.66583919301588e-27	5.77924283787905e-25	TSJT1	stem-specific protein TSJT1-like [Glycine max]	-	-	-	-	-	-	-
arahy.Tifrunner.gnm1.ann1.6U4Y5N	10	7	3	111	177	179	0.37	0.21	0.11	4.21	6.06	6.62	0.23	5.63	4.61342915602322	8.13266978679287e-27	6.12053997548063e-25	PAE9	protein notum homolog isoform X1 [Glycine max]	-	-	-	-	-	-	-
arahy.Tifrunner.gnm1.ann1.F7MUQP	7543	9664	8487	3291	3230	2473	167.12	171.44	190.70	73.23	65.72	54.11	176.42	64.3533333333333	-1.45492733918875	8.62192750541978e-27	6.47750321373383e-25	THIC	phosphomethylpyrimidine synthase, chloroplastic-like isoform X2 [Glycine max]	Metabolism;Metabolism	Global and overview maps;Metabolism of cofactors and vitamins	ko01100//Metabolic pathways;ko00730//Thiamine metabolism	K03147;K03147	-	GO:0051536//iron-sulfur cluster binding	GO:0009228//thiamine biosynthetic process
arahy.Tifrunner.gnm1.ann1.5ITW1B	1305	1617	1583	408	341	219	40.05	40.14	49.38	12.72	9.67	6.65	43.19	9.68	-2.15761836393243	8.84986754552496e-27	6.63724754724847e-25	ABA2	zeaxanthin epoxidase, chloroplastic-like isoform X2 [Glycine max]	Metabolism;Metabolism;Metabolism	Global and overview maps;Global and overview maps;Metabolism of terpenoids and polyketides	ko01100//Metabolic pathways;ko01110//Biosynthesis of secondary metabolites;ko00906//Carotenoid biosynthesis	K09838;K09838;K09838	GO:0009507//chloroplast;GO:0016020//membrane	GO:0005515//protein binding;GO:0009540//zeaxanthin epoxidase [overall] activity;GO:0016491//oxidoreductase activity	GO:0008152//metabolic process;GO:0009688//abscisic acid biosynthetic process;GO:0055114//oxidation-reduction process
arahy.Tifrunner.gnm1.ann1.S04SQP	444	531	470	1083	1625	1236	21.37	20.70	23.01	52.75	71.73	58.87	21.6933333333333	61.1166666666667	1.4943141099265	9.65708379759821e-27	7.23013688328299e-25	GID1B	probable carboxylesterase 18-like [Glycine max]	Environmental Information Processing	Signal transduction	ko04075//Plant hormone signal transduction	K14493	-	GO:0016787//hydrolase activity	GO:0008152//metabolic process
arahy.Tifrunner.gnm1.ann1.HEPJ9B	1080	1304	833	3457	3171	2971	30.27	29.56	23.72	97.94	81.39	82.29	27.85	87.2066666666667	1.64676110100683	9.69759910818164e-27	7.24795213345804e-25	CRT3	Calreticulin 2, calcium-binding protein n=1 Tax=Coccomyxa subellipsoidea C-169 RepID=I0YTB6_9CHLO	Genetic Information Processing;Cellular Processes	Folding, sorting and degradation;Transport and catabolism	ko04141//Protein processing in endoplasmic reticulum;ko04145//Phagosome	K08057;K08057	GO:0005783//endoplasmic reticulum	GO:0005509//calcium ion binding;GO:0005515//protein binding;GO:0051082//unfolded protein binding	GO:0006457//protein folding
arahy.Tifrunner.gnm1.ann1.XZH3XT	141	172	125	8	10	9	7.24	7.13	6.49	0.41	0.47	0.46	6.95333333333333	0.446666666666667	-3.96043425206199	1.03610470448476e-26	7.73048241561271e-25	ORP4C	Oxysterol-binding family protein	-	-	-	-	-	-	-
arahy.Tifrunner.gnm1.ann1.KINP4N	296	354	317	38	77	64	14.40	13.94	15.68	1.86	3.45	3.06	14.6733333333333	2.79	-2.39485961734121	1.21981368802024e-26	9.08551607594322e-25	UGT92A1	UDP-Glycosyltransferase superfamily protein	-	-	-	-	-	-	GO:0008152//metabolic process
arahy.Tifrunner.gnm1.ann1.W2V9C7	549	659	436	126	78	80	24.04	23.37	19.43	5.59	3.13	3.48	22.28	4.06666666666667	-2.45383058561094	1.22434530559173e-26	9.10362686999933e-25	BBX21	zinc finger protein CONSTANS-LIKE 5-like [Glycine max]	-	-	-	-	GO:0005622//intracellular	GO:0008270//zinc ion binding	-
arahy.Tifrunner.gnm1.ann1.ZU9B18	220	217	212	676	1326	1450	9.91	7.91	9.73	30.81	54.77	64.61	9.18333333333333	50.0633333333333	2.44666453414492	1.65362578518993e-26	1.22744904387326e-24	PER51	Peroxidase superfamily protein	Metabolism;Metabolism;Metabolism	Global and overview maps;Global and overview maps;Biosynthesis of other secondary metabolites	ko01100//Metabolic pathways;ko01110//Biosynthesis of secondary metabolites;ko00940//Phenylpropanoid biosynthesis	K00430;K00430;K00430	-	GO:0004601//peroxidase activity;GO:0020037//heme binding	GO:0006979//response to oxidative stress;GO:0055114//oxidation-reduction process
arahy.Tifrunner.gnm1.ann1.3R4QA9	1019	1068	1019	2241	2927	2498	29.48	24.99	29.99	65.56	77.60	71.46	28.1533333333333	71.54	1.34544437191508	1.747725431413e-26	1.29507948250123e-24	PGAAIR	ketol-acid reductoisomerase	Metabolism;Metabolism;Metabolism;Metabolism;Metabolism;Metabolism	Global and overview maps;Global and overview maps;Global and overview maps;Global and overview maps;Metabolism of cofactors and vitamins;Amino acid metabolism	ko01100//Metabolic pathways;ko01110//Biosynthesis of secondary metabolites;ko01230//Biosynthesis of amino acids;ko01210//2-Oxocarboxylic acid metabolism;ko00770//Pantothenate and CoA biosynthesis;ko00290//Valine, leucine and isoleucine biosynthesis	K00053;K00053;K00053;K00053;K00053;K00053	-	GO:0004455//ketol-acid reductoisomerase activity;GO:0016491//oxidoreductase activity;GO:0050662//coenzyme binding	GO:0008652//cellular amino acid biosynthetic process;GO:0009082//branched-chain amino acid biosynthetic process;GO:0055114//oxidation-reduction process
arahy.Tifrunner.gnm1.ann1.790TYF	497	883	608	151	153	177	11.19	16.09	13.91	3.44	3.15	3.93	13.73	3.50666666666667	-1.96915942157595	1.88282533763515e-26	1.39280879797178e-24	At1g06840	ATP binding / kinase/ protein serine / threonine kinase n=3 Tax=Vitis vinifera RepID=C5DB47_VITVI	-	-	-	-	-	GO:0004672//protein kinase activity;GO:0004674//protein serine/threonine kinase activity;GO:0005515//protein binding;GO:0005524//ATP binding	GO:0006468//protein phosphorylation
arahy.Tifrunner.gnm1.ann1.0V6YW0	262	361	272	1259	1028	886	12.58	14.00	13.26	61.00	45.12	42.00	13.28	49.3733333333333	1.89447690210355	2.12983744120476e-26	1.57285048106959e-24	HAT7	DNA-binding protein n=1 Tax=Catharanthus roseus RepID=A1DR77_CATRO	-	-	-	-	GO:0005634//nucleus	GO:0000976//transcription regulatory region sequence-specific DNA binding;GO:0003677//DNA binding;GO:0003700//transcription factor activity, sequence-specific DNA binding;GO:0043565//sequence-specific DNA binding	-
arahy.Tifrunner.gnm1.ann1.J4U887	1376	1440	1583	475	505	436	35.81	30.32	41.89	12.50	12.04	11.23	36.0066666666667	11.9233333333333	-1.59447642995677	2.45605780192326e-26	1.81067431387026e-24	APS1	ATP sulfurylase 1	Metabolism;Metabolism;Metabolism;Metabolism;Metabolism	Global and overview maps;Nucleotide metabolism;Energy metabolism;Metabolism of other amino acids;Biosynthesis of other secondary metabolites	ko01100//Metabolic pathways;ko00230//Purine metabolism;ko00920//Sulfur metabolism;ko00450//Selenocompound metabolism;ko00261//Monobactam biosynthesis	K13811;K13811;K13811;K13811;K13811	-	GO:0004781//sulfate adenylyltransferase (ATP) activity	GO:0000103//sulfate assimilation
arahy.Tifrunner.gnm1.ann1.M3JRXW	438	705	453	101	155	135	14.35	18.69	15.08	3.34	4.65	4.38	16.04	4.12333333333333	-1.95979114219971	2.54869781027586e-26	1.87578100810948e-24	--	Polyketide cyclase/dehydrase and lipid transport superfamily protein	-	-	-	-	-	-	-
MSTRG.26682	434	297	206	2	3	0	108.34	59.98	52.28	0.50	0.69	0.00	73.5333333333333	0.396666666666667	-7.5343274071708	2.59127535594917e-26	1.90388466788204e-24	--	-	-	-	-	-	-	-	-
arahy.Tifrunner.gnm1.ann1.T12MMD	10	8	8	109	164	171	0.28	0.18	0.24	3.17	4.31	4.87	0.233333333333333	4.11666666666667	4.14101230952708	2.84748324527002e-26	2.08858800675483e-24	ENT3	equilibrative nucleoside transporter 6	-	-	-	-	GO:0016021//integral component of membrane	GO:0005337//nucleoside transmembrane transporter activity	GO:0006810//transport
arahy.Tifrunner.gnm1.ann1.GS16M6	960	1199	1112	316	214	209	63.31	63.97	74.55	21.07	12.93	13.63	67.2766666666667	15.8766666666667	-2.08319817867943	3.49705468167751e-26	2.56070647628444e-24	At2g19810	zinc finger CCCH domain protein	-	-	-	-	-	GO:0046872//metal ion binding	-
arahy.Tifrunner.gnm1.ann1.6GZ8LR	476	523	429	113	151	134	20.31	18.06	18.61	4.89	5.89	5.64	18.9933333333333	5.47333333333333	-1.79500149454604	3.72295835099691e-26	2.72152650181054e-24	At3g57810	OTU-like cysteine protease	-	-	-	-	-	-	-
arahy.Tifrunner.gnm1.ann1.M5AJQH	697	764	632	204	154	153	23.33	20.69	21.49	6.92	4.73	5.07	21.8366666666667	5.57333333333333	-1.97014030120423	3.87806620109303e-26	2.83013959177074e-24	--	lipid-binding serum glycoprotein family protein	-	-	-	-	-	GO:0008289//lipid binding	-
MSTRG.10058	3674	5059	3199	1266	951	944	181.11	201.79	160.31	63.10	42.95	46.01	181.07	50.6866666666667	-1.83686934234057	4.02870612935452e-26	2.93513247061158e-24	CYP71D7	PREDICTED: cytochrome P450 71D8-like [Arachis ipaensis]	-	-	-	-	-	GO:0016491//oxidoreductase activity;GO:0046906//tetrapyrrole binding;GO:0046914//transition metal ion binding	GO:0044710//single-organism metabolic process
arahy.Tifrunner.gnm1.ann1.MXC4QP	1256	1350	1085	429	431	397	38.85	33.80	34.12	13.40	12.21	12.14	35.59	12.5833333333333	-1.49995778913114	4.29169874217614e-26	3.12149075125157e-24	PLC2	phospholipase C 2	Metabolism;Metabolism;Environmental Information Processing	Global and overview maps;Carbohydrate metabolism;Signal transduction	ko01100//Metabolic pathways;ko00562//Inositol phosphate metabolism;ko04070//Phosphatidylinositol signaling system	K05857;K05857;K05857	-	GO:0004435//phosphatidylinositol phospholipase C activity;GO:0005509//calcium ion binding;GO:0005515//protein binding;GO:0008081//phosphoric diester hydrolase activity	GO:0006629//lipid metabolic process;GO:0007165//signal transduction;GO:0035556//intracellular signal transduction
arahy.Tifrunner.gnm1.ann1.KG38KX	571	444	436	92	85	49	71.75	45.14	55.70	11.69	9.79	6.09	57.53	9.19	-2.6461777035952	4.33384078514954e-26	3.14686204682491e-24	--	Unknown protein	-	-	-	-	-	-	-
arahy.Tifrunner.gnm1.ann1.61PIUZ	977	1245	966	366	352	266	25.03	25.81	25.17	9.48	8.26	6.74	25.3366666666667	8.16	-1.63458567633291	4.45095674886632e-26	3.2264970586389e-24	--	uncharacterized protein LOC100775751 [Glycine max]	-	-	-	-	-	-	-
arahy.Tifrunner.gnm1.ann1.1W4SSV	63	89	34	309	446	546	2.00	2.27	1.08	9.83	12.87	16.99	1.78333333333333	13.23	2.89116476571133	4.59594250428548e-26	3.32603525239184e-24	AATP1	P-loop containing nucleoside triphosphate hydrolases superfamily protein	-	-	-	-	-	GO:0000166//nucleotide binding;GO:0005524//ATP binding;GO:0017111//nucleoside-triphosphatase activity	-
arahy.Tifrunner.gnm1.ann1.K55J2B	188	256	159	614	655	692	6.80	7.52	5.85	22.51	21.76	24.79	6.72333333333333	23.02	1.77563925024043	4.66786864119792e-26	3.37245729545481e-24	PED1	peroxisomal 3-ketoacyl-CoA thiolase 3	Metabolism;Metabolism;Cellular Processes;Metabolism;Metabolism;Metabolism;Metabolism;Metabolism	Global and overview maps;Global and overview maps;Transport and catabolism;Global and overview maps;Lipid metabolism;Amino acid metabolism;Lipid metabolism;Lipid metabolism	ko01100//Metabolic pathways;ko01110//Biosynthesis of secondary metabolites;ko04146//Peroxisome;ko01212//Fatty acid metabolism;ko00071//Fatty acid degradation;ko00280//Valine, leucine and isoleucine degradation;ko00592//alpha-Linolenic acid metabolism;ko01040//Biosynthesis of unsaturated fatty acids	K07513;K07513;K07513;K07513;K07513;K07513;K07513;K07513	-	GO:0003824//catalytic activity	GO:0008152//metabolic process
arahy.Tifrunner.gnm1.ann1.7Y3RHD	415	546	487	139	145	122	8.38	8.92	10.00	2.85	2.69	2.43	9.1	2.65666666666667	-1.77624932181674	4.83455704612593e-26	3.48707509804514e-24	spoIIIAA	Single-stranded nucleic acid binding R3H domain-containing protein n=1 Tax=Calothrix sp. PCC 7507 RepID=K9PMH9_9CYAN	-	-	-	-	-	GO:0000166//nucleotide binding;GO:0017111//nucleoside-triphosphatase activity	-
arahy.Tifrunner.gnm1.ann1.T8CK68	139	196	137	13	9	2	7.83	8.94	7.88	0.75	0.47	0.11	8.21666666666667	0.443333333333333	-4.21208949576409	5.21693327676798e-26	3.75662525937899e-24	HSP26-A	Glutathione S-transferase family protein	Metabolism	Metabolism of other amino acids	ko00480//Glutathione metabolism	K00799	-	GO:0005515//protein binding	-
arahy.Tifrunner.gnm1.ann1.LXT1CN	647	799	662	203	141	146	23.95	23.94	24.91	7.58	4.80	5.35	24.2666666666667	5.91	-2.03774591418737	5.32201796300755e-26	3.8259395800732e-24	YKL091C	Sec14p-like phosphatidylinositol transfer family protein	-	-	-	-	-	-	-
arahy.Tifrunner.gnm1.ann1.ZB5YIW	160	170	121	507	533	531	14.96	12.90	11.55	48.01	45.75	49.21	13.1366666666667	47.6566666666667	1.85907879736765	5.41612492843745e-26	3.88714568746415e-24	SPAPJ696.02	receptor-like protein kinase 2-like [Glycine max]	-	-	-	-	GO:0005783//endoplasmic reticulum	-	-
MSTRG.9493	100	146	77	379	729	757	13.50	15.95	10.57	51.73	90.17	101.04	13.34	80.98	2.60180697649187	5.5982406625363e-26	4.0112088343849e-24	--	PREDICTED: serine/threonine-protein kinase AfsK-like [Arachis duranensis]	-	-	-	-	-	-	-
arahy.Tifrunner.gnm1.ann1.45B7J4	450	573	385	1178	1857	1952	11.07	11.42	9.63	29.34	41.89	47.51	10.7066666666667	39.58	1.88626222025135	5.66797798344816e-26	4.05447487796195e-24	EBF2	EIN3-binding F box protein 1	Environmental Information Processing;Environmental Information Processing	Signal transduction;Signal transduction	ko04075//Plant hormone signal transduction;ko04016//MAPK signaling pathway - plant	K14515;K14515	-	GO:0005515//protein binding	-
arahy.Tifrunner.gnm1.ann1.C6WPQR	39	100	38	1144	2383	2801	1.44	3.02	1.44	43.01	81.20	102.99	1.96666666666667	75.7333333333333	5.26710407014284	5.89760613048176e-26	4.21178464827436e-24	TBL41	protein YLS7-like [Glycine max]	-	-	-	-	-	-	-
arahy.Tifrunner.gnm1.ann1.5G8LZC	5382	5837	5202	2206	2396	1900	215.00	188.67	211.26	89.10	87.71	75.05	204.976666666667	83.9533333333333	-1.28780017815465	6.31065305040005e-26	4.49935031384526e-24	HOX16	DNA-binding protein n=1 Tax=Daucus carota RepID=Q43427_DAUCA	-	-	-	-	GO:0005634//nucleus	GO:0000976//transcription regulatory region sequence-specific DNA binding;GO:0003677//DNA binding;GO:0003700//transcription factor activity, sequence-specific DNA binding;GO:0043565//sequence-specific DNA binding	-
arahy.Tifrunner.gnm1.ann1.9Z3VQ4	113	177	119	475	652	880	4.43	5.60	4.74	18.79	23.38	34.03	4.92333333333333	25.4	2.3671211716159	6.4831311528795e-26	4.61473320765473e-24	exgA	glucan 1,3-beta-glucosidase A-like [Glycine max]	-	-	-	-	-	GO:0051015//actin filament binding	GO:0005975//carbohydrate metabolic process
arahy.Tifrunner.gnm1.ann1.C70Y3X	48	136	49	1276	2014	2283	3.99	9.18	4.11	107.34	153.51	187.78	5.76	149.543333333333	4.69835097441314	6.758963629096e-26	4.80318548127348e-24	PNC1	Peroxidase superfamily protein	Metabolism;Metabolism;Metabolism	Global and overview maps;Global and overview maps;Biosynthesis of other secondary metabolites	ko01100//Metabolic pathways;ko01110//Biosynthesis of secondary metabolites;ko00940//Phenylpropanoid biosynthesis	K00430;K00430;K00430	-	GO:0004601//peroxidase activity;GO:0020037//heme binding	GO:0006979//response to oxidative stress;GO:0055114//oxidation-reduction process
arahy.Tifrunner.gnm1.ann1.06ADV2	266	402	211	1420	1099	1923	19.51	23.86	15.74	105.32	73.87	139.47	19.7033333333333	106.22	2.43054380956309	7.23717865445565e-26	5.13460650559735e-24	--	unknown protein	-	-	-	-	-	-	-
arahy.Tifrunner.gnm1.ann1.11SGI5	165	180	186	18	22	8	7.90	6.97	9.05	0.87	0.96	0.38	7.97333333333333	0.736666666666667	-3.43609911480667	7.2930675241325e-26	5.16580366182385e-24	ATL13	RING-H2 finger protein 2B	-	-	-	-	-	GO:0005515//protein binding;GO:0008270//zinc ion binding	-
arahy.Tifrunner.gnm1.ann1.M0S3BS	1643	2085	1687	741	814	710	58.28	59.84	60.83	26.57	26.46	24.90	59.65	25.9766666666667	-1.19930582230028	7.58238706301099e-26	5.3619722152441e-24	--	protein IQ-DOMAIN 1-like isoform X1 [Glycine max]	-	-	-	-	-	GO:0005515//protein binding	-
arahy.Tifrunner.gnm1.ann1.Y2K32V	704	793	656	1638	2927	2162	39.75	36.20	37.64	93.49	151.36	120.66	37.8633333333333	121.836666666667	1.68607504600862	7.82933758545377e-26	5.52758884351524e-24	At2g43090	3-isopropylmalate dehydratase, small subunit	Metabolism;Metabolism;Metabolism;Metabolism;Metabolism;Metabolism	Global and overview maps;Global and overview maps;Global and overview maps;Global and overview maps;Amino acid metabolism;Carbohydrate metabolism	ko01100//Metabolic pathways;ko01110//Biosynthesis of secondary metabolites;ko01230//Biosynthesis of amino acids;ko01210//2-Oxocarboxylic acid metabolism;ko00290//Valine, leucine and isoleucine biosynthesis;ko00660//C5-Branched dibasic acid metabolism	K01704;K01704;K01704;K01704;K01704;K01704	GO:0009316//3-isopropylmalate dehydratase complex	GO:0003861//3-isopropylmalate dehydratase activity	GO:0008152//metabolic process;GO:0009098//leucine biosynthetic process
arahy.Tifrunner.gnm1.ann1.ZYZ79R	228	346	323	917	1445	1814	2.23	2.73	3.21	9.06	12.94	17.53	2.72333333333333	13.1766666666667	2.27453997167394	8.40951066775682e-26	5.92754273067627e-24	GLT1	glutamate synthase 1	Metabolism;Metabolism;Metabolism;Metabolism;Metabolism	Global and overview maps;Global and overview maps;Global and overview maps;Amino acid metabolism;Energy metabolism	ko01100//Metabolic pathways;ko01110//Biosynthesis of secondary metabolites;ko01230//Biosynthesis of amino acids;ko00250//Alanine, aspartate and glutamate metabolism;ko00910//Nitrogen metabolism	K00264;K00264;K00264;K00264;K00264	-	GO:0003824//catalytic activity;GO:0005506//iron ion binding;GO:0010181//FMN binding;GO:0015930//glutamate synthase activity;GO:0016040//glutamate synthase (NADH) activity;GO:0016491//oxidoreductase activity;GO:0050660//flavin adenine dinucleotide binding;GO:0051536//iron-sulfur cluster binding	GO:0006537//glutamate biosynthetic process;GO:0006807//nitrogen compound metabolic process;GO:0008152//metabolic process;GO:0055114//oxidation-reduction process
arahy.Tifrunner.gnm1.ann1.QJLN12	1587	1782	1404	3216	3981	3532	75.28	68.41	67.73	154.24	173.06	165.66	70.4733333333333	164.32	1.2213587276283	8.46810539338195e-26	5.95915423210575e-24	SKP2A	F-box family protein	Genetic Information Processing	Folding, sorting and degradation	ko04120//Ubiquitin mediated proteolysis	K03875	-	GO:0005515//protein binding	-
arahy.Tifrunner.gnm1.ann1.W56I62	2264	3284	2332	880	1053	1069	48.56	56.97	50.84	19.09	20.69	22.66	52.1233333333333	20.8133333333333	-1.3244213118873	8.52022944363064e-26	5.98611711753557e-24	WRKY6	WRKY family transcription factor	-	-	-	-	-	GO:0003700//transcription factor activity, sequence-specific DNA binding;GO:0043565//sequence-specific DNA binding	-
arahy.Tifrunner.gnm1.ann1.F1289G	2281	2627	2253	151	82	57	110.63	103.07	111.07	7.40	3.64	2.73	108.256666666667	4.59	-4.55981790793094	8.75602201142848e-26	6.14182521316203e-24	--	uncharacterized protein LOC100791257 [Glycine max]	-	-	-	-	-	-	-
arahy.Tifrunner.gnm1.ann1.NG6CAB	2074	2231	2368	751	835	602	48.95	42.61	56.82	17.92	18.07	14.04	49.46	16.6766666666667	-1.56843128811839	8.80937688808162e-26	6.16926783071809e-24	--	Tetratricopeptide repeat (TPR)-like superfamily protein	-	-	-	-	GO:0005622//intracellular	GO:0005515//protein binding	GO:0006396//RNA processing
arahy.Tifrunner.gnm1.ann1.2SN1MA	970	942	638	215	231	187	38.70	30.41	25.87	8.66	8.44	7.36	31.66	8.15333333333333	-1.95719935233095	9.13463990470419e-26	6.3867339553068e-24	AMY2	alpha-amylase-like 2	Metabolism;Metabolism	Global and overview maps;Carbohydrate metabolism	ko01100//Metabolic pathways;ko00500//Starch and sucrose metabolism	K01176;K01176	-	GO:0003824//catalytic activity;GO:0004556//alpha-amylase activity;GO:0005509//calcium ion binding;GO:0043169//cation binding	GO:0005975//carbohydrate metabolic process
arahy.Tifrunner.gnm1.ann1.C3HPWP	13	15	13	136	203	388	0.39	0.36	0.39	4.09	5.54	11.43	0.38	7.02	4.20739970686097	9.51859042783842e-26	6.64446660960335e-24	LBD37	LOB domain-containing protein 39	-	-	-	-	-	-	-
arahy.Tifrunner.gnm1.ann1.5BA4ES	18	19	33	230	196	199	0.91	0.77	1.69	11.73	9.06	9.94	1.12333333333333	10.2433333333333	3.1888272704111	9.65546687225627e-26	6.72917738658259e-24	BHLH63	transcription factor bHLH63-like [Glycine max]	-	-	-	-	-	GO:0046983//protein dimerization activity	-
arahy.Tifrunner.gnm1.ann1.9F3TVY	522	494	441	125	132	106	8.67	6.63	7.44	2.10	2.01	1.74	7.58	1.95	-1.95872372442148	1.12345461357698e-25	7.81711621893234e-24	UXS5	UDP-glucuronic acid decarboxylase 6-like [Glycine max]	-	-	-	-	-	GO:0003824//catalytic activity;GO:0050662//coenzyme binding	GO:0044237//cellular metabolic process
arahy.Tifrunner.gnm1.ann1.YI8MDQ	344	525	335	93	87	58	11.16	13.82	11.05	3.06	2.59	1.87	12.01	2.50666666666667	-2.26039408474915	1.15777945243617e-25	8.04304190443195e-24	CHUP1	protein CHUP1, chloroplastic-like isoform X3 [Glycine max]	-	-	-	-	-	-	-
arahy.Tifrunner.gnm1.ann1.N9VL7S	1130	1662	1208	2708	4157	3343	42.90	51.06	46.63	103.96	144.62	125.50	46.8633333333333	124.693333333333	1.41185285411004	1.22308861307339e-25	8.48314692609892e-24	XTH33	xyloglucan endotransglucosylase/hydrolase 28	-	-	-	-	GO:0005618//cell wall;GO:0048046//apoplast	GO:0016762//xyloglucan:xyloglucosyl transferase activity	GO:0005975//carbohydrate metabolic process;GO:0006073//cellular glucan metabolic process
arahy.Tifrunner.gnm1.ann1.9Z13IR	252	347	232	47	51	59	9.87	10.98	9.24	1.86	1.83	2.28	10.03	1.99	-2.33348127006853	1.23747671106032e-25	8.56922970411405e-24	PORA	protochlorophyllide oxidoreductase A	Metabolism;Metabolism;Metabolism	Global and overview maps;Global and overview maps;Metabolism of cofactors and vitamins	ko01100//Metabolic pathways;ko01110//Biosynthesis of secondary metabolites;ko00860//Porphyrin and chlorophyll metabolism	K00218;K00218;K00218	-	GO:0016491//oxidoreductase activity;GO:0016630//protochlorophyllide reductase activity	GO:0008152//metabolic process;GO:0055114//oxidation-reduction process
arahy.Tifrunner.gnm1.ann1.WT0JX9	206	246	194	549	720	725	5.59	5.38	5.34	15.01	17.87	19.41	5.43666666666667	17.43	1.68077828813496	1.27230306583197e-25	8.79634220107658e-24	LECRK41	receptor lectin kinase	-	-	-	-	-	GO:0004672//protein kinase activity;GO:0004674//protein serine/threonine kinase activity;GO:0005524//ATP binding;GO:0030246//carbohydrate binding	GO:0006468//protein phosphorylation
arahy.Tifrunner.gnm1.ann1.VH5N8W	1996	2366	1498	5331	5659	6691	55.31	53.05	42.21	149.44	143.73	183.38	50.19	158.85	1.66219323884135	1.30966346008852e-25	9.04022314193904e-24	PCR2	protein PLANT CADMIUM RESISTANCE 2-like [Glycine max]	-	-	-	-	-	-	-
arahy.Tifrunner.gnm1.ann1.KDG5NW	135	198	129	2	4	4	4.69	5.55	4.53	0.07	0.13	0.14	4.92333333333333	0.113333333333333	-5.44099126951445	1.34278298852255e-25	9.25410171215643e-24	OPT7	oligopeptide transporter 7	-	-	-	-	-	-	GO:0055085//transmembrane transport
arahy.Tifrunner.gnm1.ann1.VXE6AC	246	342	231	667	904	875	9.11	10.25	8.70	25.01	30.69	32.07	9.35333333333333	29.2566666666667	1.64521289837533	1.38133551703696e-25	9.50468465524371e-24	--	aspartate racemase	-	-	-	-	-	-	GO:0006807//nitrogen compound metabolic process;GO:0008152//metabolic process
arahy.Tifrunner.gnm1.ann1.U05H3U	173	239	193	32	32	28	2.16	2.42	2.45	0.41	0.36	0.34	2.34333333333333	0.37	-2.66296501272243	1.44340942860583e-25	9.91606264986275e-24	ABCC14	ATP-binding ABC transporter	Environmental Information Processing	Membrane transport	ko02010//ABC transporters	K05666	GO:0016021//integral component of membrane	GO:0000166//nucleotide binding;GO:0005524//ATP binding;GO:0016887//ATPase activity;GO:0017111//nucleoside-triphosphatase activity	GO:0006810//transport;GO:0055085//transmembrane transport
arahy.Tifrunner.gnm1.ann1.Q6RF9X	486	556	617	140	154	103	14.08	13.08	18.17	4.14	4.05	2.91	15.11	3.7	-2.02990648464852	1.64322666654385e-25	1.12709229063306e-23	--	Ankyrin repeat family protein	-	-	-	-	-	GO:0005515//protein binding	-
arahy.Tifrunner.gnm1.ann1.D3QJB3	438	408	271	1345	1402	1235	34.89	26.29	21.94	108.34	102.31	97.28	27.7066666666667	102.643333333333	1.88933486906351	1.70411860361927e-25	1.16701164847222e-23	--	uncharacterized protein LOC100817510 [Glycine max]	-	-	-	-	-	-	-
arahy.Tifrunner.gnm1.ann1.KXTN9G	642	624	513	162	169	154	22.44	17.63	18.21	5.71	5.40	5.31	19.4266666666667	5.47333333333333	-1.82754675028671	1.75571489275584e-25	1.20044928842386e-23	IFRD1	interferon-related developmental regulator family protein / IFRD protein family	-	-	-	-	-	GO:0005488//binding	-
arahy.Tifrunner.gnm1.ann1.YY2SNP	565	670	475	1634	1526	1695	8.31	8.12	7.14	24.32	20.55	24.65	7.85666666666667	23.1733333333333	1.56047632356423	1.98000306259952e-25	1.35167169701774e-23	BAK1	receptor-like protein kinase 4	Organismal Systems;Environmental Information Processing;Environmental Information Processing	Environmental adaptation;Signal transduction;Signal transduction	ko04626//Plant-pathogen interaction;ko04075//Plant hormone signal transduction;ko04016//MAPK signaling pathway - plant	K13416;K13416;K13416	-	GO:0004672//protein kinase activity;GO:0004674//protein serine/threonine kinase activity;GO:0005515//protein binding;GO:0005524//ATP binding	GO:0006468//protein phosphorylation
arahy.Tifrunner.gnm1.ann1.W4Y87I	228	278	249	47	46	51	5.16	5.09	5.73	1.07	0.96	1.13	5.32666666666667	1.05333333333333	-2.33827094475088	2.25045046882239e-25	1.53388014737393e-23	SRF8	Protein kinase superfamily protein	-	-	-	-	-	GO:0004672//protein kinase activity;GO:0005515//protein binding;GO:0005524//ATP binding	GO:0006468//protein phosphorylation
arahy.Tifrunner.gnm1.ann1.L9NF1I	292	489	224	1305	1241	1530	9.61	13.00	7.50	43.38	37.39	49.74	10.0366666666667	43.5033333333333	2.11584574072859	2.26428355480269e-25	1.54088583700379e-23	CAT5	cationic amino acid transporter 5	-	-	-	-	GO:0016020//membrane	GO:0015171//amino acid transmembrane transporter activity	GO:0003333//amino acid transmembrane transport
arahy.Tifrunner.gnm1.ann1.V45V7K	93	55	70	340	469	454	3.47	1.67	2.68	12.86	16.09	16.81	2.60666666666667	15.2533333333333	2.54884653947103	2.38131269183305e-25	1.6179862676845e-23	At2g37460	nodulin MtN21 /EamA-like transporter family protein	-	-	-	-	GO:0016020//membrane	-	-
arahy.Tifrunner.gnm1.ann1.VIU8IP	97	127	74	540	395	503	3.21	3.40	2.49	18.15	12.02	16.52	3.03333333333333	15.5633333333333	2.35917513815613	2.6390010790085e-25	1.79026694481908e-23	RGLG5	E3 ubiquitin-protein ligase RGLG2-like isoform X1 [Glycine max]	-	-	-	-	-	GO:0005515//protein binding;GO:0008270//zinc ion binding	-
arahy.Tifrunner.gnm1.ann1.NQ82C2	158	200	142	17	17	5	9.89	10.13	9.04	1.08	0.98	0.31	9.68666666666667	0.79	-3.61607573873458	2.75443696942459e-25	1.86565762793104e-23	SCPL13	serine carboxypeptidase-like 13	-	-	-	-	-	GO:0004185//serine-type carboxypeptidase activity	GO:0006508//proteolysis
arahy.Tifrunner.gnm1.ann1.5QUI8A	1720	1958	1860	529	337	304	47.82	44.03	52.56	14.86	8.59	8.37	48.1366666666667	10.6066666666667	-2.18216490761304	2.76986977169804e-25	1.87318384919405e-23	SLC37A2	putative glycerol-3-phosphate transporter 1-like isoform X1 [Glycine max]	-	-	-	-	GO:0016021//integral component of membrane	GO:0005215//transporter activity	GO:0006810//transport;GO:0055085//transmembrane transport
arahy.Tifrunner.gnm1.ann1.T9FD46	147	133	117	836	550	606	4.90	3.60	3.98	28.17	16.81	19.98	4.16	21.6533333333333	2.37993369832293	2.87863181383261e-25	1.94370421336184e-23	RGLG5	E3 ubiquitin-protein ligase RGLG2-like isoform X1 [Glycine max]	-	-	-	-	-	GO:0005515//protein binding;GO:0008270//zinc ion binding	-
arahy.Tifrunner.gnm1.ann1.T3KBEX	598	857	627	1486	2265	2127	20.62	23.92	21.98	51.80	71.56	72.53	22.1733333333333	65.2966666666667	1.55818367752443	3.03774849442345e-25	2.04795271360439e-23	INT2	Membrane transporter D1 n=3 Tax=Andropogoneae RepID=B6U4Q3_MAIZE	-	-	-	-	GO:0016020//membrane;GO:0016021//integral component of membrane	GO:0005215//transporter activity;GO:0022857//transmembrane transporter activity;GO:0022891//substrate-specific transmembrane transporter activity	GO:0006810//transport;GO:0055085//transmembrane transport
arahy.Tifrunner.gnm1.ann1.26H0NE	1318	1632	1427	546	595	436	62.22	62.33	68.46	26.04	25.73	20.35	64.3366666666667	24.04	-1.42020429471236	3.18261610439037e-25	2.14228611039158e-23	htpX2	Peptidase family M48 family protein	-	-	-	-	GO:0016020//membrane	GO:0004222//metalloendopeptidase activity	GO:0006508//proteolysis
arahy.Tifrunner.gnm1.ann1.RPSG4N	990	1368	1086	414	373	324	24.90	27.83	27.75	10.52	8.60	8.05	26.8266666666667	9.05666666666667	-1.56661573958355	3.22019846054957e-25	2.16422299327695e-23	--	uncharacterized protein LOC100775751 [Glycine max]	-	-	-	-	-	-	-
arahy.Tifrunner.gnm1.ann1.P45MK1	1469	1758	1343	513	520	348	71.93	69.65	66.84	25.40	23.34	16.85	69.4733333333333	21.8633333333333	-1.66794594522433	3.43579450392772e-25	2.30554575775175e-23	At4g27700	Rhodanese/Cell cycle control phosphatase superfamily protein	-	-	-	-	-	-	-
arahy.Tifrunner.gnm1.ann1.FTVA6C	121	173	135	10	4	10	10.99	12.77	12.51	0.88	0.33	0.90	12.09	0.703333333333333	-4.1034618412631	4.02112015141035e-25	2.69415050144494e-23	--	Sec14p-like phosphatidylinositol transfer family protein	-	-	-	-	-	-	-
arahy.Tifrunner.gnm1.ann1.1T462X	2013	2989	2262	660	1054	847	31.70	38.07	36.20	10.50	15.20	13.18	35.3233333333333	12.96	-1.4465557730243	4.241143701643e-25	2.8371811469525e-23	CSLE1	cellulose synthase like E1	-	-	-	-	GO:0016020//membrane	GO:0016760//cellulose synthase (UDP-forming) activity	GO:0030244//cellulose biosynthetic process
arahy.Tifrunner.gnm1.ann1.JP9AM4	1192	1666	1130	485	513	421	120.49	136.21	116.15	49.52	47.46	42.09	124.283333333333	46.3566666666667	-1.42278410438401	4.45437903380771e-25	2.9752369296846e-23	CYS3	cysteine proteinase inhibitor [Glycine max]	-	-	-	-	-	GO:0004869//cysteine-type endopeptidase inhibitor activity	-
arahy.Tifrunner.gnm1.ann1.NWH0QG	129	166	140	12	7	2	4.83	5.05	5.34	0.46	0.25	0.07	5.07333333333333	0.26	-4.2863504246413	4.49195388105565e-25	2.9957185967674e-23	CYP82G1	Cytochrome P450 superfamily protein	Metabolism	Metabolism of terpenoids and polyketides	ko00904//Diterpenoid biosynthesis	K17961	-	GO:0005506//iron ion binding;GO:0020037//heme binding	GO:0055114//oxidation-reduction process
arahy.Tifrunner.gnm1.ann1.C516TH	515	441	362	1283	1654	1745	31.40	21.74	22.41	79.05	92.34	105.10	25.1833333333333	92.1633333333333	1.87172364197786	4.71865882887105e-25	3.14035786183703e-23	FLA2	FASCICLIN-like arabinogalactan 2	-	-	-	-	-	-	-
arahy.Tifrunner.gnm1.ann1.98V0PV	3798	4347	3712	1472	1333	1030	171.62	158.95	170.53	67.28	55.19	46.03	167.033333333333	56.1666666666667	-1.57234994636035	4.72332308915487e-25	3.14035786183703e-23	DSP4	ankyrin repeat-containing protein [Glycine max]	-	-	-	-	-	GO:0005515//protein binding;GO:0008138//protein tyrosine/serine/threonine phosphatase activity;GO:0016791//phosphatase activity	GO:0006470//protein dephosphorylation;GO:0016311//dephosphorylation
arahy.Tifrunner.gnm1.ann1.CX54HG	3668	3962	3012	8160	8783	8896	315.42	275.66	263.33	709.50	692.06	756.33	284.803333333333	719.296666666667	1.33662088676452	4.87890612133971e-25	3.23883156897328e-23	GOS2	Translation initiation factor SUI1 family protein	Genetic Information Processing	Translation	ko03013//RNA transport	K03113	-	GO:0003743//translation initiation factor activity	GO:0006413//translational initiation
arahy.Tifrunner.gnm1.ann1.RFB5QL	257	348	261	63	74	54	11.93	13.06	12.29	2.94	3.14	2.48	12.4266666666667	2.85333333333333	-2.12271915825314	4.91730371513931e-25	3.25933025607911e-23	OCT3	organic cation/carnitine transporter 3	-	-	-	-	GO:0016021//integral component of membrane	GO:0022857//transmembrane transporter activity	GO:0055085//transmembrane transport
arahy.Tifrunner.gnm1.ann1.N816GG	710	882	874	182	99	77	34.18	34.35	42.77	8.85	4.36	3.65	37.1	5.62	-2.72277715128724	5.1019933748654e-25	3.37658489781741e-23	PIRL6	receptor-like protein kinase 2-like [Glycine max]	-	-	-	-	-	GO:0005515//protein binding	-
arahy.Tifrunner.gnm1.ann1.48QDBJ	299	347	280	717	955	933	13.92	13.08	13.24	33.75	40.72	42.96	13.4133333333333	39.1433333333333	1.54509881252108	6.20760016311481e-25	4.10203139437293e-23	SDF2	stromal cell-derived factor-like protein	-	-	-	-	GO:0016020//membrane	-	-
arahy.Tifrunner.gnm1.ann1.RI7QVZ	3193	4281	3868	1220	1282	774	107.39	116.47	132.25	41.48	39.52	25.74	118.703333333333	35.58	-1.73822203245459	7.27477053533512e-25	4.79990910100825e-23	algC	Phosphoglucomutase/phosphomannomutase, alpha/beta/alpha domain II n=2 Tax=Clostridium RepID=A7VV21_9CLOT	-	-	-	-	-	-	GO:0005975//carbohydrate metabolic process
arahy.Tifrunner.gnm1.ann1.TXA0XA	200	180	166	522	699	632	41.55	30.18	35.07	109.25	132.70	129.47	35.6	123.806666666667	1.79813985571139	7.41396749379719e-25	4.87690556735379e-23	--	unknown protein; Has 19 Blast hits to 19 proteins in 8 species: Archae - 0; Bacteria - 0; Metazoa - 0; Fungi - 0; Plants - 19; Viruses - 0; Other Eukaryotes - 0 (source: NCBI BLink).	-	-	-	-	-	-	-
arahy.Tifrunner.gnm1.ann1.XHE4AQ	200	180	166	522	699	632	41.55	30.18	35.07	109.25	132.70	129.47	35.6	123.806666666667	1.79813985571139	7.41396749379719e-25	4.87690556735379e-23	--	unknown protein; Has 19 Blast hits to 19 proteins in 8 species: Archae - 0; Bacteria - 0; Metazoa - 0; Fungi - 0; Plants - 19; Viruses - 0; Other Eukaryotes - 0 (source: NCBI BLink).	-	-	-	-	-	-	-
arahy.Tifrunner.gnm1.ann1.660VQ8	382	492	412	109	146	121	12.99	13.51	14.24	3.73	4.55	4.06	13.58	4.11333333333333	-1.72310358581647	7.59176443165762e-25	4.98629388405949e-23	MTPC4	Membrane protein HUEL (Cation efflux superfamily) (ISS) n=1 Tax=Ostreococcus tauri RepID=Q01GU4_OSTTA	-	-	-	-	GO:0016021//integral component of membrane	GO:0008324//cation transmembrane transporter activity	GO:0006812//cation transport;GO:0055085//transmembrane transport
arahy.Tifrunner.gnm1.ann1.FUGS44	321	435	349	830	977	918	6.52	7.15	7.21	17.06	18.20	18.46	6.96	17.9066666666667	1.36333759285756	8.42593679623598e-25	5.5258083839642e-23	KOR	endoglucanase 25-like [Glycine max]	-	-	-	-	-	GO:0003824//catalytic activity	GO:0005975//carbohydrate metabolic process
arahy.Tifrunner.gnm1.ann1.XZI9IJ	900	1012	870	1857	2434	2258	54.77	49.82	53.86	114.28	135.73	135.89	52.8166666666667	128.633333333333	1.28419938415902	9.51817848714908e-25	6.23268155950794e-23	RPL7A-1	60S ribosomal protein L7a-like [Glycine max]	Genetic Information Processing	Translation	ko03010//Ribosome	K02936	GO:0030529//intracellular ribonucleoprotein complex	-	GO:0042254//ribosome biogenesis
arahy.Tifrunner.gnm1.ann1.U1NS8X	914	743	656	174	211	195	99.84	65.66	72.85	19.22	21.07	21.06	79.45	20.45	-1.95794637640677	9.6921414998164e-25	6.33702325604135e-23	ATL8	RING-H2 finger protein 2B	-	-	-	-	-	GO:0005515//protein binding;GO:0008270//zinc ion binding	-
arahy.Tifrunner.gnm1.ann1.KXR240	2052	3213	2439	937	1120	1005	43.10	55.43	52.83	19.53	21.57	20.59	50.4533333333333	20.5633333333333	-1.29487544240887	9.95394983219441e-25	6.4984001698162e-23	At5g64030	probable methyltransferase PMT26-like [Glycine max]	-	-	-	-	-	GO:0008168//methyltransferase activity	-
arahy.Tifrunner.gnm1.ann1.J64Z1K	1236	1590	1223	2665	3318	2602	33.24	34.60	33.46	72.48	81.80	69.20	33.7666666666667	74.4933333333333	1.14151155126553	1.11569552730276e-24	7.26299935438575e-23	GID1B	probable carboxylesterase 18-like [Glycine max]	Environmental Information Processing	Signal transduction	ko04075//Plant hormone signal transduction	K14493	-	GO:0016787//hydrolase activity	GO:0008152//metabolic process
arahy.Tifrunner.gnm1.ann1.RI5PYK	193	345	225	712	840	885	6.15	8.88	7.28	22.89	24.47	27.83	7.43666666666667	25.0633333333333	1.75285028781909	1.11586370389649e-24	7.26299935438575e-23	At1g18000	UNC93-like protein 1-like [Glycine max]	-	-	-	-	-	-	-
arahy.Tifrunner.gnm1.ann1.5CG709	1437	1658	1324	547	589	432	27.58	25.75	25.84	10.62	10.36	8.21	26.39	9.73	-1.43947964054516	1.15037998783615e-24	7.47643509635819e-23	PAP18	purple acid phosphatase 18	-	-	-	-	-	GO:0003993//acid phosphatase activity;GO:0016787//hydrolase activity;GO:0046872//metal ion binding	-
arahy.Tifrunner.gnm1.ann1.SFQ5XR	1945	2013	1351	502	593	562	109.45	91.61	77.28	28.56	30.57	31.26	92.78	30.13	-1.62261317325537	1.19186897234698e-24	7.73448025183672e-23	GILT	gamma interferon inducible lysosomal thiol reductase	-	-	-	-	-	-	-
arahy.Tifrunner.gnm1.ann1.SCN40X	53	44	36	274	235	298	2.21	1.49	1.53	11.56	8.98	12.29	1.74333333333333	10.9433333333333	2.65013189832604	1.1990099067366e-24	7.76918990241031e-23	APCB1	Eukaryotic aspartyl protease family protein	-	-	-	-	-	GO:0004190//aspartic-type endopeptidase activity	GO:0006508//proteolysis
arahy.Tifrunner.gnm1.ann1.RSU8B2	199	287	262	45	25	23	3.08	3.60	4.13	0.70	0.36	0.36	3.60333333333333	0.473333333333333	-2.92840368822997	1.24194652276441e-24	8.03539400228571e-23	CHLH	magnesium chelatase subunit [Glycine max]	Metabolism;Metabolism;Metabolism	Global and overview maps;Global and overview maps;Metabolism of cofactors and vitamins	ko01100//Metabolic pathways;ko01110//Biosynthesis of secondary metabolites;ko00860//Porphyrin and chlorophyll metabolism	K03403;K03403;K03403	-	GO:0016851//magnesium chelatase activity	GO:0009058//biosynthetic process;GO:0015995//chlorophyll biosynthetic process
arahy.Tifrunner.gnm1.ann1.KWZA4D	421	330	381	77	69	53	21.41	13.58	19.72	3.95	3.22	2.69	18.2366666666667	3.28666666666667	-2.47214500400467	1.27064342878915e-24	8.20881102750832e-23	AS	UDP-Glycosyltransferase superfamily protein	-	-	-	-	-	-	GO:0008152//metabolic process
arahy.Tifrunner.gnm1.ann1.0Z487T	400	508	377	116	133	124	8.93	9.17	8.55	2.61	2.72	2.75	8.88333333333333	2.69333333333333	-1.72170833489474	1.40438028098771e-24	9.05929773817502e-23	OPT7	oligopeptide transporter 7	-	-	-	-	-	-	GO:0055085//transmembrane transport
arahy.Tifrunner.gnm1.ann1.KD656J	138	158	140	12	9	15	4.05	3.75	4.17	0.35	0.24	0.42	3.99	0.336666666666667	-3.56699595419171	1.6059642967281e-24	1.0344271366845e-22	HT1	Protein kinase superfamily protein	-	-	-	-	-	GO:0004672//protein kinase activity;GO:0004674//protein serine/threonine kinase activity;GO:0005524//ATP binding	GO:0006468//protein phosphorylation
MSTRG.13883	338	357	283	837	994	810	26.95	23.03	22.94	67.47	72.61	63.85	24.3066666666667	67.9766666666667	1.48368755833791	1.82838612779787e-24	1.17594525599273e-22	--	PREDICTED: uncharacterized protein LOC107615104 [Arachis ipaensis]	-	-	-	-	-	-	-
arahy.Tifrunner.gnm1.ann1.R7PSBK	262	234	194	34	36	18	8.08	5.85	6.10	1.06	1.02	0.55	6.67666666666667	0.876666666666667	-2.92902771652041	1.8693866726603e-24	1.19945383134789e-22	RAN1	GTP-binding nuclear protein Ran-3 [Glycine max]	Genetic Information Processing;Genetic Information Processing	Translation;Translation	ko03013//RNA transport;ko03008//Ribosome biogenesis in eukaryotes	K07936;K07936	GO:0005622//intracellular;GO:0016020//membrane	GO:0003924//GTPase activity;GO:0005525//GTP binding	GO:0006886//intracellular protein transport;GO:0006913//nucleocytoplasmic transport;GO:0007165//signal transduction;GO:0007264//small GTPase mediated signal transduction;GO:0015031//protein transport
arahy.Tifrunner.gnm1.ann1.XWP5FV	2202	2524	2105	928	1088	854	69.19	64.14	67.24	29.48	31.30	26.53	66.8566666666667	29.1033333333333	-1.19988702616286	1.87047172943129e-24	1.19945383134789e-22	AFC2	Protein kinase superfamily protein	-	-	-	-	-	GO:0004672//protein kinase activity;GO:0004674//protein serine/threonine kinase activity;GO:0005524//ATP binding	GO:0006468//protein phosphorylation
arahy.Tifrunner.gnm1.ann1.F3ECJ7	310	297	270	54	74	53	7.27	5.64	6.43	1.28	1.59	1.22	6.44666666666667	1.36333333333333	-2.2414150465351	1.94122569763445e-24	1.24298659921352e-22	FTSH6	ATP-dependent zinc metalloprotease FtsH-like [Glycine max]	-	-	-	-	GO:0005622//intracellular;GO:0016020//membrane	GO:0000166//nucleotide binding;GO:0004222//metalloendopeptidase activity;GO:0005515//protein binding;GO:0005524//ATP binding;GO:0017111//nucleoside-triphosphatase activity	GO:0006508//proteolysis;GO:0042981//regulation of apoptotic process
arahy.Tifrunner.gnm1.ann1.ZW21UW	66	99	37	332	370	394	1.93	2.30	1.07	9.62	9.71	11.31	1.76666666666667	10.2133333333333	2.53135203247439	2.01508735672079e-24	1.28837790304557e-22	YSL8	metal-nicotianamine transporter YSL3-like isoform X3 [Glycine max]	-	-	-	-	-	-	GO:0055085//transmembrane transport
arahy.Tifrunner.gnm1.ann1.J8Z28X	115	147	156	11	7	7	3.03	3.13	4.19	0.29	0.17	0.17	3.45	0.21	-4.03813512888677	2.16471666708969e-24	1.38200740503198e-22	CYP71D10	Cytochrome P450 superfamily protein	-	-	-	-	-	GO:0005506//iron ion binding;GO:0020037//heme binding	GO:0055114//oxidation-reduction process
arahy.Tifrunner.gnm1.ann1.DIS46Y	3555	4005	3187	1283	1204	856	121.80	111.03	111.01	44.45	37.81	29.01	114.613333333333	37.09	-1.62767271420361	2.40518533925043e-24	1.53327028339951e-22	TUBB	tubulin beta-1 chain	Cellular Processes	Transport and catabolism	ko04145//Phagosome	K07375	GO:0005874//microtubule;GO:0043234//protein complex	GO:0003924//GTPase activity;GO:0005200//structural constituent of cytoskeleton;GO:0005525//GTP binding	GO:0007017//microtubule-based process;GO:0051258//protein polymerization
arahy.Tifrunner.gnm1.ann1.69AYC6	183	226	158	629	603	782	6.49	6.49	5.70	22.55	19.59	27.42	6.22666666666667	23.1866666666667	1.89676347759693	2.41538592972569e-24	1.53751196281467e-22	LYM2	LysM domain GPI-anchored protein	-	-	-	-	-	-	GO:0016998//cell wall macromolecule catabolic process
arahy.Tifrunner.gnm1.ann1.BY0JE8	1836	2159	1971	3912	5617	5320	55.65	52.94	60.73	119.88	156.00	159.43	56.44	145.103333333333	1.36229076852247	2.42763489321294e-24	1.54304318161126e-22	sec61a	protein transport protein Sec61 subunit alpha-like [Glycine max]	Genetic Information Processing;Cellular Processes;Genetic Information Processing	Folding, sorting and degradation;Transport and catabolism;Folding, sorting and degradation	ko04141//Protein processing in endoplasmic reticulum;ko04145//Phagosome;ko03060//Protein export	K10956;K10956;K10956	GO:0016020//membrane	-	GO:0015031//protein transport
arahy.Tifrunner.gnm1.ann1.6CSL00	148	172	155	727	552	553	14.77	13.90	15.73	73.39	50.54	54.56	14.8	59.4966666666667	2.00721166705073	2.45311242712321e-24	1.55695418160123e-22	--	uncharacterized protein LOC100795224 [Glycine max]	-	-	-	-	-	-	-
arahy.Tifrunner.gnm1.ann1.K7EZWZ	240	220	184	34	24	27	9.73	7.19	7.56	1.41	0.89	1.10	8.16	1.13333333333333	-2.84799690655495	2.75191521918662e-24	1.74404638649884e-22	gpmA	phosphoglycerate/bisphosphoglycerate mutase	Metabolism;Metabolism;Metabolism;Metabolism;Metabolism;Metabolism	Global and overview maps;Global and overview maps;Global and overview maps;Global and overview maps;Carbohydrate metabolism;Amino acid metabolism	ko01100//Metabolic pathways;ko01110//Biosynthesis of secondary metabolites;ko01200//Carbon metabolism;ko01230//Biosynthesis of amino acids;ko00010//Glycolysis / Gluconeogenesis;ko00260//Glycine, serine and threonine metabolism	K01834;K01834;K01834;K01834;K01834;K01834	-	GO:0003824//catalytic activity;GO:0004619//phosphoglycerate mutase activity	GO:0006096//glycolytic process;GO:0008152//metabolic process
MSTRG.341	191	273	196	30	49	27	17.41	20.14	18.16	2.77	4.09	2.43	18.57	3.09666666666667	-2.58418581427392	2.84784086031578e-24	1.80220515990991e-22	--	-	-	-	-	-	-	-	-
arahy.Tifrunner.gnm1.ann1.3E2B2N	296	324	346	51	18	17	13.72	12.15	16.31	2.40	0.77	0.79	14.06	1.32	-3.41298675971408	3.42405976219413e-24	2.1636963065795e-22	PIRL6	receptor-like protein kinase 2-like [Glycine max]	-	-	-	-	-	GO:0005515//protein binding	-
arahy.Tifrunner.gnm1.ann1.ZBZ102	192	233	211	37	24	32	10.87	10.66	12.13	2.12	1.23	1.77	11.22	1.70666666666667	-2.71681946132995	3.46146256418285e-24	2.18414760836626e-22	WNK11	Protein kinase superfamily protein	-	-	-	-	-	GO:0004672//protein kinase activity;GO:0005524//ATP binding	GO:0006468//protein phosphorylation
arahy.Tifrunner.gnm1.ann1.X0V17W	612	670	597	1328	1658	1391	15.44	13.67	15.30	33.86	38.31	34.67	14.8033333333333	35.6133333333333	1.266495404668	3.49279361859995e-24	2.20071381646351e-22	RZPF34	RING finger and CHY zinc finger protein	Genetic Information Processing	Folding, sorting and degradation	ko04120//Ubiquitin mediated proteolysis	K10144	-	GO:0005515//protein binding;GO:0008270//zinc ion binding	-
arahy.Tifrunner.gnm1.ann1.34LCL9	19	16	7	119	188	187	1.18	0.78	0.42	7.29	10.55	11.35	0.793333333333333	9.73	3.61644073219432	3.84324452272919e-24	2.41800880719576e-22	TSJT1	stem-specific protein TSJT1-like [Glycine max]	-	-	-	-	-	-	-
arahy.Tifrunner.gnm1.ann1.W1VDQY	933	1162	941	2077	2529	2671	52.82	53.22	54.14	118.88	131.17	149.48	53.3933333333333	133.176666666667	1.3186098118734	3.91474173384267e-24	2.45942231043979e-22	SDR3b	short-chain dehydrogenase-reductase B	-	-	-	-	-	GO:0016491//oxidoreductase activity	GO:0008152//metabolic process
arahy.Tifrunner.gnm1.ann1.LJDI86	493	488	463	136	134	103	39.44	31.58	37.62	10.99	9.85	8.12	36.2133333333333	9.65333333333333	-1.90742187716153	4.12598817988776e-24	2.58838584095448e-22	--	R3H-associated amine-terminal domain protein	-	-	-	-	-	GO:0003676//nucleic acid binding	-
arahy.Tifrunner.gnm1.ann1.VV9T4P	71	80	69	246	550	442	2.77	2.54	2.74	9.74	19.67	17.09	2.68333333333333	15.5	2.53017002788078	4.41793385629152e-24	2.76353556618155e-22	At5g65660	uncharacterized protein At5g65660-like [Glycine max]	-	-	-	-	-	-	-
arahy.Tifrunner.gnm1.ann1.WIW9GD	71	80	69	246	550	442	2.77	2.54	2.74	9.74	19.67	17.09	2.68333333333333	15.5	2.53017002788078	4.41793385629152e-24	2.76353556618155e-22	At5g65660	uncharacterized protein At5g65660-like [Glycine max]	-	-	-	-	-	-	-
arahy.Tifrunner.gnm1.ann1.WWQ11A	426	537	421	127	157	145	24.08	24.56	24.19	7.27	8.11	8.11	24.2766666666667	7.83	-1.63248613179801	4.6450525128515e-24	2.90141759912968e-22	VIT_01s0010g01870	Uncharacterised protein family (UPF0497)	-	-	-	-	-	-	-
arahy.Tifrunner.gnm1.ann1.ATW5XU	165	240	218	34	23	29	3.78	4.44	5.07	0.79	0.48	0.66	4.43	0.643333333333333	-2.78366835200809	4.97030320613253e-24	3.10011041269984e-22	CHX20	cation/H+ exchanger 20	-	-	-	-	GO:0016021//integral component of membrane	GO:0015299//solute:proton antiporter activity	GO:0006812//cation transport;GO:0055085//transmembrane transport
arahy.Tifrunner.gnm1.ann1.D1YJVB	206	240	140	21	5	6	9.68	9.13	6.67	1.00	0.22	0.28	8.49333333333333	0.5	-4.08633087176042	5.16174541001853e-24	3.21489226693812e-22	KUA1	MYB transcription factor MYB127 [Glycine max]	-	-	-	-	-	GO:0003676//nucleic acid binding;GO:0003677//DNA binding;GO:0003682//chromatin binding;GO:0008270//zinc ion binding	-
arahy.Tifrunner.gnm1.ann1.9IV7G6	4762	6478	6054	2049	1987	1384	87.90	96.74	113.61	38.23	33.61	25.26	99.4166666666667	32.3666666666667	-1.6189789371634	5.50723309475494e-24	3.42515132603346e-22	GDCSP	Glycine dehydrogenase decarboxylating protein n=3 Tax=Rosaceae RepID=W8SQT8_9ROSA	Metabolism;Metabolism;Metabolism;Metabolism;Metabolism	Global and overview maps;Global and overview maps;Global and overview maps;Carbohydrate metabolism;Amino acid metabolism	ko01100//Metabolic pathways;ko01110//Biosynthesis of secondary metabolites;ko01200//Carbon metabolism;ko00630//Glyoxylate and dicarboxylate metabolism;ko00260//Glycine, serine and threonine metabolism	K00281;K00281;K00281;K00281;K00281	-	GO:0003824//catalytic activity;GO:0004375//glycine dehydrogenase (decarboxylating) activity;GO:0030170//pyridoxal phosphate binding	GO:0006544//glycine metabolic process;GO:0006546//glycine catabolic process;GO:0055114//oxidation-reduction process
MSTRG.35451	251	346	248	52	56	68	14.77	16.48	14.81	3.09	3.02	3.96	15.3533333333333	3.35666666666667	-2.19345072778606	5.66320461432759e-24	3.51710969665454e-22	PMEI6	PREDICTED: 21 kDa protein-like [Arachis ipaensis]	-	-	-	-	-	GO:0052689//carboxylic ester hydrolase activity	GO:0009892//negative regulation of metabolic process
arahy.Tifrunner.gnm1.ann1.RRYY0T	89	62	68	293	432	452	3.86	2.15	2.86	13.31	17.81	20.62	2.95666666666667	17.2466666666667	2.54427404438368	6.20781499899002e-24	3.84982220874419e-22	--	hypothetical protein	-	-	-	-	-	-	-
arahy.Tifrunner.gnm1.ann1.4749WV	68	178	66	563	559	732	1.92	4.09	1.92	16.18	14.57	20.58	2.64333333333333	17.11	2.69440948950659	6.38997088317484e-24	3.95712639735351e-22	YSL8	metal-nicotianamine transporter YSL3-like isoform X3 [Glycine max]	-	-	-	-	-	-	GO:0055085//transmembrane transport
arahy.Tifrunner.gnm1.ann1.I3R247	47	57	43	213	246	296	2.52	2.47	2.34	11.50	12.00	15.61	2.44333333333333	13.0366666666667	2.41565243259914	6.49334481759077e-24	4.01540662621601e-22	At5g45920	GDSL esterase/lipase [Glycine max]	-	-	-	-	-	GO:0016787//hydrolase activity	GO:0006629//lipid metabolic process
arahy.Tifrunner.gnm1.ann1.VTP83K	859	934	776	278	253	282	29.24	25.74	26.87	9.58	7.90	9.50	27.2833333333333	8.99333333333333	-1.60109206841325	7.09291766379582e-24	4.3799271767505e-22	IFRD1	interferon-related developmental regulator family protein / IFRD protein family	-	-	-	-	-	GO:0005488//binding	-
arahy.Tifrunner.gnm1.ann1.8ZBB8W	1206	1166	1090	2496	3477	3058	68.40	53.51	62.83	143.11	180.62	171.42	61.58	165.05	1.42236936606508	7.28422233979989e-24	4.4916607995446e-22	GSVIVT00020038001	40S ribosomal protein S3a-1	Genetic Information Processing	Translation	ko03010//Ribosome	K02984	GO:0005622//intracellular;GO:0005840//ribosome	GO:0003735//structural constituent of ribosome	GO:0006412//translation
arahy.Tifrunner.gnm1.ann1.I8F8BQ	72	88	88	285	424	501	3.11	3.08	3.87	12.45	16.79	21.41	3.35333333333333	16.8833333333333	2.33193196388297	7.35813666623054e-24	4.5307935560288e-22	GT5	UDP-Glycosyltransferase superfamily protein	Metabolism	Biosynthesis of other secondary metabolites	ko00940//Phenylpropanoid biosynthesis	K12356	-	-	GO:0008152//metabolic process
arahy.Tifrunner.gnm1.ann1.T01IT8	162	205	149	24	11	16	3.36	3.45	3.14	0.51	0.21	0.32	3.31666666666667	0.346666666666667	-3.25811299728992	7.9039261760849e-24	4.85996164265396e-22	ABCG21	ATP-binding ABC transporter	-	-	-	-	GO:0016020//membrane	GO:0000166//nucleotide binding;GO:0005524//ATP binding;GO:0016887//ATPase activity;GO:0017111//nucleoside-triphosphatase activity	-
arahy.Tifrunner.gnm1.ann1.VWTL5B	827	1004	722	1906	2079	1853	36.28	35.62	32.20	84.53	83.53	80.35	34.7	82.8033333333333	1.25475318326253	7.94785941412146e-24	4.880053225818e-22	XTH28	xyloglucan endotransglucosylase/hydrolase 28	-	-	-	-	GO:0005618//cell wall;GO:0048046//apoplast	GO:0016762//xyloglucan:xyloglucosyl transferase activity	GO:0005975//carbohydrate metabolic process;GO:0006073//cellular glucan metabolic process
MSTRG.9113	196	179	180	17	31	12	19.26	14.23	17.98	1.69	2.79	1.17	17.1566666666667	1.88333333333333	-3.18740900990399	7.97888222405934e-24	4.8921720725707e-22	ATL67	PREDICTED: RING-H2 finger protein ATL67 [Arachis duranensis]	-	-	-	-	-	-	-
arahy.Tifrunner.gnm1.ann1.MZFE1X	170	237	121	620	1080	1544	5.44	6.14	3.94	20.07	31.69	48.88	5.17333333333333	33.5466666666667	2.69700336469216	9.08781468162146e-24	5.56423274906227e-22	At2g25060	blue copper protein-like [Glycine max]	-	-	-	-	-	GO:0005507//copper ion binding;GO:0009055//electron carrier activity	-
MSTRG.33506	241	216	183	673	765	625	15.39	11.16	11.88	43.45	44.75	39.46	12.81	42.5533333333333	1.73200167139298	1.05209076161107e-23	6.43259272568101e-22	--	PREDICTED: uncharacterized protein LOC107458173 [Arachis duranensis]	-	-	-	-	-	-	-
MSTRG.34307	19	44	27	208	186	218	0.49	0.92	0.71	5.46	4.43	5.60	0.706666666666667	5.16333333333333	2.86920097422637	1.07255762861681e-23	6.54849304829719e-22	LRX4	PREDICTED: leucine-rich repeat extensin-like protein 4 [Arachis duranensis]	-	-	-	-	-	-	-
arahy.Tifrunner.gnm1.ann1.GC5CXU	1277	1518	1243	504	444	373	27.39	26.35	27.11	10.92	8.72	7.91	26.95	9.18333333333333	-1.5531954549025	1.07767907917638e-23	6.57050779229491e-22	LOX1.5	seed linoleate 9S-lipoxygenase	Metabolism	Lipid metabolism	ko00591//Linoleic acid metabolism	K15718	-	GO:0005506//iron ion binding;GO:0005515//protein binding;GO:0016165//linoleate 13S-lipoxygenase activity;GO:0046872//metal ion binding	GO:0055114//oxidation-reduction process
arahy.Tifrunner.gnm1.ann1.VDKY5W	704	935	813	290	263	230	40.42	43.44	47.42	16.80	13.81	13.07	43.76	14.56	-1.58760238259386	1.11089788609525e-23	6.76352703150886e-22	CRD1	magnesium-protoporphyrin IX monomethyl ester cyclase	Metabolism;Metabolism;Metabolism	Global and overview maps;Global and overview maps;Metabolism of cofactors and vitamins	ko01100//Metabolic pathways;ko01110//Biosynthesis of secondary metabolites;ko00860//Porphyrin and chlorophyll metabolism	K04035;K04035;K04035	-	GO:0016491//oxidoreductase activity;GO:0046872//metal ion binding;GO:0048529//magnesium-protoporphyrin IX monomethyl ester (oxidative) cyclase activity	GO:0015979//photosynthesis;GO:0015995//chlorophyll biosynthetic process;GO:0055114//oxidation-reduction process
arahy.Tifrunner.gnm1.ann1.88XX4I	1096	1508	1324	2611	3684	2803	21.21	23.61	26.04	51.09	65.31	53.63	23.62	56.6766666666667	1.26274594657516	1.12056896651042e-23	6.8128392888163e-22	PSRP1	30S ribosomal protein, putative	-	-	-	-	-	-	GO:0044238//primary metabolic process
arahy.Tifrunner.gnm1.ann1.BD5KCN	42	43	49	445	305	226	1.72	1.43	2.04	18.40	11.40	9.14	1.73	12.98	2.90744644036241	1.13196555108063e-23	6.87248945011124e-22	TUBA1	tubulin alpha-4 chain	Cellular Processes	Transport and catabolism	ko04145//Phagosome	K07374	GO:0005874//microtubule;GO:0043234//protein complex	GO:0003924//GTPase activity;GO:0005200//structural constituent of cytoskeleton;GO:0005525//GTP binding	GO:0007017//microtubule-based process;GO:0051258//protein polymerization
arahy.Tifrunner.gnm1.ann1.0GY0RD	428	436	360	1130	1124	1253	40.17	33.15	34.40	107.28	96.69	116.32	35.9066666666667	106.763333333333	1.57209262046407	1.2395364860406e-23	7.515058340332e-22	KRTCAP2	unknown protein; FUNCTIONS IN: molecular_function unknown; INVOLVED IN: biological_process unknown; LOCATED IN: endomembrane system; EXPRESSED IN: 23 plant structures; EXPRESSED DURING: 13 growth stages	-	-	-	-	-	-	-
MSTRG.6637	21	27	14	123	229	247	0.95	0.99	0.65	5.64	9.51	11.07	0.863333333333333	8.74	3.3396436825352	1.24744966169961e-23	7.55247142248835e-22	AHL15	PREDICTED: AT-hook motif nuclear-localized protein 15-like [Arachis duranensis]	-	-	-	-	-	-	-
arahy.Tifrunner.gnm1.ann1.PX7TTT	87	101	80	411	353	321	3.07	2.94	2.75	14.62	11.51	11.20	2.92	12.4433333333333	2.09133273370189	1.25312499491264e-23	7.57266995867204e-22	BACOVA_02659	lysosomal beta glucosidase-like isoform X1 [Glycine max]	Metabolism;Metabolism;Metabolism;Metabolism;Metabolism	Global and overview maps;Global and overview maps;Biosynthesis of other secondary metabolites;Carbohydrate metabolism;Metabolism of other amino acids	ko01100//Metabolic pathways;ko01110//Biosynthesis of secondary metabolites;ko00940//Phenylpropanoid biosynthesis;ko00500//Starch and sucrose metabolism;ko00460//Cyanoamino acid metabolism	K05349;K05349;K05349;K05349;K05349	-	-	GO:0005975//carbohydrate metabolic process
arahy.Tifrunner.gnm1.ann1.A9G6ZW	225	279	275	54	53	33	4.22	4.23	5.23	1.02	0.91	0.61	4.56	0.846666666666667	-2.42916782811373	1.25427969049494e-23	7.57266995867204e-22	APRR5	response regulator 12	Organismal Systems	Environmental adaptation	ko04712//Circadian rhythm - plant	K12130	-	GO:0000156//phosphorelay response regulator activity;GO:0005515//protein binding	GO:0000160//phosphorelay signal transduction system
arahy.Tifrunner.gnm1.ann1.HMTG6S	1367	1952	1387	604	633	491	66.11	75.71	67.81	28.87	28.03	23.03	69.8766666666667	26.6433333333333	-1.39103620036218	1.2672163578179e-23	7.64013378234327e-22	--	iron-sulfur-binding 4Fe-4S ferredoxin	-	-	-	-	-	GO:0051536//iron-sulfur cluster binding	-
MSTRG.23143	166	204	164	28	20	24	14.88	14.79	14.94	2.54	1.64	2.13	14.87	2.10333333333333	-2.82165523779103	1.27465007903054e-23	7.67427864942984e-22	VIP2	PREDICTED: uncharacterized protein LOC107617423 [Arachis ipaensis]	-	-	-	-	-	-	-
arahy.Tifrunner.gnm1.ann1.7NC073	7	9	8	92	161	222	0.27	0.28	0.31	3.60	5.68	8.44	0.286666666666667	5.90666666666667	4.36489813385292	1.35232804676224e-23	8.1306613729676e-22	BAG7	calmodulin-binding protein-related	-	-	-	-	-	-	-
arahy.Tifrunner.gnm1.ann1.RA2IS4	258	310	250	57	56	29	4.78	4.64	4.70	1.07	0.94	0.53	4.70666666666667	0.846666666666667	-2.47483968649901	1.53733072624017e-23	9.23015923154917e-22	VHA-a3	vacuolar proton ATPase A3	Metabolism;Metabolism;Cellular Processes	Global and overview maps;Energy metabolism;Transport and catabolism	ko01100//Metabolic pathways;ko00190//Oxidative phosphorylation;ko04145//Phagosome	K02154;K02154;K02154	-	GO:0015078//hydrogen ion transmembrane transporter activity	GO:0015991//ATP hydrolysis coupled proton transport
arahy.Tifrunner.gnm1.ann1.34CRUF	34	46	23	190	327	552	2.12	2.33	1.47	12.02	18.75	34.14	1.97333333333333	21.6366666666667	3.45477167520898	1.56006416604055e-23	9.3536959244387e-22	HSP26-A	Glutathione S-transferase family protein	Metabolism	Metabolism of other amino acids	ko00480//Glutathione metabolism	K00799	-	GO:0005515//protein binding	-
arahy.Tifrunner.gnm1.ann1.900HG3	219	225	201	30	42	41	4.71	3.90	4.38	0.65	0.83	0.87	4.33	0.783333333333333	-2.46666876888288	1.90260526836184e-23	1.13917176489251e-21	--	protein LONGIFOLIA 1-like isoform X2 [Glycine max]	-	-	-	-	-	-	-
arahy.Tifrunner.gnm1.ann1.36JDZG	423	482	312	979	1334	1263	19.22	17.69	14.43	44.93	55.58	56.72	17.1133333333333	52.41	1.61472131378366	2.10902820755133e-23	1.26102432785024e-21	RPP1	Disease resistance protein (TIR-NBS-LRR class) family	Cellular Processes	Transport and catabolism	ko04146//Peroxisome	K13347	GO:0016021//integral component of membrane	GO:0005515//protein binding	GO:0007165//signal transduction
arahy.Tifrunner.gnm1.ann1.V9ZFVL	182	284	284	30	11	31	6.20	7.84	9.86	1.04	0.36	1.05	7.96666666666667	0.816666666666667	-3.28615696386554	2.2672466310653e-23	1.35375859793457e-21	ALMT12	aluminum-activated, malate transporter 12	-	-	-	-	-	-	GO:0015743//malate transport
arahy.Tifrunner.gnm1.ann1.L1V5WQ	263	466	281	54	79	74	5.78	8.30	6.30	1.21	1.60	1.61	6.79333333333333	1.47333333333333	-2.20503577677438	2.63972681329627e-23	1.5739961159502e-21	AKT2	cyclic nucleotide-gated ion channel 1-like isoform X4 [Glycine max]	-	-	-	-	GO:0016020//membrane	GO:0005216//ion channel activity;GO:0005249//voltage-gated potassium channel activity;GO:0005515//protein binding	GO:0006811//ion transport;GO:0006813//potassium ion transport;GO:0055085//transmembrane transport
arahy.Tifrunner.gnm1.ann1.1EW4X0	652	855	690	268	267	225	16.36	17.36	17.59	6.79	6.14	5.57	17.1033333333333	6.16666666666667	-1.47171475478774	2.77807543270619e-23	1.65421417489534e-21	--	unknown protein; Has 50 Blast hits to 42 proteins in 12 species: Archae - 0; Bacteria - 0; Metazoa - 1; Fungi - 0; Plants - 49; Viruses - 0; Other Eukaryotes - 0 (source: NCBI BLink).	-	-	-	-	-	GO:0046872//metal ion binding	-
arahy.Tifrunner.gnm1.ann1.K93IDN	197	196	168	31	25	20	9.13	7.37	7.97	1.49	1.08	0.91	8.15666666666667	1.16	-2.81385489023066	2.88179454129958e-23	1.71362018615632e-21	At4g28780	GDSL-like Lipase/Acylhydrolase superfamily protein	-	-	-	-	-	GO:0016787//hydrolase activity	GO:0006629//lipid metabolic process
arahy.Tifrunner.gnm1.ann1.FRHN34	1140	1589	1225	2448	3338	3060	37.76	42.58	41.25	81.99	101.30	100.19	40.53	94.4933333333333	1.22122237293083	2.99239109186565e-23	1.77694741700389e-21	INT2	Membrane transporter D1 n=3 Tax=Andropogoneae RepID=B6U4Q3_MAIZE	-	-	-	-	GO:0016020//membrane;GO:0016021//integral component of membrane	GO:0005215//transporter activity;GO:0022857//transmembrane transporter activity;GO:0022891//substrate-specific transmembrane transporter activity	GO:0006810//transport;GO:0055085//transmembrane transport
arahy.Tifrunner.gnm1.ann1.223T1K	269	319	270	747	1631	1703	21.22	20.15	22.05	60.01	116.86	131.63	21.14	102.833333333333	2.2822607068203	3.26658809562534e-23	1.93711802130319e-21	AHP1	histidine phosphotransfer protein 6	Environmental Information Processing	Signal transduction	ko04075//Plant hormone signal transduction	K14490	-	GO:0004871//signal transducer activity	GO:0000160//phosphorelay signal transduction system
arahy.Tifrunner.gnm1.ann1.F0M84G	144	203	184	22	32	21	3.52	4.03	4.59	0.54	0.72	0.51	4.04666666666667	0.59	-2.77794715617269	3.38044946299238e-23	2.00190032474394e-21	CHX20	cation/H+ exchanger 20	-	-	-	-	GO:0016021//integral component of membrane	GO:0015299//solute:proton antiporter activity	GO:0006812//cation transport;GO:0055085//transmembrane transport
arahy.Tifrunner.gnm1.ann1.F8T0MB	876	1086	797	309	336	221	20.27	20.33	18.75	7.23	7.12	5.05	19.7833333333333	6.46666666666667	-1.61319137745478	3.49096637417829e-23	2.06452798573335e-21	CYP97A3	Cytochrome P450 superfamily protein	Metabolism;Metabolism;Metabolism	Global and overview maps;Global and overview maps;Metabolism of terpenoids and polyketides	ko01100//Metabolic pathways;ko01110//Biosynthesis of secondary metabolites;ko00906//Carotenoid biosynthesis	K15747;K15747;K15747	-	GO:0005506//iron ion binding;GO:0020037//heme binding	GO:0055114//oxidation-reduction process
arahy.Tifrunner.gnm1.ann1.VU0ITX	687	1014	841	1807	2030	1932	23.61	28.19	29.39	62.79	63.93	65.66	27.0633333333333	64.1266666666667	1.24458487323459	3.96163074017029e-23	2.33968298304689e-21	WSD1	O-acyltransferase (WSD1-like) family protein	-	-	-	-	-	GO:0004144//diacylglycerol O-acyltransferase activity	GO:0045017//glycerolipid biosynthetic process
arahy.Tifrunner.gnm1.ann1.QP7RRL	5451	6587	5297	2144	1870	1364	241.53	236.69	238.35	95.83	75.68	59.57	238.856666666667	77.0266666666667	-1.63271524498988	4.07750302790291e-23	2.40483916675596e-21	PSBS	photosystem II 22 kDa protein, chloroplastic-like [Glycine max]	Metabolism;Metabolism	Global and overview maps;Energy metabolism	ko01100//Metabolic pathways;ko00195//Photosynthesis	K03542;K03542	-	-	-
arahy.Tifrunner.gnm1.ann1.LC98AP	2000	2068	2153	691	871	804	45.60	37.37	49.24	16.07	18.25	18.38	44.07	17.5666666666667	-1.32695643547401	4.22374173488388e-23	2.48770353893317e-21	SS	sucrose synthase 4	Metabolism;Metabolism	Global and overview maps;Carbohydrate metabolism	ko01100//Metabolic pathways;ko00500//Starch and sucrose metabolism	K00695;K00695	-	GO:0016157//sucrose synthase activity	GO:0005985//sucrose metabolic process;GO:0009058//biosynthetic process
arahy.Tifrunner.gnm1.ann1.BT8HPN	4099	4884	4005	1936	1986	1841	108.94	105.03	108.22	52.01	48.36	48.37	107.396666666667	49.58	-1.11511903970879	4.30988551745493e-23	2.53499629981213e-21	XTH8	xyloglucan endotransglucosylase/hydrolase 8	-	-	-	-	GO:0005618//cell wall;GO:0048046//apoplast	GO:0016762//xyloglucan:xyloglucosyl transferase activity	GO:0005975//carbohydrate metabolic process;GO:0006073//cellular glucan metabolic process
arahy.Tifrunner.gnm1.ann1.H4HZRI	34	56	39	220	209	256	1.19	1.58	1.36	7.72	6.65	8.79	1.37666666666667	7.72	2.48742156656979	4.53749415352678e-23	2.66525520408174e-21	At4g06744	Leucine-rich repeat receptor-like protein kinase family protein	-	-	-	-	-	GO:0005515//protein binding	-
arahy.Tifrunner.gnm1.ann1.VJD5NB	128	95	142	649	535	550	7.56	4.54	8.53	38.77	28.96	32.13	6.87666666666667	33.2866666666667	2.27516308544361	4.69942523959744e-23	2.75663578770378e-21	PARA	Glutathione S-transferase family protein	Metabolism	Metabolism of other amino acids	ko00480//Glutathione metabolism	K00799	-	GO:0005515//protein binding	-
arahy.Tifrunner.gnm1.ann1.Y2Z9LS	94	132	82	329	396	444	2.54	2.91	2.26	9.03	9.83	11.90	2.57	10.2533333333333	1.99625273804679	4.80797835275829e-23	2.81650072450972e-21	LECRK41	receptor lectin kinase	-	-	-	-	-	GO:0004672//protein kinase activity;GO:0004674//protein serine/threonine kinase activity;GO:0005524//ATP binding;GO:0030246//carbohydrate binding	GO:0006468//protein phosphorylation
MSTRG.16903	694	706	679	1868	2053	1538	36.72	30.22	36.52	99.92	99.52	80.45	34.4866666666667	93.2966666666667	1.43578684610457	5.37679762972481e-23	3.14546289407478e-21	IDD7	PREDICTED: protein indeterminate-domain 9 [Arachis duranensis]	-	-	-	-	-	GO:0043169//cation binding	-
arahy.Tifrunner.gnm1.ann1.R5ZN5G	181	235	241	612	1192	745	5.18	5.40	7.01	17.69	31.16	21.04	5.86333333333333	23.2966666666667	1.99033056388558	5.48323896886296e-23	3.20340870702481e-21	AMP1	glutamate carboxypeptidase, putative	-	-	-	-	-	GO:0008233//peptidase activity	GO:0006508//proteolysis
arahy.Tifrunner.gnm1.ann1.DEE7JK	582	721	635	199	260	168	14.56	14.58	16.16	5.04	5.96	4.16	15.1	5.05333333333333	-1.57924129676251	5.9786595437482e-23	3.48814148804766e-21	--	unknown protein; Has 50 Blast hits to 42 proteins in 12 species: Archae - 0; Bacteria - 0; Metazoa - 1; Fungi - 0; Plants - 49; Viruses - 0; Other Eukaryotes - 0 (source: NCBI BLink).	-	-	-	-	-	GO:0046872//metal ion binding	-
arahy.Tifrunner.gnm1.ann1.AZ092E	522	617	518	184	206	180	22.13	21.18	22.35	7.92	8.01	7.53	21.8866666666667	7.82	-1.48481173654447	6.49808233017221e-23	3.78101169034409e-21	--	uncharacterized protein LOC100781279 [Glycine max]	-	-	-	-	-	-	-
arahy.Tifrunner.gnm1.ann1.ZQ0IV1	522	617	518	184	206	180	22.13	21.18	22.35	7.92	8.01	7.53	21.8866666666667	7.82	-1.48481173654447	6.49808233017221e-23	3.78101169034409e-21	--	uncharacterized protein LOC100781279 [Glycine max]	-	-	-	-	-	-	-
arahy.Tifrunner.gnm1.ann1.AEWZ89	215	317	244	52	47	58	7.05	8.40	8.13	1.73	1.41	1.88	7.86	1.67333333333333	-2.23180444902899	6.5392408533684e-23	3.79985994306524e-21	At5g45780	Protein kinase superfamily protein	-	-	-	-	-	GO:0004672//protein kinase activity;GO:0004674//protein serine/threonine kinase activity;GO:0005524//ATP binding	GO:0006468//protein phosphorylation
arahy.Tifrunner.gnm1.ann1.F1B1I5	29	21	23	130	266	242	1.16	0.68	0.96	5.26	9.75	9.55	0.933333333333333	8.18666666666667	3.13281182842521	6.75621600662025e-23	3.92068551099038e-21	At5g07050	nodulin MtN21 /EamA-like transporter family protein	-	-	-	-	GO:0016020//membrane	-	-
arahy.Tifrunner.gnm1.ann1.NG1HRH	232	299	266	43	13	28	9.93	10.34	11.56	1.84	0.51	1.16	10.61	1.17	-3.18084422133136	7.53579963193851e-23	4.36723767707089e-21	PP2C6	Protein phosphatase 2C family protein	-	-	-	-	-	GO:0003824//catalytic activity;GO:0004722//protein serine/threonine phosphatase activity	GO:0006470//protein dephosphorylation
arahy.Tifrunner.gnm1.ann1.6374NN	1079	733	552	19	7	6	47.23	25.94	24.56	0.85	0.28	0.24	32.5766666666667	0.456666666666667	-6.1565536933489	8.40940038126443e-23	4.86701064255583e-21	At1g17710	2,3-diketo-5-methylthio-1-phosphopentane phosphatase	Metabolism;Metabolism	Global and overview maps;Metabolism of cofactors and vitamins	ko01100//Metabolic pathways;ko00750//Vitamin B6 metabolism	K13248;K13248	-	GO:0016791//phosphatase activity	GO:0008152//metabolic process
arahy.Tifrunner.gnm1.ann1.XH6BES	905	885	593	1992	3123	2851	18.62	14.72	12.40	41.41	58.82	57.95	15.2466666666667	52.7266666666667	1.79003892866492	8.62821203583295e-23	4.9869915138843e-21	PA1024	2-nitropropane dioxygenase-like protein	-	-	-	-	-	GO:0003824//catalytic activity;GO:0018580//nitronate monooxygenase activity	GO:0055114//oxidation-reduction process
MSTRG.25812	268	335	262	693	757	708	14.22	14.40	14.15	37.20	36.83	37.17	14.2566666666667	37.0666666666667	1.37848567573453	8.70727015504853e-23	5.02598473969639e-21	--	PREDICTED: pyruvate dehydrogenase E1 component subunit alpha, mitochondrial-like [Arachis duranensis]	-	-	-	-	-	-	-
arahy.Tifrunner.gnm1.ann1.XRM29C	665	982	783	292	304	253	11.46	13.70	13.72	5.09	4.80	4.31	12.96	4.73333333333333	-1.45313728921374	8.9936664716862e-23	5.18439425373836e-21	AAO1	aldehyde oxidase 2	Metabolism;Metabolism;Metabolism	Global and overview maps;Global and overview maps;Metabolism of terpenoids and polyketides	ko01100//Metabolic pathways;ko01110//Biosynthesis of secondary metabolites;ko00906//Carotenoid biosynthesis	K09842;K09842;K09842	-	GO:0003824//catalytic activity;GO:0005506//iron ion binding;GO:0009055//electron carrier activity;GO:0016491//oxidoreductase activity;GO:0046872//metal ion binding;GO:0050660//flavin adenine dinucleotide binding;GO:0051536//iron-sulfur cluster binding	GO:0055114//oxidation-reduction process
arahy.Tifrunner.gnm1.ann1.HCT4KE	3570	4022	3352	1510	1358	1278	58.79	53.58	56.12	25.13	20.48	20.80	56.1633333333333	22.1366666666667	-1.34319056530758	9.03991113165695e-23	5.19722954437927e-21	RBCS-1	Ribulose bisphosphate carboxylase (small chain) family protein	Metabolism;Metabolism;Metabolism;Metabolism	Global and overview maps;Global and overview maps;Energy metabolism;Carbohydrate metabolism	ko01100//Metabolic pathways;ko01200//Carbon metabolism;ko00710//Carbon fixation in photosynthetic organisms;ko00630//Glyoxylate and dicarboxylate metabolism	K01602;K01602;K01602;K01602	-	-	-
arahy.Tifrunner.gnm1.ann1.K6N5RU	3570	4022	3352	1510	1358	1278	58.79	53.58	56.12	25.13	20.48	20.80	56.1633333333333	22.1366666666667	-1.34319056530758	9.03991113165695e-23	5.19722954437927e-21	RBCS-1	Ribulose bisphosphate carboxylase (small chain) family protein	Metabolism;Metabolism;Metabolism;Metabolism	Global and overview maps;Global and overview maps;Energy metabolism;Carbohydrate metabolism	ko01100//Metabolic pathways;ko01200//Carbon metabolism;ko00710//Carbon fixation in photosynthetic organisms;ko00630//Glyoxylate and dicarboxylate metabolism	K01602;K01602;K01602;K01602	-	-	-
arahy.Tifrunner.gnm1.ann1.EKFW0H	409	543	365	108	155	108	7.59	8.15	6.87	2.02	2.63	1.99	7.53666666666667	2.21333333333333	-1.76770584540461	9.43972998984793e-23	5.41990536860818e-21	CEPR2	ATP binding/protein serine/threonine kinase [Glycine max]	-	-	-	-	-	GO:0004672//protein kinase activity;GO:0004674//protein serine/threonine kinase activity;GO:0005515//protein binding;GO:0005524//ATP binding	GO:0006468//protein phosphorylation
arahy.Tifrunner.gnm1.ann1.G9XM6M	152	234	122	627	597	824	2.98	3.70	2.42	12.38	10.69	15.92	3.03333333333333	12.9966666666667	2.09916570431158	9.69353932085438e-23	5.55250837822017e-21	--	unknown protein	-	-	-	-	-	-	-
arahy.Tifrunner.gnm1.ann1.7A9T8X	150	208	172	6	14	26	4.50	5.05	5.25	0.18	0.38	0.77	4.93333333333333	0.443333333333333	-3.47609902501512	9.69629943554101e-23	5.55250837822017e-21	SUC1	sucrose transporter 4	-	-	-	-	GO:0005887//integral component of plasma membrane;GO:0016021//integral component of membrane	GO:0008515//sucrose transmembrane transporter activity;GO:0022857//transmembrane transporter activity	GO:0015770//sucrose transport;GO:0055085//transmembrane transport
arahy.Tifrunner.gnm1.ann1.ZMGM97	1033	1053	748	244	137	171	39.02	32.17	28.71	9.31	4.74	6.40	33.3	6.81666666666667	-2.28838383485067	9.90091621410432e-23	5.6622007515199e-21	HRS1	two-component response regulator-like APRR2-like isoform X2 [Glycine max]	-	-	-	-	-	GO:0003677//DNA binding;GO:0003682//chromatin binding	-
arahy.Tifrunner.gnm1.ann1.I61FSR	124	95	83	353	532	415	3.05	1.78	1.95	8.52	11.31	9.63	2.26	9.82	2.11940025189951	1.03979806374499e-22	5.9386306014864e-21	CRK25	receptor kinase 2	-	-	-	-	-	GO:0004672//protein kinase activity;GO:0004674//protein serine/threonine kinase activity;GO:0005524//ATP binding	GO:0006468//protein phosphorylation
arahy.Tifrunner.gnm1.ann1.7KC9B9	146	237	132	682	670	1157	8.30	10.85	7.61	39.05	34.80	64.78	8.92	46.21	2.37308947424623	1.08925739408607e-22	6.21292352318907e-21	HSP26-A	Glutathione S-transferase family protein	Metabolism	Metabolism of other amino acids	ko00480//Glutathione metabolism	K00799	-	GO:0005515//protein binding	-
arahy.Tifrunner.gnm1.ann1.DM1378	184	150	112	13	9	9	27.88	18.36	17.26	2.01	1.25	1.40	21.1666666666667	1.55333333333333	-3.76835473189262	1.13878856656562e-22	6.48690480578882e-21	--	Protein of unknown function (DUF581)	-	-	-	-	-	-	-
arahy.Tifrunner.gnm1.ann1.F8NQNF	1114	1395	1093	463	433	345	22.04	22.34	22.03	9.25	7.83	6.70	22.1366666666667	7.92666666666667	-1.48165178347886	1.16377118167231e-22	6.62051403599906e-21	PAP18	purple acid phosphatase 18	-	-	-	-	-	GO:0003993//acid phosphatase activity;GO:0016787//hydrolase activity;GO:0046872//metal ion binding	-
arahy.Tifrunner.gnm1.ann1.R8PHGQ	520	760	651	200	164	184	19.22	22.75	24.47	7.48	5.56	6.72	22.1466666666667	6.58666666666667	-1.7494691263777	1.19634606810153e-22	6.79382402858817e-21	SPP1	sucrose-phosphatase 1	Metabolism	Carbohydrate metabolism	ko00500//Starch and sucrose metabolism	K07024	-	GO:0000287//magnesium ion binding;GO:0003824//catalytic activity;GO:0016791//phosphatase activity;GO:0050307//sucrose-phosphate phosphatase activity	GO:0005986//sucrose biosynthetic process;GO:0008152//metabolic process
arahy.Tifrunner.gnm1.ann1.R1695A	671	907	662	256	206	202	24.47	26.75	24.53	9.44	6.90	7.28	25.25	7.87333333333333	-1.68123692385052	1.19737054092167e-22	6.79382402858817e-21	ACR6	ACT domain repeat 6	-	-	-	-	-	GO:0016597//amino acid binding	GO:0008152//metabolic process
arahy.Tifrunner.gnm1.ann1.83Q9A2	207	373	350	58	64	51	7.36	10.73	12.65	2.09	2.10	1.79	10.2466666666667	1.99333333333333	-2.36189977549267	1.20219085249889e-22	6.81225768169597e-21	NAC035	putative NAC domain-containing protein 94-like [Glycine max]	-	-	-	-	-	GO:0003677//DNA binding	-
arahy.Tifrunner.gnm1.ann1.S65KYS	21	26	26	121	270	266	0.81	0.81	1.00	4.71	9.52	10.11	0.873333333333333	8.11333333333333	3.21569045117628	1.26053466010753e-22	7.13354007584875e-21	SRO5	probable inactive poly [ADP-ribose] polymerase SRO5-like isoform X1 [Glycine max]	-	-	-	-	-	GO:0003950//NAD+ ADP-ribosyltransferase activity	-
arahy.Tifrunner.gnm1.ann1.Q2DHS0	214	252	210	40	55	46	9.10	8.67	9.08	1.72	2.14	1.93	8.95	1.93	-2.21328683488354	1.37071215306171e-22	7.7469362611567e-21	FG2	UDP-Glycosyltransferase superfamily protein	Metabolism;Metabolism	Global and overview maps;Biosynthesis of other secondary metabolites	ko01110//Biosynthesis of secondary metabolites;ko00944//Flavone and flavonol biosynthesis	K22772;K22772	-	-	GO:0008152//metabolic process
arahy.Tifrunner.gnm1.ann1.U9RBLI	12	10	15	95	293	183	0.45	0.31	0.58	3.74	10.44	7.03	0.446666666666667	7.07	3.98443971507278	1.38894399300249e-22	7.8397569209199e-21	GSVIVT00026920001	probable polygalacturonase-like [Glycine max]	-	-	-	-	-	GO:0004650//polygalacturonase activity	GO:0005975//carbohydrate metabolic process
arahy.Tifrunner.gnm1.ann1.GDD7VZ	91	70	70	317	348	314	3.36	2.08	2.63	11.82	11.76	11.45	2.69	11.6766666666667	2.11795040952429	1.42858314203224e-22	8.0530104842595e-21	--	UPF0481 protein At3g47200-like [Glycine max]	-	-	-	-	-	-	-
arahy.Tifrunner.gnm1.ann1.4PJH6V	231	274	211	562	682	626	4.74	4.55	4.39	11.65	12.81	12.68	4.56	12.38	1.44090558504952	1.61945171869372e-22	9.11709253943558e-21	UXS5	UDP-glucuronic acid decarboxylase 6-like [Glycine max]	-	-	-	-	-	GO:0003824//catalytic activity;GO:0050662//coenzyme binding	GO:0044237//cellular metabolic process
arahy.Tifrunner.gnm1.ann1.G529J0	167	210	174	29	31	33	8.10	8.24	8.56	1.42	1.38	1.58	8.3	1.46	-2.50714296735427	1.75154374529559e-22	9.84794679829035e-21	At3g14260	protein LURP-one-related 11-like [Glycine max]	-	-	-	-	-	-	-
arahy.Tifrunner.gnm1.ann1.AWX4M7	93	142	139	4	9	5	6.55	8.09	9.91	0.28	0.58	0.36	8.18333333333333	0.406666666666667	-4.33076997163917	1.77970893904603e-22	9.99334233143866e-21	ALDH2C4	aldehyde dehydrogenase family 2 member C4-like [Glycine max]	Metabolism	Biosynthesis of other secondary metabolites	ko00940//Phenylpropanoid biosynthesis	K12355	-	GO:0016491//oxidoreductase activity	GO:0008152//metabolic process;GO:0055114//oxidation-reduction process
arahy.Tifrunner.gnm1.ann1.JF12SQ	169	236	115	4	1	1	5.17	5.83	3.57	0.12	0.03	0.03	4.85666666666667	0.06	-6.3388601606222	1.82231330702498e-22	1.02193349995118e-20	ABCG11	ATP-binding ABC transporter	-	-	-	-	GO:0016020//membrane	GO:0000166//nucleotide binding;GO:0005524//ATP binding;GO:0016887//ATPase activity;GO:0017111//nucleoside-triphosphatase activity	-
arahy.Tifrunner.gnm1.ann1.7U0T6N	1186	1639	1357	558	668	542	27.27	29.80	32.00	12.65	14.40	12.07	29.69	13.04	-1.18703322375558	1.84569026695393e-22	1.0337057801316e-20	VIL2	VIN3-like protein 1-like isoform X5 [Glycine max]	-	-	-	-	-	GO:0005515//protein binding	-
arahy.Tifrunner.gnm1.ann1.G9F7ZA	1019	1516	1170	455	544	492	20.39	24.22	24.26	8.42	9.47	8.79	22.9566666666667	8.89333333333333	-1.36811701050723	1.86168899463108e-22	1.04132072552597e-20	SUS2	sucrose synthase 3	Metabolism;Metabolism	Global and overview maps;Carbohydrate metabolism	ko01100//Metabolic pathways;ko00500//Starch and sucrose metabolism	K00695;K00695	-	GO:0016157//sucrose synthase activity	GO:0005985//sucrose metabolic process;GO:0009058//biosynthetic process
arahy.Tifrunner.gnm1.ann1.0Q5BJB	124	226	185	24	14	19	6.86	9.72	8.38	0.87	0.55	0.93	8.32	0.783333333333333	-3.40888527229725	1.89600015788334e-22	1.05914575830006e-20	INV*DC4	beta-fructofuranosidase 5	Metabolism;Metabolism;Metabolism	Global and overview maps;Carbohydrate metabolism;Carbohydrate metabolism	ko01100//Metabolic pathways;ko00500//Starch and sucrose metabolism;ko00052//Galactose metabolism	K01193;K01193;K01193	-	GO:0004564//beta-fructofuranosidase activity;GO:0004575//sucrose alpha-glucosidase activity	GO:0005975//carbohydrate metabolic process
arahy.Tifrunner.gnm1.ann1.GX4GBD	1577	2116	1774	781	820	708	41.90	45.50	47.94	20.99	19.97	18.60	45.1133333333333	19.8533333333333	-1.18417263462747	1.91021322959266e-22	1.06571214014945e-20	XTH8	xyloglucan endotransglucosylase/hydrolase 8	-	-	-	-	GO:0005618//cell wall;GO:0048046//apoplast	GO:0016762//xyloglucan:xyloglucosyl transferase activity	GO:0005975//carbohydrate metabolic process;GO:0006073//cellular glucan metabolic process
arahy.Tifrunner.gnm1.ann1.KRA1N7	107	153	142	9	12	14	3.09	3.58	4.18	0.28	0.33	0.41	3.61666666666667	0.34	-3.41105398536035	1.95146644745915e-22	1.08732800810934e-20	FAAH	fatty acid amide hydrolase-like [Glycine max]	-	-	-	-	-	-	-
arahy.Tifrunner.gnm1.ann1.YL076N	396	530	402	906	1111	997	8.04	8.70	8.30	18.58	20.64	19.98	8.34666666666667	19.7333333333333	1.24136261358369	2.1035316859327e-22	1.17055192623231e-20	KOR	endo-1,4-beta-glucanase	-	-	-	-	-	GO:0003824//catalytic activity	GO:0005975//carbohydrate metabolic process
arahy.Tifrunner.gnm1.ann1.3IGY6I	327	437	334	75	112	52	12.73	13.80	13.24	2.96	4.00	2.02	13.2566666666667	2.99333333333333	-2.14689321206407	2.12516084124824e-22	1.18107176034962e-20	--	Tryptophan/tyrosine permease	-	-	-	-	-	-	GO:0003333//amino acid transmembrane transport
arahy.Tifrunner.gnm1.ann1.TJ3454	58	93	61	240	335	373	1.12	1.47	1.20	4.74	6.00	7.20	1.26333333333333	5.98	2.24291013674817	2.2078980486087e-22	1.22548236247296e-20	RDR1	RNA-dependent RNA polymerase 1	-	-	-	-	-	GO:0003968//RNA-directed RNA polymerase activity	-
arahy.Tifrunner.gnm1.ann1.0T4V2C	92	131	71	1194	1994	3377	1.45	1.67	1.13	19.01	28.77	52.59	1.41666666666667	33.4566666666667	4.56172146921966	2.26280508370449e-22	1.25435214288371e-20	exgA	probable glucan 1,3-beta-glucosidase A-like [Glycine max]	-	-	-	-	-	GO:0051015//actin filament binding	GO:0005975//carbohydrate metabolic process
arahy.Tifrunner.gnm1.ann1.9N5J50	812	1059	949	338	305	238	51.25	54.09	60.92	21.58	17.66	14.88	55.42	18.04	-1.61920737222604	2.43284539248554e-22	1.34688907942345e-20	--	glyoxalase/bleomycin resistance protein/dioxygenase	-	-	-	-	-	-	-
arahy.Tifrunner.gnm1.ann1.NX1DPE	891	1141	935	393	383	330	44.32	44.76	46.50	19.80	17.06	16.83	45.1933333333333	17.8966666666667	-1.33641906589019	2.4839847126947e-22	1.37344710855361e-20	CCDA2	cytochrome c biogenesis protein family	-	-	-	-	GO:0016020//membrane	-	GO:0017004//cytochrome complex assembly;GO:0055114//oxidation-reduction process
arahy.Tifrunner.gnm1.ann1.76SLUU	17	130	78	5528	7073	8837	0.74	4.49	3.39	235.65	272.10	367.89	2.87333333333333	291.88	6.66650618005407	2.61215148092159e-22	1.44247330632446e-20	MAN4	mannan endo-1,4-beta-mannosidase 4-like [Glycine max]	Metabolism	Carbohydrate metabolism	ko00051//Fructose and mannose metabolism	K19355	-	-	GO:0005975//carbohydrate metabolic process
arahy.Tifrunner.gnm1.ann1.YIM4MN	183	334	155	652	1006	878	5.97	8.84	5.15	21.57	30.15	28.39	6.65333333333333	26.7033333333333	2.00487062245725	2.64484403233533e-22	1.4577520700046e-20	At1g18000	UNC93-like protein 1-like [Glycine max]	-	-	-	-	-	-	-
arahy.Tifrunner.gnm1.ann1.9M7EI2	1474	1690	1483	649	695	580	37.74	35.01	38.60	16.80	16.32	14.68	37.1166666666667	15.9333333333333	-1.22001903480705	2.64654520079729e-22	1.4577520700046e-20	PSY	PHYTOENE SYNTHASE	Metabolism;Metabolism;Metabolism	Global and overview maps;Global and overview maps;Metabolism of terpenoids and polyketides	ko01100//Metabolic pathways;ko01110//Biosynthesis of secondary metabolites;ko00906//Carotenoid biosynthesis	K02291;K02291;K02291	-	GO:0016740//transferase activity	GO:0009058//biosynthetic process
arahy.Tifrunner.gnm1.ann1.U3X98C	109	153	167	3	0	5	3.07	3.51	4.81	0.09	0.00	0.15	3.79666666666667	0.08	-5.56858953098696	2.66766141218693e-22	1.4675184588438e-20	INVB	alkaline/neutral invertase	-	-	-	-	-	GO:0003824//catalytic activity;GO:0033926//glycopeptide alpha-N-acetylgalactosaminidase activity	-
arahy.Tifrunner.gnm1.ann1.14YEDZ	135	138	151	16	10	5	7.67	6.35	8.70	0.92	0.53	0.28	7.57333333333333	0.576666666666667	-3.71511889186796	2.725525094222e-22	1.49744977578491e-20	CAB13	light-harvesting chlorophyll B-binding protein 3	Metabolism;Metabolism	Global and overview maps;Energy metabolism	ko01100//Metabolic pathways;ko00196//Photosynthesis - antenna proteins	K08914;K08914	GO:0016020//membrane	-	-
arahy.Tifrunner.gnm1.ann1.W3GBX7	1572	1806	1459	659	622	567	46.90	43.58	44.25	19.88	16.99	16.73	44.91	17.8666666666667	-1.32976622215559	2.77321329601968e-22	1.52172181226781e-20	PSY	PHYTOENE SYNTHASE	Metabolism;Metabolism;Metabolism	Global and overview maps;Global and overview maps;Metabolism of terpenoids and polyketides	ko01100//Metabolic pathways;ko01110//Biosynthesis of secondary metabolites;ko00906//Carotenoid biosynthesis	K02291;K02291;K02291	-	GO:0016740//transferase activity	GO:0009058//biosynthetic process
arahy.Tifrunner.gnm1.ann1.V0UCAK	154	191	127	0	2	4	7.52	7.52	6.30	0.00	0.09	0.19	7.11333333333333	0.0933333333333333	-6.25198953876682	3.23837457632221e-22	1.77471933639686e-20	MYB11	myb transcription factor	Organismal Systems	Environmental adaptation	ko04626//Plant-pathogen interaction	K09422	-	GO:0003677//DNA binding;GO:0003682//chromatin binding	-
arahy.Tifrunner.gnm1.ann1.UB9N1X	288	377	232	1213	976	862	10.04	10.65	8.24	42.80	31.19	29.73	9.64333333333333	34.5733333333333	1.84205588292369	3.31802464120565e-22	1.81607386580333e-20	AMT3-1	ammonium transporter 2	-	-	-	-	GO:0016020//membrane	GO:0008519//ammonium transmembrane transporter activity	GO:0015696//ammonium transport;GO:0072488//ammonium transmembrane transport
arahy.Tifrunner.gnm1.ann1.DY7VNH	396	432	337	844	1131	944	17.86	15.79	15.46	38.50	46.79	42.14	16.37	42.4766666666667	1.37561623406268	3.47340611431096e-22	1.89872234110045e-20	HDT1	histone deacetylase 2C	-	-	-	-	-	GO:0046872//metal ion binding	-
arahy.Tifrunner.gnm1.ann1.7AR2IQ	499	498	414	1040	1535	1240	30.70	24.80	25.91	64.68	86.53	75.42	27.1366666666667	75.5433333333333	1.47706092564335	3.76507465103698e-22	2.05556953460708e-20	GSTU17	Glutathione S-transferase family protein	Metabolism	Metabolism of other amino acids	ko00480//Glutathione metabolism	K00799	-	GO:0005515//protein binding	-
arahy.Tifrunner.gnm1.ann1.UA24XB	540	799	717	169	168	223	10.87	13.01	14.67	3.45	3.10	4.43	12.85	3.66	-1.8118528057972	3.88282587122146e-22	2.11719017222112e-20	VAB	uncharacterized protein LOC100814874 isoform X2 [Glycine max]	-	-	-	-	-	-	-
arahy.Tifrunner.gnm1.ann1.0GE1ZU	641	587	424	138	156	125	71.28	52.81	47.93	15.51	15.94	13.74	57.34	15.0633333333333	-1.92850084829068	4.19069178608519e-22	2.28218967631918e-20	ATL8	RING-H2 finger protein 2B	-	-	-	-	-	GO:0005515//protein binding;GO:0008270//zinc ion binding	-
arahy.Tifrunner.gnm1.ann1.ZLM6U3	3635	5058	3542	1712	2122	1706	118.76	133.70	117.63	56.54	63.51	55.09	123.363333333333	58.38	-1.07936753721512	4.30129166235023e-22	2.33948170980201e-20	MODA	NAD-dependent malic enzyme 1	Metabolism;Metabolism;Metabolism;Metabolism	Global and overview maps;Global and overview maps;Carbohydrate metabolism;Energy metabolism	ko01100//Metabolic pathways;ko01200//Carbon metabolism;ko00620//Pyruvate metabolism;ko00710//Carbon fixation in photosynthetic organisms	K00029;K00029;K00029;K00029	-	GO:0004470//malic enzyme activity;GO:0004471//malate dehydrogenase (decarboxylating) (NAD+) activity;GO:0051287//NAD binding	GO:0006108//malate metabolic process;GO:0055114//oxidation-reduction process
arahy.Tifrunner.gnm1.ann1.P0FUFN	880	1387	1017	316	482	337	27.11	33.27	31.40	9.77	13.70	10.34	30.5933333333333	11.27	-1.44072979051889	4.49627904040182e-22	2.44247117947843e-20	NPY1	BTB/POZ domain-containing protein [Glycine max]	-	-	-	-	-	GO:0005515//protein binding	-
arahy.Tifrunner.gnm1.ann1.UB0CLU	204	198	103	969	677	842	10.38	8.12	5.30	49.76	31.54	42.30	7.93333333333333	41.2	2.37664526459643	5.45725691566612e-22	2.96078385528424e-20	AMT3-1	ammonium transporter 2	-	-	-	-	GO:0016020//membrane	GO:0008519//ammonium transmembrane transporter activity	GO:0015696//ammonium transport;GO:0072488//ammonium transmembrane transport
arahy.Tifrunner.gnm1.ann1.KNM3C9	325	397	334	1080	937	899	12.45	12.29	12.99	41.78	32.86	34.01	12.5766666666667	36.2166666666667	1.52590416925853	5.51082530629414e-22	2.98610957753181e-20	fabG	short-chain dehydrogenase-reductase B	-	-	-	-	-	GO:0016491//oxidoreductase activity	GO:0008152//metabolic process
arahy.Tifrunner.gnm1.ann1.D9MA0I	269	261	236	30	64	27	12.14	9.53	10.83	1.37	2.65	1.20	10.8333333333333	1.74	-2.63831800623329	6.14715503365593e-22	3.32675435148503e-20	PP2A9	phloem protein 2-A9	-	-	-	-	-	-	-
arahy.Tifrunner.gnm1.ann1.LA1S8R	50	65	31	252	256	400	1.77	1.86	1.11	8.99	8.29	13.97	1.58	10.4166666666667	2.72089722553856	6.50086607461194e-22	3.51379106569018e-20	COB	protein COBRA-like [Glycine max]	-	-	-	-	GO:0031225//anchored component of membrane	-	GO:0010215//cellulose microfibril organization;GO:0016049//cell growth
arahy.Tifrunner.gnm1.ann1.GIV1JF	561	569	547	1391	1507	1253	32.83	26.93	32.52	82.24	80.76	72.45	30.76	78.4833333333333	1.35133081350391	6.5910833548605e-22	3.55811796201554e-20	--	anticodon-binding domain protein	-	-	-	-	-	-	-
arahy.Tifrunner.gnm1.ann1.185HYR	139	181	92	6	4	0	6.12	6.44	4.11	0.25	0.16	0.00	5.55666666666667	0.136666666666667	-5.34548638436833	6.83292432573801e-22	3.68408503229374e-20	--	molybdenum cofactor sulfurase-like [Glycine max]	-	-	-	-	-	GO:0003824//catalytic activity;GO:0030170//pyridoxal phosphate binding	-
arahy.Tifrunner.gnm1.ann1.6NE2BQ	797	1199	902	1973	2212	2030	21.72	26.42	24.98	54.34	55.20	54.66	24.3733333333333	54.7333333333333	1.1671161516071	7.26971703100629e-22	3.91472004443592e-20	--	Octicosapeptide/Phox/Bem1p family protein	-	-	-	-	-	GO:0005515//protein binding	-
arahy.Tifrunner.gnm1.ann1.J9PLIE	1780	2306	1822	780	989	903	30.37	31.83	31.60	13.45	15.46	15.22	31.2666666666667	14.71	-1.08782817542675	7.46536314450101e-22	4.01508718301457e-20	SMAX1	Double Clp-N motif-containing P-loop nucleoside triphosphate hydrolases superfamily protein	-	-	-	-	-	-	-
arahy.Tifrunner.gnm1.ann1.YF4WKN	995	1302	1124	2076	2662	2273	33.81	35.79	38.83	71.31	82.86	76.37	36.1433333333333	76.8466666666667	1.08825311686245	8.16587960108897e-22	4.38640290988359e-20	--	glycine-rich protein	-	-	-	-	-	-	-
arahy.Tifrunner.gnm1.ann1.L5L12B	71	67	52	272	315	484	4.10	3.13	3.06	15.89	16.66	27.63	3.43	20.06	2.54804112443937	8.35403735686415e-22	4.48192036364733e-20	--	PAR1 protein	-	-	-	-	-	-	-
arahy.Tifrunner.gnm1.ann1.M043T1	1534	1476	1975	450	591	391	64.53	50.08	85.86	20.66	15.39	12.70	66.8233333333333	16.25	-2.03991223195958	8.64034996612215e-22	4.62979642375067e-20	SBEII	1,4-alpha-glucan-branching enzyme-like [Glycine max]	Metabolism;Metabolism;Metabolism	Global and overview maps;Global and overview maps;Carbohydrate metabolism	ko01100//Metabolic pathways;ko01110//Biosynthesis of secondary metabolites;ko00500//Starch and sucrose metabolism	K00700;K00700;K00700	-	GO:0003824//catalytic activity;GO:0043169//cation binding	GO:0005975//carbohydrate metabolic process
arahy.Tifrunner.gnm1.ann1.Q8BB6Z	6	5	1	88	130	142	0.45	0.30	0.08	6.62	8.87	10.45	0.276666666666667	8.64666666666667	4.96592333290477	8.65252755136973e-22	4.63059773857193e-20	ATL67	RING-H2 finger protein 2B	-	-	-	-	-	GO:0005515//protein binding;GO:0008270//zinc ion binding	-
arahy.Tifrunner.gnm1.ann1.V3B20E	711	1036	664	193	87	98	17.58	20.71	16.68	4.81	1.97	2.39	18.3233333333333	3.05666666666667	-2.5836508404427	8.66624754510193e-22	4.63222151458229e-20	At4g27290	receptor-like serine/threonine kinase 2	-	-	-	-	-	GO:0004672//protein kinase activity;GO:0004674//protein serine/threonine kinase activity;GO:0005524//ATP binding	GO:0006468//protein phosphorylation;GO:0048544//recognition of pollen
arahy.Tifrunner.gnm1.ann1.B5LLG6	795	1193	879	361	372	340	30.50	37.02	34.28	14.01	13.05	12.90	33.9333333333333	13.32	-1.34910907317064	8.81336514522086e-22	4.70505622758841e-20	SYT2	Calcium-dependent lipid-binding (CaLB domain) family protein	-	-	-	-	-	GO:0005515//protein binding	-
arahy.Tifrunner.gnm1.ann1.C8YHPQ	91	145	144	1	4	7	2.03	2.62	3.26	0.02	0.08	0.15	2.63666666666667	0.0833333333333333	-4.98367769469807	8.88422537901937e-22	4.73705148776274e-20	N	disease resistance protein (TIR-NBS-LRR class), putative	-	-	-	-	-	GO:0005515//protein binding;GO:0043531//ADP binding	GO:0006952//defense response;GO:0007165//signal transduction
MSTRG.2104	435	623	434	1103	1219	1272	16.82	19.50	17.07	43.16	43.21	48.64	17.7966666666667	45.0033333333333	1.33842481550255	8.98045578435291e-22	4.78247884270165e-20	At5g25400	PREDICTED: probable sugar phosphate/phosphate translocator At5g25400 [Arachis duranensis]	-	-	-	-	GO:0031224//intrinsic component of membrane	-	-
arahy.Tifrunner.gnm1.ann1.23AQDA	736	858	750	271	228	176	24.47	23.08	25.34	9.10	6.94	5.77	24.2966666666667	7.27	-1.74073113044458	9.00686174624549e-22	4.79065582623308e-20	PGMP	phosphoglucomutase	Metabolism;Metabolism;Metabolism;Metabolism;Metabolism;Metabolism;Metabolism;Metabolism	Global and overview maps;Global and overview maps;Nucleotide metabolism;Carbohydrate metabolism;Carbohydrate metabolism;Carbohydrate metabolism;Carbohydrate metabolism;Carbohydrate metabolism	ko01100//Metabolic pathways;ko01110//Biosynthesis of secondary metabolites;ko00230//Purine metabolism;ko00500//Starch and sucrose metabolism;ko00010//Glycolysis / Gluconeogenesis;ko00520//Amino sugar and nucleotide sugar metabolism;ko00052//Galactose metabolism;ko00030//Pentose phosphate pathway	K01835;K01835;K01835;K01835;K01835;K01835;K01835;K01835	-	GO:0000287//magnesium ion binding	GO:0005975//carbohydrate metabolic process
arahy.Tifrunner.gnm1.ann1.30VNIJ	765	1040	824	1650	1981	1722	20.94	23.10	22.94	45.81	49.89	46.83	22.3266666666667	47.51	1.08946333142528	9.35127902491436e-22	4.9677523829781e-20	SGS3	protein SUPPRESSOR OF GENE SILENCING 3-like isoform X2 [Glycine max]	-	-	-	-	-	-	GO:0031047//gene silencing by RNA
arahy.Tifrunner.gnm1.ann1.WCV94E	3075	3746	3104	1077	842	545	125.07	123.27	128.34	44.27	31.36	21.91	125.56	32.5133333333333	-1.94927355726741	9.37852802538345e-22	4.97612988215847e-20	ADG2	Glucose-1-phosphate adenylyltransferase family protein	Metabolism;Metabolism;Metabolism;Metabolism	Global and overview maps;Global and overview maps;Carbohydrate metabolism;Carbohydrate metabolism	ko01100//Metabolic pathways;ko01110//Biosynthesis of secondary metabolites;ko00500//Starch and sucrose metabolism;ko00520//Amino sugar and nucleotide sugar metabolism	K00975;K00975;K00975;K00975	-	GO:0008878//glucose-1-phosphate adenylyltransferase activity;GO:0016779//nucleotidyltransferase activity	GO:0005978//glycogen biosynthetic process;GO:0009058//biosynthetic process
arahy.Tifrunner.gnm1.ann1.B7DDIS	191	252	171	503	601	562	13.49	14.36	12.29	35.89	38.87	39.24	13.38	38	1.50592130257685	9.39395323829125e-22	4.97822101377369e-20	ATL24	RING/U-box superfamily protein	-	-	-	-	-	GO:0005515//protein binding;GO:0008270//zinc ion binding	-
arahy.Tifrunner.gnm1.ann1.D51UBJ	532	516	520	136	166	167	18.70	14.65	18.55	4.84	5.35	5.81	17.3	5.33333333333333	-1.69766263347052	9.69027671311561e-22	5.12898419092611e-20	--	putative glucose-6-phosphate 1-epimerase-like isoform X4 [Glycine max]	Metabolism;Metabolism;Metabolism	Global and overview maps;Global and overview maps;Carbohydrate metabolism	ko01100//Metabolic pathways;ko01110//Biosynthesis of secondary metabolites;ko00010//Glycolysis / Gluconeogenesis	K01792;K01792;K01792	-	GO:0003824//catalytic activity;GO:0016853//isomerase activity;GO:0030246//carbohydrate binding	GO:0005975//carbohydrate metabolic process
arahy.Tifrunner.gnm1.ann1.G4BVC6	374	403	343	796	1101	895	19.18	16.74	17.91	41.32	51.78	45.42	17.9433333333333	46.1733333333333	1.3636119621778	1.04752561070619e-21	5.53770581689058e-20	--	anticodon-binding domain protein	-	-	-	-	-	-	-
arahy.Tifrunner.gnm1.ann1.K2G5V4	45	64	63	217	283	344	1.51	1.74	2.15	7.39	8.73	11.44	1.8	9.18666666666667	2.35154457565346	1.08488133689345e-21	5.7281998870882e-20	BH0283	phenazine biosynthesis PhzC/PhzF family protein	-	-	-	-	-	GO:0003824//catalytic activity	GO:0009058//biosynthetic process
arahy.Tifrunner.gnm1.ann1.4NL1XF	232	185	163	26	23	28	36.65	23.58	26.20	4.15	3.33	4.37	28.81	3.95	-2.86664510209541	1.0897927501147e-21	5.74713210763043e-20	CML44	Calcium-binding EF-hand family protein	Organismal Systems	Environmental adaptation	ko04626//Plant-pathogen interaction	K13448	-	GO:0005509//calcium ion binding	-
arahy.Tifrunner.gnm1.ann1.08HL65	10	38	15	135	295	412	0.36	1.11	0.56	5.00	9.87	14.86	0.676666666666667	9.91	3.87236783072247	1.09485622859085e-21	5.7668192774222e-20	ALDH2C4	aldehyde dehydrogenase family 2 member C4-like [Glycine max]	-	-	-	-	-	GO:0016491//oxidoreductase activity	GO:0008152//metabolic process;GO:0055114//oxidation-reduction process
arahy.Tifrunner.gnm1.ann1.H1IQ00	1787	2133	2247	678	658	411	54.31	52.44	69.41	20.83	18.33	12.34	58.72	17.1666666666667	-1.77424203660642	1.13383470997572e-21	5.96487874305067e-20	ABA2	zeaxanthin epoxidase, chloroplastic-like isoform X2 [Glycine max]	Metabolism;Metabolism;Metabolism	Global and overview maps;Global and overview maps;Metabolism of terpenoids and polyketides	ko01100//Metabolic pathways;ko01110//Biosynthesis of secondary metabolites;ko00906//Carotenoid biosynthesis	K09838;K09838;K09838	GO:0009507//chloroplast;GO:0016020//membrane	GO:0005515//protein binding;GO:0009540//zeaxanthin epoxidase [overall] activity;GO:0016491//oxidoreductase activity	GO:0008152//metabolic process;GO:0009688//abscisic acid biosynthetic process;GO:0055114//oxidation-reduction process
arahy.Tifrunner.gnm1.ann1.7Q0HRU	729	867	888	284	335	275	24.59	23.67	30.47	9.70	10.36	9.18	26.2433333333333	9.74666666666667	-1.42897016693432	1.16356291774053e-21	6.1138532025617e-20	PGMP	phosphoglucomutase	Metabolism;Metabolism;Metabolism;Metabolism;Metabolism;Metabolism;Metabolism;Metabolism	Global and overview maps;Global and overview maps;Nucleotide metabolism;Carbohydrate metabolism;Carbohydrate metabolism;Carbohydrate metabolism;Carbohydrate metabolism;Carbohydrate metabolism	ko01100//Metabolic pathways;ko01110//Biosynthesis of secondary metabolites;ko00230//Purine metabolism;ko00500//Starch and sucrose metabolism;ko00010//Glycolysis / Gluconeogenesis;ko00520//Amino sugar and nucleotide sugar metabolism;ko00052//Galactose metabolism;ko00030//Pentose phosphate pathway	K01835;K01835;K01835;K01835;K01835;K01835;K01835;K01835	-	GO:0000287//magnesium ion binding	GO:0005975//carbohydrate metabolic process
arahy.Tifrunner.gnm1.ann1.PSFB2E	6071	6615	5707	11064	14820	13591	250.21	220.56	239.11	460.99	559.58	553.76	236.626666666667	524.776666666667	1.14909090680805	1.16561306950925e-21	6.11721076878408e-20	REFA1	GTP-binding elongation factor Tu family protein	Genetic Information Processing	Translation	ko03013//RNA transport	K03231	GO:0005737//cytoplasm	GO:0003746//translation elongation factor activity;GO:0003924//GTPase activity;GO:0005525//GTP binding	GO:0006414//translational elongation
arahy.Tifrunner.gnm1.ann1.11K8WE	549	512	541	157	123	123	19.23	14.52	19.29	5.55	3.94	4.25	17.68	4.58	-1.94869877129449	1.25245218568775e-21	6.5649999754992e-20	--	putative glucose-6-phosphate 1-epimerase-like isoform X4 [Glycine max]	Metabolism;Metabolism;Metabolism	Global and overview maps;Global and overview maps;Carbohydrate metabolism	ko01100//Metabolic pathways;ko01110//Biosynthesis of secondary metabolites;ko00010//Glycolysis / Gluconeogenesis	K01792;K01792;K01792	-	GO:0003824//catalytic activity;GO:0016853//isomerase activity;GO:0030246//carbohydrate binding	GO:0005975//carbohydrate metabolic process
arahy.Tifrunner.gnm1.ann1.3AH3YU	920	1148	1005	381	390	271	32.63	31.48	32.64	15.47	15.19	10.97	32.25	13.8766666666667	-1.21663810277891	1.29635680462038e-21	6.78692887964842e-20	spoIIIAA	Single-stranded nucleic acid binding R3H domain-containing protein n=1 Tax=Gloeocapsa sp. PCC 7428 RepID=K9XAA6_9CHRO	-	-	-	-	-	GO:0000166//nucleotide binding;GO:0017111//nucleoside-triphosphatase activity	-
arahy.Tifrunner.gnm1.ann1.VZ3VQN	468	494	565	0	0	0	13.67	11.67	16.78	0.00	0.00	0.00	14.04	0.001	-13.7772553151919	1.29968149116231e-21	6.79612701572919e-20	LOX1.3	seed linoleate 9S-lipoxygenase	Metabolism	Lipid metabolism	ko00591//Linoleic acid metabolism	K15718	-	GO:0005506//iron ion binding;GO:0005515//protein binding;GO:0016165//linoleate 13S-lipoxygenase activity;GO:0046872//metal ion binding	GO:0055114//oxidation-reduction process
arahy.Tifrunner.gnm1.ann1.PG0L05	1149	712	1043	45	22	20	24.80	12.45	22.89	0.98	0.44	0.43	20.0466666666667	0.616666666666667	-5.02272769205769	1.48416613949719e-21	7.75145999771853e-20	LOXA	seed linoleate 9S-lipoxygenase	Metabolism	Lipid metabolism	ko00591//Linoleic acid metabolism	K15718	-	GO:0005506//iron ion binding;GO:0005515//protein binding;GO:0016165//linoleate 13S-lipoxygenase activity;GO:0046872//metal ion binding	GO:0055114//oxidation-reduction process
arahy.Tifrunner.gnm1.ann1.N1U5TX	6222	7601	6916	3034	3352	2502	150.72	145.67	168.59	74.58	75.25	58.41	154.993333333333	69.4133333333333	-1.15892144663192	1.60918861117184e-21	8.39431012102145e-20	THIC	phosphomethylpyrimidine synthase, chloroplastic-like isoform X1 [Glycine max]	Metabolism;Metabolism	Global and overview maps;Metabolism of cofactors and vitamins	ko01100//Metabolic pathways;ko00730//Thiamine metabolism	K03147;K03147	-	GO:0051536//iron-sulfur cluster binding	GO:0009228//thiamine biosynthetic process
MSTRG.24461	91	205	78	1133	2412	1947	6.58	12.01	5.71	82.88	159.95	139.28	8.1	127.37	3.97495979525952	1.62396351411344e-21	8.46120124679131e-20	TIL	PREDICTED: temperature-induced lipocalin-1-like [Arachis ipaensis]	-	-	-	-	-	-	GO:0051234//establishment of localization
arahy.Tifrunner.gnm1.ann1.MNN997	3604	3977	3011	106	97	247	188.01	167.84	159.68	5.59	4.64	12.74	171.843333333333	7.65666666666667	-4.48823362229622	1.69058376192281e-21	8.79773295265209e-20	At2g35615	Eukaryotic aspartyl protease family protein	-	-	-	-	-	GO:0004190//aspartic-type endopeptidase activity	GO:0006508//proteolysis
arahy.Tifrunner.gnm1.ann1.GT74WW	322	398	398	840	1181	888	48.32	48.45	60.73	127.70	162.61	131.93	52.5	140.746666666667	1.42271142716427	1.72823515649475e-21	8.97212764058575e-20	ATJ11	Chaperone DnaJ-domain superfamily protein	-	-	-	-	-	-	-
arahy.Tifrunner.gnm1.ann1.Y2Y1BJ	322	398	398	840	1181	888	48.32	48.45	60.73	127.70	162.61	131.93	52.5	140.746666666667	1.42271142716427	1.72823515649475e-21	8.97212764058575e-20	ATJ11	Chaperone DnaJ-domain superfamily protein	-	-	-	-	-	-	-
arahy.Tifrunner.gnm1.ann1.W106X3	155	197	181	486	510	514	11.20	11.52	13.27	35.52	33.80	36.74	11.9966666666667	35.3533333333333	1.55921264621601	1.73428790500614e-21	8.99278066915205e-20	--	HNH endonuclease	-	-	-	-	-	GO:0003676//nucleic acid binding;GO:0004519//endonuclease activity	-
arahy.Tifrunner.gnm1.ann1.JKC32H	753	895	855	211	100	97	40.41	38.86	46.66	11.44	4.90	5.15	41.9766666666667	7.16333333333333	-2.5508846258813	1.7686788678001e-21	9.16015056634007e-20	CAB13	light-harvesting chlorophyll B-binding protein 3	Metabolism;Metabolism	Global and overview maps;Energy metabolism	ko01100//Metabolic pathways;ko00196//Photosynthesis - antenna proteins	K08914;K08914	GO:0016020//membrane	-	-
arahy.Tifrunner.gnm1.ann1.GAW0T6	122	234	181	18	24	27	3.57	5.76	5.79	0.54	0.67	0.82	5.04	0.676666666666667	-2.8969065070359	1.7954570394965e-21	9.28774071660307e-20	KAN4	putative Myb family transcription factor At1g14600-like isoform X2 [Glycine max]	-	-	-	-	-	GO:0003677//DNA binding;GO:0003682//chromatin binding	-
arahy.Tifrunner.gnm1.ann1.FP7P7G	227	240	255	577	813	785	4.10	3.54	4.78	10.56	13.53	13.97	4.14	12.6866666666667	1.61561038805354	1.98907153011361e-21	1.02647930665351e-19	TPS6	trehalose phosphate synthase	Metabolism;Metabolism	Global and overview maps;Carbohydrate metabolism	ko01100//Metabolic pathways;ko00500//Starch and sucrose metabolism	K16055;K16055	-	GO:0003824//catalytic activity	GO:0005992//trehalose biosynthetic process;GO:0008152//metabolic process
arahy.Tifrunner.gnm1.ann1.0PE7XW	1220	1910	1382	278	438	516	34.61	43.42	39.56	7.93	11.35	14.36	39.1966666666667	11.2133333333333	-1.80551576610265	2.02139979050827e-21	1.04192222971157e-19	ABCG15	ATP-binding ABC transporter	-	-	-	-	GO:0016020//membrane	GO:0000166//nucleotide binding;GO:0005524//ATP binding;GO:0016887//ATPase activity;GO:0017111//nucleoside-triphosphatase activity	-
arahy.Tifrunner.gnm1.ann1.95S5ZX	131	148	125	0	6	1	11.73	10.75	11.45	0.00	0.49	0.09	11.31	0.193333333333333	-5.87036471958341	2.49156264122127e-21	1.28274048615559e-19	GMPM1	seed maturation protein	-	-	-	-	-	-	GO:0009790//embryo development
arahy.Tifrunner.gnm1.ann1.H1BIFD	147	196	158	426	497	523	4.48	4.83	4.88	13.12	13.88	15.77	4.73	14.2566666666667	1.59172461781579	2.52113315990001e-21	1.29642468978061e-19	RNP1	RNA-binding protein 1-like [Glycine max]	Genetic Information Processing	Translation	ko03015//mRNA surveillance pathway	K14411	-	GO:0000166//nucleotide binding;GO:0003676//nucleic acid binding	-
arahy.Tifrunner.gnm1.ann1.CJMR3A	502	545	479	1029	1411	1145	30.52	26.82	29.58	63.24	78.59	68.80	28.9733333333333	70.21	1.27695085420966	2.59052347925262e-21	1.33052846329528e-19	RPL7A-1	60S ribosomal protein L7a-like [Glycine max]	Genetic Information Processing	Translation	ko03010//Ribosome	K02936	GO:0030529//intracellular ribonucleoprotein complex	-	GO:0042254//ribosome biogenesis
arahy.Tifrunner.gnm1.ann1.8D5WLD	148	150	123	12	18	18	4.48	3.68	3.80	0.38	0.49	0.55	3.98666666666667	0.473333333333333	-3.07425455469343	2.65443654942225e-21	1.36050220657827e-19	TDL1	uncharacterized protein LOC100792919 isoform X4 [Glycine max]	-	-	-	-	-	-	-
arahy.Tifrunner.gnm1.ann1.BQSU07	51	93	74	294	284	350	3.40	5.04	5.05	19.82	17.40	23.11	4.49666666666667	20.11	2.16098523407824	2.65515898121114e-21	1.36050220657827e-19	AIRP2	RING-H2 finger protein ATL18-like [Glycine max]	-	-	-	-	-	GO:0005515//protein binding;GO:0008270//zinc ion binding	-
arahy.Tifrunner.gnm1.ann1.3B8Q14	583	779	433	9999	4751	7313	15.01	16.22	11.32	260.21	112.04	186.10	14.1833333333333	186.116666666667	3.7139387175936	2.69224682212678e-21	1.37787730215317e-19	At1g60420	probable nucleoredoxin 1-like isoform X1 [Glycine max]	-	-	-	-	-	GO:0047134//protein-disulfide reductase activity	GO:0045454//cell redox homeostasis;GO:0055114//oxidation-reduction process
arahy.Tifrunner.gnm1.ann1.BZ0RB3	852	1105	946	276	451	316	14.28	14.99	16.00	4.54	6.86	5.16	15.09	5.52	-1.45085263374851	2.75320748138512e-21	1.40741498951136e-19	ALDH3I1	aldehyde dehydrogenase family 3 member H1-like [Glycine max]	Metabolism;Metabolism;Metabolism;Metabolism;Metabolism;Metabolism;Metabolism;Metabolism;Metabolism;Metabolism;Metabolism;Metabolism;Metabolism	Global and overview maps;Global and overview maps;Carbohydrate metabolism;Carbohydrate metabolism;Lipid metabolism;Lipid metabolism;Amino acid metabolism;Amino acid metabolism;Carbohydrate metabolism;Amino acid metabolism;Metabolism of other amino acids;Amino acid metabolism;Amino acid metabolism	ko01100//Metabolic pathways;ko01110//Biosynthesis of secondary metabolites;ko00010//Glycolysis / Gluconeogenesis;ko00620//Pyruvate metabolism;ko00561//Glycerolipid metabolism;ko00071//Fatty acid degradation;ko00330//Arginine and proline metabolism;ko00280//Valine, leucine and isoleucine degradation;ko00053//Ascorbate and aldarate metabolism;ko00380//Tryptophan metabolism;ko00410//beta-Alanine met…	K00128;K00128;K00128;K00128;K00128;K00128;K00128;K00128;K00128;K00128;K00128;K00128;K00128	-	GO:0004030//aldehyde dehydrogenase [NAD(P)+] activity;GO:0016491//oxidoreductase activity	GO:0006081//cellular aldehyde metabolic process;GO:0008152//metabolic process;GO:0055114//oxidation-reduction process
arahy.Tifrunner.gnm1.ann1.BBW5IA	45	80	43	246	245	294	2.12	3.07	2.10	11.80	10.64	13.78	2.43	12.0733333333333	2.31279582662323	2.81659263559695e-21	1.43812101484679e-19	At4g06744	Leucine-rich repeat receptor-like protein kinase family protein	-	-	-	-	-	GO:0005515//protein binding	-
arahy.Tifrunner.gnm1.ann1.R8TPV6	557	645	569	1244	1385	1427	18.75	17.57	19.48	42.36	42.74	47.51	18.6	44.2033333333333	1.24885254471201	2.92300084747831e-21	1.49069604396868e-19	--	syntaxin/T-SNARE family protein	-	-	-	-	GO:0016020//membrane	-	GO:0016192//vesicle-mediated transport;GO:0048193//Golgi vesicle transport
arahy.Tifrunner.gnm1.ann1.01D1MQ	893	1404	999	174	332	339	23.48	30.13	26.96	4.52	8.23	8.99	26.8566666666667	7.24666666666667	-1.88989081516253	2.94927090563662e-21	1.50232602219085e-19	ABCG15	ATP-binding ABC transporter	-	-	-	-	GO:0016020//membrane	GO:0000166//nucleotide binding;GO:0005524//ATP binding;GO:0016887//ATPase activity;GO:0017111//nucleoside-triphosphatase activity	-
arahy.Tifrunner.gnm1.ann1.GM7J7I	311	270	303	46	40	11	38.88	27.31	38.51	5.81	4.58	1.36	34.9	3.91666666666667	-3.15552878036581	3.10950695477742e-21	1.58208940120477e-19	--	Unknown protein	-	-	-	-	-	-	-
arahy.Tifrunner.gnm1.ann1.0C34XQ	177	131	106	7	6	12	9.42	5.66	5.73	0.38	0.29	0.63	6.93666666666667	0.433333333333333	-4.00069343670688	3.14815642318598e-21	1.59987611710069e-19	At2g35615	Eukaryotic aspartyl protease family protein	-	-	-	-	-	GO:0004190//aspartic-type endopeptidase activity	GO:0006508//proteolysis
arahy.Tifrunner.gnm1.ann1.5M2QCV	188	188	169	31	29	31	11.17	9.03	10.20	1.86	1.57	1.82	10.1333333333333	1.75	-2.53368199577746	3.2389544922466e-21	1.64409178318967e-19	CAR7	Calcium-dependent lipid-binding (CaLB domain) family protein	-	-	-	-	-	GO:0005515//protein binding	-
arahy.Tifrunner.gnm1.ann1.KTFK8B	398	380	311	920	1024	1026	28.81	22.27	22.90	67.32	67.87	73.42	24.66	69.5366666666667	1.49560111146154	3.26938715092906e-21	1.65759840474414e-19	ACOT13	acyl-coenzyme A thioesterase-like protein	-	-	-	-	-	-	-
arahy.Tifrunner.gnm1.ann1.7B17UH	807	1536	864	3129	3008	3767	20.31	31.57	21.99	80.74	69.82	95.17	24.6233333333333	81.91	1.73401351742356	3.4330739425671e-21	1.73855516748062e-19	DIOX2	probable 2-oxoglutarate/Fe(II)-dependent dioxygenase-like [Glycine max]	-	-	-	-	-	GO:0016491//oxidoreductase activity	GO:0055114//oxidation-reduction process
arahy.Tifrunner.gnm1.ann1.W17ZP3	340	331	295	70	100	60	10.27	8.11	9.07	2.15	2.77	1.79	9.15	2.23666666666667	-2.03242147769238	3.56677453433313e-21	1.80415530091957e-19	PECT1	ethanolamine-phosphate cytidylyltransferase	Metabolism;Metabolism;Metabolism	Global and overview maps;Lipid metabolism;Metabolism of other amino acids	ko01100//Metabolic pathways;ko00564//Glycerophospholipid metabolism;ko00440//Phosphonate and phosphinate metabolism	K00967;K00967;K00967	-	GO:0003824//catalytic activity	GO:0009058//biosynthetic process
arahy.Tifrunner.gnm1.ann1.6MFS5J	153	213	170	33	34	24	3.86	4.36	4.37	0.84	0.79	0.61	4.19666666666667	0.746666666666667	-2.49070764566141	3.68032699161254e-21	1.85725837903855e-19	UGT709C2	UDP-Glycosyltransferase superfamily protein	Metabolism	Global and overview maps	ko01110//Biosynthesis of secondary metabolites	K21373	-	-	GO:0008152//metabolic process
arahy.Tifrunner.gnm1.ann1.G302UQ	153	213	170	33	34	24	3.86	4.36	4.37	0.84	0.79	0.61	4.19666666666667	0.746666666666667	-2.49070764566141	3.68032699161254e-21	1.85725837903855e-19	UGT709C2	UDP-Glycosyltransferase superfamily protein	Metabolism	Global and overview maps	ko01110//Biosynthesis of secondary metabolites	K21373	-	-	GO:0008152//metabolic process
arahy.Tifrunner.gnm1.ann1.X0A8D9	15631	22540	18115	7889	9684	9050	370.39	431.89	435.89	188.95	210.08	211.44	412.723333333333	203.49	-1.02021710483916	3.70847103779546e-21	1.86928501183018e-19	RAP	aspartic proteinase A1	-	-	-	-	-	GO:0004190//aspartic-type endopeptidase activity	GO:0006508//proteolysis;GO:0006629//lipid metabolic process
arahy.Tifrunner.gnm1.ann1.XSQK7Q	153	233	138	27	28	23	1.94	2.40	1.79	0.34	0.32	0.29	2.04333333333333	0.316666666666667	-2.68988765535983	3.84214282489253e-21	1.93441404548509e-19	ABCC5	ATP-binding ABC transporter	-	-	-	-	GO:0016021//integral component of membrane	GO:0000166//nucleotide binding;GO:0005524//ATP binding;GO:0016887//ATPase activity;GO:0017111//nucleoside-triphosphatase activity	GO:0006810//transport;GO:0055085//transmembrane transport
arahy.Tifrunner.gnm1.ann1.LZE6LN	839	1102	689	286	328	309	39.75	42.25	33.18	13.70	14.23	14.46	38.3933333333333	14.13	-1.44209435564101	3.9524291158078e-21	1.98763166753077e-19	TET4	tetraspanin-3 [Glycine max]	-	-	-	-	GO:0016021//integral component of membrane	-	-
arahy.Tifrunner.gnm1.ann1.E1LS51	1166	1363	1166	2248	3250	2974	34.51	32.64	35.06	67.25	88.10	87.00	34.07	80.7833333333333	1.24555572923626	4.27740832257505e-21	2.14856747827701e-19	PGAAIR	ketol-acid reductoisomerase	Metabolism;Metabolism;Metabolism;Metabolism;Metabolism;Metabolism	Global and overview maps;Global and overview maps;Global and overview maps;Global and overview maps;Metabolism of cofactors and vitamins;Amino acid metabolism	ko01100//Metabolic pathways;ko01110//Biosynthesis of secondary metabolites;ko01230//Biosynthesis of amino acids;ko01210//2-Oxocarboxylic acid metabolism;ko00770//Pantothenate and CoA biosynthesis;ko00290//Valine, leucine and isoleucine biosynthesis	K00053;K00053;K00053;K00053;K00053;K00053	-	GO:0004455//ketol-acid reductoisomerase activity;GO:0016491//oxidoreductase activity;GO:0050662//coenzyme binding	GO:0008652//cellular amino acid biosynthetic process;GO:0009082//branched-chain amino acid biosynthetic process;GO:0055114//oxidation-reduction process
arahy.Tifrunner.gnm1.ann1.W1N7QF	71	78	61	227	464	533	3.09	2.73	2.69	9.94	18.41	22.82	2.83666666666667	17.0566666666667	2.58806719632408	4.29328273971451e-21	2.15404529495236e-19	UGT83A1	UDP-Glycosyltransferase superfamily protein	-	-	-	-	-	-	GO:0008152//metabolic process
arahy.Tifrunner.gnm1.ann1.JH251T	324	496	401	93	137	72	9.32	12.10	12.42	2.68	3.75	1.95	11.28	2.79333333333333	-2.0137074194206	4.76520037227987e-21	2.38805399928278e-19	--	uncharacterized protein LOC100790647 isoform X9 [Glycine max]	-	-	-	-	-	-	-
arahy.Tifrunner.gnm1.ann1.5NL3D9	4523	6077	5040	2334	2537	1917	72.77	79.10	82.43	37.96	37.39	30.48	78.1	35.2766666666667	-1.14660830296688	4.77983365271944e-21	2.39262135117477e-19	GI	gigantea protein (GI)	Organismal Systems	Environmental adaptation	ko04712//Circadian rhythm - plant	K12124	-	-	-
arahy.Tifrunner.gnm1.ann1.Y9RVVK	2705	3136	2534	1152	1111	833	89.54	83.99	85.27	38.54	33.71	27.27	86.2666666666667	33.1733333333333	-1.37877922674927	5.04579004197299e-21	2.52283682271612e-19	CRTISO	FAD dependent oxidoreductase n=1 Tax=Cyanothece sp. (strain PCC 7424) RepID=B7KCG8_CYAP7	-	-	-	-	-	-	-
arahy.Tifrunner.gnm1.ann1.BFGJ0Y	223	194	260	24	39	41	9.09	6.40	10.75	0.99	1.46	1.65	8.74666666666667	1.36666666666667	-2.67807190511263	5.13580724772232e-21	2.56488604126169e-19	--	triacylglycerol lipase-like 1	-	-	-	-	-	GO:0004806//triglyceride lipase activity	GO:0006629//lipid metabolic process
arahy.Tifrunner.gnm1.ann1.XZ22FX	391	619	484	149	109	95	10.09	12.91	12.68	3.88	2.57	2.41	11.8933333333333	2.95333333333333	-2.00973701136528	5.30793557574421e-21	2.64779861073574e-19	LNK2	uncharacterized protein LOC100812174 isoform X6 [Glycine max]	-	-	-	-	-	-	-
arahy.Tifrunner.gnm1.ann1.PDCB5X	2592	4287	3010	1304	1307	1053	59.70	79.89	70.47	30.37	27.59	23.98	70.02	27.3133333333333	-1.35816166966936	5.62682436691772e-21	2.80364608599444e-19	PRR37	response regulator 1	Organismal Systems	Environmental adaptation	ko04712//Circadian rhythm - plant	K12129	-	GO:0000156//phosphorelay response regulator activity;GO:0005515//protein binding	GO:0000160//phosphorelay signal transduction system
arahy.Tifrunner.gnm1.ann1.0PNZ7T	1234	1717	1307	506	383	309	63.47	71.46	68.34	26.30	18.07	15.72	67.7566666666667	20.03	-1.75820048094337	5.86568895249598e-21	2.919308270973e-19	GDPD1	Glycerophosphodiester phosphodiesterase GDE1 n=2 Tax=Triticeae RepID=M8BLH1_AEGTA	Metabolism	Lipid metabolism	ko00564//Glycerophospholipid metabolism	K18696	-	GO:0008081//phosphoric diester hydrolase activity;GO:0008889//glycerophosphodiester phosphodiesterase activity	GO:0006071//glycerol metabolic process;GO:0006629//lipid metabolic process
arahy.Tifrunner.gnm1.ann1.CMI41D	919	1344	877	2395	2405	2417	34.46	40.76	33.42	90.79	82.63	89.59	36.2133333333333	87.67	1.27556226910419	5.8734385734424e-21	2.91981294403847e-19	CRPK1	ATP-binding/protein serine/threonine kinase [Glycine max]	-	-	-	-	-	GO:0004672//protein kinase activity;GO:0004674//protein serine/threonine kinase activity;GO:0005524//ATP binding	GO:0006468//protein phosphorylation
arahy.Tifrunner.gnm1.ann1.DS0JBP	33	47	52	189	246	195	0.68	0.78	1.09	3.93	4.65	3.97	0.85	4.18333333333333	2.29911821197928	6.35894228262579e-21	3.15754626585963e-19	SRF3	Protein kinase superfamily protein	-	-	-	-	-	GO:0004672//protein kinase activity;GO:0005515//protein binding;GO:0005524//ATP binding	GO:0006468//protein phosphorylation
arahy.Tifrunner.gnm1.ann1.IFN97P	252	328	190	53	57	50	8.04	8.49	6.18	1.70	1.68	1.58	7.57	1.65333333333333	-2.19491568032002	7.37975036884108e-21	3.66023797184087e-19	GPT2	glucose-6-phosphate/phosphate translocator 2	-	-	-	-	GO:0016020//membrane;GO:0016021//integral component of membrane	GO:0005215//transporter activity	GO:0006810//transport
arahy.Tifrunner.gnm1.ann1.M5BF4R	33	25	20	126	259	267	1.66	1.02	1.02	6.38	11.92	13.26	1.23333333333333	10.52	3.09250002949715	7.72511488849212e-21	3.82715434629994e-19	At1g08570	thioredoxin 3	-	-	-	-	-	GO:0015035//protein disulfide oxidoreductase activity	GO:0006662//glycerol ether metabolic process;GO:0045454//cell redox homeostasis
MSTRG.44918	106	349	101	7	6	9	13.77	36.56	13.43	0.96	0.75	1.15	21.2533333333333	0.953333333333333	-4.47856457721208	8.17933195585649e-21	4.0475554903473e-19	--	PREDICTED: RNA-binding protein 12-like [Arachis ipaensis]	-	-	-	-	-	-	-
arahy.Tifrunner.gnm1.ann1.A4439I	34	49	35	151	234	231	1.09	1.28	1.14	4.95	6.92	7.39	1.17	6.42	2.4560647675389	8.36025110863997e-21	4.13236630910415e-19	CLC-B	chloride channel B	-	-	-	-	GO:0016020//membrane	GO:0005216//ion channel activity;GO:0005247//voltage-gated chloride channel activity;GO:0030554//adenyl nucleotide binding	GO:0006821//chloride transport;GO:0055085//transmembrane transport
arahy.Tifrunner.gnm1.ann1.ZD5R9E	323	393	273	705	1056	978	6.91	6.78	5.92	15.22	20.65	20.65	6.53666666666667	18.84	1.52717193014179	8.56555711268449e-21	4.22902431979226e-19	BRG3	probable BOI-related E3 ubiquitin-protein ligase 3-like isoform X2 [Glycine max]	-	-	-	-	-	GO:0005515//protein binding;GO:0008270//zinc ion binding	-
arahy.Tifrunner.gnm1.ann1.JGYC2J	20456	23111	19314	1182	436	582	705.15	644.56	676.86	41.19	13.78	19.85	675.523333333333	24.94	-4.75947223243566	9.85834231706646e-21	4.86176656544385e-19	GDPD1	Glycerophosphodiester phosphodiesterase GDE1 n=2 Tax=Triticeae RepID=M8BLH1_AEGTA	-	-	-	-	-	GO:0008081//phosphoric diester hydrolase activity;GO:0008889//glycerophosphodiester phosphodiesterase activity	GO:0006071//glycerol metabolic process;GO:0006629//lipid metabolic process
arahy.Tifrunner.gnm1.ann1.TC1G7F	711	368	426	73	97	49	187.56	78.54	114.24	19.47	23.44	12.78	126.78	18.5633333333333	-2.77179947608024	1.00238127073939e-20	4.93775292105475e-19	--	phloem specific protein	-	-	-	-	-	-	-
arahy.Tifrunner.gnm1.ann1.0NW365	139	157	122	19	14	17	8.34	7.61	7.41	1.15	0.77	1.01	7.78666666666667	0.976666666666667	-2.99506770445777	1.02277696232056e-20	5.03250380699592e-19	GSTU17	Glutathione S-transferase family protein	Metabolism	Metabolism of other amino acids	ko00480//Glutathione metabolism	K00799	-	GO:0005515//protein binding	-
arahy.Tifrunner.gnm1.ann1.W16IV2	144	172	184	420	661	639	4.70	4.55	6.12	13.91	19.79	20.65	5.12333333333333	18.1166666666667	1.8221628702239	1.05233011587059e-20	5.17204741415806e-19	CPRF2	bZIP transcription factor family protein	-	-	-	-	-	GO:0003700//transcription factor activity, sequence-specific DNA binding;GO:0043565//sequence-specific DNA binding	-
arahy.Tifrunner.gnm1.ann1.Z3U2VZ	313	337	284	673	859	760	9.78	8.53	9.03	21.26	24.58	23.47	9.11333333333333	23.1033333333333	1.34205027550226	1.08136933202855e-20	5.30875188834716e-19	DAD1	Dolichyl-diphosphooligosaccharide--protein glycosyltransferase subunit DAD1 n=10 Tax=Brassicaceae RepID=DAD1_ARATH	Metabolism;Genetic Information Processing;Metabolism	Global and overview maps;Folding, sorting and degradation;Glycan biosynthesis and metabolism	ko01100//Metabolic pathways;ko04141//Protein processing in endoplasmic reticulum;ko00510//N-Glycan biosynthesis	K12668;K12668;K12668	GO:0008250//oligosaccharyltransferase complex;GO:0016021//integral component of membrane	GO:0004579//dolichyl-diphosphooligosaccharide-protein glycotransferase activity	-
arahy.Tifrunner.gnm1.ann1.12FCEZ	38	82	28	212	384	312	1.38	2.39	0.98	7.69	12.74	11.33	1.58333333333333	10.5866666666667	2.74121149392466	1.18635318321121e-20	5.81755929174463e-19	ENT3	equilibrative nucleoside transporter 6	-	-	-	-	GO:0016021//integral component of membrane	GO:0005337//nucleoside transmembrane transporter activity	GO:0006810//transport
arahy.Tifrunner.gnm1.ann1.1P6WM5	1673	2066	1736	3284	4655	4543	50.70	50.66	53.48	100.62	129.24	136.10	51.6133333333333	121.986666666667	1.24090775556073	1.23757550931301e-20	6.06188257098414e-19	sec61a	protein transport protein Sec61 subunit alpha-like [Glycine max]	Genetic Information Processing;Cellular Processes;Genetic Information Processing	Folding, sorting and degradation;Transport and catabolism;Folding, sorting and degradation	ko04141//Protein processing in endoplasmic reticulum;ko04145//Phagosome;ko03060//Protein export	K10956;K10956;K10956	GO:0016020//membrane	-	GO:0015031//protein transport
arahy.Tifrunner.gnm1.ann1.5BLU0Q	191	319	209	561	747	642	8.32	11.25	9.28	24.75	29.85	27.68	9.61666666666667	27.4266666666667	1.51197047499209	1.24275101916893e-20	6.08036274604449e-19	KING1	SNF1-related protein kinase regulatory subunit gamma 1	-	-	-	-	-	GO:0003824//catalytic activity;GO:0030554//adenyl nucleotide binding	-
arahy.Tifrunner.gnm1.ann1.I3574Z	1060	1579	991	2408	3267	3230	36.31	43.54	34.36	84.22	104.40	111.42	38.07	100.013333333333	1.39346587150315	1.28493151465722e-20	6.27674840651012e-19	NPF5.2	peptide transporter 3	-	-	-	-	GO:0016020//membrane	GO:0005215//transporter activity	GO:0006810//transport
arahy.Tifrunner.gnm1.ann1.FCSG49	379	461	398	126	140	138	17.60	17.31	18.78	5.90	5.97	6.32	17.8966666666667	6.06333333333333	-1.56150786190905	1.28578573553738e-20	6.27674840651012e-19	COL7	zinc finger protein CONSTANS-LIKE 16-like [Glycine max]	-	-	-	-	-	GO:0005515//protein binding	-
arahy.Tifrunner.gnm1.ann1.5K3X9F	244	294	211	55	59	62	14.47	14.11	12.72	3.30	3.21	3.64	13.7666666666667	3.38333333333333	-2.02466205423427	1.36689724801379e-20	6.66520009045553e-19	LEA14-A	Late embryogenesis abundant protein	-	-	-	-	-	-	GO:0009269//response to desiccation
arahy.Tifrunner.gnm1.ann1.R1LWYI	1555	1460	1243	3066	4103	3268	125.09	94.99	101.60	249.29	302.33	259.84	107.226666666667	270.486666666667	1.33489373925994	1.40536423643747e-20	6.84507126801438e-19	RPL17B	Ribosomal protein L17 component of cytosolic 80S ribosome and 60S large subunit n=1 Tax=Coccomyxa subellipsoidea C-169 RepID=I0YUE4_9CHLO	Genetic Information Processing	Translation	ko03010//Ribosome	K02880	GO:0005622//intracellular;GO:0005840//ribosome;GO:0015934//large ribosomal subunit	GO:0003735//structural constituent of ribosome	GO:0006412//translation
arahy.Tifrunner.gnm1.ann1.2XM1LH	261	295	281	628	750	712	26.35	25.81	28.02	67.03	74.60	71.20	26.7266666666667	70.9433333333333	1.40838720136138	1.43638348375738e-20	6.98830388747462e-19	RPS24A	40S ribosomal protein S24-2	Genetic Information Processing	Translation	ko03010//Ribosome	K02974	GO:0005622//intracellular;GO:0005840//ribosome	GO:0000166//nucleotide binding;GO:0003735//structural constituent of ribosome	GO:0006412//translation
arahy.Tifrunner.gnm1.ann1.28DDEN	149	165	137	3	0	2	17.48	15.63	16.29	0.32	0.00	0.19	16.4666666666667	0.17	-6.59786998450055	1.49340169862447e-20	7.25756392754171e-19	--	Protein of unknown function (DUF506)	-	-	-	-	-	-	-
arahy.Tifrunner.gnm1.ann1.9BS001	1420	1801	1460	642	777	723	29.60	30.37	30.94	13.52	14.83	14.90	30.3033333333333	14.4166666666667	-1.07173886526633	1.51340399745176e-20	7.3465341417174e-19	SMAX1	Double Clp-N motif-containing P-loop nucleoside triphosphate hydrolases superfamily protein	-	-	-	-	-	-	-
arahy.Tifrunner.gnm1.ann1.RY2Y1Z	3681	4255	3680	7409	8676	6807	385.67	360.66	391.99	784.80	832.84	705.09	379.44	774.243333333333	1.02891528201488	1.57394813679955e-20	7.63188789509214e-19	DRM1	Dormancy/auxin associated family protein	-	-	-	-	-	-	-
arahy.Tifrunner.gnm1.ann1.8D8LNX	756	1483	956	147	244	305	34.81	54.65	44.50	6.89	10.23	13.89	44.6533333333333	10.3366666666667	-2.11099685009409	1.6191413951433e-20	7.84225255173934e-19	ALDH3F1	aldehyde dehydrogenase family 3 member F1 [Glycine max]	Metabolism;Metabolism;Metabolism;Metabolism;Metabolism;Metabolism;Metabolism;Metabolism;Metabolism;Metabolism;Metabolism;Metabolism;Metabolism	Global and overview maps;Global and overview maps;Carbohydrate metabolism;Carbohydrate metabolism;Lipid metabolism;Lipid metabolism;Amino acid metabolism;Amino acid metabolism;Carbohydrate metabolism;Amino acid metabolism;Metabolism of other amino acids;Amino acid metabolism;Amino acid metabolism	ko01100//Metabolic pathways;ko01110//Biosynthesis of secondary metabolites;ko00010//Glycolysis / Gluconeogenesis;ko00620//Pyruvate metabolism;ko00561//Glycerolipid metabolism;ko00071//Fatty acid degradation;ko00330//Arginine and proline metabolism;ko00280//Valine, leucine and isoleucine degradation;ko00053//Ascorbate and aldarate metabolism;ko00380//Tryptophan metabolism;ko00410//beta-Alanine met…	K00128;K00128;K00128;K00128;K00128;K00128;K00128;K00128;K00128;K00128;K00128;K00128;K00128	-	GO:0004030//aldehyde dehydrogenase [NAD(P)+] activity;GO:0016491//oxidoreductase activity	GO:0006081//cellular aldehyde metabolic process;GO:0008152//metabolic process;GO:0055114//oxidation-reduction process
arahy.Tifrunner.gnm1.ann1.IYR592	226	357	330	714	1021	805	9.16	11.68	13.49	29.20	37.84	32.20	11.4433333333333	33.08	1.53145187793518	1.75542728976338e-20	8.49285910535187e-19	CYP71D9	Cytochrome P450 superfamily protein	-	-	-	-	-	GO:0005506//iron ion binding;GO:0020037//heme binding	GO:0055114//oxidation-reduction process
arahy.Tifrunner.gnm1.ann1.JTF09J	258	427	336	56	90	92	3.61	4.83	4.79	0.80	1.15	1.27	4.41	1.07333333333333	-2.03868046816406	1.83283049072253e-20	8.85745473158649e-19	glpV	glycogen phosphorylase 1-like isoform X1 [Glycine max]	Metabolism;Metabolism;Metabolism	Global and overview maps;Global and overview maps;Carbohydrate metabolism	ko01100//Metabolic pathways;ko01110//Biosynthesis of secondary metabolites;ko00500//Starch and sucrose metabolism	K00688;K00688;K00688	-	GO:0004645//phosphorylase activity;GO:0008184//glycogen phosphorylase activity;GO:0030170//pyridoxal phosphate binding	GO:0005975//carbohydrate metabolic process
arahy.Tifrunner.gnm1.ann1.WWF9U9	1733	2066	1693	773	769	581	84.09	81.12	83.54	37.94	34.20	27.89	82.9166666666667	33.3433333333333	-1.31426378205232	1.94176902379759e-20	9.37346830875297e-19	At4g27700	Rhodanese/Cell cycle control phosphatase superfamily protein	-	-	-	-	-	-	-
arahy.Tifrunner.gnm1.ann1.9242BG	674	633	743	166	230	219	17.79	13.52	19.94	4.42	5.57	5.72	17.0833333333333	5.23666666666667	-1.70586882398597	1.95943098048673e-20	9.44820618165953e-19	ASPG1	Eukaryotic aspartyl protease family protein	-	-	-	-	-	GO:0004190//aspartic-type endopeptidase activity	GO:0006508//proteolysis
arahy.Tifrunner.gnm1.ann1.V6RGS7	126	99	126	5	10	5	4.95	3.13	5.02	0.21	0.35	0.18	4.36666666666667	0.246666666666667	-4.14589773079586	2.09121309804175e-20	1.00724440652235e-18	PAP18	purple acid phosphatase 18	-	-	-	-	-	GO:0003993//acid phosphatase activity;GO:0016787//hydrolase activity;GO:0046872//metal ion binding	-
MSTRG.28628	347	418	377	932	943	845	14.36	14.01	15.87	39.03	35.79	34.60	14.7466666666667	36.4733333333333	1.30645317014787	2.10328789776949e-20	1.01193592764051e-18	At3g28850	PREDICTED: glutaredoxin domain-containing cysteine-rich protein 1 [Jatropha curcas]	-	-	-	-	-	-	-
arahy.Tifrunner.gnm1.ann1.WFW04C	189	318	203	746	670	889	5.86	7.98	6.41	23.39	19.03	27.25	6.75	23.2233333333333	1.78261565529461	2.14412292104926e-20	1.03043885260049e-18	CAMRLK	receptor-like kinase 1	-	-	-	-	-	GO:0004672//protein kinase activity;GO:0005515//protein binding;GO:0005524//ATP binding	GO:0006468//protein phosphorylation
arahy.Tifrunner.gnm1.ann1.A6HILS	1774	1928	1530	685	653	488	67.65	59.46	59.29	26.39	22.82	18.38	62.1333333333333	22.53	-1.46352014058506	2.44134313627583e-20	1.17197988498805e-18	FER2	ferritin 4	-	-	-	-	-	GO:0008199//ferric iron binding	GO:0006826//iron ion transport;GO:0006879//cellular iron ion homeostasis
arahy.Tifrunner.gnm1.ann1.4H3PV4	3	4	2	65	159	262	0.17	0.18	0.11	3.65	8.08	14.37	0.153333333333333	8.7	5.82627213540024	2.50722373708925e-20	1.20227479844117e-18	--	Protein of unknown function (DUF506)	-	-	-	-	-	-	-
arahy.Tifrunner.gnm1.ann1.5NG4EY	456	495	621	105	177	105	20.69	18.17	28.66	4.80	7.35	4.70	22.5066666666667	5.61666666666667	-2.00256631263797	2.61177288838826e-20	1.25102478385351e-18	VTE4	gamma-tocopherol methyltransferase	Metabolism;Metabolism;Metabolism	Global and overview maps;Global and overview maps;Metabolism of cofactors and vitamins	ko01100//Metabolic pathways;ko01110//Biosynthesis of secondary metabolites;ko00130//Ubiquinone and other terpenoid-quinone biosynthesis	K05928;K05928;K05928	-	GO:0008168//methyltransferase activity	GO:0008152//metabolic process
arahy.Tifrunner.gnm1.ann1.VK2HD8	169	278	209	27	55	38	3.46	4.60	4.34	0.55	1.03	0.76	4.13333333333333	0.78	-2.40575968569083	2.7103881829383e-20	1.29682800598447e-18	HDG2	homeobox-leucine zipper protein ANTHOCYANINLESS 2-like isoform X1 [Glycine max]	-	-	-	-	GO:0005634//nucleus	GO:0003677//DNA binding;GO:0003700//transcription factor activity, sequence-specific DNA binding;GO:0008289//lipid binding;GO:0043565//sequence-specific DNA binding	-
arahy.Tifrunner.gnm1.ann1.HAV8AB	93	136	109	5	3	1	4.55	5.38	5.42	0.25	0.13	0.05	5.11666666666667	0.143333333333333	-5.15775818555545	2.86080767318455e-20	1.36728943577593e-18	--	Membrane transport protein-like n=2 Tax=Oryza sativa subsp. japonica RepID=Q6H4F0_ORYSJ	-	-	-	-	GO:0016021//integral component of membrane	-	GO:0055085//transmembrane transport
arahy.Tifrunner.gnm1.ann1.3K94ST	326	609	341	103	97	104	9.40	14.21	10.01	3.00	2.57	2.98	11.2066666666667	2.85	-1.97532339946291	2.90508693028059e-20	1.38692305441336e-18	CRK10	receptor kinase 1	-	-	-	-	-	GO:0004672//protein kinase activity;GO:0004674//protein serine/threonine kinase activity;GO:0005524//ATP binding	GO:0006468//protein phosphorylation
arahy.Tifrunner.gnm1.ann1.146QCX	155	207	137	496	472	510	4.64	4.95	4.13	14.94	12.88	14.91	4.57333333333333	14.2433333333333	1.6389688355083	2.93679665093661e-20	1.39964479671743e-18	RNP1	RNA-binding protein 1-like [Glycine max]	Genetic Information Processing	Translation	ko03015//mRNA surveillance pathway	K14411	-	GO:0000166//nucleotide binding;GO:0003676//nucleic acid binding	-
arahy.Tifrunner.gnm1.ann1.CYY94F	35	31	40	178	216	164	1.49	1.05	1.72	7.56	8.33	6.85	1.42	7.58	2.41630691866641	3.01710415646529e-20	1.43565804696612e-18	At4g08290	nodulin MtN21 /EamA-like transporter family protein	-	-	-	-	GO:0016020//membrane	-	-
arahy.Tifrunner.gnm1.ann1.9H9I7P	332	400	394	98	110	119	17.00	16.55	20.49	5.08	5.16	6.00	18.0133333333333	5.41333333333333	-1.73447604214051	3.1327775052685e-20	1.4890654832882e-18	dmpD	alpha/beta fold hydrolase	-	-	-	-	-	-	-
arahy.Tifrunner.gnm1.ann1.LVF3KP	107	182	126	9	21	6	8.56	11.78	10.25	0.73	1.54	0.47	10.1966666666667	0.913333333333333	-3.48081230859768	3.15362186308314e-20	1.49733137067679e-18	HOS3	GNS1/SUR4 membrane protein family	-	-	-	-	GO:0016021//integral component of membrane	-	-
arahy.Tifrunner.gnm1.ann1.1CQ2W9	222	303	293	67	75	58	6.16	6.80	8.26	1.89	1.90	1.59	7.07333333333333	1.79333333333333	-1.97974657835814	3.18697417939654e-20	1.51151141906631e-18	--	uncharacterized protein LOC100800721 [Glycine max]	-	-	-	-	-	-	-
arahy.Tifrunner.gnm1.ann1.UC02TM	51	71	36	180	462	403	1.28	1.44	0.91	4.56	10.62	9.98	1.21	8.38666666666667	2.79309046888354	3.27241716838112e-20	1.55033892712735e-18	At1g07650	ATP-binding/protein serine/threonine kinase [Glycine max]	-	-	-	-	-	GO:0004672//protein kinase activity;GO:0004674//protein serine/threonine kinase activity;GO:0005515//protein binding;GO:0005524//ATP binding	GO:0006468//protein phosphorylation
arahy.Tifrunner.gnm1.ann1.TMW3CG	127	136	136	19	11	11	4.89	4.24	5.33	0.72	0.37	0.43	4.82	0.506666666666667	-3.24992432350753	3.47683059223067e-20	1.64538350810707e-18	KAN4	putative Myb family transcription factor At1g14600-like isoform X2 [Glycine max]	-	-	-	-	-	GO:0003677//DNA binding;GO:0003682//chromatin binding	-
arahy.Tifrunner.gnm1.ann1.4BM18T	242	273	219	56	68	40	12.24	11.15	11.25	2.84	3.13	2.02	11.5466666666667	2.66333333333333	-2.11617152179875	3.77088574082349e-20	1.78259679366366e-18	UGT73C6	UDP-Glycosyltransferase superfamily protein	Metabolism	Biosynthesis of other secondary metabolites	ko00944//Flavone and flavonol biosynthesis	K22771	-	-	GO:0008152//metabolic process
arahy.Tifrunner.gnm1.ann1.PTPQ36	565	679	486	1330	1448	1740	25.05	24.36	21.93	59.63	58.86	76.32	23.78	64.9366666666667	1.4492846149224	3.9145087381009e-20	1.84847537350693e-18	AATP1	P-loop containing nucleoside triphosphate hydrolases superfamily protein	-	-	-	-	-	GO:0000166//nucleotide binding;GO:0005524//ATP binding;GO:0017111//nucleoside-triphosphatase activity	-
arahy.Tifrunner.gnm1.ann1.F4QKHX	1846	2820	1450	5855	5773	5040	198.16	244.92	158.19	635.46	567.81	534.83	200.423333333333	579.366666666667	1.531426205632	3.99056335020821e-20	1.88029272465408e-18	LTP2-A	Non-specific lipid-transfer protein, putative	-	-	-	-	-	GO:0008289//lipid binding	GO:0006869//lipid transport
arahy.Tifrunner.gnm1.ann1.XNK7YC	816	1012	853	350	370	263	30.76	30.49	32.91	13.12	13.03	9.94	31.3866666666667	12.03	-1.38351517714121	4.21473737637814e-20	1.9837638493878e-18	SYT2	Calcium-dependent lipid-binding (CaLB domain) family protein	-	-	-	-	-	GO:0005515//protein binding	-
arahy.Tifrunner.gnm1.ann1.7LM4TU	319	352	256	670	922	832	31.16	27.82	25.43	66.13	82.43	80.31	28.1366666666667	76.29	1.43904253923219	4.26408087160003e-20	2.00481173213655e-18	RPS23	40S ribosomal protein S23-1	Genetic Information Processing	Translation	ko03010//Ribosome	K02973	GO:0005622//intracellular;GO:0005840//ribosome;GO:0015935//small ribosomal subunit	GO:0003735//structural constituent of ribosome	GO:0006412//translation
arahy.Tifrunner.gnm1.ann1.T3J336	528	759	623	236	221	198	15.64	18.18	18.76	7.07	5.98	5.80	17.5266666666667	6.28333333333333	-1.47994961846202	4.45494725285997e-20	2.09228069842066e-18	INVA	alkaline/neutral invertase	-	-	-	-	-	GO:0003824//catalytic activity;GO:0033926//glycopeptide alpha-N-acetylgalactosaminidase activity	-
arahy.Tifrunner.gnm1.ann1.QT4G0F	103	141	104	314	411	322	3.89	4.31	3.98	11.93	14.17	11.96	4.06	12.6866666666667	1.64376142836769	4.48817353778753e-20	2.10560427153195e-18	VPS29	vacuolar protein sorting-associated protein	Cellular Processes	Transport and catabolism	ko04144//Endocytosis	K18467	GO:0030904//retromer complex	-	-
arahy.Tifrunner.gnm1.ann1.UD965C	4	19	4	93	169	143	0.14	0.54	0.13	3.37	5.55	5.07	0.27	4.66333333333333	4.11033024428013	4.53523078788785e-20	2.12538075053135e-18	LECRKS5	protein serine/threonine kinases; protein kinases; ATP binding; sugar binding; kinases; carbohydrate binding	-	-	-	-	-	GO:0004672//protein kinase activity;GO:0004674//protein serine/threonine kinase activity;GO:0005524//ATP binding;GO:0030246//carbohydrate binding	GO:0006468//protein phosphorylation
arahy.Tifrunner.gnm1.ann1.G1SIKM	237	264	233	62	52	36	7.19	6.47	7.20	1.91	1.45	1.08	6.95333333333333	1.48	-2.23210757616966	4.89333653346527e-20	2.29072619210784e-18	pldZ	phospholipase D Y	Metabolism;Metabolism;Metabolism;Metabolism	Global and overview maps;Global and overview maps;Lipid metabolism;Lipid metabolism	ko01100//Metabolic pathways;ko01110//Biosynthesis of secondary metabolites;ko00564//Glycerophospholipid metabolism;ko00565//Ether lipid metabolism	K16860;K16860;K16860;K16860	-	GO:0003824//catalytic activity	GO:0008152//metabolic process
arahy.Tifrunner.gnm1.ann1.438HD4	7	13	17	112	125	121	0.34	0.51	0.84	5.50	5.56	5.81	0.563333333333333	5.62333333333333	3.31936482200538	5.11738892837609e-20	2.39302796824353e-18	TSJT1	Aluminium induced protein with YGL and LRDR motifs	-	-	-	-	-	-	-
arahy.Tifrunner.gnm1.ann1.CAKS1J	1308	1560	1469	595	523	505	31.35	30.26	35.80	14.42	11.49	11.96	32.47	12.6233333333333	-1.36301446412283	5.66907509363066e-20	2.64540074896185e-18	--	Protein of unknown function (DUF506)	-	-	-	-	-	-	-
arahy.Tifrunner.gnm1.ann1.UZSK02	1178	1229	901	388	342	261	88.67	74.85	68.97	29.56	23.57	19.40	77.4966666666667	24.1766666666667	-1.68051890946655	5.66928255734979e-20	2.64540074896185e-18	--	Histone H4 n=1 Tax=Ostreococcus tauri RepID=Q01FF9_OSTTA	-	-	-	-	-	-	-
arahy.Tifrunner.gnm1.ann1.EMW6AM	129	173	150	22	15	24	4.70	5.10	5.56	0.82	0.51	0.86	5.12	0.73	-2.81017544111998	5.92660365715546e-20	2.76249830036593e-18	SBP1	selenium-binding protein 2	-	-	-	-	-	GO:0005515//protein binding;GO:0008430//selenium binding	-
arahy.Tifrunner.gnm1.ann1.SU5HAA	276	357	274	78	104	68	8.36	8.73	8.43	2.37	2.88	2.04	8.50666666666667	2.43	-1.80763760943793	6.13197487192251e-20	2.85515551796959e-18	PECT1	ethanolamine-phosphate cytidylyltransferase	Metabolism;Metabolism;Metabolism	Global and overview maps;Lipid metabolism;Metabolism of other amino acids	ko01100//Metabolic pathways;ko00564//Glycerophospholipid metabolism;ko00440//Phosphonate and phosphinate metabolism	K00967;K00967;K00967	-	GO:0003824//catalytic activity	GO:0009058//biosynthetic process
arahy.Tifrunner.gnm1.ann1.SG819P	36	57	39	158	243	216	0.72	0.92	0.78	3.15	4.37	4.20	0.806666666666667	3.90666666666667	2.27589361714765	6.24739292261103e-20	2.90577506225607e-18	CRK6	cysteine-rich RLK (RECEPTOR-like protein kinase) 10	-	-	-	-	-	GO:0004672//protein kinase activity;GO:0005524//ATP binding	GO:0006468//protein phosphorylation
arahy.Tifrunner.gnm1.ann1.W1N14J	2595	4183	2861	1226	983	1063	78.67	102.59	88.16	37.57	27.30	31.84	89.8066666666667	32.2366666666667	-1.47811997116382	6.52828366446905e-20	3.03316793752485e-18	CDSP32	thioredoxin 3	-	-	-	-	-	GO:0015035//protein disulfide oxidoreductase activity	GO:0006662//glycerol ether metabolic process;GO:0045454//cell redox homeostasis
arahy.Tifrunner.gnm1.ann1.YE6M7N	243	260	223	537	982	779	4.54	3.93	4.23	10.15	16.80	14.39	4.23333333333333	13.78	1.70270989176592	6.75754399135645e-20	3.13632520857934e-18	At2g27500	glucan endo-1,3-beta-glucosidase 14-like [Glycine max]	-	-	-	-	-	-	GO:0005975//carbohydrate metabolic process
MSTRG.3508	327	474	408	109	128	133	14.16	16.60	17.97	4.77	5.07	5.69	16.2433333333333	5.17666666666667	-1.64975239280501	7.25172946338922e-20	3.36208791987657e-18	HSP26-A	PREDICTED: uric acid degradation bifunctional protein TTL-like isoform X1 [Arachis ipaensis]	-	-	-	-	-	-	-
arahy.Tifrunner.gnm1.ann1.N1W82K	185	211	167	41	30	26	6.28	5.79	5.76	1.41	0.93	0.87	5.94333333333333	1.07	-2.47366150050269	7.5519273681736e-20	3.49752670387775e-18	LPEAT2	Calcium-dependent protein kinase n=1 Tax=Medicago truncatula RepID=G7ZXT6_MEDTR	Metabolism;Metabolism;Metabolism	Global and overview maps;Lipid metabolism;Lipid metabolism	ko01100//Metabolic pathways;ko00564//Glycerophospholipid metabolism;ko00565//Ether lipid metabolism	K13510;K13510;K13510	-	GO:0005509//calcium ion binding	GO:0008152//metabolic process
arahy.Tifrunner.gnm1.ann1.NALL13	55	91	76	293	301	240	2.79	3.76	3.94	15.12	14.08	12.11	3.49666666666667	13.77	1.97747638227885	7.66358144994869e-20	3.54544922384019e-18	RMS3	sigma factor sigb regulation rsbq-like protein	-	-	-	-	-	-	-
arahy.Tifrunner.gnm1.ann1.2R4GL5	354	378	220	1348	966	1550	16.98	14.68	10.73	65.40	42.47	73.54	14.13	60.47	2.09745811331761	7.96038534930254e-20	3.67883522928481e-18	HIPP03	Heavy metal transport/detoxification superfamily protein	-	-	-	-	-	GO:0046872//metal ion binding	GO:0030001//metal ion transport
arahy.Tifrunner.gnm1.ann1.VK45Y5	1116	1054	937	2147	2820	2395	104.95	80.21	89.54	204.12	243.02	222.70	91.5666666666667	223.28	1.285959619824	8.22912855301524e-20	3.79898289291435e-18	RPL17B	Ribosomal protein L17 component of cytosolic 80S ribosome and 60S large subunit n=1 Tax=Coccomyxa subellipsoidea C-169 RepID=I0YUE4_9CHLO	Genetic Information Processing	Translation	ko03010//Ribosome	K02880	GO:0005622//intracellular;GO:0005840//ribosome;GO:0015934//large ribosomal subunit	GO:0003735//structural constituent of ribosome	GO:0006412//translation
arahy.Tifrunner.gnm1.ann1.K8H9R8	4070	4885	3661	121	240	371	152.45	148.03	139.41	4.60	8.24	13.74	146.63	8.86	-4.04872979517125	8.34231608267387e-20	3.84713893476415e-18	CYP75B2	Cytochrome P450 superfamily protein	Metabolism;Metabolism;Metabolism;Metabolism	Global and overview maps;Global and overview maps;Biosynthesis of other secondary metabolites;Biosynthesis of other secondary metabolites	ko01100//Metabolic pathways;ko01110//Biosynthesis of secondary metabolites;ko00941//Flavonoid biosynthesis;ko00944//Flavone and flavonol biosynthesis	K05280;K05280;K05280;K05280	-	GO:0005506//iron ion binding;GO:0020037//heme binding	GO:0055114//oxidation-reduction process
arahy.Tifrunner.gnm1.ann1.05YYMQ	2198	2539	2131	1053	1179	1000	43.09	40.27	42.48	20.87	21.19	19.39	41.9466666666667	20.4833333333333	-1.03410566015567	8.43895322719301e-20	3.88756836817843e-18	DURF2	RING/U-box superfamily protein	-	-	-	-	-	GO:0005515//protein binding;GO:0008270//zinc ion binding	-
arahy.Tifrunner.gnm1.ann1.PEG0RN	151	230	197	28	48	27	3.74	4.59	4.93	0.70	1.08	0.70	4.42	0.826666666666667	-2.41866874972571	8.45860390432881e-20	3.89248429563428e-18	APRR5	response regulator 12	Organismal Systems	Environmental adaptation	ko04712//Circadian rhythm - plant	K12130	-	GO:0000156//phosphorelay response regulator activity;GO:0005515//protein binding	GO:0000160//phosphorelay signal transduction system
MSTRG.9318	117	91	119	5	4	5	4.95	3.10	5.10	0.19	0.15	0.22	4.38333333333333	0.186666666666667	-4.55349216212206	9.09975846729115e-20	4.18309045385582e-18	--	PREDICTED: uncharacterized protein LOC107486710 [Arachis duranensis]	-	-	-	-	-	-	-
arahy.Tifrunner.gnm1.ann1.8QCT6E	824	922	542	2220	2089	2459	51.88	46.99	34.73	141.37	120.58	153.13	44.5333333333333	138.36	1.63546941173267	9.52573324113073e-20	4.37426917658661e-18	RPS18A	S18 ribosomal protein	Genetic Information Processing	Translation	ko03010//Ribosome	K02964	GO:0005622//intracellular;GO:0005840//ribosome	GO:0003676//nucleic acid binding;GO:0003723//RNA binding;GO:0003735//structural constituent of ribosome	GO:0006412//translation
arahy.Tifrunner.gnm1.ann1.P8AW7B	370	544	388	144	139	129	19.82	23.60	21.16	7.80	6.83	6.84	21.5266666666667	7.15666666666667	-1.58876524975521	1.042898936139e-19	4.78398158546979e-18	WRKY4	WRKY family transcription factor family protein	-	-	-	-	-	GO:0003700//transcription factor activity, sequence-specific DNA binding;GO:0043565//sequence-specific DNA binding	-
arahy.Tifrunner.gnm1.ann1.8B0AQ5	104	165	101	346	593	742	2.58	3.31	2.54	8.65	13.45	18.15	2.81	13.4166666666667	2.25538424694726	1.09825903530471e-19	5.03260369148244e-18	--	inosine-uridine preferring nucleoside hydrolase family protein	-	-	-	-	-	-	-
arahy.Tifrunner.gnm1.ann1.6F344G	212	251	242	58	44	49	7.97	7.65	9.26	2.22	1.53	1.84	8.29333333333333	1.86333333333333	-2.15406629728741	1.11394719222729e-19	5.09910209459988e-18	--	alpha/beta-Hydrolases superfamily protein	-	-	-	-	-	-	-
arahy.Tifrunner.gnm1.ann1.EDD2D8	1369	1680	1494	665	673	549	35.60	35.27	39.51	17.48	16.06	14.06	36.7933333333333	15.8666666666667	-1.21344531199639	1.11765117442855e-19	5.11066041775351e-18	HAB1	Protein phosphatase 2C family protein	Environmental Information Processing;Environmental Information Processing	Signal transduction;Signal transduction	ko04075//Plant hormone signal transduction;ko04016//MAPK signaling pathway - plant	K14497;K14497	-	GO:0003824//catalytic activity;GO:0004722//protein serine/threonine phosphatase activity	GO:0006470//protein dephosphorylation
arahy.Tifrunner.gnm1.ann1.0RJM1Q	875	882	787	299	316	325	31.59	25.76	28.87	10.91	10.44	11.59	28.74	10.98	-1.38818200745214	1.12250614966717e-19	5.1274519580529e-18	UGD4	UDP-glucose 6-dehydrogenase family protein	Metabolism;Metabolism;Metabolism;Metabolism	Global and overview maps;Carbohydrate metabolism;Carbohydrate metabolism;Carbohydrate metabolism	ko01100//Metabolic pathways;ko00520//Amino sugar and nucleotide sugar metabolism;ko00040//Pentose and glucuronate interconversions;ko00053//Ascorbate and aldarate metabolism	K00012;K00012;K00012;K00012	-	GO:0003979//UDP-glucose 6-dehydrogenase activity;GO:0051287//NAD binding	GO:0055114//oxidation-reduction process
arahy.Tifrunner.gnm1.ann1.H50X8V	292	390	282	650	935	886	7.12	7.68	6.99	16.00	20.88	21.35	7.26333333333333	19.41	1.41809642231891	1.22062058616098e-19	5.56975597784129e-18	EBF2	EIN3-binding F box protein 1	Environmental Information Processing;Environmental Information Processing	Signal transduction;Signal transduction	ko04075//Plant hormone signal transduction;ko04016//MAPK signaling pathway - plant	K14515;K14515	-	GO:0005515//protein binding	-
arahy.Tifrunner.gnm1.ann1.84G6ZA	153	130	138	2	1	2	1.81	1.24	1.66	0.02	0.01	0.02	1.57	0.0166666666666667	-6.55765515472542	1.39634292574861e-19	6.36488638152222e-18	SDT	HXXXD-type acyl-transferase family protein	-	-	-	-	-	-	-
arahy.Tifrunner.gnm1.ann1.4J5UF2	927	1246	947	332	292	163	17.19	18.71	17.85	6.23	4.96	2.99	17.9166666666667	4.72666666666667	-1.92240722212467	1.45259926958802e-19	6.61436194720285e-18	PUB33	protein kinase family protein	-	-	-	-	GO:0000151//ubiquitin ligase complex	GO:0004672//protein kinase activity;GO:0004674//protein serine/threonine kinase activity;GO:0004842//ubiquitin-protein transferase activity;GO:0005524//ATP binding	GO:0006468//protein phosphorylation;GO:0016567//protein ubiquitination
arahy.Tifrunner.gnm1.ann1.FN9ER8	751	1111	739	175	266	310	35.11	41.69	34.97	8.31	11.44	14.20	37.2566666666667	11.3166666666667	-1.71904952917826	1.52918112781639e-19	6.95576838506952e-18	EXPA15	Cell wall protein Exp4 n=1 Tax=Mirabilis jalapa RepID=Q84L38_MIRJA	-	-	-	-	GO:0005576//extracellular region	-	GO:0009664//plant-type cell wall organization
arahy.Tifrunner.gnm1.ann1.MDXN6U	310	456	347	105	64	59	15.91	18.95	18.11	5.45	3.01	2.99	17.6566666666667	3.81666666666667	-2.20982791031308	1.53136364057566e-19	6.95839438734949e-18	PORA	protochlorophyllide oxidoreductase A	Metabolism;Metabolism;Metabolism	Global and overview maps;Global and overview maps;Metabolism of cofactors and vitamins	ko01100//Metabolic pathways;ko01110//Biosynthesis of secondary metabolites;ko00860//Porphyrin and chlorophyll metabolism	K00218;K00218;K00218	-	GO:0016491//oxidoreductase activity	GO:0008152//metabolic process
arahy.Tifrunner.gnm1.ann1.GADS7N	108	163	125	17	19	16	6.70	8.18	7.88	1.07	1.08	0.98	7.58666666666667	1.04333333333333	-2.86226599537397	1.57202832737297e-19	7.1356917239048e-18	--	Pollen Ole e 1 allergen and extensin family protein	-	-	-	-	-	-	-
arahy.Tifrunner.gnm1.ann1.D1ZMEH	338	438	331	768	934	755	17.20	17.82	16.85	39.27	43.18	37.77	17.29	40.0733333333333	1.21270465035818	1.61333524592578e-19	7.31553029033858e-18	VPS29	vacuolar protein sorting-associated protein	Cellular Processes	Transport and catabolism	ko04144//Endocytosis	K18467	GO:0030904//retromer complex	-	-
arahy.Tifrunner.gnm1.ann1.JPH3P1	1071	1603	958	383	296	385	91.58	110.89	83.27	33.11	23.19	32.55	95.2466666666667	29.6166666666667	-1.68525932817428	1.63001865550731e-19	7.37574934212804e-18	DMP8	Protein of unknown function (DUF679)	-	-	-	-	-	-	-
arahy.Tifrunner.gnm1.ann1.UI72YK	608	698	512	1179	1605	1523	18.86	17.53	16.16	36.97	45.62	46.71	17.5166666666667	43.1	1.29895960584807	1.67784614601923e-19	7.58424948736055e-18	--	alpha/beta-Hydrolases superfamily protein	-	-	-	-	-	-	-
arahy.Tifrunner.gnm1.ann1.I7WXBP	184	222	206	451	773	692	3.79	3.68	4.30	9.35	14.54	14.05	3.92333333333333	12.6466666666667	1.68860535837304	1.73286242924333e-19	7.82477640054886e-18	HPD	4-hydroxyphenylpyruvate dioxygenase	Metabolism;Metabolism;Metabolism;Metabolism	Global and overview maps;Metabolism of cofactors and vitamins;Amino acid metabolism;Amino acid metabolism	ko01100//Metabolic pathways;ko00130//Ubiquinone and other terpenoid-quinone biosynthesis;ko00350//Tyrosine metabolism;ko00360//Phenylalanine metabolism	K00457;K00457;K00457;K00457	-	GO:0003868//4-hydroxyphenylpyruvate dioxygenase activity	GO:0009072//aromatic amino acid family metabolic process;GO:0055114//oxidation-reduction process
arahy.Tifrunner.gnm1.ann1.GWIQ86	1718	1841	1781	672	480	499	48.17	41.76	50.77	19.05	12.33	13.84	46.9	15.0733333333333	-1.63758943137237	1.88433312569052e-19	8.49989143242022e-18	MED26C	probable mediator of RNA polymerase II transcription subunit 26c-like isoform X2 [Glycine max]	-	-	-	-	GO:0005634//nucleus	GO:0003677//DNA binding	-
arahy.Tifrunner.gnm1.ann1.U6SX92	23	38	49	152	316	253	1.06	1.40	2.27	7.01	13.20	11.41	1.57666666666667	10.54	2.74092527901897	1.9074958673747e-19	8.59543018241434e-18	RMS3	sigma factor sigb regulation rsbq-like protein	-	-	-	-	-	-	-
arahy.Tifrunner.gnm1.ann1.AUSP9T	569	719	609	247	268	227	16.83	17.19	18.30	7.38	7.26	6.64	17.44	7.09333333333333	-1.29786438999689	1.91126161249135e-19	8.60345582968718e-18	At2g19130	receptor serine/threonine kinase, putative	-	-	-	-	-	GO:0004672//protein kinase activity;GO:0004674//protein serine/threonine kinase activity;GO:0005524//ATP binding	GO:0006468//protein phosphorylation;GO:0048544//recognition of pollen
arahy.Tifrunner.gnm1.ann1.F6Z6ZJ	1828	3198	1876	771	830	856	61.96	87.69	64.64	26.42	25.78	28.69	71.43	26.9633333333333	-1.40553126107807	1.91734989299229e-19	8.62190876673473e-18	CYP71D8	Cytochrome P450 superfamily protein	-	-	-	-	-	GO:0005506//iron ion binding;GO:0020037//heme binding	GO:0055114//oxidation-reduction process
arahy.Tifrunner.gnm1.ann1.GD00VG	435	476	358	866	1277	1009	14.31	12.71	11.99	28.96	38.59	32.94	13.0033333333333	33.4966666666667	1.36513603904138	1.93108472798372e-19	8.67467273299134e-18	HERC2	Regulator of chromosome condensation (RCC1) family protein	-	-	-	-	-	-	-
arahy.Tifrunner.gnm1.ann1.BY16ED	576	843	615	254	226	190	10.47	12.40	11.36	4.68	3.77	3.41	11.41	3.95333333333333	-1.52915728246384	1.93636390557641e-19	8.68938291333661e-18	ACA4	calcium-transporting ATPase 4, plasma membrane-type protein	-	-	-	-	GO:0016020//membrane;GO:0016021//integral component of membrane	GO:0000166//nucleotide binding;GO:0005388//calcium-transporting ATPase activity;GO:0005516//calmodulin binding;GO:0005524//ATP binding;GO:0019829//cation-transporting ATPase activity;GO:0046872//metal ion binding	GO:0006812//cation transport;GO:0070588//calcium ion transmembrane transport
MSTRG.40697	145	180	131	387	455	394	9.24	9.28	8.49	24.94	26.57	24.83	9.00333333333333	25.4466666666667	1.49894554670659	1.95268834603722e-19	8.75357674378153e-18	--	PREDICTED: uncharacterized protein LOC107458173 [Arachis duranensis]	-	-	-	-	-	-	-
arahy.Tifrunner.gnm1.ann1.606BFT	34	44	22	140	326	204	1.00	1.04	0.66	4.17	8.76	5.92	0.9	6.28333333333333	2.80353321110519	1.99907678162646e-19	8.95227059986833e-18	At4g24780	Pectate lyase family protein	Metabolism	Carbohydrate metabolism	ko00040//Pentose and glucuronate interconversions	K01728	-	-	-
arahy.Tifrunner.gnm1.ann1.4U2MDP	220	214	258	0	2	1	8.70	6.82	10.33	0.00	0.06	0.04	8.61666666666667	0.0333333333333333	-8.01402047031494	2.02195479476195e-19	9.04537857565899e-18	DTX35	MATE efflux family protein	-	-	-	-	GO:0016020//membrane	GO:0015238//drug transmembrane transporter activity;GO:0015297//antiporter activity	GO:0006855//drug transmembrane transport;GO:0055085//transmembrane transport
arahy.Tifrunner.gnm1.ann1.QNIY5E	110	140	85	4	11	9	5.79	5.95	4.52	0.21	0.53	0.47	5.42	0.403333333333333	-3.74824830480043	2.06911425833481e-19	9.24680762727377e-18	At5g67130	PI-PLC X domain-containing protein At5g67130-like [Glycine max]	-	-	-	-	-	GO:0008081//phosphoric diester hydrolase activity	GO:0006629//lipid metabolic process
arahy.Tifrunner.gnm1.ann1.27LGD1	38	18	26	162	196	218	2.20	0.84	1.53	9.47	10.41	12.50	1.52333333333333	10.7933333333333	2.82483691524449	2.12556616855057e-19	9.48930667770325e-18	--	PAR1 protein	-	-	-	-	-	-	-
arahy.Tifrunner.gnm1.ann1.NDAY03	4923	4228	4239	295	130	299	113.70	79.00	99.53	6.88	2.76	6.82	97.41	5.48666666666667	-4.15006805030677	2.17736486198295e-19	9.71055446523652e-18	LOX1.1	seed linoleate 9S-lipoxygenase	Metabolism	Lipid metabolism	ko00591//Linoleic acid metabolism	K15718	-	GO:0005506//iron ion binding;GO:0005515//protein binding;GO:0016165//linoleate 13S-lipoxygenase activity;GO:0046872//metal ion binding	GO:0055114//oxidation-reduction process
arahy.Tifrunner.gnm1.ann1.U4WGIZ	164	123	130	14	19	7	5.76	3.49	4.65	0.50	0.61	0.24	4.63333333333333	0.45	-3.36405357056004	2.2685098725119e-19	1.0106642802006e-17	TAR2	tryptophan aminotransferase related 2	Metabolism;Metabolism	Global and overview maps;Amino acid metabolism	ko01100//Metabolic pathways;ko00380//Tryptophan metabolism	K16903;K16903	-	GO:0003824//catalytic activity;GO:0016846//carbon-sulfur lyase activity;GO:0030170//pyridoxal phosphate binding	-
arahy.Tifrunner.gnm1.ann1.BWTU0I	26	52	28	143	310	425	1.38	2.22	1.47	7.52	14.83	21.91	1.69	14.7533333333333	3.12594579879767	2.28618003466199e-19	1.01749094787025e-17	XTH23	Xyloglucan endotransglucosylase/hydrolase family protein	-	-	-	-	GO:0005618//cell wall;GO:0048046//apoplast	GO:0016762//xyloglucan:xyloglucosyl transferase activity	GO:0005975//carbohydrate metabolic process;GO:0006073//cellular glucan metabolic process
arahy.Tifrunner.gnm1.ann1.22EHF3	688	785	627	1425	1961	2204	45.90	42.37	42.56	96.11	119.86	145.35	43.61	120.44	1.46558371764307	2.30557482559683e-19	1.02507039092099e-17	CYP19-4	Cyclophilin-like peptidyl-prolyl cis-trans isomerase family protein	-	-	-	-	-	GO:0003755//peptidyl-prolyl cis-trans isomerase activity	GO:0006457//protein folding
arahy.Tifrunner.gnm1.ann1.9V1L90	106	108	87	5	4	6	3.79	3.14	3.18	0.18	0.13	0.21	3.37	0.173333333333333	-4.28112756376192	2.51295473117579e-19	1.11612781395225e-17	LUS1	beta-amyrin synthase isoform X1 [Glycine max]	Metabolism;Metabolism	Global and overview maps;Metabolism of terpenoids and polyketides	ko01110//Biosynthesis of secondary metabolites;ko00909//Sesquiterpenoid and triterpenoid biosynthesis	K20659;K20659	-	GO:0016866//intramolecular transferase activity	-
arahy.Tifrunner.gnm1.ann1.57R94V	1768	2024	1705	3465	4023	3245	51.88	48.05	50.86	102.80	108.16	94.13	50.2633333333333	101.696666666667	1.01669413716653	2.57352680792397e-19	1.14186093753016e-17	--	Protein of unknown function (DUF3411)	-	-	-	-	-	-	-
arahy.Tifrunner.gnm1.ann1.8JHM47	136	157	99	339	484	464	10.12	9.45	7.53	25.53	33.03	34.18	9.03333333333333	30.9133333333333	1.77489887513329	2.75207148246855e-19	1.21983176578251e-17	--	ser/thr-rich protein T10 in DGCR region-like protein	-	-	-	-	-	-	-
arahy.Tifrunner.gnm1.ann1.4FK00S	133	167	105	377	514	659	2.77	2.82	2.21	7.93	9.81	13.56	2.6	10.4333333333333	2.00461662807037	2.78723771907563e-19	1.2341569753239e-17	LRR-RLK	ATP-binding/protein serine/threonine kinase [Glycine max]	-	-	-	-	-	GO:0004672//protein kinase activity;GO:0004674//protein serine/threonine kinase activity;GO:0005515//protein binding;GO:0005524//ATP binding	GO:0006468//protein phosphorylation
arahy.Tifrunner.gnm1.ann1.EXJG55	674	864	712	1766	3223	4508	27.97	29.01	30.02	74.08	122.52	184.93	29	127.176666666667	2.13270919567671	2.90447164751416e-19	1.28475450457236e-17	PER51	Peroxidase superfamily protein	Metabolism;Metabolism;Metabolism	Global and overview maps;Global and overview maps;Biosynthesis of other secondary metabolites	ko01100//Metabolic pathways;ko01110//Biosynthesis of secondary metabolites;ko00940//Phenylpropanoid biosynthesis	K00430;K00430;K00430	-	GO:0004601//peroxidase activity;GO:0020037//heme binding	GO:0006979//response to oxidative stress;GO:0055114//oxidation-reduction process
arahy.Tifrunner.gnm1.ann1.RBAX1J	123	119	143	17	8	7	2.84	2.12	3.22	0.39	0.17	0.17	2.72666666666667	0.243333333333333	-3.48613247406174	2.92664983955592e-19	1.2932450957687e-17	ABCG21	ATP-binding ABC transporter	-	-	-	-	GO:0016020//membrane	GO:0000166//nucleotide binding;GO:0005524//ATP binding;GO:0016887//ATPase activity;GO:0017111//nucleoside-triphosphatase activity	-
arahy.Tifrunner.gnm1.ann1.SHNW9G	430	539	417	165	175	138	11.65	11.69	11.35	4.53	4.35	3.66	11.5633333333333	4.18	-1.46798249248434	2.99006913935718e-19	1.31992369777998e-17	PPC6-1	Protein phosphatase 2C family protein	-	-	-	-	-	GO:0003824//catalytic activity	-
arahy.Tifrunner.gnm1.ann1.M1RWF9	218	254	239	54	44	59	4.83	4.56	5.38	1.22	0.89	1.30	4.92333333333333	1.13666666666667	-2.11482618174061	3.01804590931812e-19	1.33091833288943e-17	At2g16365	F-box protein At2g16365-like isoform X3 [Glycine max]	-	-	-	-	-	-	-
arahy.Tifrunner.gnm1.ann1.HW5QP5	255	273	247	71	64	49	9.17	8.00	9.15	2.58	2.16	1.76	8.77333333333333	2.16666666666667	-2.01764786581942	3.09845159895057e-19	1.36498758498891e-17	TDC2	L-tyrosine decarboxylase	Metabolism;Metabolism;Metabolism;Metabolism;Metabolism;Metabolism;Metabolism;Metabolism	Global and overview maps;Global and overview maps;Amino acid metabolism;Amino acid metabolism;Amino acid metabolism;Biosynthesis of other secondary metabolites;Biosynthesis of other secondary metabolites;Biosynthesis of other secondary metabolites	ko01100//Metabolic pathways;ko01110//Biosynthesis of secondary metabolites;ko00350//Tyrosine metabolism;ko00360//Phenylalanine metabolism;ko00380//Tryptophan metabolism;ko00950//Isoquinoline alkaloid biosynthesis;ko00901//Indole alkaloid biosynthesis;ko00965//Betalain biosynthesis	K01593;K01593;K01593;K01593;K01593;K01593;K01593;K01593	-	GO:0003824//catalytic activity;GO:0016831//carboxy-lyase activity;GO:0030170//pyridoxal phosphate binding	GO:0006520//cellular amino acid metabolic process;GO:0019752//carboxylic acid metabolic process
arahy.Tifrunner.gnm1.ann1.NF3J5W	15	7	4	89	134	170	0.72	0.27	0.21	4.36	5.92	8.23	0.4	6.17	3.94719858426206	3.14936547082371e-19	1.38600856644403e-17	At4g37220	Cold acclimation protein WCOR413 family	-	-	-	-	-	-	-
arahy.Tifrunner.gnm1.ann1.N9KEBQ	780	1363	936	338	439	313	21.94	30.83	26.93	9.87	11.50	8.60	26.5666666666667	9.99	-1.41106064036426	3.2047318082346e-19	1.40894441333835e-17	At1g62810	Copper amine oxidase family protein	Metabolism;Metabolism;Metabolism;Metabolism;Metabolism;Metabolism;Metabolism;Metabolism	Global and overview maps;Global and overview maps;Amino acid metabolism;Amino acid metabolism;Amino acid metabolism;Metabolism of other amino acids;Biosynthesis of other secondary metabolites;Biosynthesis of other secondary metabolites	ko01100//Metabolic pathways;ko01110//Biosynthesis of secondary metabolites;ko00260//Glycine, serine and threonine metabolism;ko00350//Tyrosine metabolism;ko00360//Phenylalanine metabolism;ko00410//beta-Alanine metabolism;ko00950//Isoquinoline alkaloid biosynthesis;ko00960//Tropane, piperidine and pyridine alkaloid biosynthesis	K00276;K00276;K00276;K00276;K00276;K00276;K00276;K00276	-	GO:0005507//copper ion binding;GO:0008131//primary amine oxidase activity;GO:0048038//quinone binding	GO:0009308//amine metabolic process;GO:0055114//oxidation-reduction process
arahy.Tifrunner.gnm1.ann1.PF9IHL	1094	2514	1063	5785	5130	5596	16.64	30.95	16.44	88.99	71.52	84.18	21.3433333333333	81.5633333333333	1.9341352274316	3.22949241174327e-19	1.41839175842613e-17	ABCG36	ATP-binding ABC transporter	-	-	-	-	GO:0016020//membrane	GO:0000166//nucleotide binding;GO:0005524//ATP binding;GO:0016887//ATPase activity;GO:0017111//nucleoside-triphosphatase activity	-
arahy.Tifrunner.gnm1.ann1.L9Z1TX	164	316	262	677	773	703	6.22	9.49	9.98	25.87	26.82	26.26	8.56333333333333	26.3166666666667	1.61973237584678	3.23744645547319e-19	1.4204460161772e-17	WNK4	Protein kinase superfamily protein	-	-	-	-	-	GO:0004672//protein kinase activity;GO:0004674//protein serine/threonine kinase activity;GO:0005524//ATP binding	GO:0006468//protein phosphorylation
arahy.Tifrunner.gnm1.ann1.C5REQA	499	520	498	1009	1329	1126	22.48	18.95	22.80	45.93	54.78	50.09	21.41	50.2666666666667	1.23131722704936	3.44587751212011e-19	1.51036748506466e-17	MOCS3	adenylyltransferase and sulfurtransferase MOCS3-like [Glycine max]	Genetic Information Processing	Folding, sorting and degradation	ko04122//Sulfur relay system	K11996	GO:0005829//cytosol	GO:0003824//catalytic activity;GO:0004792//thiosulfate sulfurtransferase activity	GO:0002143//tRNA wobble position uridine thiolation
arahy.Tifrunner.gnm1.ann1.15ZADL	52	58	56	183	275	321	1.94	1.74	2.12	6.86	9.37	11.79	1.93333333333333	9.34	2.27233215041589	3.58333863578231e-19	1.56791266508407e-17	--	uncharacterized protein LOC100819249 [Glycine max]	-	-	-	-	-	-	-
arahy.Tifrunner.gnm1.ann1.06VYCT	62	88	61	199	378	327	2.06	2.14	1.86	6.03	11.18	10.05	2.02	9.08666666666667	2.16939586333226	3.58439975800668e-19	1.56791266508407e-17	--	ankyrin repeat-containing protein At5g02620-like isoform X3 [Glycine max]	-	-	-	-	-	GO:0005515//protein binding	-
arahy.Tifrunner.gnm1.ann1.FUP8YM	471	498	364	140	141	105	16.23	13.89	12.73	4.87	4.44	3.58	14.2833333333333	4.29666666666667	-1.73304294063821	3.62108707665726e-19	1.58236394844774e-17	ANN1	annexin 1	-	-	-	-	-	GO:0005509//calcium ion binding;GO:0005544//calcium-dependent phospholipid binding	-
MSTRG.36527	10963	10844	8263	4022	3656	3047	997.01	797.88	763.92	369.80	304.61	273.95	852.936666666667	316.12	-1.43196630742053	3.82871367047197e-19	1.67140895167461e-17	--	PREDICTED: protein SRC1-like [Arachis duranensis]	-	-	-	-	-	-	-
arahy.Tifrunner.gnm1.ann1.GKL411	2855	3424	3083	1353	1369	984	87.27	84.66	95.79	41.81	38.33	29.75	89.24	36.63	-1.28466481253558	4.25354410570365e-19	1.85499882734555e-17	GAD5	glutamate decarboxylase 5	Metabolism;Metabolism;Metabolism;Metabolism;Metabolism;Metabolism	Global and overview maps;Global and overview maps;Metabolism of other amino acids;Amino acid metabolism;Carbohydrate metabolism;Metabolism of other amino acids	ko01100//Metabolic pathways;ko01110//Biosynthesis of secondary metabolites;ko00410//beta-Alanine metabolism;ko00250//Alanine, aspartate and glutamate metabolism;ko00650//Butanoate metabolism;ko00430//Taurine and hypotaurine metabolism	K01580;K01580;K01580;K01580;K01580;K01580	-	GO:0003824//catalytic activity;GO:0004351//glutamate decarboxylase activity;GO:0016831//carboxy-lyase activity;GO:0030170//pyridoxal phosphate binding	GO:0006536//glutamate metabolic process;GO:0019752//carboxylic acid metabolic process
arahy.Tifrunner.gnm1.ann1.QV8INP	60	48	53	201	268	337	4.64	3.03	4.17	15.76	19.04	25.81	3.94666666666667	20.2033333333333	2.3558867615795	4.38043615240844e-19	1.90841735447993e-17	--	aldolase like	-	-	-	-	-	GO:0003824//catalytic activity;GO:0016830//carbon-carbon lyase activity	GO:0006725//cellular aromatic compound metabolic process
arahy.Tifrunner.gnm1.ann1.AV1GYT	262	302	231	592	704	750	11.86	11.08	10.65	27.10	29.20	33.58	11.1966666666667	29.96	1.4199683289454	4.38767531184807e-19	1.90965197884841e-17	SKIP16	F-box protein SKIP16	-	-	-	-	-	GO:0005515//protein binding	-
arahy.Tifrunner.gnm1.ann1.8EBA9D	860	1013	923	357	268	266	36.33	34.61	39.62	15.27	10.36	11.10	36.8533333333333	12.2433333333333	-1.5897987196566	4.82685311594633e-19	2.09868862310088e-17	PGMP	phosphoglucomutase	Metabolism;Metabolism;Metabolism;Metabolism;Metabolism;Metabolism;Metabolism;Metabolism	Global and overview maps;Global and overview maps;Nucleotide metabolism;Carbohydrate metabolism;Carbohydrate metabolism;Carbohydrate metabolism;Carbohydrate metabolism;Carbohydrate metabolism	ko01100//Metabolic pathways;ko01110//Biosynthesis of secondary metabolites;ko00230//Purine metabolism;ko00500//Starch and sucrose metabolism;ko00010//Glycolysis / Gluconeogenesis;ko00520//Amino sugar and nucleotide sugar metabolism;ko00052//Galactose metabolism;ko00030//Pentose phosphate pathway	K01835;K01835;K01835;K01835;K01835;K01835;K01835;K01835	-	-	GO:0005975//carbohydrate metabolic process
arahy.Tifrunner.gnm1.ann1.114EL0	2537	2945	2477	1248	1303	1084	101.26	95.52	100.26	50.03	48.83	44.25	99.0133333333333	47.7033333333333	-1.05353273449965	4.97218756874676e-19	2.15971301520645e-17	VIT_05s0020g04070	1,2-dihydroxy-3-keto-5-methylthiopentene dioxygenase	-	-	-	-	-	GO:0010309//acireductone dioxygenase [iron(II)-requiring] activity;GO:0016491//oxidoreductase activity	GO:0019509//L-methionine biosynthetic process from methylthioadenosine;GO:0055114//oxidation-reduction process
arahy.Tifrunner.gnm1.ann1.H8M3VN	179	176	180	28	31	38	5.15	4.09	5.26	0.82	0.83	1.09	4.83333333333333	0.913333333333333	-2.40380510194177	5.2253470230483e-19	2.26740308410531e-17	ADH1	alcohol dehydrogenase 1	Metabolism;Metabolism;Metabolism;Metabolism;Metabolism;Metabolism	Global and overview maps;Global and overview maps;Carbohydrate metabolism;Lipid metabolism;Amino acid metabolism;Lipid metabolism	ko01100//Metabolic pathways;ko01110//Biosynthesis of secondary metabolites;ko00010//Glycolysis / Gluconeogenesis;ko00071//Fatty acid degradation;ko00350//Tyrosine metabolism;ko00592//alpha-Linolenic acid metabolism	K18857;K18857;K18857;K18857;K18857;K18857	-	GO:0008270//zinc ion binding;GO:0016491//oxidoreductase activity	GO:0055114//oxidation-reduction process
arahy.Tifrunner.gnm1.ann1.SZC25R	30	46	39	170	192	161	2.23	2.76	2.94	12.73	13.01	11.82	2.64333333333333	12.52	2.2438042919498	5.24078134562363e-19	2.27182630551439e-17	--	uncharacterized protein LOC100795224 [Glycine max]	-	-	-	-	-	-	-
arahy.Tifrunner.gnm1.ann1.0B1JTP	1136	1138	904	2078	3018	2517	16.10	13.06	13.03	29.80	39.21	35.29	14.0633333333333	34.7666666666667	1.30576616518778	5.3108239490134e-19	2.29988918447335e-17	RAP40	40s ribosomal protein SA	Genetic Information Processing	Translation	ko03010//Ribosome	K02998	GO:0005622//intracellular;GO:0005840//ribosome;GO:0015935//small ribosomal subunit	GO:0003735//structural constituent of ribosome	GO:0006412//translation
arahy.Tifrunner.gnm1.ann1.V872M0	1	2	1	91	222	201	0.07	0.11	0.07	6.18	13.67	13.35	0.0833333333333333	11.0666666666667	7.05311133645957	5.32073256641453e-19	2.301880599017e-17	HEL	Chitinase / Hevein / PR-4 / Wheatwin2	-	-	-	-	-	GO:0008061//chitin binding	GO:0042742//defense response to bacterium;GO:0050832//defense response to fungus
arahy.Tifrunner.gnm1.ann1.8X00QX	220	303	228	49	80	62	6.60	7.35	6.96	1.48	2.20	1.83	6.97	1.83666666666667	-1.92406883801842	5.40547256911134e-19	2.3362096749592e-17	SCL14	scarecrow-like protein 14-like [Glycine max]	-	-	-	-	-	-	-
arahy.Tifrunner.gnm1.ann1.5G087V	76	103	75	296	284	268	3.07	3.38	3.09	12.14	10.57	10.76	3.18	11.1566666666667	1.81080737968102	5.67359630971649e-19	2.44964866962052e-17	Ldha	Lactate/malate dehydrogenase family protein	Metabolism;Metabolism;Metabolism;Metabolism;Metabolism;Metabolism	Global and overview maps;Global and overview maps;Carbohydrate metabolism;Carbohydrate metabolism;Amino acid metabolism;Carbohydrate metabolism	ko01100//Metabolic pathways;ko01110//Biosynthesis of secondary metabolites;ko00010//Glycolysis / Gluconeogenesis;ko00620//Pyruvate metabolism;ko00270//Cysteine and methionine metabolism;ko00640//Propanoate metabolism	K00016;K00016;K00016;K00016;K00016;K00016	GO:0005737//cytoplasm	GO:0003824//catalytic activity;GO:0004459//L-lactate dehydrogenase activity;GO:0016491//oxidoreductase activity	GO:0005975//carbohydrate metabolic process;GO:0044262//cellular carbohydrate metabolic process;GO:0055114//oxidation-reduction process
arahy.Tifrunner.gnm1.ann1.RKCE2V	717	847	699	1431	2106	2179	47.84	45.72	47.38	96.54	128.74	143.75	46.98	123.01	1.38865698461379	5.71314710282393e-19	2.46427078368472e-17	CYP19-4	Cyclophilin-like peptidyl-prolyl cis-trans isomerase family protein	-	-	-	-	-	GO:0003755//peptidyl-prolyl cis-trans isomerase activity	GO:0006457//protein folding
arahy.Tifrunner.gnm1.ann1.2L2SJX	141	189	140	376	631	703	7.78	8.43	7.88	20.97	31.91	38.37	8.03	30.4166666666667	1.92139016530364	5.80607678437444e-19	2.50186503504819e-17	BCA5	carbonic anhydrase 1	Metabolism	Energy metabolism	ko00910//Nitrogen metabolism	K01673	-	GO:0004089//carbonate dehydratase activity;GO:0008270//zinc ion binding	GO:0015976//carbon utilization
arahy.Tifrunner.gnm1.ann1.63YKCR	844	980	814	325	435	300	65.16	61.25	63.96	25.38	30.79	22.95	63.4566666666667	26.3733333333333	-1.26669181413097	6.01939386648659e-19	2.5886379436342e-17	--	glutathione S-transferase, amine-terminal domain protein	-	-	-	-	-	GO:0005515//protein binding;GO:0009055//electron carrier activity	GO:0045454//cell redox homeostasis
arahy.Tifrunner.gnm1.ann1.JVNF3F	844	980	814	325	435	300	65.16	61.25	63.96	25.38	30.79	22.95	63.4566666666667	26.3733333333333	-1.26669181413097	6.01939386648659e-19	2.5886379436342e-17	--	glutathione S-transferase, amine-terminal domain protein	-	-	-	-	-	GO:0005515//protein binding;GO:0009055//electron carrier activity	GO:0045454//cell redox homeostasis
arahy.Tifrunner.gnm1.ann1.X8HWK3	221	410	305	79	83	67	9.66	14.49	13.57	3.49	3.32	2.90	12.5733333333333	3.23666666666667	-1.9577864752559	6.03269317951275e-19	2.59178609156292e-17	CYP76B6	Cytochrome P450 superfamily protein	-	-	-	-	-	GO:0005506//iron ion binding;GO:0020037//heme binding	GO:0055114//oxidation-reduction process
arahy.Tifrunner.gnm1.ann1.7SV4PL	248	302	225	654	656	795	8.68	8.55	8.00	23.14	21.03	27.50	8.41	23.89	1.50622914820119	6.69377145177869e-19	2.87295345211044e-17	--	calcium-binding EF hand family protein	-	-	-	-	-	GO:0005509//calcium ion binding	-
arahy.Tifrunner.gnm1.ann1.CR8E6T	1653	1894	1592	758	691	621	54.74	50.73	53.59	25.39	20.95	20.32	53.02	22.22	-1.25467785347817	6.80414024620973e-19	2.91743497065228e-17	CRTISO	FAD dependent oxidoreductase n=1 Tax=Cyanothece sp. (strain PCC 7424) RepID=B7KCG8_CYAP7	-	-	-	-	-	-	-
arahy.Tifrunner.gnm1.ann1.7MK8W0	1004	1376	998	2183	2411	2604	19.47	21.58	19.68	42.80	42.85	49.92	20.2433333333333	45.19	1.15855668854209	7.01288304048513e-19	3.00396706444654e-17	BEH2	BES1/BZR1 homolog 2	Environmental Information Processing	Signal transduction	ko04075//Plant hormone signal transduction	K14503	-	-	-
arahy.Tifrunner.gnm1.ann1.R1QDN0	3	13	8	102	94	140	0.14	0.56	0.44	5.64	4.71	7.53	0.38	5.96	3.97124100701858	7.02972109092544e-19	3.00820710336157e-17	WRKY40	WRKY family transcription factor	-	-	-	-	-	GO:0003700//transcription factor activity, sequence-specific DNA binding;GO:0043565//sequence-specific DNA binding	-
arahy.Tifrunner.gnm1.ann1.UJ2C0C	115	180	114	331	628	585	2.98	3.78	3.01	8.70	14.95	15.03	3.25666666666667	12.8933333333333	1.98515732750845	7.05993721561401e-19	3.01815797198868e-17	--	inosine-uridine preferring nucleoside hydrolase family protein	-	-	-	-	-	-	-
arahy.Tifrunner.gnm1.ann1.72Q128	172	285	197	491	661	558	9.49	12.73	11.08	27.42	33.45	30.48	11.1	30.45	1.45588255155623	7.12028775222036e-19	3.04095915045321e-17	NAC029	NAC domain protein,	-	-	-	-	-	GO:0003677//DNA binding	-
arahy.Tifrunner.gnm1.ann1.255V2J	10	23	18	116	134	225	0.43	0.78	0.79	5.00	5.25	9.49	0.666666666666667	6.58	3.30305008468167	7.36689459478851e-19	3.14318419084141e-17	HEX6	sugar transport protein 13-like [Glycine max]	-	-	-	-	GO:0016020//membrane;GO:0016021//integral component of membrane	GO:0005215//transporter activity;GO:0022857//transmembrane transporter activity;GO:0022891//substrate-specific transmembrane transporter activity	GO:0006810//transport;GO:0055085//transmembrane transport
arahy.Tifrunner.gnm1.ann1.XL3NEY	1098	1276	1150	509	553	500	91.15	85.71	97.03	42.74	42.05	41.01	91.2966666666667	41.9333333333333	-1.12246467053738	7.4085723579769e-19	3.15785843801318e-17	--	Unknown protein	-	-	-	-	-	-	-
arahy.Tifrunner.gnm1.ann1.EUIG3C	11605	9535	8111	3484	2942	2516	1663.39	1105.72	1181.88	504.87	386.35	356.53	1316.99666666667	415.916666666667	-1.66288529100347	7.61378721989067e-19	3.24214206478429e-17	PCKR1	Cyclophilin-like peptidyl-prolyl cis-trans isomerase family protein	-	-	-	-	-	GO:0003755//peptidyl-prolyl cis-trans isomerase activity	GO:0006457//protein folding
arahy.Tifrunner.gnm1.ann1.2KW6XR	482	335	462	98	70	45	15.22	8.56	14.80	3.13	2.02	1.40	12.86	2.18333333333333	-2.55828633162429	7.93551705186799e-19	3.3758265817608e-17	AS2	asparagine synthetase 3	Metabolism;Metabolism;Metabolism	Global and overview maps;Global and overview maps;Amino acid metabolism	ko01100//Metabolic pathways;ko01110//Biosynthesis of secondary metabolites;ko00250//Alanine, aspartate and glutamate metabolism	K01953;K01953;K01953	-	GO:0004066//asparagine synthase (glutamine-hydrolyzing) activity	GO:0006529//asparagine biosynthetic process;GO:0008152//metabolic process
arahy.Tifrunner.gnm1.ann1.7KI1S0	845	1002	711	1616	2600	2412	53.58	51.39	45.86	103.62	151.10	151.24	50.2766666666667	135.32	1.42841417460664	8.05350947394777e-19	3.42266257045257e-17	At3g03980	short-chain dehydrogenase-reductase B	Metabolism;Metabolism;Metabolism;Metabolism;Metabolism	Global and overview maps;Global and overview maps;Lipid metabolism;Lipid metabolism;Metabolism of cofactors and vitamins	ko01100//Metabolic pathways;ko01212//Fatty acid metabolism;ko00061//Fatty acid biosynthesis;ko01040//Biosynthesis of unsaturated fatty acids;ko00780//Biotin metabolism	K00059;K00059;K00059;K00059;K00059	-	GO:0016491//oxidoreductase activity	GO:0008152//metabolic process
arahy.Tifrunner.gnm1.ann1.S0X7MM	694	1050	711	297	223	211	12.64	15.47	13.17	5.46	3.72	3.80	13.76	4.32666666666667	-1.66915258742411	8.08583903051959e-19	3.43303659288926e-17	ACA4	calcium-transporting ATPase 4, plasma membrane-type protein	-	-	-	-	GO:0016020//membrane;GO:0016021//integral component of membrane	GO:0000166//nucleotide binding;GO:0005388//calcium-transporting ATPase activity;GO:0005516//calmodulin binding;GO:0005524//ATP binding;GO:0019829//cation-transporting ATPase activity;GO:0046872//metal ion binding	GO:0006812//cation transport;GO:0070588//calcium ion transmembrane transport
arahy.Tifrunner.gnm1.ann1.2KYQ06	3929	4848	4348	1947	2020	1454	132.06	131.86	148.57	66.17	62.20	48.31	137.496666666667	58.8933333333333	-1.22322040701858	8.11422574918319e-19	3.44171792564914e-17	algC	Phosphoglucomutase/phosphomannomutase, alpha/beta/alpha domain II n=2 Tax=Clostridium RepID=A7VV21_9CLOT	-	-	-	-	-	-	GO:0005975//carbohydrate metabolic process
arahy.Tifrunner.gnm1.ann1.BQEK3T	1235	1453	856	290	419	414	72.06	68.60	50.75	17.11	22.40	23.86	63.8033333333333	21.1233333333333	-1.59479428312699	8.1338457015992e-19	3.44666742246944e-17	TIL	temperature-induced lipocalin	-	-	-	-	-	GO:0005215//transporter activity	-
[truncated: 5,242 more rows]
